# Supplementary material for: Transcriptome Analysis Deciphers the Underlying Molecular Mechanism of Peanut Lateral Branch Angle Formation Using Erect Branching Mutant
Source: Genes (Basel). 2024 Oct 21;15(10):1348. doi: 10.3390/genes15101348 (PMC11507551; doi:10.3390/genes15101348)
Supplement: Supplementary file 1 [file genes-15-01348-s001.zip]

Archive with 11 entries (11 files):
- Figure S1.jpg
- Figure S2.jpg
- Figure S3.jpg
- Figure S4.jpg
- Table S1.pdf
- Table S2.xlsx
- Table S3.xlsx
- Table S4.xlsx
- Table S5.xlsx
- Table S6.xlsx
- Table S7.xlsx
