# Supplementary material for: Transcriptome Analysis Deciphers the Underlying Molecular Mechanism of Peanut Lateral Branch Angle Formation Using Erect Branching Mutant
Source: Genes (Basel). 2024 Oct 21;15(10):1348. doi: 10.3390/genes15101348 (PMC11507551; doi:10.3390/genes15101348)
Supplement: Supplementary file 1 [file genes-15-01348-s001.zip › Table S2.xlsx]

## Sheet: Table S2
Gene ID	EG06GDownA FPKM	EG06GDownB FPKM	EG06GDownC FPKM	EG06GUpA FPKM	EG06GUpB FPKM	EG06GUpC FPKM	G06GDownA FPKM	G06GDownB FPKM	G06GDownC FPKM	G06GUpA FPKM	G06GUpB FPKM	G06GUpC FPKM	Other Gene ID	Transcripts	Gene Type	Transcripts Number	Start	End	Chr	Strand +/-	Length	Max Length of Transcript	log2(EG06GDown/EG06GUp)	Qvalue(EG06GUp-vs-EG06GDown)	Pvalue(EG06GUp-vs-EG06GDown)	log2(EG06GDown/G06GDown)	Qvalue(G06GDown-vs-EG06GDown)	Pvalue(G06GDown-vs-EG06GDown)	log2(EG06GUp/G06GUp)	Qvalue(G06GUp-vs-EG06GUp)	Pvalue(G06GUp-vs-EG06GUp)	log2(G06GDown/G06GUp)	Qvalue(G06GUp-vs-G06GDown)	Pvalue(G06GUp-vs-G06GDown)	Nr	TFs	PRG	Kegg Orthology	GO	Cluster Block(G06GUp_G06GDown_EG06GUp_EG06GDown)	Cluster Score(G06GUp_G06GDown_EG06GUp_EG06GDown)
arahy.Tifrunner.gnm2.ann1.N4DGME	0.22	0.44	0	0	0.24	0.27	0	0.95	0.05	0	0.2	0.09	arahy.Tifrunner.gnm2.ann1.N4DGME	N4DGME.1	Known_gene	1	2	934	arahy.Tifrunner.gnm2.scaffold_22	+	933	267	-0.853945	0.984428	0.816348	-1.28431	0.895923	0.721802	1.84138	0.833894	0.648457	2.27839	0.984853	0.568645	KAF4360856.1|8.28e-18|hypothetical protein G4B88_000711 [Cannabis sativa]			K03883//NADH-ubiquinone oxidoreductase chain 5 [EC:7.1.1.2]+ko01100//Metabolic pathways+ko00190//Oxidative phosphorylation	GO:0005622//intracellular anatomical structure;GO:0110165//cellular anatomical entity;GO:0005737//cytoplasm;GO:0043229//intracellular organelle;GO:0043227//membrane-bounded organelle;GO:0043226//organelle;GO:0043231//intracellular membrane-bounded organelle;GO:0005739//mitochondrion;GO:0016020//membrane;GO:0016021//integral component of membrane;GO:0031224//intrinsic component of membrane;	6	0.549747
arahy.Tifrunner.gnm2.ann1.LL4FRQ	2.8	3.47	2.82	2.95	3.06	2.47	2.24	1.53	1.73	2.24	2.41	1.02	arahy.Tifrunner.gnm2.ann1.LL4FRQ	LL4FRQ.1	Known_gene	1	2	4681	arahy.Tifrunner.gnm2.scaffold_703	-	4680	1950	0.0875749	0.984428	0.633408	0.827371	0.000379934	6.66643e-05	0.665287	0.0204572	0.00587742	-0.0651974	0.984853	0.810754	QHO07043.1|0.0|DNA ligase [Arachis hypogaea]			K10777//DNA ligase 4 [EC:6.5.1.1]+ko03450//Non-homologous end-joining	GO:0034645//cellular macromolecule biosynthetic process;GO:0044249//cellular biosynthetic process;GO:0034654//nucleobase-containing compound biosynthetic process;GO:0008152//metabolic process;GO:0071704//organic substance metabolic process;GO:0044271//cellular nitrogen compound biosynthetic process;GO:0044237//cellular metabolic process;GO:0044260//cellular macromolecule metabolic process;GO:0006…	12	0.999999
arahy.Tifrunner.gnm2.ann1.NC7JM1	3.74	3.62	3.81	5.07	3.21	3.94	4.27	3.61	4.37	3.62	4.01	4.09	arahy.Tifrunner.gnm2.ann1.NC7JM1	NC7JM1.1	Known_gene	1	2	3681	arahy.Tifrunner.gnm2.scaffold_136	-	3680	2908	-0.142499	0.913436	0.332506	-0.0391215	0.913109	0.760548	0.131526	0.601696	0.371806	0.0354069	0.984853	0.783385	QHO33564.1|0.0|TMV resistance protein N [Arachis hypogaea]			K10406//kinesin family member C2/C3;K00695//sucrose synthase [EC:2.4.1.13]+ko01100//Metabolic pathways+ko00500//Starch and sucrose metabolism+ko01110//Biosynthesis of secondary metabolites;K16226//disease resistance protein RPS4+ko04626//Plant-pathogen interaction	GO:0007165//signal transduction;GO:0050789//regulation of biological process;GO:0007154//cell communication;GO:0023052//signaling;GO:0050896//response to stimulus;GO:0065007//biological regulation;GO:0009987//cellular process;GO:0050794//regulation of cellular process;GO:0051716//cellular response to stimulus;GO:1901363//heterocyclic compound binding;GO:0030554//adenyl nucleotide binding;GO:00001…	8	0.95928
arahy.Tifrunner.gnm2.ann1.I8TN6N	1.72	2.75	1.2	2.27	1.3	1.75	1.1	0.91	1.12	0.77	1.11	1.13	arahy.Tifrunner.gnm2.ann1.I8TN6N	I8TN6N.1	Known_gene	1	13	661	arahy.Tifrunner.gnm2.scaffold_362	+	649	579	0.0820321	0.987904	0.86215	1.00364	0.157823	0.0595246	0.889709	0.220935	0.0980367	-0.0250238	0.99501	0.967831	QHN97505.1|6.49e-47|Putative ATP synthase protein [Arachis hypogaea]			K02109//F-type H+-transporting ATPase subunit b+ko01100//Metabolic pathways+ko00190//Oxidative phosphorylation+ko00195//Photosynthesis	GO:0031090//organelle membrane;GO:0043229//intracellular organelle;GO:0016020//membrane;GO:0031966//mitochondrial membrane;GO:0043231//intracellular membrane-bounded organelle;GO:0032991//protein-containing complex;GO:0110165//cellular anatomical entity;GO:0031975//envelope;GO:0033177//proton-transporting two-sector ATPase complex, proton-transporting domain;GO:0005739//mitochondrion;GO:0031967//…	12	1
arahy.Tifrunner.gnm2.ann1.FSQ0ED	0	0	0	0	0.16	0.13	0	0.06	0.15	0	0.04	0.05	arahy.Tifrunner.gnm2.ann1.FSQ0ED	FSQ0ED.1	Known_gene	1	18	1601	arahy.Tifrunner.gnm2.scaffold_506	-	1584	1584	-3.614	0.703563	0.156044	-2.98549	0.596459	0.352261	1.7779	0.616478	0.384765	1.1577	0.984853	0.61048	YP_009522826.1|0.0|cytochrome c oxidase subunit 1 [Styphnolobium japonicum]			K02256//cytochrome c oxidase subunit 1 [EC:7.1.1.9]+ko01100//Metabolic pathways+ko00190//Oxidative phosphorylation	GO:0006119//oxidative phosphorylation;GO:0015980//energy derivation by oxidation of organic compounds;GO:0046034//ATP metabolic process;GO:0006091//generation of precursor metabolites and energy;GO:0008152//metabolic process;GO:0009060//aerobic respiration;GO:0044237//cellular metabolic process;GO:0009987//cellular process;GO:0045333//cellular respiration;GO:0016020//membrane;GO:0043227//membrane…
arahy.Tifrunner.gnm2.ann1.H1W27A	0.87	1.17	0.5	0.68	1.06	0.79	1.41	0.93	0.41	1.46	0.49	1.12	arahy.Tifrunner.gnm2.ann1.H1W27A	H1W27A.1	Known_gene	1	29	3862	arahy.Tifrunner.gnm2.scaffold_610	+	3834	2617	0.000400645	0.999956	0.999028	-0.0142071	0.988397	0.981024	-0.220471	0.74261	0.5136	-0.197589	0.984853	0.762852	RYR23232.1|0.0|hypothetical protein Ahy_B03g068490 isoform A [Arachis hypogaea]				GO:0031224//intrinsic component of membrane;GO:0016020//membrane;GO:0016021//integral component of membrane;GO:0110165//cellular anatomical entity;	4	0.999993
arahy.Tifrunner.gnm2.ann1.GF2T18	0.17	0.18	0.17	0.09	0.16	0.09	0	0	0	0	0	0.18	arahy.Tifrunner.gnm2.ann1.GF2T18	GF2T18.1	Known_gene	1	74	2010	arahy.Tifrunner.gnm2.scaffold_669	+	1937	714	0.627243	0.984428	0.69955	3.60353	0.319207	0.145981	0.966423	0.862452	0.692167	-2.00358	0.984853	0.619607	XP_020964045.1|1.81e-45|uncharacterized protein LOC110265404 [Arachis ipaensis]			K12447//UDP-sugar pyrophosphorylase [EC:2.7.7.64]+ko01250//Biosynthesis of nucleotide sugars+ko00520//Amino sugar and nucleotide sugar metabolism+ko00040//Pentose and glucuronate interconversions+ko01100//Metabolic pathways+ko00052//Galactose metabolism+ko00053//Ascorbate and aldarate metabolism+ko01110//Biosynthesis of secondary metabolites;K03245//translation initiation factor 3 subunit J;K1448…	GO:0003676//nucleic acid binding;GO:1901363//heterocyclic compound binding;GO:0097159//organic cyclic compound binding;GO:0005488//binding;	12	0.932163
arahy.Tifrunner.gnm2.ann1.VS5L85	0	0	0	0	0	0	0	0	0.17	0.17	0.11	0.17	arahy.Tifrunner.gnm2.ann1.VS5L85	VS5L85.1	Known_gene	1	140	11566	arahy.Tifrunner.gnm2.scaffold_95	-	11427	3014				-3.834	0.318263	0.145452	-5.25395	0.00310307	0.000720605	-1.37343	0.787387	0.209273	RYR70338.1|0.0|hypothetical protein Ahy_A03g016836 [Arachis hypogaea]				GO:0034660//ncRNA metabolic process;GO:0008152//metabolic process;GO:0006399//tRNA metabolic process;GO:0044237//cellular metabolic process;GO:0000394//RNA splicing, via endonucleolytic cleavage and ligation;GO:0006139//nucleobase-containing compound metabolic process;GO:0071704//organic substance metabolic process;GO:0010467//gene expression;GO:0043170//macromolecule metabolic process;GO:0006396…	4	1
arahy.Tifrunner.gnm2.ann1.T55PAV	0	0	0	0	0	0.09	0	0	0.09	0	0	0	arahy.Tifrunner.gnm2.ann1.T55PAV	T55PAV.1	Known_gene	1	160	1561	arahy.Tifrunner.gnm2.scaffold_228	-	1402	663	-0.93217	0.984428	0.819299	-0.800971	0.924378	0.84438	0.957955	0.904101	0.814391	0.833859	0.984853	0.838077	RZC03338.1|3.74e-19|Serine carboxypeptidase-like 49 [Glycine soja]				GO:0016020//membrane;GO:0043226//organelle;GO:0016021//integral component of membrane;GO:0005737//cytoplasm;GO:0005739//mitochondrion;GO:0031224//intrinsic component of membrane;GO:0005622//intracellular anatomical structure;GO:0110165//cellular anatomical entity;GO:0043229//intracellular organelle;GO:0043227//membrane-bounded organelle;GO:0043231//intracellular membrane-bounded organelle;GO:0004…
arahy.Tifrunner.gnm2.ann1.WPNX1F	0.34	0.84	1.69	0.98	1.37	1.41	1.65	1.55	1.3	1.17	0.92	0.2	arahy.Tifrunner.gnm2.ann1.WPNX1F	WPNX1F.1	Known_gene	1	401	829	arahy.Tifrunner.gnm2.scaffold_92	-	429	429	-0.380295	0.984428	0.623237	-0.526017	0.720631	0.473249	0.883999	0.505087	0.288975	1.0362	0.756873	0.187917	QHN88441.1|3.96e-37|uncharacterized protein DS421_16g563580 [Arachis hypogaea]					6	0.657305
arahy.Tifrunner.gnm2.ann1.TU84G6	2	3.38	2.9	3.48	1.73	3.14	1.73	0.77	1.04	0.89	1.01	0.79	arahy.Tifrunner.gnm2.ann1.TU84G6	TU84G6.1	Known_gene	1	478	2581	arahy.Tifrunner.gnm2.scaffold_132	+	2104	279	0.022301	0.999956	0.969717	1.4548	0.129474	0.0468443	1.83676	0.0666991	0.0230189	0.413227	0.984853	0.695396	QHO55046.1|1.86e-35|Protein UPSTREAM OF FLC [Arachis hypogaea]				GO:0005886//plasma membrane;GO:0016020//membrane;GO:0110165//cellular anatomical entity;GO:0071944//cell periphery;	12	0.998953
arahy.Tifrunner.gnm2.ann1.4R8S2X	1.16	0	0	0	5.61	0	2.4	0	0.26	2.57	0	0	arahy.Tifrunner.gnm2.ann1.4R8S2X	4R8S2X.1	Known_gene	1	530	2431	arahy.Tifrunner.gnm2.scaffold_318	+	1902	1902	-2.31109	0.984428	0.535972	-1.12042	0.913109	0.764238	1.2103	0.902726	0.745574	0.0264186	0.998416	0.994351	XP_025650675.2|0.0|uncharacterized protein LOC112745747 [Arachis hypogaea]			K02132//F-type H+-transporting ATPase subunit alpha+ko01100//Metabolic pathways+ko00190//Oxidative phosphorylation	GO:0046390//ribose phosphate biosynthetic process;GO:0034654//nucleobase-containing compound biosynthetic process;GO:0009117//nucleotide metabolic process;GO:0006811//ion transport;GO:0018130//heterocycle biosynthetic process;GO:0051179//localization;GO:0009150//purine ribonucleotide metabolic process;GO:1901564//organonitrogen compound metabolic process;GO:0044237//cellular metabolic process;GO:…	2	0.999739
arahy.Tifrunner.gnm2.ann1.4E2K1J	2.11	2.8	3.37	2.71	0	2.95	0.3	1.68	1.57	0.35	1.62	1.56	arahy.Tifrunner.gnm2.ann1.4E2K1J	4E2K1J.1	Known_gene	1	551	2431	arahy.Tifrunner.gnm2.scaffold_318	+	1881	1881	0.539781	0.984428	0.740677	1.32817	0.150905	0.0564151	0.759074	0.841264	0.662733	-0.0223831	0.99569	0.980325	XP_025650675.2|0.0|uncharacterized protein LOC112745747 [Arachis hypogaea]			K02132//F-type H+-transporting ATPase subunit alpha+ko01100//Metabolic pathways+ko00190//Oxidative phosphorylation	GO:1901293//nucleoside phosphate biosynthetic process;GO:0044271//cellular nitrogen compound biosynthetic process;GO:0009199//ribonucleoside triphosphate metabolic process;GO:0044238//primary metabolic process;GO:0098660//inorganic ion transmembrane transport;GO:0019438//aromatic compound biosynthetic process;GO:0044237//cellular metabolic process;GO:0009058//biosynthetic process;GO:0006139//nucl…	12	0.854203
arahy.Tifrunner.gnm2.ann1.NM4EZ4	2.11	2.8	3.37	2.71	0	2.95	0.3	1.68	1.57	0.35	1.62	1.56	arahy.Tifrunner.gnm2.ann1.NM4EZ4	NM4EZ4.1	Known_gene	1	551	2431	arahy.Tifrunner.gnm2.scaffold_318	+	1881	1881	0.539781	0.984428	0.740677	1.32817	0.150905	0.0564151	0.759074	0.841264	0.662733	-0.0223831	0.99569	0.980325	XP_025650675.2|0.0|uncharacterized protein LOC112745747 [Arachis hypogaea]			K02132//F-type H+-transporting ATPase subunit alpha+ko01100//Metabolic pathways+ko00190//Oxidative phosphorylation	GO:0015985//energy coupled proton transport, down electrochemical gradient;GO:0090407//organophosphate biosynthetic process;GO:0098660//inorganic ion transmembrane transport;GO:0009259//ribonucleotide metabolic process;GO:0006725//cellular aromatic compound metabolic process;GO:1901293//nucleoside phosphate biosynthetic process;GO:1901362//organic cyclic compound biosynthetic process;GO:0009165//…	12	0.854203
arahy.Tifrunner.gnm2.ann1.K0V5T8	0	0	0	0	0	0.04	0	0	0	0	0.04	0	arahy.Tifrunner.gnm2.ann1.K0V5T8	K0V5T8.1	Known_gene	1	604	3259	arahy.Tifrunner.gnm2.scaffold_146	-	2656	1452							-0.965598	0.904101	0.812937	-1.08969	0.984853	0.78943	QHO55463.1|1.64e-242|Endo-1,4-beta-xylanase C [Arachis hypogaea]			K01181//endo-1,4-beta-xylanase [EC:3.2.1.8]
arahy.Tifrunner.gnm2.ann1.X9BN4I	0.27	0.28	0.32	0.31	0.31	0	0.29	0.31	1.41	1.46	1.38	2.06	arahy.Tifrunner.gnm2.ann1.X9BN4I	X9BN4I.1	Known_gene	1	656	6461	arahy.Tifrunner.gnm2.scaffold_579	+	5806	5142	0.495648	0.984428	0.708828	-1.11772	0.319684	0.146274	-2.94146	0.0741147	0.0260741	-1.32122	0.519578	0.08177	RYR50705.1|0.0|hypothetical protein Ahy_A07g037331 isoform A [Arachis hypogaea]			K15919//glyoxylate/hydroxypyruvate reductase [EC:1.1.1.79 1.1.1.81]+ko01100//Metabolic pathways+ko01110//Biosynthesis of secondary metabolites+ko00260//Glycine, serine and threonine metabolism+ko01200//Carbon metabolism+ko00630//Glyoxylate and dicarboxylate metabolism;K18606//hydroxyphenylpyruvate reductase [EC:1.1.1.237]+ko00130//Ubiquinone and other terpenoid-quinone biosynthesis+ko00960//Tropa…	GO:0009987//cellular process;GO:0007017//microtubule-based process;GO:0043226//organelle;GO:0005875//microtubule associated complex;GO:0043229//intracellular organelle;GO:0032991//protein-containing complex;GO:0005622//intracellular anatomical structure;GO:0030286//dynein complex;GO:0005856//cytoskeleton;GO:0110165//cellular anatomical entity;GO:0043232//intracellular non-membrane-bounded organel…	4	0.999992
arahy.Tifrunner.gnm2.ann1.QD8VPT	0	0.5	0	0.34	0	0	0	0	0	0	0	0	arahy.Tifrunner.gnm2.ann1.QD8VPT	QD8VPT.1	Known_gene	1	716	1171	arahy.Tifrunner.gnm2.scaffold_33	-	456	456	0.600965	0.985948	0.841808	2.61527	0.755004	0.512582	1.88117	0.833894	0.641097				QHN92727.1|7.61e-94|Putative uncharacterized proteinW-F [Arachis hypogaea]					12	0.999936
arahy.Tifrunner.gnm2.ann1.64WI7D	0.16	0	0	0.16	0.13	0.16	0.38	0.1	0.1	0.26	0.27	0.27	arahy.Tifrunner.gnm2.ann1.64WI7D	64WI7D.1	Known_gene	1	726	8152	arahy.Tifrunner.gnm2.scaffold_528	+	7427	1596	-1.44712	0.913436	0.332595	-1.69342	0.469047	0.248067	-0.788021	0.603648	0.373853	-0.54018	0.984853	0.546073	RYR47031.1|4.84e-165|hypothetical protein Ahy_A07g032937 isoform A [Arachis hypogaea]					4	0.82955
arahy.Tifrunner.gnm2.ann1.NR2UP9	0	0	0.4	0	0	0.31	0	0	0	0	0	0.31	arahy.Tifrunner.gnm2.ann1.NR2UP9	NR2UP9.1	Known_gene	1	873	2966	arahy.Tifrunner.gnm2.scaffold_83	+	2094	857	0.314598	0.991002	0.888877	3.34409	0.542723	0.305798	0.0204092	0.999882	0.993244	-3.00436	0.9542	0.389336	RYR04763.1|3.81e-49|hypothetical protein Ahy_B06g084536 [Arachis hypogaea]			K02998//small subunit ribosomal protein SAe+ko03010//Ribosome	GO:0044249//cellular biosynthetic process;GO:1901564//organonitrogen compound metabolic process;GO:0044271//cellular nitrogen compound biosynthetic process;GO:0043604//amide biosynthetic process;GO:0019538//protein metabolic process;GO:0009987//cellular process;GO:0071704//organic substance metabolic process;GO:0006518//peptide metabolic process;GO:0009058//biosynthetic process;GO:0043170//macrom…	3	0.678659
arahy.Tifrunner.gnm2.ann1.YRK7KB	17.68	18.3	17.75	16.09	15.1	15.92	18.83	18.15	21.98	19.77	19.87	20.8	arahy.Tifrunner.gnm2.ann1.YRK7KB	YRK7KB.1	Known_gene	1	942	6233	arahy.Tifrunner.gnm2.scaffold_614	-	5292	2154	0.179306	0.178363	0.0133654	-0.0366193	0.840997	0.633558	-0.288966	0.00024444	4.57372e-05	-0.0659206	0.951044	0.381902	XP_015966208.1|1.69e-227|succinate--CoA ligase [ADP-forming] subunit alpha-2, mitochondrial [Arachis duranensis]			K01899//succinyl-CoA synthetase alpha subunit [EC:6.2.1.4 6.2.1.5]+ko00020//Citrate cycle (TCA cycle)+ko00640//Propanoate metabolism+ko01100//Metabolic pathways+ko01110//Biosynthesis of secondary metabolites+ko01200//Carbon metabolism	GO:0044237//cellular metabolic process;GO:0006099//tricarboxylic acid cycle;GO:0006091//generation of precursor metabolites and energy;GO:0015980//energy derivation by oxidation of organic compounds;GO:0045333//cellular respiration;GO:0008152//metabolic process;GO:0009987//cellular process;GO:0044238//primary metabolic process;GO:0009060//aerobic respiration;GO:0009361//succinate-CoA ligase compl…	5	0.858205
arahy.Tifrunner.gnm2.ann1.9ER64D	0	0	0	0	0.51	0	3.72	0.68	0	0	0	0.97	arahy.Tifrunner.gnm2.ann1.9ER64D	9ER64D.1	Known_gene	1	1307	1659	arahy.Tifrunner.gnm2.chr10	-	353	240	-0.93217	0.984428	0.819299	-4.56301	0.457869	0.239383	-1.50302	0.845512	0.668741	2.13431	0.771074	0.198395	RYQ92542.1|2.70e-51|hypothetical protein Ahy_B09g098774 isoform B [Arachis hypogaea]			K01267//aspartyl aminopeptidase [EC:3.4.11.21]	GO:0003824//catalytic activity;GO:0043167//ion binding;GO:0046872//metal ion binding;GO:0008238//exopeptidase activity;GO:0008270//zinc ion binding;GO:0016787//hydrolase activity;GO:0008237//metallopeptidase activity;GO:0004177//aminopeptidase activity;GO:0140096//catalytic activity, acting on a protein;GO:0008233//peptidase activity;GO:0005488//binding;GO:0043169//cation binding;GO:0046914//tran…	9	1
arahy.Tifrunner.gnm2.ann1.E96V1C	0	0	0	0	0	0	0.11	0	0	0.11	0	0.23	arahy.Tifrunner.gnm2.ann1.E96V1C	E96V1C.1	Known_gene	1	1311	5109	arahy.Tifrunner.gnm2.chr03	+	3799	570				-0.800971	0.924378	0.84438	-2.45297	0.762139	0.539124	-1.61461	0.984853	0.592897	RYR70585.1|2.70e-71|hypothetical protein Ahy_A03g017053 [Arachis hypogaea]			K01689//enolase [EC:4.2.1.11]+ko00010//Glycolysis / Gluconeogenesis+ko01230//Biosynthesis of amino acids+ko03018//RNA degradation+ko01100//Metabolic pathways+ko01110//Biosynthesis of secondary metabolites+ko01200//Carbon metabolism		4	1
arahy.Tifrunner.gnm2.ann1.422IFH	3.65	2.47	1.86	0	1.03	0	0	0	0	0	0	0	arahy.Tifrunner.gnm2.ann1.422IFH	422IFH.1	Known_gene	1	1396	3141	arahy.Tifrunner.gnm2.scaffold_193	-	1746	267	2.91519	0.116948	0.00728154	5.87446	0.000231024	3.90959e-05	2.77868	0.710114	0.47785				XP_020987574.1|1.11e-27|wiskott-Aldrich syndrome protein-like [Arachis duranensis]					7	0.999992
arahy.Tifrunner.gnm2.ann1.SAC6F2	0.3	0	0.94	0	0.53	0.63	1.76	0	0	0	0.62	0.43	arahy.Tifrunner.gnm2.ann1.SAC6F2	SAC6F2.1	Known_gene	1	1687	4023	arahy.Tifrunner.gnm2.chr10	-	2337	663	0.155991	0.991641	0.897812	-0.383997	0.959856	0.905204	0.24184	0.917199	0.847998	0.786139	0.984853	0.801926	RYR36384.1|1.03e-142|hypothetical protein Ahy_A10g051355 [Arachis hypogaea]			K01267//aspartyl aminopeptidase [EC:3.4.11.21]	GO:0031224//intrinsic component of membrane;GO:0016020//membrane;GO:0016021//integral component of membrane;GO:0110165//cellular anatomical entity;GO:0043167//ion binding;GO:0008238//exopeptidase activity;GO:0046914//transition metal ion binding;GO:0016787//hydrolase activity;GO:0003824//catalytic activity;GO:0046872//metal ion binding;GO:0008270//zinc ion binding;GO:0004177//aminopeptidase activ…	9	0.995276
arahy.Tifrunner.gnm2.ann1.DUY636	0.5	0.51	0	0.97	0.39	0.56	0.28	0.57	0	0.27	0.57	0.63	arahy.Tifrunner.gnm2.ann1.DUY636	DUY636.1	Known_gene	1	1939	4468	arahy.Tifrunner.gnm2.scaffold_87	-	2530	885	-0.981937	0.823227	0.24066	0.382349	0.913109	0.745779	0.561395	0.670031	0.436633	-0.795684	0.969025	0.417236	XP_015965539.1|3.36e-99|uncharacterized endoplasmic reticulum membrane protein C16E8.02 [Arachis duranensis]				GO:0110165//cellular anatomical entity;GO:0016020//membrane;GO:0031224//intrinsic component of membrane;GO:0016021//integral component of membrane;	3	0.884267
arahy.Tifrunner.gnm2.ann1.STW1HB	906.88	990.49	1082.6	964.43	960.35	874.42	880.14	791.58	820.86	821.75	732.1	839.52	arahy.Tifrunner.gnm2.ann1.STW1HB	STW1HB.1	Known_gene	1	2138	3103	arahy.Tifrunner.gnm2.scaffold_576	+	966	387	0.0788032	0.936579	0.363895	0.356399	0.000189403	3.15405e-05	0.298171	0.0002936	5.56258e-05	0.0275743	0.984853	0.70926	RZB51382.1|1.25e-55|Protein translation factor SUI1-like 2 isoform A, partial [Glycine soja]			K03113//translation initiation factor 1	GO:0090079//translation regulator activity, nucleic acid binding;GO:0045182//translation regulator activity;GO:0008135//translation factor activity, RNA binding;GO:0097159//organic cyclic compound binding;GO:0005488//binding;GO:0003723//RNA binding;GO:0003743//translation initiation factor activity;GO:1901363//heterocyclic compound binding;GO:0003676//nucleic acid binding;	12	0.999895
arahy.Tifrunner.gnm2.ann1.IU1E1F	8.43	8.97	9.13	7.64	8.62	10.11	9.22	8.98	8.73	10.12	9.59	10.74	arahy.Tifrunner.gnm2.ann1.IU1E1F	IU1E1F.1	Known_gene	1	2428	9526	arahy.Tifrunner.gnm2.scaffold_343	-	7099	2561	-0.00097785	0.999956	0.992311	0.077823	0.63415	0.38665	-0.137016	0.337936	0.16861	-0.20871	0.207002	0.018174	XP_029152803.1|0.0|3beta-hydroxysteroid-dehydrogenase/decarboxylase-like [Arachis hypogaea]			K23558//plant 3beta-hydroxysteroid-4alpha-carboxylate 3-dehydrogenase [EC:1.1.1.418]+ko01100//Metabolic pathways+ko01110//Biosynthesis of secondary metabolites+ko00100//Steroid biosynthesis	GO:0008202//steroid metabolic process;GO:0071704//organic substance metabolic process;GO:0006629//lipid metabolic process;GO:1901576//organic substance biosynthetic process;GO:0008152//metabolic process;GO:0009058//biosynthetic process;GO:0006694//steroid biosynthetic process;GO:0044238//primary metabolic process;GO:1901362//organic cyclic compound biosynthetic process;GO:1901360//organic cyclic …	4	0.999265
arahy.Tifrunner.gnm2.ann1.Y6CTQQ	0.54	0.3	0.35	0.35	0.32	0.25	0.2	0.37	0.33	0.25	0.31	0.3	arahy.Tifrunner.gnm2.ann1.Y6CTQQ	Y6CTQQ.1	Known_gene	1	2702	6073	arahy.Tifrunner.gnm2.chr13	-	3372	1200	0.447116	0.984428	0.544241	0.585067	0.683667	0.433637	0.254112	0.904101	0.760574	0.122655	0.993037	0.884885	XP_016204934.1|6.81e-58|TBCC domain-containing protein 1 [Arachis ipaensis]			K16810//TBCC domain-containing protein 1	GO:0048856//anatomical structure development;GO:0032502//developmental process;GO:0009653//anatomical structure morphogenesis;GO:0000902//cell morphogenesis;GO:0005622//intracellular anatomical structure;GO:0043232//intracellular non-membrane-bounded organelle;GO:0110165//cellular anatomical entity;GO:0043226//organelle;GO:0005815//microtubule organizing center;GO:0000922//spindle pole;GO:0043229…	7	0.999966
arahy.Tifrunner.gnm2.ann1.BII856	0.06	0	0	0	0	0	0	0	0	0	0	0	arahy.Tifrunner.gnm2.ann1.BII856	BII856.1	Known_gene	1	3189	8934	arahy.Tifrunner.gnm2.scaffold_496	+	5746	1173	0.991383	0.984428	0.808038	1.12258	0.913109	0.783231							XP_020986648.1|1.93e-156|uncharacterized protein LOC110275269 [Arachis duranensis]			K09286//EREBP-like factor
arahy.Tifrunner.gnm2.ann1.1I7V20	0	0	0	0.38	0	0	0.06	0	0.06	0	0.13	0	arahy.Tifrunner.gnm2.ann1.1I7V20	1I7V20.1	Known_gene	1	3643	4295	arahy.Tifrunner.gnm2.scaffold_362	-	653	504	-2.44204	0.984428	0.540805				2.46732	0.761286	0.536625				RYR46510.1|1.66e-101|hypothetical protein Ahy_A07g032238 isoform A [Arachis hypogaea]			K01568//pyruvate decarboxylase [EC:4.1.1.1]+ko00010//Glycolysis / Gluconeogenesis+ko01100//Metabolic pathways+ko01110//Biosynthesis of secondary metabolites	GO:0003824//catalytic activity;GO:0016831//carboxy-lyase activity;GO:0016829//lyase activity;GO:0016830//carbon-carbon lyase activity;	2	0.999766
arahy.Tifrunner.gnm2.ann1.Z6YRHE	1.65	1.2	1.08	1.13	1.14	0.81	1.15	1.85	1.66	1.31	1.44	0.67	arahy.Tifrunner.gnm2.ann1.Z6YRHE	Z6YRHE.1	Known_gene	1	3779	4894	arahy.Tifrunner.gnm2.scaffold_504	+	1116	1116	0.339729	0.954821	0.393479	-0.135443	0.885188	0.708052	-0.0773953	0.921618	0.855953	0.404715	0.885784	0.295207	XP_016196832.1|1.49e-264|uncharacterized protein LOC107638178 [Arachis ipaensis]				GO:0031224//intrinsic component of membrane;GO:0016020//membrane;GO:0016021//integral component of membrane;GO:0110165//cellular anatomical entity;	10	0.997741
arahy.Tifrunner.gnm2.ann1.0KX0W6	4.36	3.97	3.48	4.03	3.66	3.77	2.57	2.59	2.65	0.49	0.67	0.65	arahy.Tifrunner.gnm2.ann1.0KX0W6	0KX0W6.1	Known_gene	1	4138	7291	arahy.Tifrunner.gnm2.scaffold_194	-	3154	2248	0.032534	0.984845	0.825271	0.696118	8.73261e-05	1.37459e-05	2.73703	3.37101e-29	1.28662e-30	2.0801	1.51766e-13	8.36071e-16	XP_016182309.1|0.0|UDP-glycosyltransferase 83A1 [Arachis ipaensis]			K23452//UDP-glucosyltransferase 85A [EC:2.4.1.-]+ko00908//Zeatin biosynthesis+ko01110//Biosynthesis of secondary metabolites	GO:0016757//glycosyltransferase activity;GO:0003824//catalytic activity;GO:0008194//UDP-glycosyltransferase activity;GO:0016740//transferase activity;	12	0.506377
arahy.Tifrunner.gnm2.ann1.5MLS64	4.36	3.97	3.48	4.03	3.66	3.77	2.57	2.59	2.65	0.49	0.67	0.65	arahy.Tifrunner.gnm2.ann1.5MLS64	5MLS64.1	Known_gene	1	4138	7291	arahy.Tifrunner.gnm2.scaffold_194	-	3154	2248	0.032534	0.984845	0.825271	0.696118	8.73261e-05	1.37459e-05	2.73703	3.37101e-29	1.28662e-30	2.0801	1.51766e-13	8.36071e-16	XP_016182309.1|0.0|UDP-glycosyltransferase 83A1 [Arachis ipaensis]			K23452//UDP-glucosyltransferase 85A [EC:2.4.1.-]+ko00908//Zeatin biosynthesis+ko01110//Biosynthesis of secondary metabolites	GO:0008194//UDP-glycosyltransferase activity;GO:0016740//transferase activity;GO:0003824//catalytic activity;GO:0016757//glycosyltransferase activity;	12	0.506377
arahy.Tifrunner.gnm2.ann1.440KA9	0	0	0.21	0	0	0	0	0.15	0	1.17	0.28	0	arahy.Tifrunner.gnm2.ann1.440KA9	440KA9.1	Known_gene	1	4190	4732	arahy.Tifrunner.gnm2.chr10	+	543	303							-3.43113	0.418408	0.223694	-3.55532	0.751663	0.18422	XP_020967694.1|6.95e-62|probable aspartyl aminopeptidase [Arachis ipaensis]			K01267//aspartyl aminopeptidase [EC:3.4.11.21]	GO:0016020//membrane;GO:0031224//intrinsic component of membrane;GO:0016021//integral component of membrane;GO:0110165//cellular anatomical entity;GO:0043169//cation binding;GO:0008270//zinc ion binding;GO:0008233//peptidase activity;GO:0008237//metallopeptidase activity;GO:0008238//exopeptidase activity;GO:0043167//ion binding;GO:0016787//hydrolase activity;GO:0003824//catalytic activity;GO:0005…	4	0.982034
arahy.Tifrunner.gnm2.ann1.PTL79Z	2.72	2.32	2.98	2.51	3.38	3.46	2.09	1.49	1.03	1.39	0.94	0.48	arahy.Tifrunner.gnm2.ann1.PTL79Z	PTL79Z.1	Known_gene	1	4219	4628	arahy.Tifrunner.gnm2.scaffold_506	-	410	300	-0.230981	0.984428	0.657666	0.960624	0.299281	0.134032	1.80352	0.0318604	0.00976391	0.622768	0.984853	0.482412	KEH16786.1|7.51e-32|ribosomal protein S10 [Medicago truncatula]				GO:0005622//intracellular anatomical structure;GO:0043232//intracellular non-membrane-bounded organelle;GO:0043228//non-membrane-bounded organelle;GO:0043226//organelle;GO:0005840//ribosome;GO:0110165//cellular anatomical entity;GO:0043229//intracellular organelle;	11	0.635733
arahy.Tifrunner.gnm2.ann1.8C7INK	0	0	0.07	0.07	0	0	0.3	0.07	0	0.14	0	0	arahy.Tifrunner.gnm2.ann1.8C7INK	8C7INK.1	Known_gene	1	4239	5377	arahy.Tifrunner.gnm2.scaffold_364	+	1139	496				-1.7634	0.861352	0.661857	-0.965598	0.904101	0.812937	0.833084	0.984853	0.827927	XP_025623396.1|1.65e-107|cystathionine beta-lyase, chloroplastic isoform X1 [Arachis hypogaea]			K01760//cysteine-S-conjugate beta-lyase [EC:4.4.1.13]+ko01230//Biosynthesis of amino acids+ko00450//Selenocompound metabolism+ko01100//Metabolic pathways+ko01110//Biosynthesis of secondary metabolites+ko00270//Cysteine and methionine metabolism	GO:0019346//transsulfuration;GO:0009987//cellular process;GO:1901564//organonitrogen compound metabolic process;GO:0043436//oxoacid metabolic process;GO:0006520//cellular amino acid metabolic process;GO:0008152//metabolic process;GO:0006082//organic acid metabolic process;GO:0044238//primary metabolic process;GO:0071704//organic substance metabolic process;GO:1901605//alpha-amino acid metabolic p…
arahy.Tifrunner.gnm2.ann1.ZZ26N9	0	0	0.07	0.07	0	0	0.3	0.07	0	0.14	0	0	arahy.Tifrunner.gnm2.ann1.ZZ26N9	ZZ26N9.1	Known_gene	1	4239	5377	arahy.Tifrunner.gnm2.scaffold_364	+	1139	496				-1.7634	0.861352	0.661857	-0.965598	0.904101	0.812937	0.833084	0.984853	0.827927	XP_025623396.1|1.65e-107|cystathionine beta-lyase, chloroplastic isoform X1 [Arachis hypogaea]			K01760//cysteine-S-conjugate beta-lyase [EC:4.4.1.13]+ko01230//Biosynthesis of amino acids+ko00450//Selenocompound metabolism+ko01100//Metabolic pathways+ko01110//Biosynthesis of secondary metabolites+ko00270//Cysteine and methionine metabolism	GO:0000096//sulfur amino acid metabolic process;GO:0019346//transsulfuration;GO:0009987//cellular process;GO:0044237//cellular metabolic process;GO:0006520//cellular amino acid metabolic process;GO:0009069//serine family amino acid metabolic process;GO:0043436//oxoacid metabolic process;GO:0008152//metabolic process;GO:1901564//organonitrogen compound metabolic process;GO:1901605//alpha-amino aci…
arahy.Tifrunner.gnm2.ann1.JM4QTS	0	0	0	0	0	0.93	0	0	0	0	0	0	arahy.Tifrunner.gnm2.ann1.JM4QTS	JM4QTS.1	Known_gene	1	4310	5444	arahy.Tifrunner.gnm2.scaffold_303	+	1135	426	-3.45929	0.825751	0.242846				3.4847	0.451146	0.247382				QHO49590.1|5.76e-89|Ribokinase [Arachis hypogaea]			K00852//ribokinase [EC:2.7.1.15]+ko00030//Pentose phosphate pathway+ko01100//Metabolic pathways	GO:0044042//glucan metabolic process;GO:0009058//biosynthetic process;GO:0044262//cellular carbohydrate metabolic process;GO:0034637//cellular carbohydrate biosynthetic process;GO:0000271//polysaccharide biosynthetic process;GO:0009059//macromolecule biosynthetic process;GO:0006014//D-ribose metabolic process;GO:0019323//pentose catabolic process;GO:0043170//macromolecule metabolic process;GO:000…	2	0.999086
arahy.Tifrunner.gnm2.ann1.8F2UL1	0	0.27	0	0	0	0	0	0	0	0	0	0	arahy.Tifrunner.gnm2.ann1.8F2UL1	8F2UL1.1	Known_gene	1	4427	5242	arahy.Tifrunner.gnm2.scaffold_602	-	816	570	1.89903	0.984428	0.638041	2.0298	0.8304	0.615083							RDX67418.1|3.01e-44|hypothetical protein CR513_53709, partial [Mucuna pruriens]				GO:0046914//transition metal ion binding;GO:0003676//nucleic acid binding;GO:0046872//metal ion binding;GO:0003824//catalytic activity;GO:0043167//ion binding;GO:0043169//cation binding;GO:1901363//heterocyclic compound binding;GO:0097159//organic cyclic compound binding;GO:0008270//zinc ion binding;GO:0005488//binding;GO:0016787//hydrolase activity;
arahy.Tifrunner.gnm2.ann1.E73V3Q	0	3.32	0.56	0.41	0	0.53	3.19	3.74	2.52	2.74	2.63	3.86	arahy.Tifrunner.gnm2.ann1.E73V3Q	E73V3Q.1	Known_gene	1	5092	18998	arahy.Tifrunner.gnm2.scaffold_45	+	13907	7271	2.02685	0.984428	0.472253	-1.1881	0.771246	0.531419	-3.2207	0.0991983	0.036817	0.00203055	0.998259	0.993362	XP_029152597.1|0.0|uncharacterized protein LOC114924127 isoform X2 [Arachis hypogaea]			K10706//senataxin [EC:3.6.4.-]	GO:0003824//catalytic activity;GO:0004386//helicase activity;GO:0140640//catalytic activity, acting on a nucleic acid;GO:0140657//ATP-dependent activity;	5	0.999742
arahy.Tifrunner.gnm2.ann1.A7W6G1	15.92	14.13	16.37	17.16	16.33	15.5	14.35	15.23	14.22	14.1	14.83	15.5	arahy.Tifrunner.gnm2.ann1.A7W6G1	A7W6G1.1	Known_gene	1	5111	7506	arahy.Tifrunner.gnm2.scaffold_610	-	2396	1747	-0.0897926	0.884555	0.299018	0.182172	0.109826	0.0383428	0.213255	0.03856	0.0121547	-0.0516025	0.984853	0.552536	XP_029152823.1|5.03e-265|E3 SUMO-protein ligase SIZ1-like, partial [Arachis hypogaea]			K22403//zinc finger MIZ domain-containing protein	GO:0008270//zinc ion binding;GO:0005488//binding;GO:0046914//transition metal ion binding;GO:0043169//cation binding;GO:0043167//ion binding;GO:0046872//metal ion binding;	11	0.999988
arahy.Tifrunner.gnm2.ann1.S6J53C	0.78	0.72	0.52	0.73	0.72	0.72	1.08	1.2	1.17	1.49	1.31	0.35	arahy.Tifrunner.gnm2.ann1.S6J53C	S6J53C.1	Known_gene	1	5213	7389	arahy.Tifrunner.gnm2.scaffold_42	+	2177	1073	-0.0502869	0.999236	0.925646	-0.661838	0.33994	0.158911	-0.544919	0.523393	0.304088	0.0733776	0.991727	0.874925	QHN97576.1|2.36e-33|uncharacterized protein DS421_18g628520 [Arachis hypogaea]				GO:0006629//lipid metabolic process;GO:0044238//primary metabolic process;GO:0071704//organic substance metabolic process;GO:0008152//metabolic process;GO:0016740//transferase activity;GO:0003824//catalytic activity;GO:0008374//O-acyltransferase activity;GO:0016746//acyltransferase activity;GO:0016747//acyltransferase activity, transferring groups other than amino-acyl groups;	5	0.999838
arahy.Tifrunner.gnm2.ann1.IS58AQ	0	0	0	0	0	0	0	0	0.02	0	0	0	arahy.Tifrunner.gnm2.ann1.IS58AQ	IS58AQ.1	Known_gene	1	5310	7392	arahy.Tifrunner.gnm2.chr10	+	2083	627													QHN84567.1|3.96e-65|polyprotein [Arachis hypogaea]			K02998//small subunit ribosomal protein SAe+ko03010//Ribosome
arahy.Tifrunner.gnm2.ann1.V03U5Q	1.71	1.58	1.23	1.22	1.82	1.7	1.23	1.98	1.68	1.19	2.04	1.83	arahy.Tifrunner.gnm2.ann1.V03U5Q	V03U5Q.1	Known_gene	1	5905	7453	arahy.Tifrunner.gnm2.chr03	+	1549	1167	-0.0790266	0.984428	0.816354	-0.0212829	0.981522	0.94981	-0.0256158	0.975741	0.939771	-0.0762848	0.984853	0.820848	XP_025678535.1|1.10e-76|acid beta-fructofuranosidase 1, vacuolar [Arachis hypogaea]			K01193//beta-fructofuranosidase [EC:3.2.1.26]+ko01100//Metabolic pathways+ko00052//Galactose metabolism+ko00500//Starch and sucrose metabolism+ko01110//Biosynthesis of secondary metabolites	GO:0071704//organic substance metabolic process;GO:0005975//carbohydrate metabolic process;GO:0044238//primary metabolic process;GO:0008152//metabolic process;GO:0016020//membrane;GO:0043233//organelle lumen;GO:0005775//vacuolar lumen;GO:0070013//intracellular organelle lumen;GO:0043227//membrane-bounded organelle;GO:0005622//intracellular anatomical structure;GO:0005737//cytoplasm;GO:0043229//in…	4	0.929042
arahy.Tifrunner.gnm2.ann1.E06E3L	0.34	0.29	0	0	0.15	0	0	0.28	0	0	0	0	arahy.Tifrunner.gnm2.ann1.E06E3L	E06E3L.1	Known_gene	1	6084	8077	arahy.Tifrunner.gnm2.scaffold_330	-	1994	495	1.92368	0.984428	0.493043	1.18779	0.851129	0.646409	0.957955	0.904101	0.814391	1.69505	0.984853	0.674874	QHN82475.1|3.45e-84|Hexokinase [Arachis hypogaea]			K00844//hexokinase [EC:2.7.1.1]+ko00010//Glycolysis / Gluconeogenesis+ko01250//Biosynthesis of nucleotide sugars+ko00520//Amino sugar and nucleotide sugar metabolism+ko00524//Neomycin, kanamycin and gentamicin biosynthesis+ko01100//Metabolic pathways+ko00052//Galactose metabolism+ko00051//Fructose and mannose metabolism+ko00500//Starch and sucrose metabolism+ko01110//Biosynthesis of secondary met…	GO:0006807//nitrogen compound metabolic process;GO:0009135//purine nucleoside diphosphate metabolic process;GO:0016310//phosphorylation;GO:0055086//nucleobase-containing small molecule metabolic process;GO:0009259//ribonucleotide metabolic process;GO:0019752//carboxylic acid metabolic process;GO:0019725//cellular homeostasis;GO:0046939//nucleotide phosphorylation;GO:0006096//glycolytic process;GO…	7	0.991164
arahy.Tifrunner.gnm2.ann1.ZE2N9E	0.78	0.46	0.68	0.31	0.61	0.44	0.44	1.2	0.65	0.93	0.82	0.84	arahy.Tifrunner.gnm2.ann1.ZE2N9E	ZE2N9E.1	Known_gene	1	6307	9576	arahy.Tifrunner.gnm2.scaffold_59	+	3270	2679	0.486674	0.788336	0.212899	-0.169541	0.855611	0.652342	-0.880006	0.037048	0.0116017	-0.216857	0.984853	0.522307	XP_025635125.1|0.0|auxin response factor 18-like [Arachis hypogaea]	ARF		K14486//auxin response factor+ko04075//Plant hormone signal transduction	GO:0051716//cellular response to stimulus;GO:0050789//regulation of biological process;GO:0071310//cellular response to organic substance;GO:0007165//signal transduction;GO:0071495//cellular response to endogenous stimulus;GO:0042221//response to chemical;GO:0009755//hormone-mediated signaling pathway;GO:0009719//response to endogenous stimulus;GO:0019219//regulation of nucleobase-containing comp…	1	0.51159
arahy.Tifrunner.gnm2.ann1.GUZV3Q	0	0	0	0	0	0	0	0.15	0	0	0	0.11	arahy.Tifrunner.gnm2.ann1.GUZV3Q	GUZV3Q.1	Known_gene	1	6472	7381	arahy.Tifrunner.gnm2.scaffold_77	+	910	756				-0.800971	0.924378	0.84438	-0.965598	0.904101	0.812937	-0.127914	0.99501	0.974992	KJB06854.1|1.59e-22|hypothetical protein B456_001G165200 [Gossypium raimondii]			K05577//NAD(P)H-quinone oxidoreductase subunit 5 [EC:7.1.1.2]+ko01100//Metabolic pathways+ko00190//Oxidative phosphorylation	GO:0043227//membrane-bounded organelle;GO:0043231//intracellular membrane-bounded organelle;GO:0043229//intracellular organelle;GO:0005739//mitochondrion;GO:0110165//cellular anatomical entity;GO:0005737//cytoplasm;GO:0005622//intracellular anatomical structure;GO:0043226//organelle;
arahy.Tifrunner.gnm2.ann1.RI63GH	0	0	0.11	0	0.35	0.13	0.2	0	0.24	0	0.11	0	arahy.Tifrunner.gnm2.ann1.RI63GH	RI63GH.1	Known_gene	1	6472	7062	arahy.Tifrunner.gnm2.scaffold_77	+	591	591	-1.82506	0.984428	0.523217	-1.32211	0.870537	0.686498	1.85118	0.753832	0.525608	1.35489	0.984853	0.662257	YP_004222366.1|6.27e-32|hypothetical protein BevumaM_p133 [Beta vulgaris subsp. maritima]			K05577//NAD(P)H-quinone oxidoreductase subunit 5 [EC:7.1.1.2]+ko01100//Metabolic pathways+ko00190//Oxidative phosphorylation	GO:0043227//membrane-bounded organelle;GO:0110165//cellular anatomical entity;GO:0005622//intracellular anatomical structure;GO:0043226//organelle;GO:0005739//mitochondrion;GO:0043231//intracellular membrane-bounded organelle;GO:0043229//intracellular organelle;GO:0005737//cytoplasm;	2	0.862443
arahy.Tifrunner.gnm2.ann1.HXG8XZ	0.2	0.28	0	0	0	0	0	0.17	0	0	0	0	arahy.Tifrunner.gnm2.ann1.HXG8XZ	HXG8XZ.1	Known_gene	1	6472	7768	arahy.Tifrunner.gnm2.scaffold_77	+	1297	711	3.2101	0.863901	0.277105	1.51062	0.767896	0.527851				1.69505	0.984853	0.674874	KJB06854.1|7.95e-23|hypothetical protein B456_001G165200 [Gossypium raimondii]			K05577//NAD(P)H-quinone oxidoreductase subunit 5 [EC:7.1.1.2]+ko01100//Metabolic pathways+ko00190//Oxidative phosphorylation	GO:0043227//membrane-bounded organelle;GO:0110165//cellular anatomical entity;GO:0043226//organelle;GO:0005739//mitochondrion;GO:0005737//cytoplasm;GO:0043231//intracellular membrane-bounded organelle;GO:0005622//intracellular anatomical structure;GO:0043229//intracellular organelle;	7	0.998038
arahy.Tifrunner.gnm2.ann1.QM0JV0	0.06	0	0.05	0	0.25	0.04	0	0.3	0.19	0	0	0	arahy.Tifrunner.gnm2.ann1.QM0JV0	QM0JV0.1	Known_gene	1	7053	7534	arahy.Tifrunner.gnm2.scaffold_193	-	482	359	-0.93217	0.984428	0.819299	-1.6639	0.86667	0.680504	0.957955	0.904101	0.814391	1.69698	0.984853	0.674511	QHO25666.1|3.03e-31|uncharacterized protein DS421_12g382930 [Arachis hypogaea]					6	0.496056
arahy.Tifrunner.gnm2.ann1.59Y12W	0.68	0.21	0.83	1.55	0.96	0	0.38	1.44	0	0	0.39	0.59	arahy.Tifrunner.gnm2.ann1.59Y12W	59Y12W.1	Known_gene	1	8614	10791	arahy.Tifrunner.gnm2.scaffold_504	+	2178	1278	-0.613267	0.984428	0.682496	-0.0543778	0.983201	0.971782	1.43127	0.740193	0.510187	0.879394	0.984853	0.689966	RYQ92173.1|8.56e-136|hypothetical protein Ahy_B09g098340 isoform B [Arachis hypogaea]			K07943//ADP-ribosylation factor-like protein 2	GO:0008152//metabolic process;GO:0044238//primary metabolic process;GO:0071704//organic substance metabolic process;GO:0005975//carbohydrate metabolic process;	2	0.812564
arahy.Tifrunner.gnm2.ann1.N85NDT	0.08	0.09	0	0.08	0	0.21	0.18	0	0.13	0.07	0.2	0.09	arahy.Tifrunner.gnm2.ann1.N85NDT	N85NDT.1	Known_gene	1	9034	10708	arahy.Tifrunner.gnm2.scaffold_502	+	1675	891	-1.00887	0.984428	0.67385	-0.857569	0.898886	0.726427	0.029494	0.999882	0.987977	-0.113167	0.99501	0.952651	RYR37831.1|1.40e-33|hypothetical protein Ahy_A09g042735 [Arachis hypogaea]			K09291//nucleoprotein TPR+ko03013//Nucleocytoplasmic transport	GO:0016021//integral component of membrane;GO:0016020//membrane;GO:0110165//cellular anatomical entity;GO:0031224//intrinsic component of membrane;
arahy.Tifrunner.gnm2.ann1.PH6WQ4	0	0	0	0	0	0.08	0	0.13	0	0	0	0	arahy.Tifrunner.gnm2.ann1.PH6WQ4	PH6WQ4.1	Known_gene	1	9185	14998	arahy.Tifrunner.gnm2.scaffold_197	+	5814	1661	-1.87231	0.984428	0.642548	-2.24519	0.803609	0.574294	1.89756	0.833894	0.638072	2.27839	0.984853	0.568645	XP_020986648.1|2.78e-287|uncharacterized protein LOC110275269 [Arachis duranensis]			K09286//EREBP-like factor
arahy.Tifrunner.gnm2.ann1.G8ZYC2	0.38	0	0	0.15	0.28	0.35	0	0.19	0	0	0	0	arahy.Tifrunner.gnm2.ann1.G8ZYC2	G8ZYC2.1	Known_gene	1	9365	9995	arahy.Tifrunner.gnm2.scaffold_92	+	631	465	-1.29921	0.984428	0.559116	1.04199	0.918291	0.796424	3.17131	0.465913	0.25872	0.833859	0.984853	0.838077	PQM34741.1|3.04e-53|NADH-plastoquinone oxidoreductase subunit 7 [Prunus yedoensis var. nudiflora]			K05579//NAD(P)H-quinone oxidoreductase subunit H [EC:7.1.1.2]+ko01100//Metabolic pathways+ko00190//Oxidative phosphorylation	GO:0043226//organelle;GO:0043227//membrane-bounded organelle;GO:0110165//cellular anatomical entity;GO:0043231//intracellular membrane-bounded organelle;GO:0043229//intracellular organelle;GO:0005622//intracellular anatomical structure;GO:0009536//plastid;GO:0005737//cytoplasm;GO:1901265//nucleoside phosphate binding;GO:0051287//NAD binding;GO:0016651//oxidoreductase activity, acting on NAD(P)H;G…	11	0.9771
arahy.Tifrunner.gnm2.ann1.0C3NU9	0	0	0	0	0.02	0	0	0	0	0	0	0	arahy.Tifrunner.gnm2.ann1.0C3NU9	0C3NU9.1	Known_gene	1	9567	15940	arahy.Tifrunner.gnm2.scaffold_172	+	6374	2575	-0.93217	0.984428	0.819299				0.957955	0.904101	0.814391				XP_025652620.1|0.0|E3 ubiquitin-protein ligase MBR2 [Arachis hypogaea]			K19041//E3 ubiquitin-protein ligase RNF38/44 [EC:2.3.2.27];K22753//E3 ubiquitin-protein ligase RNF6 [EC:2.3.2.27]
arahy.Tifrunner.gnm2.ann1.VLJJ4G	0	0	0	0	0.02	0	0	0	0	0	0	0	arahy.Tifrunner.gnm2.ann1.VLJJ4G	VLJJ4G.1	Known_gene	1	9567	15940	arahy.Tifrunner.gnm2.scaffold_172	+	6374	2575	-0.93217	0.984428	0.819299				0.957955	0.904101	0.814391				XP_025652620.1|0.0|E3 ubiquitin-protein ligase MBR2 [Arachis hypogaea]			K19041//E3 ubiquitin-protein ligase RNF38/44 [EC:2.3.2.27];K22753//E3 ubiquitin-protein ligase RNF6 [EC:2.3.2.27]
arahy.Tifrunner.gnm2.ann1.Q2LPLX	0	0.18	0	0	0	0	0	0	0	0	0	0	arahy.Tifrunner.gnm2.ann1.Q2LPLX	Q2LPLX.1	Known_gene	1	9627	10436	arahy.Tifrunner.gnm2.scaffold_78	+	810	600	0.991383	0.984428	0.808038	1.12258	0.913109	0.783231							TKS02677.1|3.01e-128|hypothetical protein D5086_0000160780 [Populus alba]				GO:0043229//intracellular organelle;GO:0005739//mitochondrion;GO:0005622//intracellular anatomical structure;GO:0043227//membrane-bounded organelle;GO:0110165//cellular anatomical entity;GO:0005737//cytoplasm;GO:0043231//intracellular membrane-bounded organelle;GO:0043226//organelle;GO:0003824//catalytic activity;GO:0016740//transferase activity;
arahy.Tifrunner.gnm2.ann1.V5LEJ9	0	0.18	0	0	0	0	0	0	0	0	0	0	arahy.Tifrunner.gnm2.ann1.V5LEJ9	V5LEJ9.1	Known_gene	1	9627	10436	arahy.Tifrunner.gnm2.scaffold_78	+	810	600	0.991383	0.984428	0.808038	1.12258	0.913109	0.783231							TKS02677.1|3.01e-128|hypothetical protein D5086_0000160780 [Populus alba]				GO:0005739//mitochondrion;GO:0005737//cytoplasm;GO:0043227//membrane-bounded organelle;GO:0043226//organelle;GO:0043231//intracellular membrane-bounded organelle;GO:0005622//intracellular anatomical structure;GO:0110165//cellular anatomical entity;GO:0043229//intracellular organelle;GO:0003824//catalytic activity;GO:0016740//transferase activity;
arahy.Tifrunner.gnm2.ann1.HEP0R5	0	0	0	0	0	0.77	0	0	0	0	0.25	0.25	arahy.Tifrunner.gnm2.ann1.HEP0R5	HEP0R5.1	Known_gene	1	9720	10162	arahy.Tifrunner.gnm2.scaffold_498	-	443	289	-2.45921	0.984428	0.537859				0.614772	0.907622	0.829441	-1.99464	0.984853	0.621239						3	0.883036
arahy.Tifrunner.gnm2.ann1.R15MBK	0.25	0.52	0.51	0.26	0.94	0	0.26	0.22	0.71	0.26	0	0	arahy.Tifrunner.gnm2.ann1.R15MBK	R15MBK.1	Known_gene	1	9720	10360	arahy.Tifrunner.gnm2.scaffold_498	-	641	273	0.0763871	0.999956	0.970338	0.580912	0.91742	0.7927	1.84691	0.755811	0.527645	1.3549	0.984853	0.662808						6	0.999975
arahy.Tifrunner.gnm2.ann1.UAF1LX	1.03	0.59	0.23	1.18	0.78	0.71	0.99	0.86	1.62	1.73	1.17	0.99	arahy.Tifrunner.gnm2.ann1.UAF1LX	UAF1LX.1	Known_gene	1	10256	13358	arahy.Tifrunner.gnm2.scaffold_386	+	3103	1132	-0.53216	0.917248	0.336048	-0.81599	0.269305	0.116924	-0.505555	0.43625	0.236539	-0.213038	0.984853	0.597801	XP_016200697.2|1.59e-130|VAN3-binding protein [Arachis ipaensis]					4	0.458106
arahy.Tifrunner.gnm2.ann1.4J583M	0.39	0	0	0	0	0	0	0	0	0	0	0	arahy.Tifrunner.gnm2.ann1.4J583M	4J583M.1	Known_gene	1	10618	10812	arahy.Tifrunner.gnm2.scaffold_170	-	195	195	0.991383	0.984428	0.808038	1.12258	0.913109	0.783231							RDY13482.1|8.23e-27|hypothetical protein CR513_01606, partial [Mucuna pruriens]				GO:0043226//organelle;GO:0043231//intracellular membrane-bounded organelle;GO:0005737//cytoplasm;GO:0043227//membrane-bounded organelle;GO:0005739//mitochondrion;GO:0005622//intracellular anatomical structure;GO:0043229//intracellular organelle;GO:0110165//cellular anatomical entity;	7	1
arahy.Tifrunner.gnm2.ann1.02UYDT	0	0	0.23	0	0	0	0	0	0	0	0	0	arahy.Tifrunner.gnm2.ann1.02UYDT	02UYDT.1	Known_gene	1	10886	11188	arahy.Tifrunner.gnm2.scaffold_275	+	303	303	0.991383	0.984428	0.808038	1.12258	0.913109	0.783231							QHO20603.1|4.65e-47|polyprotein [Arachis hypogaea]
arahy.Tifrunner.gnm2.ann1.I45DC0	0	0	0.01	0	0	0	0	0	0	0	0	0	arahy.Tifrunner.gnm2.ann1.I45DC0	I45DC0.1	Known_gene	1	10972	16537	arahy.Tifrunner.gnm2.scaffold_878	+	5566	1336													RYR23688.1|1.18e-104|hypothetical protein Ahy_B02g057173 [Arachis hypogaea]			K03030//26S proteasome regulatory subunit N11+ko03050//Proteasome
arahy.Tifrunner.gnm2.ann1.5H9XCS	0	0	0	0	0.17	0	0	0	0	0	0	0	arahy.Tifrunner.gnm2.ann1.5H9XCS	5H9XCS.1	Known_gene	1	11022	14321	arahy.Tifrunner.gnm2.scaffold_98	+	3300	375	-0.93217	0.984428	0.819299				0.957955	0.904101	0.814391				XP_025659920.1|4.37e-47|uncharacterized vacuolar membrane protein YML018C isoform X2 [Arachis hypogaea]			K15289//solute carrier family 35, member F5	GO:0016021//integral component of membrane;GO:0110165//cellular anatomical entity;GO:0031224//intrinsic component of membrane;GO:0016020//membrane;
arahy.Tifrunner.gnm2.ann1.RV7I09	0	0	0	0	0.17	0	0	0	0	0	0	0	arahy.Tifrunner.gnm2.ann1.RV7I09	RV7I09.1	Known_gene	1	11022	14321	arahy.Tifrunner.gnm2.scaffold_98	+	3300	375	-0.93217	0.984428	0.819299				0.957955	0.904101	0.814391				XP_025659920.1|4.37e-47|uncharacterized vacuolar membrane protein YML018C isoform X2 [Arachis hypogaea]			K15289//solute carrier family 35, member F5	GO:0031224//intrinsic component of membrane;GO:0110165//cellular anatomical entity;GO:0016021//integral component of membrane;GO:0016020//membrane;
arahy.Tifrunner.gnm2.ann1.6FP08M	7.69	9.56	9.24	8.35	7.47	9.68	5.56	7.01	6.81	4.88	6.36	4.88	arahy.Tifrunner.gnm2.ann1.6FP08M	6FP08M.1	Known_gene	1	11041	11412	arahy.Tifrunner.gnm2.scaffold_78	+	372	243	0.0446388	0.991154	0.8942	0.558715	0.272387	0.118674	0.769313	0.119398	0.0460808	0.261624	0.984853	0.528776	EPS74717.1|8.90e-32|hypothetical protein M569_00042, partial [Genlisea aurea]			K02132//F-type H+-transporting ATPase subunit alpha+ko01100//Metabolic pathways+ko00190//Oxidative phosphorylation	GO:0016021//integral component of membrane;GO:0016020//membrane;GO:0031224//intrinsic component of membrane;GO:0110165//cellular anatomical entity;	12	0.998265
arahy.Tifrunner.gnm2.ann1.B6AFD4	7.69	9.56	9.24	8.35	7.47	9.68	5.56	7.01	6.81	4.88	6.36	4.88	arahy.Tifrunner.gnm2.ann1.B6AFD4	B6AFD4.1	Known_gene	1	11041	11412	arahy.Tifrunner.gnm2.scaffold_78	+	372	243	0.0446388	0.991154	0.8942	0.558715	0.272387	0.118674	0.769313	0.119398	0.0460808	0.261624	0.984853	0.528776	EPS74717.1|8.90e-32|hypothetical protein M569_00042, partial [Genlisea aurea]			K02132//F-type H+-transporting ATPase subunit alpha+ko01100//Metabolic pathways+ko00190//Oxidative phosphorylation	GO:0016020//membrane;GO:0031224//intrinsic component of membrane;GO:0016021//integral component of membrane;GO:0110165//cellular anatomical entity;	12	0.998265
arahy.Tifrunner.gnm2.ann1.G6CZ3E	7.69	9.56	9.24	8.35	7.47	9.68	5.56	7.01	6.81	4.88	6.36	4.88	arahy.Tifrunner.gnm2.ann1.G6CZ3E	G6CZ3E.1	Known_gene	1	11041	11412	arahy.Tifrunner.gnm2.scaffold_78	+	372	243	0.0446388	0.991154	0.8942	0.558715	0.272387	0.118674	0.769313	0.119398	0.0460808	0.261624	0.984853	0.528776	EPS74717.1|8.90e-32|hypothetical protein M569_00042, partial [Genlisea aurea]			K02132//F-type H+-transporting ATPase subunit alpha+ko01100//Metabolic pathways+ko00190//Oxidative phosphorylation	GO:0031224//intrinsic component of membrane;GO:0016021//integral component of membrane;GO:0110165//cellular anatomical entity;GO:0016020//membrane;	12	0.998265
arahy.Tifrunner.gnm2.ann1.00WLDY	0.21	0.07	0.14	0.07	0.06	0.07	0.07	0.07	0.33	0.07	0.07	0	arahy.Tifrunner.gnm2.ann1.00WLDY	00WLDY.1	Known_gene	1	11207	11419	arahy.Tifrunner.gnm2.scaffold_228	+	213	213				-0.800971	0.924378	0.84438				0.833859	0.984853	0.838077	QCD93700.1|4.48e-23|NADH dehydrogenase I subunit 6 [Vigna unguiculata]				GO:0009507//chloroplast;GO:0043226//organelle;GO:0005886//plasma membrane;GO:0016021//integral component of membrane;GO:0009535//chloroplast thylakoid membrane;GO:0043227//membrane-bounded organelle;GO:0071944//cell periphery;GO:0009536//plastid;GO:0031967//organelle envelope;GO:0009579//thylakoid;GO:0005737//cytoplasm;GO:0009526//plastid envelope;GO:0005622//intracellular anatomical structure;GO…	10	0.64187
arahy.Tifrunner.gnm2.ann1.7B4Q5S	0.21	0.07	0.14	0.07	0.06	0.07	0.07	0.07	0.33	0.07	0.07	0	arahy.Tifrunner.gnm2.ann1.7B4Q5S	7B4Q5S.1	Known_gene	1	11207	11419	arahy.Tifrunner.gnm2.scaffold_228	+	213	213				-0.800971	0.924378	0.84438				0.833859	0.984853	0.838077	QCD93700.1|4.48e-23|NADH dehydrogenase I subunit 6 [Vigna unguiculata]				GO:0005622//intracellular anatomical structure;GO:0043231//intracellular membrane-bounded organelle;GO:0043226//organelle;GO:0005886//plasma membrane;GO:0031975//envelope;GO:0009507//chloroplast;GO:0034357//photosynthetic membrane;GO:0009526//plastid envelope;GO:0055035//plastid thylakoid membrane;GO:0009536//plastid;GO:0042651//thylakoid membrane;GO:0031984//organelle subcompartment;GO:0009534//…	10	0.64187
arahy.Tifrunner.gnm2.ann1.IA5AVX	0.21	0.07	0.14	0.07	0.06	0.07	0.07	0.07	0.33	0.07	0.07	0	arahy.Tifrunner.gnm2.ann1.IA5AVX	IA5AVX.1	Known_gene	1	11207	11419	arahy.Tifrunner.gnm2.scaffold_228	+	213	213				-0.800971	0.924378	0.84438				0.833859	0.984853	0.838077	QCD93700.1|4.48e-23|NADH dehydrogenase I subunit 6 [Vigna unguiculata]				GO:0043227//membrane-bounded organelle;GO:0042651//thylakoid membrane;GO:0009526//plastid envelope;GO:0009535//chloroplast thylakoid membrane;GO:0005886//plasma membrane;GO:0031090//organelle membrane;GO:0031224//intrinsic component of membrane;GO:0009536//plastid;GO:0042170//plastid membrane;GO:0005737//cytoplasm;GO:0031975//envelope;GO:0031967//organelle envelope;GO:0043226//organelle;GO:003435…	10	0.64187
arahy.Tifrunner.gnm2.ann1.II6YJ7	0.21	0.07	0.14	0.07	0.06	0.07	0.07	0.07	0.33	0.07	0.07	0	arahy.Tifrunner.gnm2.ann1.II6YJ7	II6YJ7.1	Known_gene	1	11207	11419	arahy.Tifrunner.gnm2.scaffold_228	+	213	213				-0.800971	0.924378	0.84438				0.833859	0.984853	0.838077	QCD93700.1|4.48e-23|NADH dehydrogenase I subunit 6 [Vigna unguiculata]				GO:0043231//intracellular membrane-bounded organelle;GO:0009535//chloroplast thylakoid membrane;GO:0031224//intrinsic component of membrane;GO:0110165//cellular anatomical entity;GO:0042651//thylakoid membrane;GO:0005886//plasma membrane;GO:0031976//plastid thylakoid;GO:0009526//plastid envelope;GO:0043226//organelle;GO:0034357//photosynthetic membrane;GO:0009579//thylakoid;GO:0031975//envelope;G…	10	0.64187
arahy.Tifrunner.gnm2.ann1.R06MNJ	0.21	0.07	0.14	0.07	0.06	0.07	0.07	0.07	0.33	0.07	0.07	0	arahy.Tifrunner.gnm2.ann1.R06MNJ	R06MNJ.1	Known_gene	1	11207	11419	arahy.Tifrunner.gnm2.scaffold_228	+	213	213				-0.800971	0.924378	0.84438				0.833859	0.984853	0.838077	QCD93700.1|4.48e-23|NADH dehydrogenase I subunit 6 [Vigna unguiculata]				GO:0042170//plastid membrane;GO:0005737//cytoplasm;GO:0009526//plastid envelope;GO:0043229//intracellular organelle;GO:0043227//membrane-bounded organelle;GO:0031224//intrinsic component of membrane;GO:0042651//thylakoid membrane;GO:0043231//intracellular membrane-bounded organelle;GO:0034357//photosynthetic membrane;GO:0005622//intracellular anatomical structure;GO:0009535//chloroplast thylakoid…	10	0.64187
arahy.Tifrunner.gnm2.ann1.I85BWV	0	0.04	0	0	0	0.08	0	0.04	0	0	0	0	arahy.Tifrunner.gnm2.ann1.I85BWV	I85BWV.1	Known_gene	1	11792	14166	arahy.Tifrunner.gnm2.scaffold_136	-	2375	1631	-0.910202	0.984428	0.817258	0.16081	0.981522	0.968564	1.89756	0.833894	0.638072	0.833859	0.984853	0.838077	XP_025616519.1|0.0|TMV resistance protein N-like [Arachis hypogaea]			K10406//kinesin family member C2/C3;K00695//sucrose synthase [EC:2.4.1.13]+ko01100//Metabolic pathways+ko00500//Starch and sucrose metabolism+ko01110//Biosynthesis of secondary metabolites;K07466//replication factor A1+ko03420//Nucleotide excision repair+ko03030//DNA replication+ko03440//Homologous recombination+ko03430//Mismatch repair;K16226//disease resistance protein RPS4+ko04626//Plant-patho…	GO:0023052//signaling;GO:0051716//cellular response to stimulus;GO:0050789//regulation of biological process;GO:0050896//response to stimulus;GO:0009987//cellular process;GO:0007165//signal transduction;GO:0007154//cell communication;GO:0065007//biological regulation;GO:0050794//regulation of cellular process;GO:0031224//intrinsic component of membrane;GO:0016020//membrane;GO:0016021//integral co…
arahy.Tifrunner.gnm2.ann1.DTZ4L4	5.68	3.89	6.33	5.23	4.88	7.05	5.09	4.48	5.05	2.55	2.88	3.77	arahy.Tifrunner.gnm2.ann1.DTZ4L4	DTZ4L4.1	Known_gene	1	11899	12483	arahy.Tifrunner.gnm2.scaffold_78	+	585	333	-0.116913	0.984428	0.746809	0.236954	0.762957	0.52251	1.01531	0.0433848	0.0139211	0.668352	0.619478	0.117014	RHN38464.1|1.30e-37|hypothetical protein MtrunA17_Chr0c03g0489951 [Medicago truncatula]				GO:0009987//cellular process;GO:0030154//cell differentiation;GO:0032502//developmental process;GO:0048869//cellular developmental process;	6	0.956463
arahy.Tifrunner.gnm2.ann1.KFZ0IT	0	0.24	0.13	0.11	0	0	0	0	0.16	0	0	0	arahy.Tifrunner.gnm2.ann1.KFZ0IT	KFZ0IT.1	Known_gene	1	11985	14068	arahy.Tifrunner.gnm2.scaffold_222	+	2084	1191	1.60319	0.984428	0.469717	1.19421	0.800918	0.568912	1.88117	0.833894	0.641097	2.28244	0.984853	0.567934	XP_016193437.1|9.24e-184|uncharacterized protein LOC107634458 [Arachis ipaensis]			K22068//iron-sulfur cluster assembly enzyme ISCU, mitochondrial
arahy.Tifrunner.gnm2.ann1.KE43QT	0.01	0.06	0.04	0.03	0.01	0.05	0.02	0.01	0	0	0	0	arahy.Tifrunner.gnm2.ann1.KE43QT	KE43QT.1	Known_gene	1	12004	16147	arahy.Tifrunner.gnm2.scaffold_22	-	4144	2406	0.0039965	0.999956	0.998645	2.61252	0.752935	0.507327	2.47876	0.761091	0.534669				XP_020990187.1|3.92e-230|uncharacterized protein LOC110277395 [Arachis duranensis]			K02126//F-type H+-transporting ATPase subunit a+ko01100//Metabolic pathways+ko00190//Oxidative phosphorylation	GO:0005739//mitochondrion;GO:0043231//intracellular membrane-bounded organelle;GO:0043229//intracellular organelle;GO:0043227//membrane-bounded organelle;GO:0005622//intracellular anatomical structure;GO:0043226//organelle;GO:0005737//cytoplasm;GO:0110165//cellular anatomical entity;
arahy.Tifrunner.gnm2.ann1.QE4HQU	0.01	0.06	0.04	0.03	0.01	0.05	0.02	0.01	0	0	0	0	arahy.Tifrunner.gnm2.ann1.QE4HQU	QE4HQU.1	Known_gene	1	12004	16147	arahy.Tifrunner.gnm2.scaffold_22	-	4144	2406	0.0039965	0.999956	0.998645	2.61252	0.752935	0.507327	2.47876	0.761091	0.534669				XP_020990187.1|3.92e-230|uncharacterized protein LOC110277395 [Arachis duranensis]			K02126//F-type H+-transporting ATPase subunit a+ko01100//Metabolic pathways+ko00190//Oxidative phosphorylation	GO:0005739//mitochondrion;GO:0110165//cellular anatomical entity;GO:0043226//organelle;GO:0043229//intracellular organelle;GO:0005737//cytoplasm;GO:0043231//intracellular membrane-bounded organelle;GO:0043227//membrane-bounded organelle;GO:0005622//intracellular anatomical structure;
arahy.Tifrunner.gnm2.ann1.H3SLDN	0	0.09	0.18	0.18	0.08	0.27	0.09	0	0.34	0.18	0	0.19	arahy.Tifrunner.gnm2.ann1.H3SLDN	H3SLDN.1	Known_gene	1	12126	12563	arahy.Tifrunner.gnm2.scaffold_318	+	438	369	-0.901055	0.984428	0.804104	-0.704145	0.934709	0.861655	0.0274047	0.999882	0.992695	-0.155745	0.99501	0.960026	GER38977.1|4.33e-33|cytosolic 10-formyltetrahydrofolatedehydrogenase [Striga asiatica]				GO:0043227//membrane-bounded organelle;GO:0043229//intracellular organelle;GO:0043226//organelle;GO:0005739//mitochondrion;GO:0043231//intracellular membrane-bounded organelle;GO:0005622//intracellular anatomical structure;GO:0110165//cellular anatomical entity;GO:0005737//cytoplasm;
arahy.Tifrunner.gnm2.ann1.L4ZVIJ	0	0.09	0.18	0.18	0.08	0.27	0.09	0	0.34	0.18	0	0.19	arahy.Tifrunner.gnm2.ann1.L4ZVIJ	L4ZVIJ.1	Known_gene	1	12126	12563	arahy.Tifrunner.gnm2.scaffold_318	+	438	369	-0.901055	0.984428	0.804104	-0.704145	0.934709	0.861655	0.0274047	0.999882	0.992695	-0.155745	0.99501	0.960026	GER38977.1|4.33e-33|cytosolic 10-formyltetrahydrofolatedehydrogenase [Striga asiatica]				GO:0005739//mitochondrion;GO:0005622//intracellular anatomical structure;GO:0110165//cellular anatomical entity;GO:0043231//intracellular membrane-bounded organelle;GO:0005737//cytoplasm;GO:0043227//membrane-bounded organelle;GO:0043229//intracellular organelle;GO:0043226//organelle;
arahy.Tifrunner.gnm2.ann1.7J57TL	0	0	0.08	0	0	0	0	0.06	0	0.06	0	0.06	arahy.Tifrunner.gnm2.ann1.7J57TL	7J57TL.1	Known_gene	1	12316	16141	arahy.Tifrunner.gnm2.scaffold_193	+	3826	627													XP_020982298.1|4.12e-66|phosphoribosylaminoimidazole-succinocarboxamide synthase, chloroplastic [Arachis duranensis]			K01923//phosphoribosylaminoimidazole-succinocarboxamide synthase [EC:6.3.2.6]+ko00230//Purine metabolism+ko01100//Metabolic pathways+ko01110//Biosynthesis of secondary metabolites
arahy.Tifrunner.gnm2.ann1.RWE2VD	0	0	0.08	0	0	0	0	0.06	0	0.06	0	0.06	arahy.Tifrunner.gnm2.ann1.RWE2VD	RWE2VD.1	Known_gene	1	12316	16141	arahy.Tifrunner.gnm2.scaffold_193	+	3826	627													XP_020982298.1|4.12e-66|phosphoribosylaminoimidazole-succinocarboxamide synthase, chloroplastic [Arachis duranensis]			K01923//phosphoribosylaminoimidazole-succinocarboxamide synthase [EC:6.3.2.6]+ko00230//Purine metabolism+ko01100//Metabolic pathways+ko01110//Biosynthesis of secondary metabolites
arahy.Tifrunner.gnm2.ann1.77ZW6W	0.14	0	0.55	0.35	0	0.27	0.19	0.36	0.41	0	0.19	0.51	arahy.Tifrunner.gnm2.ann1.77ZW6W	77ZW6W.1	Known_gene	1	12394	12829	arahy.Tifrunner.gnm2.scaffold_36	+	436	432	0.00310641	0.999956	0.999021	-0.561632	0.916413	0.789054	-0.403434	0.921687	0.856149	0.172442	0.99501	0.924277	QHN92995.1|1.29e-88|uncharacterized protein DS421_17g588830 [Arachis hypogaea]				GO:0031224//intrinsic component of membrane;GO:0110165//cellular anatomical entity;GO:0016021//integral component of membrane;GO:0016020//membrane;
arahy.Tifrunner.gnm2.ann1.EGZ6K4	0.14	0	0.55	0.35	0	0.27	0.19	0.36	0.41	0	0.19	0.51	arahy.Tifrunner.gnm2.ann1.EGZ6K4	EGZ6K4.1	Known_gene	1	12394	12829	arahy.Tifrunner.gnm2.scaffold_36	+	436	432	0.00310641	0.999956	0.999021	-0.561632	0.916413	0.789054	-0.403434	0.921687	0.856149	0.172442	0.99501	0.924277	QHN92995.1|1.29e-88|uncharacterized protein DS421_17g588830 [Arachis hypogaea]				GO:0110165//cellular anatomical entity;GO:0016021//integral component of membrane;GO:0031224//intrinsic component of membrane;GO:0016020//membrane;
arahy.Tifrunner.gnm2.ann1.VY6APJ	2.56	2.03	2.39	2.02	2.38	2.87	3	3.07	2.45	3.25	2.69	2.89	arahy.Tifrunner.gnm2.ann1.VY6APJ	VY6APJ.1	Known_gene	1	12398	17494	arahy.Tifrunner.gnm2.scaffold_95	-	5097	2627	-0.0699749	0.984428	0.700184	-0.196771	0.467341	0.246804	-0.213245	0.402372	0.212049	-0.0792877	0.984853	0.619203	XP_029152720.1|0.0|uncharacterized protein LOC114927267 [Arachis hypogaea]					5	0.906126
arahy.Tifrunner.gnm2.ann1.T20M5M	0.86	1.78	0	1.71	1.63	1.04	0.61	0.56	0.61	0.01	2.06	0.12	arahy.Tifrunner.gnm2.ann1.T20M5M	T20M5M.1	Known_gene	1	12890	13075	arahy.Tifrunner.gnm2.scaffold_350	-	186	186	-0.698429	0.984428	0.602271	1.16292	0.773092	0.533443	0.989126	0.743244	0.51418	-0.864517	0.984853	0.67934	QHO47765.1|2.25e-38|Glycosyltransferase [Arachis hypogaea]			K22794//flavonol-3-O-glucoside/galactoside glucosyltransferase [EC:2.4.1.239 2.4.1.-]+ko01110//Biosynthesis of secondary metabolites+ko00944//Flavone and flavonol biosynthesis	GO:0016740//transferase activity;GO:0016757//glycosyltransferase activity;GO:0008194//UDP-glycosyltransferase activity;GO:0003824//catalytic activity;	11	0.96824
arahy.Tifrunner.gnm2.ann1.PFJT78	45.66	42.5	40.05	40.21	42.89	42.02	42.46	39.2	38.56	39.53	38.93	40.59	arahy.Tifrunner.gnm2.ann1.PFJT78	PFJT78.1	Known_gene	1	12961	15216	arahy.Tifrunner.gnm2.scaffold_343	-	2256	1162	0.0234797	0.984428	0.724352	0.1925	0.0195782	0.0051151	0.1445	0.0715974	0.0250125	-0.0175314	0.984853	0.792406	XP_029152804.1|2.68e-180|probable hydroxyacylglutathione hydrolase 2, chloroplastic, partial [Arachis hypogaea]			K01069//hydroxyacylglutathione hydrolase [EC:3.1.2.6]+ko01100//Metabolic pathways+ko00620//Pyruvate metabolism	GO:1901575//organic substance catabolic process;GO:0032787//monocarboxylic acid metabolic process;GO:0008152//metabolic process;GO:0051596//methylglyoxal catabolic process;GO:0043436//oxoacid metabolic process;GO:0044248//cellular catabolic process;GO:0044281//small molecule metabolic process;GO:0046185//aldehyde catabolic process;GO:0009438//methylglyoxal metabolic process;GO:0061727//methylglyo…	12	0.999887
arahy.Tifrunner.gnm2.ann1.H6F6PF	0	0	0	0	0	0	0	0	0.08	0	0	0	arahy.Tifrunner.gnm2.ann1.H6F6PF	H6F6PF.1	Known_gene	1	13039	14846	arahy.Tifrunner.gnm2.scaffold_204	-	1808	1512				-1.66593	0.86667	0.680123				1.69892	0.984853	0.674148	QHO49945.1|4.96e-221|uncharacterized protein DS421_1g18390 [Arachis hypogaea]
arahy.Tifrunner.gnm2.ann1.CP2V1N	10.18	9.18	10.81	10.56	9.9	9.71	6.73	7.38	6.76	6.99	8	6.89	arahy.Tifrunner.gnm2.ann1.CP2V1N	CP2V1N.1	Known_gene	1	13589	16392	arahy.Tifrunner.gnm2.chr18	+	2804	2333	-0.0114045	0.992421	0.902049	0.631874	3.74841e-09	3.49925e-10	0.535382	5.11011e-07	6.58048e-08	-0.100862	0.92942	0.352271	XP_025611237.1|2.41e-249|BTB/POZ domain-containing protein At3g09030 [Arachis hypogaea]			K01537//P-type Ca2+ transporter type 2C [EC:7.2.2.10]	GO:0043933//protein-containing complex organization;GO:0022607//cellular component assembly;GO:0009987//cellular process;GO:0016043//cellular component organization;GO:0044085//cellular component biogenesis;GO:0065003//protein-containing complex assembly;GO:0071840//cellular component organization or biogenesis;GO:0051259//protein complex oligomerization;GO:0051260//protein homooligomerization;	12	0.994486
arahy.Tifrunner.gnm2.ann1.TN4W22	10.18	9.18	10.81	10.56	9.9	9.71	6.73	7.38	6.76	6.99	8	6.89	arahy.Tifrunner.gnm2.ann1.TN4W22	TN4W22.1	Known_gene	1	13589	16392	arahy.Tifrunner.gnm2.chr18	+	2804	2333	-0.0114045	0.992421	0.902049	0.631874	3.74841e-09	3.49925e-10	0.535382	5.11011e-07	6.58048e-08	-0.100862	0.92942	0.352271	XP_025611237.1|2.41e-249|BTB/POZ domain-containing protein At3g09030 [Arachis hypogaea]			K01537//P-type Ca2+ transporter type 2C [EC:7.2.2.10]	GO:0022607//cellular component assembly;GO:0043933//protein-containing complex organization;GO:0051260//protein homooligomerization;GO:0065003//protein-containing complex assembly;GO:0044085//cellular component biogenesis;GO:0009987//cellular process;GO:0051259//protein complex oligomerization;GO:0016043//cellular component organization;GO:0071840//cellular component organization or biogenesis;	12	0.994486
arahy.Tifrunner.gnm2.ann1.TBI87P	0.34	0.18	0	0.16	0	0.34	0	0.16	0	0.27	0	0.1	arahy.Tifrunner.gnm2.ann1.TBI87P	TBI87P.1	Known_gene	1	13703	14247	arahy.Tifrunner.gnm2.scaffold_43	+	545	381	0.923704	0.984428	0.799543	1.05509	0.913109	0.779978	-0.00381721	0.999882	0.999254	-0.127914	0.99501	0.974992	RYR78591.1|3.89e-85|hypothetical protein Ahy_A01g003430 [Arachis hypogaea]				GO:0065007//biological regulation;GO:0031326//regulation of cellular biosynthetic process;GO:0010556//regulation of macromolecule biosynthetic process;GO:1903506//regulation of nucleic acid-templated transcription;GO:0031323//regulation of cellular metabolic process;GO:0080090//regulation of primary metabolic process;GO:0060255//regulation of macromolecule metabolic process;GO:0009889//regulation…	11	0.540024
arahy.Tifrunner.gnm2.ann1.55W4VW	0	0	0	0	0	0	0	0	0.41	0	0	0	arahy.Tifrunner.gnm2.ann1.55W4VW	55W4VW.1	Known_gene	1	13752	19478	arahy.Tifrunner.gnm2.scaffold_275	-	5727	1169				-3.66404	0.382607	0.187005				3.69728	0.728084	0.16946	XP_025627148.2|2.00e-111|LOW QUALITY PROTEIN: methylesterase 1 [Arachis hypogaea]			K20802//(R)-mandelonitrile lyase [EC:4.1.2.10]+ko01100//Metabolic pathways+ko01110//Biosynthesis of secondary metabolites+ko00460//Cyanoamino acid metabolism		9	0.999998
arahy.Tifrunner.gnm2.ann1.37ZNH1	24.98	26.63	26.06	25.97	25.68	23.85	13.95	13.21	9.93	13.5	14.01	15.73	arahy.Tifrunner.gnm2.ann1.37ZNH1	37ZNH1.1	Known_gene	1	13831	14319	arahy.Tifrunner.gnm2.scaffold_68	-	489	489	0.0315456	0.984428	0.800848	1.17204	3.69148e-13	2.59007e-14	0.883895	1.46946e-08	1.60707e-09	-0.24912	0.72845	0.170007	XP_015934573.1|2.61e-113|probable calcium-binding protein CML44 [Arachis duranensis]			K13448//calcium-binding protein CML+ko04626//Plant-pathogen interaction	GO:0046872//metal ion binding;GO:0043167//ion binding;GO:0043169//cation binding;GO:0005488//binding;GO:0005509//calcium ion binding;	12	0.997348
arahy.Tifrunner.gnm2.ann1.7K9KSG	24.98	26.63	26.06	25.97	25.68	23.85	13.95	13.21	9.93	13.5	14.01	15.73	arahy.Tifrunner.gnm2.ann1.7K9KSG	7K9KSG.1	Known_gene	1	13831	14319	arahy.Tifrunner.gnm2.scaffold_68	-	489	489	0.0315456	0.984428	0.800848	1.17204	3.69148e-13	2.59007e-14	0.883895	1.46946e-08	1.60707e-09	-0.24912	0.72845	0.170007	XP_015934573.1|2.61e-113|probable calcium-binding protein CML44 [Arachis duranensis]			K13448//calcium-binding protein CML+ko04626//Plant-pathogen interaction	GO:0005509//calcium ion binding;GO:0043167//ion binding;GO:0043169//cation binding;GO:0046872//metal ion binding;GO:0005488//binding;	12	0.997348
arahy.Tifrunner.gnm2.ann1.LVY3P8	0.57	1.38	1.43	0.5	1.02	0.77	0.66	0.91	1.79	1.27	0.84	0.92	arahy.Tifrunner.gnm2.ann1.LVY3P8	LVY3P8.1	Known_gene	1	13853	17787	arahy.Tifrunner.gnm2.scaffold_301	+	3935	1685	0.552614	0.730827	0.171812	0.100873	0.920332	0.800073	-0.341898	0.604182	0.374358	0.116732	0.984853	0.758161	XP_029152789.1|1.65e-298|tRNA (guanine(37)-N1)-methyltransferase 2-like isoform X1 [Arachis hypogaea]			K15429//tRNA (guanine37-N1)-methyltransferase [EC:2.1.1.228]	GO:0031974//membrane-enclosed lumen;GO:0043227//membrane-bounded organelle;GO:0005737//cytoplasm;GO:0005739//mitochondrion;GO:0110165//cellular anatomical entity;GO:0043226//organelle;GO:0043231//intracellular membrane-bounded organelle;GO:0005759//mitochondrial matrix;GO:0005622//intracellular anatomical structure;GO:0005634//nucleus;GO:0043229//intracellular organelle;GO:0070013//intracellular …	10	0.994708
arahy.Tifrunner.gnm2.ann1.KIGA72	0	0	0	0	0.03	0	0	0.12	0	0	0	0	arahy.Tifrunner.gnm2.ann1.KIGA72	KIGA72.1	Known_gene	1	14903	16036	arahy.Tifrunner.gnm2.scaffold_204	-	1134	1026				-1.66187	0.86667	0.680887				1.69505	0.984853	0.674874	QHN96755.1|2.95e-186|polyprotein [Arachis hypogaea]
arahy.Tifrunner.gnm2.ann1.FF8QKQ	0	0	0	0	0	0	0	0	0.14	0	0	0	arahy.Tifrunner.gnm2.ann1.FF8QKQ	FF8QKQ.1	Known_gene	1	15020	15825	arahy.Tifrunner.gnm2.scaffold_36	+	806	444				-0.800971	0.924378	0.84438				0.833859	0.984853	0.838077	KAD3640920.1|1.11e-87|hypothetical protein E3N88_30143 [Mikania micrantha]			K01358//ATP-dependent Clp protease, protease subunit [EC:3.4.21.92]
arahy.Tifrunner.gnm2.ann1.48BVF8	0.07	0	0	0	0	0	0	0.06	0	0	0	0	arahy.Tifrunner.gnm2.ann1.48BVF8	48BVF8.1	Known_gene	1	15125	15486	arahy.Tifrunner.gnm2.scaffold_288	+	362	333													QHN95447.1|2.98e-34|uncharacterized protein DS421_18g609690 [Arachis hypogaea]				GO:0009536//plastid;GO:0043227//membrane-bounded organelle;GO:0031224//intrinsic component of membrane;GO:0009507//chloroplast;GO:0016021//integral component of membrane;GO:0110165//cellular anatomical entity;GO:0016020//membrane;GO:0043226//organelle;GO:0043231//intracellular membrane-bounded organelle;GO:0009579//thylakoid;GO:0043229//intracellular organelle;GO:0005622//intracellular anatomical…
arahy.Tifrunner.gnm2.ann1.6JFP0W	0.07	0	0	0	0	0	0	0.06	0	0	0	0	arahy.Tifrunner.gnm2.ann1.6JFP0W	6JFP0W.1	Known_gene	1	15125	15486	arahy.Tifrunner.gnm2.scaffold_288	+	362	333													QHN95447.1|2.98e-34|uncharacterized protein DS421_18g609690 [Arachis hypogaea]				GO:0016020//membrane;GO:0009507//chloroplast;GO:0016021//integral component of membrane;GO:0031224//intrinsic component of membrane;GO:0009536//plastid;GO:0005622//intracellular anatomical structure;GO:0009579//thylakoid;GO:0005737//cytoplasm;GO:0043226//organelle;GO:0043231//intracellular membrane-bounded organelle;GO:0043229//intracellular organelle;GO:0110165//cellular anatomical entity;GO:004…
arahy.Tifrunner.gnm2.ann1.M6PUGS	0.07	0	0	0	0	0	0	0.06	0	0	0	0	arahy.Tifrunner.gnm2.ann1.M6PUGS	M6PUGS.1	Known_gene	1	15125	15486	arahy.Tifrunner.gnm2.scaffold_288	+	362	333													QHN95447.1|2.98e-34|uncharacterized protein DS421_18g609690 [Arachis hypogaea]				GO:0009579//thylakoid;GO:0009507//chloroplast;GO:0016020//membrane;GO:0043231//intracellular membrane-bounded organelle;GO:0005737//cytoplasm;GO:0110165//cellular anatomical entity;GO:0005622//intracellular anatomical structure;GO:0016021//integral component of membrane;GO:0043226//organelle;GO:0043229//intracellular organelle;GO:0031224//intrinsic component of membrane;GO:0043227//membrane-bound…
arahy.Tifrunner.gnm2.ann1.AMEH8M	0.42	0.62	0.45	0.82	0.25	0.59	0.36	0.59	0.56	0.62	0.54	0.36	arahy.Tifrunner.gnm2.ann1.AMEH8M	AMEH8M.1	Known_gene	1	15525	15893	arahy.Tifrunner.gnm2.scaffold_77	+	369	369	-0.178976	0.991002	0.890989	0.176641	0.955106	0.896921	0.43341	0.904101	0.754632	0.0841704	0.99501	0.953041	QHN82241.1|1.76e-85|uncharacterized protein DS421_20g694060 [Arachis hypogaea]			K03878//NADH-ubiquinone oxidoreductase chain 1 [EC:7.1.1.2]+ko01100//Metabolic pathways+ko00190//Oxidative phosphorylation	GO:0005737//cytoplasm;GO:0005886//plasma membrane;GO:0043231//intracellular membrane-bounded organelle;GO:0016021//integral component of membrane;GO:0071944//cell periphery;GO:0043229//intracellular organelle;GO:0016020//membrane;GO:0005622//intracellular anatomical structure;GO:0005739//mitochondrion;GO:0043227//membrane-bounded organelle;GO:0043226//organelle;GO:0110165//cellular anatomical ent…
arahy.Tifrunner.gnm2.ann1.K6P20N	0.42	0.62	0.45	0.82	0.25	0.59	0.36	0.59	0.56	0.62	0.54	0.36	arahy.Tifrunner.gnm2.ann1.K6P20N	K6P20N.1	Known_gene	1	15525	15893	arahy.Tifrunner.gnm2.scaffold_77	+	369	369	-0.178976	0.991002	0.890989	0.176641	0.955106	0.896921	0.43341	0.904101	0.754632	0.0841704	0.99501	0.953041	QHN82241.1|1.76e-85|uncharacterized protein DS421_20g694060 [Arachis hypogaea]			K03878//NADH-ubiquinone oxidoreductase chain 1 [EC:7.1.1.2]+ko01100//Metabolic pathways+ko00190//Oxidative phosphorylation	GO:0110165//cellular anatomical entity;GO:0005739//mitochondrion;GO:0043227//membrane-bounded organelle;GO:0016020//membrane;GO:0043229//intracellular organelle;GO:0043231//intracellular membrane-bounded organelle;GO:0005886//plasma membrane;GO:0031224//intrinsic component of membrane;GO:0005622//intracellular anatomical structure;GO:0005737//cytoplasm;GO:0071944//cell periphery;GO:0016021//integ…
arahy.Tifrunner.gnm2.ann1.L8ZWLV	0	0	0	0	0	0	0	0	0	0	0	0.12	arahy.Tifrunner.gnm2.ann1.L8ZWLV	L8ZWLV.1	Known_gene	1	15585	16678	arahy.Tifrunner.gnm2.scaffold_197	-	1094	1059							-0.965598	0.904101	0.812937	-1.08969	0.984853	0.78943	XP_020986648.1|1.18e-234|uncharacterized protein LOC110275269 [Arachis duranensis]			K09286//EREBP-like factor
arahy.Tifrunner.gnm2.ann1.9B0XDD	10.44	10.17	10.45	10.27	10.94	10.78	12.14	10.59	10.54	10.2	10.78	10.73	arahy.Tifrunner.gnm2.ann1.9B0XDD	9B0XDD.1	Known_gene	1	15642	20465	arahy.Tifrunner.gnm2.chr20	-	4824	2437	-0.05366	0.984428	0.526561	0.0015612	0.991371	0.985708	0.0860169	0.532051	0.311485	0.0378716	0.984853	0.665704	XP_016179518.1|0.0|uncharacterized protein LOC107622120 [Arachis ipaensis]			K18182//cytochrome c oxidase assembly protein subunit 16;K15032//mTERF domain-containing protein, mitochondrial	GO:0016020//membrane;GO:0016021//integral component of membrane;GO:0110165//cellular anatomical entity;GO:0031224//intrinsic component of membrane;GO:0016772//transferase activity, transferring phosphorus-containing groups;GO:0016301//kinase activity;GO:0003824//catalytic activity;GO:0016740//transferase activity;	9	0.990189
arahy.Tifrunner.gnm2.ann1.TAQ3SD	0	0	0	0.06	0.06	0	0	0	0	0.03	0.03	0	arahy.Tifrunner.gnm2.ann1.TAQ3SD	TAQ3SD.1	Known_gene	1	15646	16835	arahy.Tifrunner.gnm2.scaffold_239	-	1190	933	-1.80693	0.984428	0.654666				1.83296	0.833894	0.650019				YP_009675536.1|1.60e-104|cytochrome c biogenesis B [Sophora flavescens]				GO:0071840//cellular component organization or biogenesis;GO:0016043//cellular component organization;GO:0022607//cellular component assembly;GO:0017004//cytochrome complex assembly;GO:0044085//cellular component biogenesis;GO:0043933//protein-containing complex organization;GO:0065003//protein-containing complex assembly;GO:0009987//cellular process;GO:0043229//intracellular organelle;GO:0005622…
arahy.Tifrunner.gnm2.ann1.VJ3LFE	0.36	0.18	0	0	0.65	0.24	0.08	0.01	0.14	0.36	0.17	0.09	arahy.Tifrunner.gnm2.ann1.VJ3LFE	VJ3LFE.1	Known_gene	1	15672	16819	arahy.Tifrunner.gnm2.scaffold_318	-	1148	858	-0.715453	0.984428	0.606162	1.37515	0.71263	0.463922	0.551321	0.845335	0.668479	-1.53389	0.936555	0.362368	KAF1856587.1|2.76e-86|hypothetical protein Lal_00038452 [Lupinus albus]			K03878//NADH-ubiquinone oxidoreductase chain 1 [EC:7.1.1.2]+ko01100//Metabolic pathways+ko00190//Oxidative phosphorylation	GO:0009987//cellular process;GO:0044237//cellular metabolic process;GO:0006397//mRNA processing;GO:0071704//organic substance metabolic process;GO:0043170//macromolecule metabolic process;GO:0006139//nucleobase-containing compound metabolic process;GO:0016070//RNA metabolic process;GO:0006396//RNA processing;GO:1901360//organic cyclic compound metabolic process;GO:0034641//cellular nitrogen compo…	3	0.895638
arahy.Tifrunner.gnm2.ann1.Y4U9X5	0.32	0	0	0	0	0	0.28	0.3	0	0	0	0	arahy.Tifrunner.gnm2.ann1.Y4U9X5	Y4U9X5.1	Known_gene	1	15694	16179	arahy.Tifrunner.gnm2.scaffold_36	+	486	228	0.991383	0.984428	0.808038	1.12258	0.913109	0.783231							CAA7014164.1|1.09e-45|unnamed protein product [Microthlaspi erraticum]					10	0.961363
arahy.Tifrunner.gnm2.ann1.U5JLJC	0	0	0.18	0	0	0	0	0.22	0	0	0	0	arahy.Tifrunner.gnm2.ann1.U5JLJC	U5JLJC.1	Known_gene	1	15727	19726	arahy.Tifrunner.gnm2.scaffold_132	+	4000	1359	2.89143	0.976041	0.42932	-0.123951	0.981522	0.957458				3.015	0.939228	0.365891	XP_015952292.1|9.64e-228|protein ALP1-like [Arachis duranensis]			K17732//mitochondrial-processing peptidase subunit beta [EC:3.4.24.64];K01802//peptidylprolyl isomerase [EC:5.2.1.8]	GO:0043167//ion binding;GO:0043169//cation binding;GO:0046872//metal ion binding;GO:0005488//binding;
arahy.Tifrunner.gnm2.ann1.A0TG2R	0.69	0.56	0.67	0.79	0	1.06	0.76	0.77	0.66	0.67	0.9	0.36	arahy.Tifrunner.gnm2.ann1.A0TG2R	A0TG2R.1	Known_gene	1	16019	19157	arahy.Tifrunner.gnm2.scaffold_50	+	3139	1897	0.0364132	0.999956	0.979119	-0.102969	0.916995	0.791327	-0.00882905	0.999882	0.995118	0.137385	0.984853	0.73784	RYQ79018.1|2.65e-306|hypothetical protein Ahy_Scaffold8g108493 isoform F [Arachis hypogaea]			K11649//SWI/SNF related-matrix-associated actin-dependent regulator of chromatin subfamily C;K15030//translation initiation factor 3 subunit M
arahy.Tifrunner.gnm2.ann1.YA6NJH	0.69	0.56	0.67	0.79	0	1.06	0.76	0.77	0.66	0.67	0.9	0.36	arahy.Tifrunner.gnm2.ann1.YA6NJH	YA6NJH.1	Known_gene	1	16019	19157	arahy.Tifrunner.gnm2.scaffold_50	+	3139	1897	0.0364132	0.999956	0.979119	-0.102969	0.916995	0.791327	-0.00882905	0.999882	0.995118	0.137385	0.984853	0.73784	RYQ79018.1|2.65e-306|hypothetical protein Ahy_Scaffold8g108493 isoform F [Arachis hypogaea]			K11649//SWI/SNF related-matrix-associated actin-dependent regulator of chromatin subfamily C;K15030//translation initiation factor 3 subunit M
arahy.Tifrunner.gnm2.ann1.PGW3V5	0	0	0.05	0	0.05	0.05	0.05	0	0	0	0	0.05	arahy.Tifrunner.gnm2.ann1.PGW3V5	PGW3V5.1	Known_gene	1	16181	17142	arahy.Tifrunner.gnm2.scaffold_22	-	962	633													QHN82237.1|1.74e-110|uncharacterized protein DS421_20g694020 [Arachis hypogaea]				GO:0110165//cellular anatomical entity;GO:0043227//membrane-bounded organelle;GO:0005737//cytoplasm;GO:0005622//intracellular anatomical structure;GO:0043226//organelle;GO:0005739//mitochondrion;GO:0043229//intracellular organelle;GO:0043231//intracellular membrane-bounded organelle;GO:0016779//nucleotidyltransferase activity;GO:0016772//transferase activity, transferring phosphorus-containing gr…
arahy.Tifrunner.gnm2.ann1.UMNW15	0	0	0.05	0	0.05	0.05	0.05	0	0	0	0	0.05	arahy.Tifrunner.gnm2.ann1.UMNW15	UMNW15.1	Known_gene	1	16181	17142	arahy.Tifrunner.gnm2.scaffold_22	-	962	633													QHN82237.1|1.74e-110|uncharacterized protein DS421_20g694020 [Arachis hypogaea]				GO:0005739//mitochondrion;GO:0043231//intracellular membrane-bounded organelle;GO:0043227//membrane-bounded organelle;GO:0005737//cytoplasm;GO:0043229//intracellular organelle;GO:0110165//cellular anatomical entity;GO:0005622//intracellular anatomical structure;GO:0043226//organelle;GO:0016740//transferase activity;GO:0034062//5'-3' RNA polymerase activity;GO:0097747//RNA polymerase activity;GO:0…
arahy.Tifrunner.gnm2.ann1.Z35ZW2	0.24	0	0	0	0	0	0	0	0	0	0	0	arahy.Tifrunner.gnm2.ann1.Z35ZW2	Z35ZW2.1	Known_gene	1	16244	17406	arahy.Tifrunner.gnm2.scaffold_306	-	1163	528	0.991383	0.984428	0.808038	1.12258	0.913109	0.783231							XP_016189190.1|1.23e-24|protein NUCLEAR FUSION DEFECTIVE 4 [Arachis ipaensis]				GO:0031224//intrinsic component of membrane;GO:0016021//integral component of membrane;GO:0016020//membrane;GO:0110165//cellular anatomical entity;
arahy.Tifrunner.gnm2.ann1.Y4WQEL	0	0	0	0	0	0	0	0.14	0	0	0	0	arahy.Tifrunner.gnm2.ann1.Y4WQEL	Y4WQEL.1	Known_gene	1	16257	18497	arahy.Tifrunner.gnm2.scaffold_170	-	2241	1470				-2.24519	0.803609	0.574294				2.27839	0.984853	0.568645	XP_025671167.2|1.40e-190|LOW QUALITY PROTEIN: uncharacterized protein LOC112770906 [Arachis hypogaea]			K02262//cytochrome c oxidase subunit 3+ko01100//Metabolic pathways+ko00190//Oxidative phosphorylation	GO:0022904//respiratory electron transport chain;GO:0046034//ATP metabolic process;GO:0019646//aerobic electron transport chain;GO:0042773//ATP synthesis coupled electron transport;GO:0009060//aerobic respiration;GO:0044237//cellular metabolic process;GO:0042775//mitochondrial ATP synthesis coupled electron transport;GO:0006123//mitochondrial electron transport, cytochrome c to oxygen;GO:0006119/…
arahy.Tifrunner.gnm2.ann1.8M171Q	21.73	21.32	19.68	21.95	21.53	26.1	16.1	14.94	17.11	19.64	17.9	17.86	arahy.Tifrunner.gnm2.ann1.8M171Q	8M171Q.1	Known_gene	1	16395	16667	arahy.Tifrunner.gnm2.chr18	+	273	273	-0.165597	0.951158	0.386687	0.486588	0.060333	0.0187362	0.402243	0.110028	0.0418115	-0.242838	0.845233	0.256417	XP_015950005.1|3.32e-57|BTB/POZ domain-containing protein At3g09030-like [Arachis duranensis]					11	0.998031
arahy.Tifrunner.gnm2.ann1.V4YX5W	21.73	21.32	19.68	21.95	21.53	26.1	16.1	14.94	17.11	19.64	17.9	17.86	arahy.Tifrunner.gnm2.ann1.V4YX5W	V4YX5W.1	Known_gene	1	16395	16667	arahy.Tifrunner.gnm2.chr18	+	273	273	-0.165597	0.951158	0.386687	0.486588	0.060333	0.0187362	0.402243	0.110028	0.0418115	-0.242838	0.845233	0.256417	XP_015950005.1|3.32e-57|BTB/POZ domain-containing protein At3g09030-like [Arachis duranensis]					11	0.998031
arahy.Tifrunner.gnm2.ann1.KE8NAE	0.19	0.4	0	0	0	0.18	0.02	0.11	0	0	0	0	arahy.Tifrunner.gnm2.ann1.KE8NAE	KE8NAE.1	Known_gene	1	16642	17135	arahy.Tifrunner.gnm2.scaffold_288	+	494	300	0.991383	0.984428	0.808038	1.12258	0.913109	0.783231							YP_004222366.1|1.58e-32|hypothetical protein BevumaM_p133 [Beta vulgaris subsp. maritima]			K05577//NAD(P)H-quinone oxidoreductase subunit 5 [EC:7.1.1.2]+ko01100//Metabolic pathways+ko00190//Oxidative phosphorylation	GO:0043231//intracellular membrane-bounded organelle;GO:0043229//intracellular organelle;GO:0110165//cellular anatomical entity;GO:0043226//organelle;GO:0005739//mitochondrion;GO:0005622//intracellular anatomical structure;GO:0043227//membrane-bounded organelle;GO:0005737//cytoplasm;	7	0.996707
arahy.Tifrunner.gnm2.ann1.L7IH4M	0.19	0.4	0	0	0	0.18	0.02	0.11	0	0	0	0	arahy.Tifrunner.gnm2.ann1.L7IH4M	L7IH4M.1	Known_gene	1	16642	17135	arahy.Tifrunner.gnm2.scaffold_288	+	494	300	0.991383	0.984428	0.808038	1.12258	0.913109	0.783231							YP_004222366.1|1.58e-32|hypothetical protein BevumaM_p133 [Beta vulgaris subsp. maritima]			K05577//NAD(P)H-quinone oxidoreductase subunit 5 [EC:7.1.1.2]+ko01100//Metabolic pathways+ko00190//Oxidative phosphorylation	GO:0043229//intracellular organelle;GO:0043227//membrane-bounded organelle;GO:0110165//cellular anatomical entity;GO:0043226//organelle;GO:0043231//intracellular membrane-bounded organelle;GO:0005737//cytoplasm;GO:0005622//intracellular anatomical structure;GO:0005739//mitochondrion;	7	0.996707
arahy.Tifrunner.gnm2.ann1.MX6LT2	50.48	50.55	50.66	48.67	52.03	49.79	48.93	47.33	46.5	46.02	42.12	47.54	arahy.Tifrunner.gnm2.ann1.MX6LT2	MX6LT2.1	Known_gene	1	16873	23345	arahy.Tifrunner.gnm2.scaffold_68	-	6473	1966	-0.000856791	0.999956	0.985165	0.186287	0.000377559	6.62066e-05	0.222106	8.39326e-05	1.44855e-05	0.0422001	0.967427	0.414553	RYR41771.1|0.0|hypothetical protein Ahy_A08g038181 isoform D [Arachis hypogaea]			K12447//UDP-sugar pyrophosphorylase [EC:2.7.7.64]+ko01250//Biosynthesis of nucleotide sugars+ko00520//Amino sugar and nucleotide sugar metabolism+ko00040//Pentose and glucuronate interconversions+ko01100//Metabolic pathways+ko00052//Galactose metabolism+ko00053//Ascorbate and aldarate metabolism+ko01110//Biosynthesis of secondary metabolites	GO:0016740//transferase activity;GO:0070569//uridylyltransferase activity;GO:0016772//transferase activity, transferring phosphorus-containing groups;GO:0016779//nucleotidyltransferase activity;GO:0003824//catalytic activity;	12	0.975276
arahy.Tifrunner.gnm2.ann1.NT2FU1	0	0.16	0.45	0.17	1.22	0	0	0.9	0.71	0.97	0	0.16	arahy.Tifrunner.gnm2.ann1.NT2FU1	NT2FU1.1	Known_gene	1	16893	17723	arahy.Tifrunner.gnm2.scaffold_194	-	831	831	-1.14603	0.984428	0.585224	-1.32634	0.474099	0.251841	0.285337	0.949999	0.899993	0.466408	0.984853	0.824956	XP_029152779.1|8.98e-210|UDP-glycosyltransferase 83A1-like [Arachis hypogaea]			K13692//UDP-glucose:(indol-3-yl)acetate beta-D-glucosyltransferase [EC:2.4.1.121]	GO:0016740//transferase activity;GO:0016757//glycosyltransferase activity;GO:0008194//UDP-glycosyltransferase activity;GO:0003824//catalytic activity;	8	0.989734
arahy.Tifrunner.gnm2.ann1.HNS49Q	3.2	3.4	3.52	3.06	3.84	3.74	4.64	4.15	4.53	4.95	4.75	4.05	arahy.Tifrunner.gnm2.ann1.HNS49Q	HNS49Q.1	Known_gene	1	17081	18554	arahy.Tifrunner.gnm2.scaffold_59	-	1474	1140	-0.0909281	0.984428	0.678921	-0.297054	0.319996	0.146457	-0.289488	0.323998	0.159693	-0.076522	0.984853	0.689247	XP_020991920.1|2.03e-74|uncharacterized protein LOC107476390 [Arachis duranensis]					5	0.977289
arahy.Tifrunner.gnm2.ann1.RH0WXQ	3.2	3.4	3.52	3.06	3.84	3.74	4.64	4.15	4.53	4.95	4.75	4.05	arahy.Tifrunner.gnm2.ann1.RH0WXQ	RH0WXQ.1	Known_gene	1	17081	18554	arahy.Tifrunner.gnm2.scaffold_59	-	1474	1140	-0.0909281	0.984428	0.678921	-0.297054	0.319996	0.146457	-0.289488	0.323998	0.159693	-0.076522	0.984853	0.689247	XP_020991920.1|2.03e-74|uncharacterized protein LOC107476390 [Arachis duranensis]					5	0.977289
arahy.Tifrunner.gnm2.ann1.VPUZ6C	3.2	3.4	3.52	3.06	3.84	3.74	4.64	4.15	4.53	4.95	4.75	4.05	arahy.Tifrunner.gnm2.ann1.VPUZ6C	VPUZ6C.1	Known_gene	1	17081	18554	arahy.Tifrunner.gnm2.scaffold_59	-	1474	1140	-0.0909281	0.984428	0.678921	-0.297054	0.319996	0.146457	-0.289488	0.323998	0.159693	-0.076522	0.984853	0.689247	XP_020991920.1|2.03e-74|uncharacterized protein LOC107476390 [Arachis duranensis]					5	0.977289
arahy.Tifrunner.gnm2.ann1.YRK7UU	0	0	0	0	0	0	0	0	0.05	0	0	0	arahy.Tifrunner.gnm2.ann1.YRK7UU	YRK7UU.1	Known_gene	1	17275	18479	arahy.Tifrunner.gnm2.scaffold_69	+	1205	1053				-0.800971	0.924378	0.84438				0.833859	0.984853	0.838077	XP_015971707.1|1.17e-201|serine/threonine-protein phosphatase 7 long form homolog [Arachis duranensis]			K14400//pre-mRNA cleavage complex 2 protein Pcf11+ko03015//mRNA surveillance pathway;K12448//UDP-arabinose 4-epimerase [EC:5.1.3.5]+ko01250//Biosynthesis of nucleotide sugars+ko00520//Amino sugar and nucleotide sugar metabolism+ko01100//Metabolic pathways;K11816//indole-3-pyruvate monooxygenase [EC:1.14.13.168]+ko00380//Tryptophan metabolism+ko01100//Metabolic pathways;K09833//homogentisate phyty…	GO:0048856//anatomical structure development;GO:0010073//meristem maintenance;GO:0009888//tissue development;GO:0032502//developmental process;GO:0032501//multicellular organismal process;GO:0048507//meristem development;
arahy.Tifrunner.gnm2.ann1.M5G7Z1	0	0	0.09	0	0	0	0	0	0	0	0	0	arahy.Tifrunner.gnm2.ann1.M5G7Z1	M5G7Z1.1	Known_gene	1	17291	18733	arahy.Tifrunner.gnm2.scaffold_77	+	1443	837	0.991383	0.984428	0.808038	1.12258	0.913109	0.783231							QCD83510.1|6.00e-125|hypothetical protein DEO72_LG2g3855 [Vigna unguiculata]			K14497//protein phosphatase 2C [EC:3.1.3.16]+ko04016//MAPK signaling pathway - plant+ko04075//Plant hormone signal transduction	GO:0042651//thylakoid membrane;GO:0009579//thylakoid;GO:0031976//plastid thylakoid;GO:0005739//mitochondrion;GO:0034357//photosynthetic membrane;GO:0005622//intracellular anatomical structure;GO:0031090//organelle membrane;GO:0005737//cytoplasm;GO:0043229//intracellular organelle;GO:0031975//envelope;GO:0009534//chloroplast thylakoid;GO:0043231//intracellular membrane-bounded organelle;GO:0043227…
arahy.Tifrunner.gnm2.ann1.AT0FGT	0.52	0.96	0.5	0.73	0.48	0.11	0.21	0.2	0.49	0.43	0.32	0.22	arahy.Tifrunner.gnm2.ann1.AT0FGT	AT0FGT.1	Known_gene	1	17291	17476	arahy.Tifrunner.gnm2.scaffold_77	+	186	186	1.04792	0.984428	0.64383	2.05947	0.686146	0.436459	0.871572	0.90416	0.819023	-0.127914	0.99501	0.974992	AFK35953.1|2.94e-38|unknown [Lotus japonicus]			K14497//protein phosphatase 2C [EC:3.1.3.16]+ko04016//MAPK signaling pathway - plant+ko04075//Plant hormone signal transduction		7	0.78422
arahy.Tifrunner.gnm2.ann1.D6INMV	0.52	0.96	0.5	0.73	0.48	0.11	0.21	0.2	0.49	0.43	0.32	0.22	arahy.Tifrunner.gnm2.ann1.D6INMV	D6INMV.1	Known_gene	1	17291	17476	arahy.Tifrunner.gnm2.scaffold_77	+	186	186	1.04792	0.984428	0.64383	2.05947	0.686146	0.436459	0.871572	0.90416	0.819023	-0.127914	0.99501	0.974992	AFK35953.1|2.94e-38|unknown [Lotus japonicus]			K14497//protein phosphatase 2C [EC:3.1.3.16]+ko04016//MAPK signaling pathway - plant+ko04075//Plant hormone signal transduction		7	0.78422
arahy.Tifrunner.gnm2.ann1.FXV2QT	0.52	0.96	0.5	0.73	0.48	0.11	0.21	0.2	0.49	0.43	0.32	0.22	arahy.Tifrunner.gnm2.ann1.FXV2QT	FXV2QT.1	Known_gene	1	17291	17476	arahy.Tifrunner.gnm2.scaffold_77	+	186	186	1.04792	0.984428	0.64383	2.05947	0.686146	0.436459	0.871572	0.90416	0.819023	-0.127914	0.99501	0.974992	AFK35953.1|2.94e-38|unknown [Lotus japonicus]			K14497//protein phosphatase 2C [EC:3.1.3.16]+ko04016//MAPK signaling pathway - plant+ko04075//Plant hormone signal transduction		7	0.78422
arahy.Tifrunner.gnm2.ann1.P4RH3S	0.52	0.96	0.5	0.73	0.48	0.11	0.21	0.2	0.49	0.43	0.32	0.22	arahy.Tifrunner.gnm2.ann1.P4RH3S	P4RH3S.1	Known_gene	1	17291	17476	arahy.Tifrunner.gnm2.scaffold_77	+	186	186	1.04792	0.984428	0.64383	2.05947	0.686146	0.436459	0.871572	0.90416	0.819023	-0.127914	0.99501	0.974992	AFK35953.1|2.94e-38|unknown [Lotus japonicus]			K14497//protein phosphatase 2C [EC:3.1.3.16]+ko04016//MAPK signaling pathway - plant+ko04075//Plant hormone signal transduction		7	0.78422
arahy.Tifrunner.gnm2.ann1.0FQ6JR	0.6	1.08	0.32	0.66	0.42	0.22	1.3	0.72	1.82	1.33	0.88	1.33	arahy.Tifrunner.gnm2.ann1.0FQ6JR	0FQ6JR.1	Known_gene	1	17303	17667	arahy.Tifrunner.gnm2.scaffold_36	+	365	318	0.449609	0.984428	0.745927	-1.00767	0.572452	0.331265	-1.4205	0.382981	0.198664	0.0428131	0.99501	0.959349	QFS95524.1|8.91e-68|Ycf1 [Arachis helodes]				GO:0006810//transport;GO:0045184//establishment of protein localization;GO:0051234//establishment of localization;GO:0015031//protein transport;GO:0033036//macromolecule localization;GO:0008104//protein localization;GO:0051179//localization;GO:0071702//organic substance transport;GO:0071705//nitrogen compound transport;GO:0009706//chloroplast inner membrane;GO:0009526//plastid envelope;GO:0009507…	5	0.999985
arahy.Tifrunner.gnm2.ann1.53VZ2L	0.87	1.32	0.7	0.39	0.85	0.99	2	1.01	1.27	1.09	0.82	1.69	arahy.Tifrunner.gnm2.ann1.53VZ2L	53VZ2L.1	Known_gene	1	17700	22505	arahy.Tifrunner.gnm2.scaffold_853	+	4806	1956	0.394947	0.896071	0.309789	-0.458042	0.33996	0.158939	-0.646005	0.201018	0.0869554	0.21399	0.984853	0.500622	QHO30468.1|0.0|Long chain base biosynthesis protein [Arachis hypogaea]			K00654//serine palmitoyltransferase [EC:2.3.1.50]+ko00600//Sphingolipid metabolism+ko01100//Metabolic pathways		5	0.985254
arahy.Tifrunner.gnm2.ann1.0E8WJ6	0.33	0.32	0.07	0.24	0	0	0.18	0.1	0.01	0.07	0.09	0	arahy.Tifrunner.gnm2.ann1.0E8WJ6	0E8WJ6.1	Known_gene	1	18142	18933	arahy.Tifrunner.gnm2.scaffold_66	-	792	573	1.32583	0.984428	0.573918	2.37446	0.600755	0.356173	1.88117	0.833894	0.641097	0.833859	0.984853	0.838077	QHO05774.1|7.05e-111|Protein O-linked-mannose beta-1,4-N-acetylglucosaminyltransferase [Arachis hypogaea]			K10750//chromatin assembly factor 1 subunit A	GO:0043229//intracellular organelle;GO:0043226//organelle;GO:0005794//Golgi apparatus;GO:0005622//intracellular anatomical structure;GO:0005737//cytoplasm;GO:0043227//membrane-bounded organelle;GO:0110165//cellular anatomical entity;GO:0043231//intracellular membrane-bounded organelle;GO:0012505//endomembrane system;GO:0016757//glycosyltransferase activity;GO:0016740//transferase activity;GO:0003…	7	0.999848
arahy.Tifrunner.gnm2.ann1.FNZ7AA	0.33	0.32	0.07	0.24	0	0	0.18	0.1	0.01	0.07	0.09	0	arahy.Tifrunner.gnm2.ann1.FNZ7AA	FNZ7AA.1	Known_gene	1	18142	18933	arahy.Tifrunner.gnm2.scaffold_66	-	792	573	1.32583	0.984428	0.573918	2.37446	0.600755	0.356173	1.88117	0.833894	0.641097	0.833859	0.984853	0.838077	QHO05774.1|7.05e-111|Protein O-linked-mannose beta-1,4-N-acetylglucosaminyltransferase [Arachis hypogaea]			K10750//chromatin assembly factor 1 subunit A	GO:0043231//intracellular membrane-bounded organelle;GO:0110165//cellular anatomical entity;GO:0043226//organelle;GO:0005794//Golgi apparatus;GO:0012505//endomembrane system;GO:0043229//intracellular organelle;GO:0005622//intracellular anatomical structure;GO:0043227//membrane-bounded organelle;GO:0005737//cytoplasm;GO:0016757//glycosyltransferase activity;GO:0003824//catalytic activity;GO:001674…	7	0.999848
arahy.Tifrunner.gnm2.ann1.JC3SS3	0.33	0.32	0.07	0.24	0	0	0.18	0.1	0.01	0.07	0.09	0	arahy.Tifrunner.gnm2.ann1.JC3SS3	JC3SS3.1	Known_gene	1	18142	18933	arahy.Tifrunner.gnm2.scaffold_66	-	792	573	1.32583	0.984428	0.573918	2.37446	0.600755	0.356173	1.88117	0.833894	0.641097	0.833859	0.984853	0.838077	QHO05774.1|7.05e-111|Protein O-linked-mannose beta-1,4-N-acetylglucosaminyltransferase [Arachis hypogaea]			K10750//chromatin assembly factor 1 subunit A	GO:0110165//cellular anatomical entity;GO:0005794//Golgi apparatus;GO:0043227//membrane-bounded organelle;GO:0012505//endomembrane system;GO:0005737//cytoplasm;GO:0043229//intracellular organelle;GO:0043226//organelle;GO:0005622//intracellular anatomical structure;GO:0043231//intracellular membrane-bounded organelle;GO:0016757//glycosyltransferase activity;GO:0016740//transferase activity;GO:0003…	7	0.999848
arahy.Tifrunner.gnm2.ann1.4VL02K	0.18	0.19	0	0.21	0.33	0.34	0.04	0.14	0.04	0.05	0	0.08	arahy.Tifrunner.gnm2.ann1.4VL02K	4VL02K.1	Known_gene	1	18859	19614	arahy.Tifrunner.gnm2.scaffold_92	-	756	552	-1.54234	0.981156	0.440935	1.05509	0.913109	0.779978	3.42346	0.360877	0.183772	0.833859	0.984853	0.838077	XP_027329362.1|1.12e-93|uncharacterized protein LOC113845863 [Abrus precatorius]			K05578//NAD(P)H-quinone oxidoreductase subunit 6 [EC:7.1.1.2]+ko01100//Metabolic pathways+ko00190//Oxidative phosphorylation	GO:0022900//electron transport chain;GO:0015979//photosynthesis;GO:0044237//cellular metabolic process;GO:0006119//oxidative phosphorylation;GO:0009987//cellular process;GO:0009773//photosynthetic electron transport in photosystem I;GO:0009767//photosynthetic electron transport chain;GO:0045333//cellular respiration;GO:0009060//aerobic respiration;GO:0019684//photosynthesis, light reaction;GO:002…	11	0.686
arahy.Tifrunner.gnm2.ann1.9I8ZI2	0.18	0.19	0	0.21	0.33	0.34	0.04	0.14	0.04	0.05	0	0.08	arahy.Tifrunner.gnm2.ann1.9I8ZI2	9I8ZI2.1	Known_gene	1	18859	19614	arahy.Tifrunner.gnm2.scaffold_92	-	756	552	-1.54234	0.981156	0.440935	1.05509	0.913109	0.779978	3.42346	0.360877	0.183772	0.833859	0.984853	0.838077	XP_027329362.1|1.12e-93|uncharacterized protein LOC113845863 [Abrus precatorius]			K05578//NAD(P)H-quinone oxidoreductase subunit 6 [EC:7.1.1.2]+ko01100//Metabolic pathways+ko00190//Oxidative phosphorylation	GO:0009773//photosynthetic electron transport in photosystem I;GO:0022900//electron transport chain;GO:0044237//cellular metabolic process;GO:0019684//photosynthesis, light reaction;GO:0009060//aerobic respiration;GO:0008152//metabolic process;GO:0006119//oxidative phosphorylation;GO:0015979//photosynthesis;GO:0045333//cellular respiration;GO:0006091//generation of precursor metabolites and energ…	11	0.686
arahy.Tifrunner.gnm2.ann1.V71EA1	0.18	0.19	0	0.21	0.33	0.34	0.04	0.14	0.04	0.05	0	0.08	arahy.Tifrunner.gnm2.ann1.V71EA1	V71EA1.1	Known_gene	1	18859	19614	arahy.Tifrunner.gnm2.scaffold_92	-	756	552	-1.54234	0.981156	0.440935	1.05509	0.913109	0.779978	3.42346	0.360877	0.183772	0.833859	0.984853	0.838077	XP_027329362.1|1.12e-93|uncharacterized protein LOC113845863 [Abrus precatorius]			K05578//NAD(P)H-quinone oxidoreductase subunit 6 [EC:7.1.1.2]+ko01100//Metabolic pathways+ko00190//Oxidative phosphorylation	GO:0008152//metabolic process;GO:0009987//cellular process;GO:0022904//respiratory electron transport chain;GO:0009767//photosynthetic electron transport chain;GO:0006119//oxidative phosphorylation;GO:0022900//electron transport chain;GO:0015980//energy derivation by oxidation of organic compounds;GO:0042773//ATP synthesis coupled electron transport;GO:0015979//photosynthesis;GO:0009773//photosyn…	11	0.686
arahy.Tifrunner.gnm2.ann1.6CSM7M	0	0	0	0	0	0	1.09	0	0	0.82	0.71	0.23	arahy.Tifrunner.gnm2.ann1.6CSM7M	6CSM7M.1	Known_gene	1	18967	28617	arahy.Tifrunner.gnm2.scaffold_142	-	9651	1040				-4.94173	0.413314	0.207529	-5.61006	0.000859581	0.000176976	-0.633309	0.984853	0.771114	XP_025674900.1|3.85e-78|2-alkenal reductase (NADP(+)-dependent) isoform X2 [Arachis hypogaea]		PREDICTED: Vitis vinifera hypothetical protein LOC100251471 (LOC100251471), mRNA	K19825//2-alkenal reductase (NADP+) [EC:1.3.1.102]	GO:0003824//catalytic activity;GO:0016491//oxidoreductase activity;	4	0.990804
arahy.Tifrunner.gnm2.ann1.II87I7	0	0	0	0	0	0	0.08	0	0	0	0	0.11	arahy.Tifrunner.gnm2.ann1.II87I7	II87I7.1	Known_gene	1	19147	26548	arahy.Tifrunner.gnm2.scaffold_91	+	7402	747				-0.800971	0.924378	0.84438	-0.965598	0.904101	0.812937	-0.127914	0.99501	0.974992	RYR64353.1|1.11e-38|hypothetical protein Ahy_A03g010476 isoform C [Arachis hypogaea]				GO:0005506//iron ion binding;GO:0005488//binding;GO:0020037//heme binding;GO:0016705//oxidoreductase activity, acting on paired donors, with incorporation or reduction of molecular oxygen;GO:0043169//cation binding;GO:1901363//heterocyclic compound binding;GO:0016491//oxidoreductase activity;GO:0003824//catalytic activity;GO:0046906//tetrapyrrole binding;GO:0046872//metal ion binding;GO:0097159//…
arahy.Tifrunner.gnm2.ann1.C634CF	0.19	0.22	0.19	0.15	0.14	0.14	0.05	0	0.02	0	0.01	0.01	arahy.Tifrunner.gnm2.ann1.C634CF	C634CF.1	Known_gene	1	19319	21989	arahy.Tifrunner.gnm2.scaffold_66	+	2671	1548	0.619222	0.984428	0.522673	3.96367	0.0501026	0.0150584	4.16977	0.101422	0.0379011	0.833859	0.984853	0.838077	RYR11642.1|0.0|hypothetical protein Ahy_B04g069148 [Arachis hypogaea]			K03327//multidrug resistance protein, MATE family	GO:0110165//cellular anatomical entity;GO:0016021//integral component of membrane;GO:0031224//intrinsic component of membrane;GO:0016020//membrane;GO:0022804//active transmembrane transporter activity;GO:0015291//secondary active transmembrane transporter activity;GO:0022857//transmembrane transporter activity;GO:0042910//xenobiotic transmembrane transporter activity;GO:0005215//transporter activ…	12	0.999986
arahy.Tifrunner.gnm2.ann1.JFC2EZ	0.19	0.22	0.19	0.15	0.14	0.14	0.05	0	0.02	0	0.01	0.01	arahy.Tifrunner.gnm2.ann1.JFC2EZ	JFC2EZ.1	Known_gene	1	19319	21989	arahy.Tifrunner.gnm2.scaffold_66	+	2671	1548	0.619222	0.984428	0.522673	3.96367	0.0501026	0.0150584	4.16977	0.101422	0.0379011	0.833859	0.984853	0.838077	RYR11642.1|0.0|hypothetical protein Ahy_B04g069148 [Arachis hypogaea]			K03327//multidrug resistance protein, MATE family	GO:0016020//membrane;GO:0031224//intrinsic component of membrane;GO:0110165//cellular anatomical entity;GO:0016021//integral component of membrane;GO:0042910//xenobiotic transmembrane transporter activity;GO:0022857//transmembrane transporter activity;GO:0022804//active transmembrane transporter activity;GO:0005215//transporter activity;GO:0015291//secondary active transmembrane transporter activ…	12	0.999986
arahy.Tifrunner.gnm2.ann1.ACP295	0	0	0	0	0	0	0	0	0.1	0	0	0.1	arahy.Tifrunner.gnm2.ann1.ACP295	ACP295.1	Known_gene	1	19640	25369	arahy.Tifrunner.gnm2.scaffold_146	-	5730	2622				-2.66369	0.749105	0.502719	-2.88067	0.676296	0.443618	-0.173733	0.99501	0.941885	XP_020993134.1|1.69e-129|uncharacterized protein LOC107476531 isoform X9 [Arachis duranensis]			K03377//N-acetylneuraminate 9-O-acetyltransferase [EC:2.3.1.45]
arahy.Tifrunner.gnm2.ann1.06L9FM	0	0	0	0	0	0.05	0	0	0	0	0	0	arahy.Tifrunner.gnm2.ann1.06L9FM	06L9FM.1	Known_gene	1	19831	22003	arahy.Tifrunner.gnm2.scaffold_92	-	2173	420													QHN77721.1|2.59e-23|DNA-directed RNA polymerase subunit beta [Arachis hypogaea]			K03043//DNA-directed RNA polymerase subunit beta [EC:2.7.7.6]+ko03020//RNA polymerase;K03046//DNA-directed RNA polymerase subunit beta' [EC:2.7.7.6]+ko03020//RNA polymerase;K03021//DNA-directed RNA polymerase III subunit RPC2 [EC:2.7.7.6]+ko03020//RNA polymerase	GO:0044271//cellular nitrogen compound biosynthetic process;GO:0008152//metabolic process;GO:1901360//organic cyclic compound metabolic process;GO:0009987//cellular process;GO:0006351//transcription, DNA-templated;GO:0032774//RNA biosynthetic process;GO:0043170//macromolecule metabolic process;GO:0044237//cellular metabolic process;GO:1901362//organic cyclic compound biosynthetic process;GO:00194…
arahy.Tifrunner.gnm2.ann1.L2XNS6	0	0	0	0	0	0.05	0	0	0	0	0	0	arahy.Tifrunner.gnm2.ann1.L2XNS6	L2XNS6.1	Known_gene	1	19831	22003	arahy.Tifrunner.gnm2.scaffold_92	-	2173	420													QHN77721.1|2.59e-23|DNA-directed RNA polymerase subunit beta [Arachis hypogaea]			K03043//DNA-directed RNA polymerase subunit beta [EC:2.7.7.6]+ko03020//RNA polymerase;K03046//DNA-directed RNA polymerase subunit beta' [EC:2.7.7.6]+ko03020//RNA polymerase;K03021//DNA-directed RNA polymerase III subunit RPC2 [EC:2.7.7.6]+ko03020//RNA polymerase	GO:0016070//RNA metabolic process;GO:0097659//nucleic acid-templated transcription;GO:0044238//primary metabolic process;GO:0018130//heterocycle biosynthetic process;GO:0006725//cellular aromatic compound metabolic process;GO:0006351//transcription, DNA-templated;GO:0010467//gene expression;GO:0006139//nucleobase-containing compound metabolic process;GO:0044249//cellular biosynthetic process;GO:0…
arahy.Tifrunner.gnm2.ann1.YHLY7F	0	0	0	0	0	0.05	0	0	0	0	0	0	arahy.Tifrunner.gnm2.ann1.YHLY7F	YHLY7F.1	Known_gene	1	19831	22003	arahy.Tifrunner.gnm2.scaffold_92	-	2173	420													QHN77721.1|2.59e-23|DNA-directed RNA polymerase subunit beta [Arachis hypogaea]			K03043//DNA-directed RNA polymerase subunit beta [EC:2.7.7.6]+ko03020//RNA polymerase;K03046//DNA-directed RNA polymerase subunit beta' [EC:2.7.7.6]+ko03020//RNA polymerase;K03021//DNA-directed RNA polymerase III subunit RPC2 [EC:2.7.7.6]+ko03020//RNA polymerase	GO:0006807//nitrogen compound metabolic process;GO:1901576//organic substance biosynthetic process;GO:0019438//aromatic compound biosynthetic process;GO:0071704//organic substance metabolic process;GO:1901360//organic cyclic compound metabolic process;GO:0009058//biosynthetic process;GO:1901362//organic cyclic compound biosynthetic process;GO:0006139//nucleobase-containing compound metabolic proc…
arahy.Tifrunner.gnm2.ann1.SV24MS	7.31	9.13	10.09	10.71	9.83	8.41	7.13	6.72	5.7	7.72	5.64	7.05	arahy.Tifrunner.gnm2.ann1.SV24MS	SV24MS.1	Known_gene	1	19916	20455	arahy.Tifrunner.gnm2.scaffold_234	+	540	540	-0.142483	0.984428	0.488964	0.539828	0.0532335	0.0161823	0.573828	0.0283896	0.00853592	-0.101227	0.984853	0.671522	XP_015958677.1|3.86e-96|uncharacterized protein LOC107482668 [Arachis duranensis]			K03327//multidrug resistance protein, MATE family		11	0.999693
arahy.Tifrunner.gnm2.ann1.55YC4I	0	0	0	0	0	0.13	0	0	0	0	0	0	arahy.Tifrunner.gnm2.ann1.55YC4I	55YC4I.1	Known_gene	1	20174	20706	arahy.Tifrunner.gnm2.scaffold_228	+	533	273													OWM62613.1|1.49e-21|hypothetical protein CDL15_Pgr000002 [Punica granatum]				GO:0044238//primary metabolic process;GO:0071704//organic substance metabolic process;GO:0008152//metabolic process;GO:0005975//carbohydrate metabolic process;GO:0016788//hydrolase activity, acting on ester bonds;GO:0016787//hydrolase activity;GO:0003824//catalytic activity;GO:0019203//carbohydrate phosphatase activity;GO:0042578//phosphoric ester hydrolase activity;GO:0050308//sugar-phosphatase …
arahy.Tifrunner.gnm2.ann1.TFK1CI	0	0	0	0	0	0.13	0	0	0	0	0	0	arahy.Tifrunner.gnm2.ann1.TFK1CI	TFK1CI.1	Known_gene	1	20174	20706	arahy.Tifrunner.gnm2.scaffold_228	+	533	273													OWM62613.1|1.49e-21|hypothetical protein CDL15_Pgr000002 [Punica granatum]				GO:0044238//primary metabolic process;GO:0008152//metabolic process;GO:0005975//carbohydrate metabolic process;GO:0071704//organic substance metabolic process;GO:0016788//hydrolase activity, acting on ester bonds;GO:0016791//phosphatase activity;GO:0003824//catalytic activity;GO:0050308//sugar-phosphatase activity;GO:0042132//fructose 1,6-bisphosphate 1-phosphatase activity;GO:0019203//carbohydra…
arahy.Tifrunner.gnm2.ann1.LWB7Z6	0.18	0.16	0.26	0.15	0.21	0.21	0.36	0.36	0.34	0.33	0.29	0.3	arahy.Tifrunner.gnm2.ann1.LWB7Z6	LWB7Z6.1	Known_gene	1	20431	24049	arahy.Tifrunner.gnm2.scaffold_95	-	3619	2445	0.0332757	0.999956	0.961673	-0.806078	0.341793	0.160091	-0.653131	0.494955	0.280913	0.192972	0.984853	0.701362	XP_025685669.1|0.0|uncharacterized protein LOC112786512 [Arachis hypogaea]			K11968//ariadne-1 [EC:2.3.2.31];K11975//E3 ubiquitin-protein ligase RNF144 [EC:2.3.2.31]	GO:0005488//binding;GO:0016740//transferase activity;GO:0140096//catalytic activity, acting on a protein;GO:0019787//ubiquitin-like protein transferase activity;GO:0004518//nuclease activity;GO:0046872//metal ion binding;GO:0016787//hydrolase activity;GO:0004519//endonuclease activity;GO:0043167//ion binding;GO:0016788//hydrolase activity, acting on ester bonds;GO:0097159//organic cyclic compound…	5	0.999997
arahy.Tifrunner.gnm2.ann1.2HU8EJ	0.14	0.11	0.12	0.1	0.03	0.06	0.09	0.1	0	0	0.03	0.06	arahy.Tifrunner.gnm2.ann1.2HU8EJ	2HU8EJ.1	Known_gene	1	20618	26793	arahy.Tifrunner.gnm2.scaffold_63	+	6176	2187	1.01679	0.956311	0.395664	0.930335	0.692401	0.443132	1.00247	0.801593	0.587533	1.09402	0.984853	0.55652	PHT96863.1|2.86e-140|hypothetical protein BC332_34211 [Capsicum chinense]			K02689//photosystem I P700 chlorophyll a apoprotein A1+ko01100//Metabolic pathways+ko00195//Photosynthesis	GO:0043226//organelle;GO:0043229//intracellular organelle;GO:0005739//mitochondrion;GO:0005737//cytoplasm;GO:0110165//cellular anatomical entity;GO:0005622//intracellular anatomical structure;GO:0043227//membrane-bounded organelle;GO:0043231//intracellular membrane-bounded organelle;
arahy.Tifrunner.gnm2.ann1.RVTS57	0	0	0	0	0.38	0	0.2	0	0	0	0.19	0	arahy.Tifrunner.gnm2.ann1.RVTS57	RVTS57.1	Known_gene	1	20765	24424	arahy.Tifrunner.gnm2.scaffold_174	-	3660	1338	-3.92283	0.645438	0.127017	-2.76747	0.716543	0.468666	1.08791	0.904101	0.776158	-0.0660477	0.99569	0.97763	RYR39658.1|3.79e-128|hypothetical protein Ahy_A09g045233 [Arachis hypogaea]				GO:0031224//intrinsic component of membrane;GO:0110165//cellular anatomical entity;GO:0016020//membrane;GO:0016021//integral component of membrane;	2	0.976442
arahy.Tifrunner.gnm2.ann1.B1X1LX	0.15	0	0.08	0	0.14	0.11	0.13	0.08	0.14	0	0.08	0.08	arahy.Tifrunner.gnm2.ann1.B1X1LX	B1X1LX.1	Known_gene	1	20920	22517	arahy.Tifrunner.gnm2.scaffold_36	+	1598	1590	-0.181829	0.993993	0.909629	-0.431639	0.913109	0.757591	1.19026	0.756054	0.527951	1.45048	0.940298	0.367189	QFS95102.1|0.0|Ycf1 [Arachis diogoi]				GO:0045184//establishment of protein localization;GO:0006810//transport;GO:0033036//macromolecule localization;GO:0008104//protein localization;GO:0051234//establishment of localization;GO:0071702//organic substance transport;GO:0071705//nitrogen compound transport;GO:0015031//protein transport;GO:0051179//localization;GO:0043227//membrane-bounded organelle;GO:0005622//intracellular anatomical st…
arahy.Tifrunner.gnm2.ann1.USV032	0	0	0	0	0	0	0	0	0	0	0.5	0	arahy.Tifrunner.gnm2.ann1.USV032	USV032.1	Known_gene	1	21043	22079	arahy.Tifrunner.gnm2.scaffold_222	+	1037	429							-2.44614	0.762335	0.540297	-2.57061	0.984853	0.519882	XP_029152783.1|1.67e-89|protein NUCLEAR FUSION DEFECTIVE 4-like [Arachis hypogaea]				GO:0016020//membrane;GO:0110165//cellular anatomical entity;GO:0016021//integral component of membrane;GO:0031224//intrinsic component of membrane;	4	0.993787
arahy.Tifrunner.gnm2.ann1.LRXS7M	2.99	2.12	2.42	1.9	1.61	2.75	1.7	1.9	2.64	1.97	1.92	1.48	arahy.Tifrunner.gnm2.ann1.LRXS7M	LRXS7M.1	Known_gene	1	22323	22769	arahy.Tifrunner.gnm2.scaffold_132	+	447	447	0.241235	0.984428	0.612126	0.349382	0.708835	0.459786	0.341573	0.744815	0.516155	0.23982	0.984853	0.64739	XP_015952291.1|3.83e-106|zinc finger protein ZAT12 [Arachis duranensis]					7	0.892113
arahy.Tifrunner.gnm2.ann1.TL1UNA	2.99	2.12	2.42	1.9	1.61	2.75	1.7	1.9	2.64	1.97	1.92	1.48	arahy.Tifrunner.gnm2.ann1.TL1UNA	TL1UNA.1	Known_gene	1	22323	22769	arahy.Tifrunner.gnm2.scaffold_132	+	447	447	0.241235	0.984428	0.612126	0.349382	0.708835	0.459786	0.341573	0.744815	0.516155	0.23982	0.984853	0.64739	XP_015952291.1|3.83e-106|zinc finger protein ZAT12 [Arachis duranensis]					7	0.892113
arahy.Tifrunner.gnm2.ann1.9T1CY3	6.3	4.62	5.77	5.01	7.08	5.44	3.53	3.57	3.71	3.17	5.05	3.12	arahy.Tifrunner.gnm2.ann1.9T1CY3	9T1CY3.1	Known_gene	1	23157	23684	arahy.Tifrunner.gnm2.scaffold_59	-	528	528	-0.0844037	0.984428	0.750916	0.725668	0.0434705	0.012777	0.704424	0.0566512	0.0189866	-0.0982499	0.984853	0.767221	XP_029152692.1|2.34e-111|uncharacterized protein LOC114927219 [Arachis hypogaea]			K20855//beta-1,3-galactosyltransferase 1/2/3/4/5/7/8 [EC:2.4.1.-]		11	0.529546
arahy.Tifrunner.gnm2.ann1.ZEZZ4X	0	0.07	0	0.21	0	0	0	0	0	0	0	0	arahy.Tifrunner.gnm2.ann1.ZEZZ4X	ZEZZ4X.1	Known_gene	1	23268	23937	arahy.Tifrunner.gnm2.scaffold_148	+	670	327	-0.93217	0.984428	0.819299				0.957955	0.904101	0.814391				QHO35175.1|1.82e-58|uncharacterized protein DS421_9g273310 [Arachis hypogaea]
arahy.Tifrunner.gnm2.ann1.8VZU0U	0	0	0	0	0	0	0	0.01	0	0	0	0	arahy.Tifrunner.gnm2.ann1.8VZU0U	8VZU0U.1	Known_gene	1	23378	23973	arahy.Tifrunner.gnm2.scaffold_83	+	596	231													XP_015947328.2|4.74e-44|protease Do-like 5, chloroplastic, partial [Arachis duranensis]				GO:0003824//catalytic activity;GO:0140096//catalytic activity, acting on a protein;GO:0004175//endopeptidase activity;GO:0004252//serine-type endopeptidase activity;GO:0016787//hydrolase activity;GO:0008233//peptidase activity;GO:0008236//serine-type peptidase activity;GO:0017171//serine hydrolase activity;
arahy.Tifrunner.gnm2.ann1.0JCU38	13.06	12.6	12.39	13.83	13.87	12.02	14.8	13.48	13.55	12.03	15.21	13.75	arahy.Tifrunner.gnm2.ann1.0JCU38	0JCU38.1	Known_gene	1	23647	30481	arahy.Tifrunner.gnm2.chr10	-	6835	2781	-0.0742579	0.911103	0.330214	-0.0374271	0.8304	0.607645	0.0282141	0.898368	0.739619	-0.00116963	0.997075	0.988581	XP_015942832.1|0.0|serine/threonine-protein kinase PBL27 isoform X1 [Arachis duranensis]			K13430//serine/threonine-protein kinase PBS1 [EC:2.7.11.1]+ko04626//Plant-pathogen interaction	GO:0035639//purine ribonucleoside triphosphate binding;GO:1901265//nucleoside phosphate binding;GO:0005488//binding;GO:0032559//adenyl ribonucleotide binding;GO:0004672//protein kinase activity;GO:0016772//transferase activity, transferring phosphorus-containing groups;GO:0097159//organic cyclic compound binding;GO:0032553//ribonucleotide binding;GO:0003824//catalytic activity;GO:0140096//catalyt…	8	0.976415
arahy.Tifrunner.gnm2.ann1.F9F3MK	5.75	6.82	5.39	6.33	5.67	6.09	7.79	8.23	7.57	8.17	6.87	9.64	arahy.Tifrunner.gnm2.ann1.F9F3MK	F9F3MK.1	Known_gene	1	23663	29072	arahy.Tifrunner.gnm2.chr20	-	5410	1700	-0.019465	0.991002	0.887515	-0.293658	0.0693231	0.0221363	-0.378451	0.018517	0.00524831	-0.0971514	0.984058	0.444334	RYR78865.1|1.19e-202|hypothetical protein Ahy_A01g003731 [Arachis hypogaea]			K14855//ribosome assembly protein 4	GO:0043227//membrane-bounded organelle;GO:0031981//nuclear lumen;GO:0043232//intracellular non-membrane-bounded organelle;GO:0005622//intracellular anatomical structure;GO:0005730//nucleolus;GO:0110165//cellular anatomical entity;GO:0031974//membrane-enclosed lumen;GO:0043231//intracellular membrane-bounded organelle;GO:0043228//non-membrane-bounded organelle;GO:0070013//intracellular organelle l…	5	0.986883
arahy.Tifrunner.gnm2.ann1.K88D63	0	0	0	0.15	0	0	0	0	0	0	0	0	arahy.Tifrunner.gnm2.ann1.K88D63	K88D63.1	Known_gene	1	23804	25274	arahy.Tifrunner.gnm2.scaffold_115	+	1471	564	-0.93217	0.984428	0.819299				0.957955	0.904101	0.814391				XP_020979812.1|5.28e-114|30S ribosomal protein S13, chloroplastic isoform X2 [Arachis ipaensis]			K02952//small subunit ribosomal protein S13+ko03010//Ribosome
arahy.Tifrunner.gnm2.ann1.YM3UN1	0.17	0	0	0	0	0	0.03	0	0	0	0	0	arahy.Tifrunner.gnm2.ann1.YM3UN1	YM3UN1.1	Known_gene	1	23940	24191	arahy.Tifrunner.gnm2.scaffold_148	+	252	252													QHN95446.1|8.90e-53|uncharacterized protein DS421_18g609680 [Arachis hypogaea]				GO:0110165//cellular anatomical entity;GO:0043229//intracellular organelle;GO:0005737//cytoplasm;GO:0043226//organelle;GO:0043231//intracellular membrane-bounded organelle;GO:0005622//intracellular anatomical structure;GO:0043227//membrane-bounded organelle;GO:0005739//mitochondrion;
arahy.Tifrunner.gnm2.ann1.03R76N	0.75	0.82	0.92	1.24	0.8	0.92	0.18	0.49	0.56	0.92	0.97	0.98	arahy.Tifrunner.gnm2.ann1.03R76N	03R76N.1	Known_gene	1	24060	25817	arahy.Tifrunner.gnm2.scaffold_68	-	1758	1119	-0.257119	0.984428	0.568463	1.17335	0.12354	0.0442104	0.162578	0.87646	0.710916	-1.2602	0.265391	0.0264155	XP_015934602.1|2.39e-153|NAD(P)H-quinone oxidoreductase subunit M, chloroplastic [Arachis duranensis]				GO:0005622//intracellular anatomical structure;GO:0031975//envelope;GO:0042651//thylakoid membrane;GO:0043227//membrane-bounded organelle;GO:0043229//intracellular organelle;GO:0005737//cytoplasm;GO:0110165//cellular anatomical entity;GO:0009507//chloroplast;GO:0009579//thylakoid;GO:0031090//organelle membrane;GO:0016020//membrane;GO:0009534//chloroplast thylakoid;GO:0009536//plastid;GO:0043226//…	3	0.999898
arahy.Tifrunner.gnm2.ann1.G5JU44	0.75	0.82	0.92	1.24	0.8	0.92	0.18	0.49	0.56	0.92	0.97	0.98	arahy.Tifrunner.gnm2.ann1.G5JU44	G5JU44.1	Known_gene	1	24060	25817	arahy.Tifrunner.gnm2.scaffold_68	-	1758	1119	-0.257119	0.984428	0.568463	1.17335	0.12354	0.0442104	0.162578	0.87646	0.710916	-1.2602	0.265391	0.0264155	XP_015934602.1|2.39e-153|NAD(P)H-quinone oxidoreductase subunit M, chloroplastic [Arachis duranensis]				GO:0043226//organelle;GO:0009507//chloroplast;GO:0009536//plastid;GO:0031984//organelle subcompartment;GO:0016020//membrane;GO:0005737//cytoplasm;GO:0042170//plastid membrane;GO:0034357//photosynthetic membrane;GO:0043231//intracellular membrane-bounded organelle;GO:0005622//intracellular anatomical structure;GO:0009534//chloroplast thylakoid;GO:0043229//intracellular organelle;GO:0110165//cellul…	3	0.999898
arahy.Tifrunner.gnm2.ann1.510BCU	0	0.19	0	0.16	0	0.74	0.37	0.17	0.17	0	0	0.19	arahy.Tifrunner.gnm2.ann1.510BCU	510BCU.1	Known_gene	1	24487	25634	arahy.Tifrunner.gnm2.scaffold_36	+	1148	678	-2.17436	0.863901	0.277006	-1.66251	0.661473	0.412862	2.19551	0.489759	0.276706	1.69093	0.956839	0.395819	YP_009472211.1|6.03e-119|NADH-plastoquinone oxidoreductase subunit 1 [Arachis hypogaea]			K05572//NAD(P)H-quinone oxidoreductase subunit 1 [EC:7.1.1.2]+ko01100//Metabolic pathways+ko00190//Oxidative phosphorylation;K05579//NAD(P)H-quinone oxidoreductase subunit H [EC:7.1.1.2]+ko01100//Metabolic pathways+ko00190//Oxidative phosphorylation		2	0.981315
arahy.Tifrunner.gnm2.ann1.NU84BI	0	0	0	0	0.02	0.04	0	0.02	0	0	0.02	0	arahy.Tifrunner.gnm2.ann1.NU84BI	NU84BI.1	Known_gene	1	24944	29106	arahy.Tifrunner.gnm2.scaffold_63	+	4163	3003	-2.41982	0.984428	0.53921	-0.800971	0.924378	0.84438	1.48337	0.833894	0.644708	-0.127914	0.99501	0.974992	OTG17280.1|4.29e-206|1			K02689//photosystem I P700 chlorophyll a apoprotein A1+ko01100//Metabolic pathways+ko00195//Photosynthesis;K02690//photosystem I P700 chlorophyll a apoprotein A2+ko01100//Metabolic pathways+ko00195//Photosynthesis	GO:0006807//nitrogen compound metabolic process;GO:0044238//primary metabolic process;GO:0018298//protein-chromophore linkage;GO:0008152//metabolic process;GO:0044237//cellular metabolic process;GO:0071704//organic substance metabolic process;GO:0006464//cellular protein modification process;GO:1901564//organonitrogen compound metabolic process;GO:0009987//cellular process;GO:0015979//photosynthe…
arahy.Tifrunner.gnm2.ann1.P2Y6MM	0	0	0	0	0.32	0.39	0.23	0.07	0.21	0.15	0.62	0.38	arahy.Tifrunner.gnm2.ann1.P2Y6MM	P2Y6MM.1	Known_gene	1	25314	27242	arahy.Tifrunner.gnm2.scaffold_42	-	1929	1929	-5.34025	0.684506	0.146997	-4.70842	0.0247765	0.006667	-0.579531	0.691271	0.458367	-1.21106	0.592052	0.106241	XP_029152635.1|0.0|pentatricopeptide repeat-containing protein At4g16835, mitochondrial-like [Arachis hypogaea]			K06180//23S rRNA pseudouridine1911/1915/1917 synthase [EC:5.4.99.23];K22733//magnesium transporter;K23541//Ca2+/H+ antiporter, TMEM165/GDT1 family		4	0.586531
arahy.Tifrunner.gnm2.ann1.7RCK35	3.17	0	0.82	1.58	0	2.78	1.66	0	0	0	1.34	2.01	arahy.Tifrunner.gnm2.ann1.7RCK35	7RCK35.1	Known_gene	1	25321	26585	arahy.Tifrunner.gnm2.scaffold_115	+	1265	447	-0.178301	0.999956	0.936188	1.36991	0.86569	0.667852	0.473853	0.905328	0.822022	-1.06702	0.984853	0.728889	XP_029152738.1|1.97e-99|30S ribosomal protein S13, chloroplastic-like isoform X2 [Arachis hypogaea]			K02952//small subunit ribosomal protein S13+ko03010//Ribosome		11	0.617335
arahy.Tifrunner.gnm2.ann1.4LBZ2P	9.74	10.2	10.68	9.45	8.99	10.24	9.14	8.62	8.74	8.26	8.98	9.04	arahy.Tifrunner.gnm2.ann1.4LBZ2P	4LBZ2P.1	Known_gene	1	25328	28160	arahy.Tifrunner.gnm2.scaffold_45	-	2833	2492	0.0847501	0.923039	0.343476	0.308473	0.00241919	0.00050041	0.19803	0.0906544	0.0331294	-0.0186131	0.985641	0.8406	XP_015933392.1|0.0|pollen receptor-like kinase 4 [Arachis duranensis]			K13415//protein brassinosteroid insensitive 1 [EC:2.7.10.1 2.7.11.1]+ko04075//Plant hormone signal transduction	GO:0016021//integral component of membrane;GO:0110165//cellular anatomical entity;GO:0016020//membrane;GO:0031224//intrinsic component of membrane;GO:0005524//ATP binding;GO:0016773//phosphotransferase activity, alcohol group as acceptor;GO:0016772//transferase activity, transferring phosphorus-containing groups;GO:0035639//purine ribonucleoside triphosphate binding;GO:1901265//nucleoside phospha…	12	0.995781
arahy.Tifrunner.gnm2.ann1.H0S66A	3.98	2.64	3.89	1.98	2.13	3.44	4.19	5.5	4.42	3.44	3.4	4.82	arahy.Tifrunner.gnm2.ann1.H0S66A	H0S66A.1	Known_gene	1	25699	26641	arahy.Tifrunner.gnm2.scaffold_83	-	943	378	0.481239	0.884555	0.298824	-0.328758	0.641148	0.392994	-0.553125	0.41412	0.220428	0.264727	0.984853	0.479995	QHO52804.1|8.79e-58|Small nuclear ribonucleoprotein [Arachis hypogaea]				GO:1902494//catalytic complex;GO:0005622//intracellular anatomical structure;GO:1990234//transferase complex;GO:0005737//cytoplasm;GO:1902493//acetyltransferase complex;GO:0031248//protein acetyltransferase complex;GO:0110165//cellular anatomical entity;GO:0031417//NatC complex;GO:0032991//protein-containing complex;GO:0031414//N-terminal protein acetyltransferase complex;GO:0140535//intracellula…	10	0.727474
arahy.Tifrunner.gnm2.ann1.7G7S7J	1.53	1.51	2.15	2.14	2.24	1.74	6.14	6.79	4.39	5.71	6.49	6.53	arahy.Tifrunner.gnm2.ann1.7G7S7J	7G7S7J.1	Known_gene	1	25816	30200	arahy.Tifrunner.gnm2.scaffold_51	-	4385	1184	-0.261956	0.950916	0.385002	-1.65288	1.33113e-10	1.11169e-11	-1.54106	4.32273e-12	3.56402e-13	-0.14439	0.966984	0.412147	XP_029152679.1|2.80e-210|replication factor C subunit 3-like isoform X3 [Arachis hypogaea]			K10756//replication factor C subunit 3/5+ko03420//Nucleotide excision repair+ko03030//DNA replication+ko03430//Mismatch repair		5	0.996604
arahy.Tifrunner.gnm2.ann1.S57KMF	14.33	14.34	14.51	13.23	12.99	11.92	8.84	8.04	8.66	8.16	7.42	7.12	arahy.Tifrunner.gnm2.ann1.S57KMF	S57KMF.1	Known_gene	1	25888	30615	arahy.Tifrunner.gnm2.scaffold_68	-	4728	2511	0.16832	0.270107	0.0254494	0.856945	1.83246e-24	7.54789e-26	0.821657	1.03171e-18	5.84129e-20	0.140392	0.696044	0.151578	XP_015934580.1|0.0|uncharacterized protein LOC107460707 isoform X1 [Arachis duranensis]			K10523//speckle-type POZ protein	GO:0046872//metal ion binding;GO:0043169//cation binding;GO:0005488//binding;GO:0043167//ion binding;	12	0.999995
arahy.Tifrunner.gnm2.ann1.F1RS3T	0	0	0	0	0.06	0	0	0	0	0	0	0	arahy.Tifrunner.gnm2.ann1.F1RS3T	F1RS3T.1	Known_gene	1	25975	27103	arahy.Tifrunner.gnm2.scaffold_853	-	1129	1018	-0.93217	0.984428	0.819299				0.957955	0.904101	0.814391				XP_020984681.1|2.60e-65|putative disease resistance protein RGA3 [Arachis duranensis]			K13457//disease resistance protein RPM1+ko04626//Plant-pathogen interaction
arahy.Tifrunner.gnm2.ann1.4JQ3QL	1.2	1.28	1.35	1.21	1.13	0.92	0.8	0.84	0.52	0.65	0.73	0.61	arahy.Tifrunner.gnm2.ann1.4JQ3QL	4JQ3QL.1	Known_gene	1	26049	27284	arahy.Tifrunner.gnm2.scaffold_77	+	1236	1236	0.230524	0.984428	0.532198	0.953435	0.065122	0.0205074	0.795555	0.172194	0.0717779	0.0804259	0.990835	0.872127	XP_029152580.1|3.41e-288|uncharacterized protein LOC114926177 [Arachis hypogaea]			K02261//cytochrome c oxidase subunit 2+ko01100//Metabolic pathways+ko00190//Oxidative phosphorylation		12	0.999983
arahy.Tifrunner.gnm2.ann1.E3XYYX	1.2	1.28	1.35	1.21	1.13	0.92	0.8	0.84	0.52	0.65	0.73	0.61	arahy.Tifrunner.gnm2.ann1.E3XYYX	E3XYYX.1	Known_gene	1	26049	27284	arahy.Tifrunner.gnm2.scaffold_77	+	1236	1236	0.230524	0.984428	0.532198	0.953435	0.065122	0.0205074	0.795555	0.172194	0.0717779	0.0804259	0.990835	0.872127	XP_029152580.1|3.41e-288|uncharacterized protein LOC114926177 [Arachis hypogaea]			K02261//cytochrome c oxidase subunit 2+ko01100//Metabolic pathways+ko00190//Oxidative phosphorylation		12	0.999983
arahy.Tifrunner.gnm2.ann1.RBM67I	0	0	1.1	0.86	0.91	0.64	0	0	0.39	0	0	0	arahy.Tifrunner.gnm2.ann1.RBM67I	RBM67I.1	Known_gene	1	26322	26913	arahy.Tifrunner.gnm2.scaffold_36	+	592	564	-1.11271	0.902422	0.317219	1.78202	0.84862	0.643388	5.16914	0.00431812	0.00103534	2.28244	0.984853	0.567934	YP_009472211.1|8.24e-116|NADH-plastoquinone oxidoreductase subunit 1 [Arachis hypogaea]			K05572//NAD(P)H-quinone oxidoreductase subunit 1 [EC:7.1.1.2]+ko01100//Metabolic pathways+ko00190//Oxidative phosphorylation	GO:0110165//cellular anatomical entity;GO:0016021//integral component of membrane;GO:0031224//intrinsic component of membrane;GO:0016020//membrane;GO:0071944//cell periphery;GO:0005886//plasma membrane;	11	0.991424
arahy.Tifrunner.gnm2.ann1.3HHC30	0.12	0.13	0.07	0.11	0.08	0.07	0.19	0.12	0.21	0.06	0.04	0.13	arahy.Tifrunner.gnm2.ann1.3HHC30	3HHC30.1	Known_gene	1	26488	32650	arahy.Tifrunner.gnm2.chr15	-	6163	2138	0.182057	0.988295	0.872714	-0.688405	0.713644	0.465376	0.353818	0.904101	0.782331	1.23236	0.825714	0.239279	XP_025651040.1|0.0|protein DETOXIFICATION 27-like [Arachis hypogaea]			K03327//multidrug resistance protein, MATE family	GO:0016020//membrane;GO:0016021//integral component of membrane;GO:0110165//cellular anatomical entity;GO:0031224//intrinsic component of membrane;GO:0042910//xenobiotic transmembrane transporter activity;GO:0022804//active transmembrane transporter activity;GO:0015291//secondary active transmembrane transporter activity;GO:0022857//transmembrane transporter activity;GO:0015297//antiporter activi…
arahy.Tifrunner.gnm2.ann1.VXI9Y2	0.12	0.13	0.07	0.11	0.08	0.07	0.19	0.12	0.21	0.06	0.04	0.13	arahy.Tifrunner.gnm2.ann1.VXI9Y2	VXI9Y2.1	Known_gene	1	26488	32650	arahy.Tifrunner.gnm2.chr15	-	6163	2138	0.182057	0.988295	0.872714	-0.688405	0.713644	0.465376	0.353818	0.904101	0.782331	1.23236	0.825714	0.239279	XP_025651040.1|0.0|protein DETOXIFICATION 27-like [Arachis hypogaea]			K03327//multidrug resistance protein, MATE family	GO:0031224//intrinsic component of membrane;GO:0110165//cellular anatomical entity;GO:0016021//integral component of membrane;GO:0016020//membrane;GO:0015291//secondary active transmembrane transporter activity;GO:0015297//antiporter activity;GO:0005215//transporter activity;GO:0022857//transmembrane transporter activity;GO:0022804//active transmembrane transporter activity;GO:0042910//xenobiotic…
arahy.Tifrunner.gnm2.ann1.R60S14	0	0.34	0.85	0.33	0	0.19	0.17	0	0.23	0	0.12	0.19	arahy.Tifrunner.gnm2.ann1.R60S14	R60S14.1	Known_gene	1	27688	29308	arahy.Tifrunner.gnm2.scaffold_87	-	1621	806	1.33236	0.900879	0.315396	1.74533	0.402413	0.200057	1.01725	0.816068	0.604418	0.607148	0.984853	0.766278	XP_029152714.1|7.36e-105|uncharacterized protein LOC114927255 [Arachis hypogaea]					7	0.999686
arahy.Tifrunner.gnm2.ann1.4I54SR	0.07	0.21	0	0.07	0.12	0.07	0	0.01	0	0.14	0	0.07	arahy.Tifrunner.gnm2.ann1.4I54SR	4I54SR.1	Known_gene	1	27832	31134	arahy.Tifrunner.gnm2.scaffold_49	+	3303	474	0.0296107	0.999956	0.99421	1.12258	0.913109	0.783231	-0.00381721	0.999882	0.999254	-1.08969	0.984853	0.78943	XP_025664441.1|1.80e-26|inosine-5'-monophosphate dehydrogenase [Arachis hypogaea]			K00088//IMP dehydrogenase [EC:1.1.1.205]+ko00230//Purine metabolism+ko01100//Metabolic pathways+ko01110//Biosynthesis of secondary metabolites	GO:0044249//cellular biosynthetic process;GO:0019438//aromatic compound biosynthetic process;GO:0018130//heterocycle biosynthetic process;GO:0009141//nucleoside triphosphate metabolic process;GO:0044271//cellular nitrogen compound biosynthetic process;GO:0015985//energy coupled proton transport, down electrochemical gradient;GO:0098660//inorganic ion transmembrane transport;GO:0006807//nitrogen c…
arahy.Tifrunner.gnm2.ann1.AI2JTX	0.07	0.21	0	0.07	0.12	0.07	0	0.01	0	0.14	0	0.07	arahy.Tifrunner.gnm2.ann1.AI2JTX	AI2JTX.1	Known_gene	1	27832	31134	arahy.Tifrunner.gnm2.scaffold_49	+	3303	474	0.0296107	0.999956	0.99421	1.12258	0.913109	0.783231	-0.00381721	0.999882	0.999254	-1.08969	0.984853	0.78943	XP_025664441.1|1.80e-26|inosine-5'-monophosphate dehydrogenase [Arachis hypogaea]			K00088//IMP dehydrogenase [EC:1.1.1.205]+ko00230//Purine metabolism+ko01100//Metabolic pathways+ko01110//Biosynthesis of secondary metabolites	GO:0006753//nucleoside phosphate metabolic process;GO:0071704//organic substance metabolic process;GO:0034641//cellular nitrogen compound metabolic process;GO:0034220//ion transmembrane transport;GO:0008152//metabolic process;GO:0055086//nucleobase-containing small molecule metabolic process;GO:1901135//carbohydrate derivative metabolic process;GO:0072521//purine-containing compound metabolic pro…
arahy.Tifrunner.gnm2.ann1.C3AXLX	0	0	0.23	0	0	0	0.24	0	0	0	0	0	arahy.Tifrunner.gnm2.ann1.C3AXLX	C3AXLX.1	Known_gene	1	28703	31037	arahy.Tifrunner.gnm2.scaffold_92	-	2335	297	0.991383	0.984428	0.808038	0.16081	0.981522	0.968564				0.833859	0.984853	0.838077	ABN08797.1|1.94e-13|hypothetical protein MtrDRAFT_AC160516g49v2 [Medicago truncatula]			K05577//NAD(P)H-quinone oxidoreductase subunit 5 [EC:7.1.1.2]+ko01100//Metabolic pathways+ko00190//Oxidative phosphorylation;K03689//cytochrome b6-f complex subunit 8+ko01100//Metabolic pathways+ko00195//Photosynthesis	GO:0009507//chloroplast;GO:0005622//intracellular anatomical structure;GO:0043231//intracellular membrane-bounded organelle;GO:0043226//organelle;GO:0110165//cellular anatomical entity;GO:0043229//intracellular organelle;GO:0005737//cytoplasm;GO:0043227//membrane-bounded organelle;GO:0009536//plastid;
arahy.Tifrunner.gnm2.ann1.FIPJ9G	0	0.12	0	0	0.42	0	0.23	0.23	0.11	0.09	0	0	arahy.Tifrunner.gnm2.ann1.FIPJ9G	FIPJ9G.1	Known_gene	1	29464	31120	arahy.Tifrunner.gnm2.scaffold_36	+	1657	540	-1.3791	0.984428	0.693005	-1.31947	0.87066	0.687059	2.36521	0.771102	0.554235	2.31423	0.984853	0.552227	KAF1876814.1|7.38e-68|hypothetical protein Lal_00035376 [Lupinus albus]			K05575//NAD(P)H-quinone oxidoreductase subunit 4 [EC:7.1.1.2]+ko01100//Metabolic pathways+ko00190//Oxidative phosphorylation	GO:0090304//nucleic acid metabolic process;GO:0015980//energy derivation by oxidation of organic compounds;GO:0097659//nucleic acid-templated transcription;GO:0042773//ATP synthesis coupled electron transport;GO:0006091//generation of precursor metabolites and energy;GO:0018130//heterocycle biosynthetic process;GO:0009059//macromolecule biosynthetic process;GO:0019438//aromatic compound biosynthe…	9	0.690209
arahy.Tifrunner.gnm2.ann1.F4PRN6	0	0	0	0.07	0	0	0	0	0	0	0	0.01	arahy.Tifrunner.gnm2.ann1.F4PRN6	F4PRN6.1	Known_gene	1	29566	31655	arahy.Tifrunner.gnm2.scaffold_99	-	2090	698													XP_015954302.1|1.29e-30|ras-related protein Rab5 isoform X6 [Arachis duranensis]			K07888//Ras-related protein Rab-5B+ko04144//Endocytosis+ko04145//Phagosome	GO:0017111//nucleoside-triphosphatase activity;GO:0032555//purine ribonucleotide binding;GO:0032561//guanyl ribonucleotide binding;GO:0097159//organic cyclic compound binding;GO:0019001//guanyl nucleotide binding;GO:0003824//catalytic activity;GO:0016462//pyrophosphatase activity;GO:0005488//binding;GO:0036094//small molecule binding;GO:0043168//anion binding;GO:0043167//ion binding;GO:0097367//c…
arahy.Tifrunner.gnm2.ann1.G3HLZ6	0	0	0	0.07	0	0	0	0	0	0	0	0.01	arahy.Tifrunner.gnm2.ann1.G3HLZ6	G3HLZ6.1	Known_gene	1	29566	31655	arahy.Tifrunner.gnm2.scaffold_99	-	2090	698													XP_015954302.1|1.29e-30|ras-related protein Rab5 isoform X6 [Arachis duranensis]			K07888//Ras-related protein Rab-5B+ko04144//Endocytosis+ko04145//Phagosome	GO:0035639//purine ribonucleoside triphosphate binding;GO:0017111//nucleoside-triphosphatase activity;GO:0003924//GTPase activity;GO:0005488//binding;GO:0017076//purine nucleotide binding;GO:0000166//nucleotide binding;GO:0003824//catalytic activity;GO:0043168//anion binding;GO:1901363//heterocyclic compound binding;GO:0032553//ribonucleotide binding;GO:0097367//carbohydrate derivative binding;GO…
arahy.Tifrunner.gnm2.ann1.QY8RSF	0	0.58	0.98	0.14	0.21	0.92	0.17	0.34	0.27	0.54	0	0.29	arahy.Tifrunner.gnm2.ann1.QY8RSF	QY8RSF.1	Known_gene	1	30154	33896	arahy.Tifrunner.gnm2.scaffold_83	+	3743	768	0.45339	0.984428	0.669947	1.25256	0.460369	0.241337	0.662461	0.802335	0.588315	-0.131852	0.99501	0.917564	QHO52811.1|8.51e-98|putative ribose-5-phosphate isomerase 4 [Arachis hypogaea]			K01807//ribose 5-phosphate isomerase A [EC:5.3.1.6]+ko00030//Pentose phosphate pathway+ko01230//Biosynthesis of amino acids+ko01100//Metabolic pathways+ko01110//Biosynthesis of secondary metabolites+ko00710//Carbon fixation in photosynthetic organisms+ko01200//Carbon metabolism		12	0.999133
arahy.Tifrunner.gnm2.ann1.WM01M4	0.16	0.27	0	0.53	0	0	0.13	0.09	0.31	0	0	0	arahy.Tifrunner.gnm2.ann1.WM01M4	WM01M4.1	Known_gene	1	30839	34192	arahy.Tifrunner.gnm2.scaffold_87	+	3354	1094	-0.579514	0.984428	0.729358	-0.41376	0.913109	0.774948	4.05237	0.239197	0.108001	3.89043	0.481518	0.0716623	XP_016202761.1|6.75e-99|photosynthetic NDH subunit of lumenal location 2, chloroplastic [Arachis ipaensis]			K08901//photosystem II oxygen-evolving enhancer protein 3+ko01100//Metabolic pathways+ko00195//Photosynthesis	GO:0009987//cellular process;GO:0015979//photosynthesis;GO:0008152//metabolic process;GO:0044237//cellular metabolic process;GO:0019898//extrinsic component of membrane;GO:0042651//thylakoid membrane;GO:0016020//membrane;GO:1990204//oxidoreductase complex;GO:1902494//catalytic complex;GO:0034357//photosynthetic membrane;GO:0009654//photosystem II oxygen evolving complex;GO:0009579//thylakoid;GO:0…	6	0.999946
arahy.Tifrunner.gnm2.ann1.32ESHK	0.04	0.09	0.04	0.09	0.07	0.17	0.13	0.1	0.21	0.13	0.08	0.15	arahy.Tifrunner.gnm2.ann1.32ESHK	32ESHK.1	Known_gene	1	30934	33445	arahy.Tifrunner.gnm2.scaffold_77	-	2512	1077	-2.20568	0.934551	0.361586	-2.7282	0.38665	0.189768	0.0104207	0.999882	0.994968	0.544097	0.984853	0.702821	KJB09734.1|9.17e-60|hypothetical protein B456_001G161000, partial [Gossypium raimondii]				GO:0043231//intracellular membrane-bounded organelle;GO:0110165//cellular anatomical entity;GO:0005737//cytoplasm;GO:0043227//membrane-bounded organelle;GO:0005622//intracellular anatomical structure;GO:0005739//mitochondrion;GO:0043229//intracellular organelle;GO:0043226//organelle;
arahy.Tifrunner.gnm2.ann1.J0GKA0	0.04	0.09	0.04	0.09	0.07	0.17	0.13	0.1	0.21	0.13	0.08	0.15	arahy.Tifrunner.gnm2.ann1.J0GKA0	J0GKA0.1	Known_gene	1	30934	33445	arahy.Tifrunner.gnm2.scaffold_77	-	2512	1077	-2.20568	0.934551	0.361586	-2.7282	0.38665	0.189768	0.0104207	0.999882	0.994968	0.544097	0.984853	0.702821	KJB09734.1|9.17e-60|hypothetical protein B456_001G161000, partial [Gossypium raimondii]				GO:0005622//intracellular anatomical structure;GO:0043226//organelle;GO:0005737//cytoplasm;GO:0043229//intracellular organelle;GO:0043227//membrane-bounded organelle;GO:0005739//mitochondrion;GO:0110165//cellular anatomical entity;GO:0043231//intracellular membrane-bounded organelle;
arahy.Tifrunner.gnm2.ann1.XZ7Y8Y	0.04	0.09	0.04	0.09	0.07	0.17	0.13	0.1	0.21	0.13	0.08	0.15	arahy.Tifrunner.gnm2.ann1.XZ7Y8Y	XZ7Y8Y.1	Known_gene	1	30934	33445	arahy.Tifrunner.gnm2.scaffold_77	-	2512	1077	-2.20568	0.934551	0.361586	-2.7282	0.38665	0.189768	0.0104207	0.999882	0.994968	0.544097	0.984853	0.702821	KJB09734.1|9.17e-60|hypothetical protein B456_001G161000, partial [Gossypium raimondii]				GO:0110165//cellular anatomical entity;GO:0043226//organelle;GO:0043231//intracellular membrane-bounded organelle;GO:0005737//cytoplasm;GO:0005739//mitochondrion;GO:0043229//intracellular organelle;GO:0043227//membrane-bounded organelle;GO:0005622//intracellular anatomical structure;
arahy.Tifrunner.gnm2.ann1.0410DC	13.85	11.98	12.91	12.86	11.17	12.3	15.42	15.07	17.3	14	16.16	14.38	arahy.Tifrunner.gnm2.ann1.0410DC	0410DC.1	Known_gene	1	31500	35014	arahy.Tifrunner.gnm2.chr14	+	3515	1160	0.0816517	0.984428	0.482555	-0.206239	0.157606	0.0594085	-0.222468	0.127435	0.0497816	0.0726279	0.984853	0.497094	RYR11314.1|1.36e-203|hypothetical protein Ahy_B04g068877 [Arachis hypogaea]			K22262//WD repeat and FYVE domain-containing protein 3;K00921//1-phosphatidylinositol-3-phosphate 5-kinase [EC:2.7.1.150]+ko04145//Phagosome+ko01100//Metabolic pathways+ko04070//Phosphatidylinositol signaling system+ko00562//Inositol phosphate metabolism	GO:0043167//ion binding;GO:0046872//metal ion binding;GO:0043169//cation binding;GO:0005488//binding;	5	0.999885
arahy.Tifrunner.gnm2.ann1.K6464P	1.62	1.64	1.37	1.48	1.43	1.52	1.97	1.84	1.79	1.44	1.75	1.84	arahy.Tifrunner.gnm2.ann1.K6464P	K6464P.1	Known_gene	1	31834	37017	arahy.Tifrunner.gnm2.scaffold_830	+	5184	3449	0.0564648	0.984428	0.761516	-0.159291	0.61019	0.364417	-0.103528	0.789988	0.57544	0.119385	0.984853	0.493421	XP_025603928.1|0.0|BTB/POZ domain-containing protein At1g67900 isoform X3 [Arachis hypogaea]				GO:0008152//metabolic process;GO:0032446//protein modification by small protein conjugation;GO:0019538//protein metabolic process;GO:1901564//organonitrogen compound metabolic process;GO:0016567//protein ubiquitination;GO:0044267//cellular protein metabolic process;GO:0071704//organic substance metabolic process;GO:0070647//protein modification by small protein conjugation or removal;GO:0006464//…	5	0.770344
arahy.Tifrunner.gnm2.ann1.845W93	18.59	18.6	19.8	17.15	17.93	19.8	21.25	23.05	23.33	19.41	20.02	19.49	arahy.Tifrunner.gnm2.ann1.845W93	845W93.1	Known_gene	1	32026	36001	arahy.Tifrunner.gnm2.chr16	-	3976	2159	0.0438758	0.984428	0.548807	-0.149515	0.0862036	0.0286947	-0.0317734	0.83866	0.656737	0.16878	0.151833	0.0116021	XP_016204845.1|2.53e-234|UDP-rhamnose/UDP-galactose transporter 2 [Arachis ipaensis]			K15285//solute carrier family 35, member E3	GO:0016020//membrane;GO:0016021//integral component of membrane;GO:0110165//cellular anatomical entity;GO:0031224//intrinsic component of membrane;	9	0.994671
arahy.Tifrunner.gnm2.ann1.07YHC2	0	0.64	0	0	0	0	0.68	0.34	1.52	0.27	0	0.59	arahy.Tifrunner.gnm2.ann1.07YHC2	07YHC2.1	Known_gene	1	32461	33226	arahy.Tifrunner.gnm2.scaffold_78	+	766	564	3.22154	0.904044	0.320854	-1.96108	0.250802	0.106622	-3.677	0.313015	0.152518	1.51088	0.713568	0.161392	QHO27580.1|1.40e-84|uncharacterized protein DS421_7g209250 [Arachis hypogaea]			K03878//NADH-ubiquinone oxidoreductase chain 1 [EC:7.1.1.2]+ko01100//Metabolic pathways+ko00190//Oxidative phosphorylation	GO:0005739//mitochondrion;GO:0110165//cellular anatomical entity;GO:0016020//membrane;GO:0031224//intrinsic component of membrane;GO:0016021//integral component of membrane;GO:0043229//intracellular organelle;GO:0005737//cytoplasm;GO:0005622//intracellular anatomical structure;GO:0043226//organelle;GO:0043227//membrane-bounded organelle;GO:0043231//intracellular membrane-bounded organelle;	9	0.944636
arahy.Tifrunner.gnm2.ann1.38CHVS	0.46	0.14	0.92	0.55	0.9	0.73	0	0.29	0	0.32	0.73	0.23	arahy.Tifrunner.gnm2.ann1.38CHVS	38CHVS.1	Known_gene	1	32461	33226	arahy.Tifrunner.gnm2.scaffold_78	+	766	591	-0.583498	0.984428	0.511681	2.87694	0.202448	0.0811921	0.986889	0.502332	0.286835	-2.46863	0.710209	0.159511	QHO27580.1|4.14e-93|uncharacterized protein DS421_7g209250 [Arachis hypogaea]			K03878//NADH-ubiquinone oxidoreductase chain 1 [EC:7.1.1.2]+ko01100//Metabolic pathways+ko00190//Oxidative phosphorylation	GO:0043229//intracellular organelle;GO:0043226//organelle;GO:0005737//cytoplasm;GO:0016020//membrane;GO:0043227//membrane-bounded organelle;GO:0005739//mitochondrion;GO:0031224//intrinsic component of membrane;GO:0043231//intracellular membrane-bounded organelle;GO:0016021//integral component of membrane;GO:0005622//intracellular anatomical structure;GO:0110165//cellular anatomical entity;	11	0.877777
arahy.Tifrunner.gnm2.ann1.DE9VRQ	0.46	0.14	0.92	0.55	0.9	0.73	0	0.29	0	0.32	0.73	0.23	arahy.Tifrunner.gnm2.ann1.DE9VRQ	DE9VRQ.1	Known_gene	1	32461	33226	arahy.Tifrunner.gnm2.scaffold_78	+	766	591	-0.583498	0.984428	0.511681	2.87694	0.202448	0.0811921	0.986889	0.502332	0.286835	-2.46863	0.710209	0.159511	QHO27580.1|4.14e-93|uncharacterized protein DS421_7g209250 [Arachis hypogaea]			K03878//NADH-ubiquinone oxidoreductase chain 1 [EC:7.1.1.2]+ko01100//Metabolic pathways+ko00190//Oxidative phosphorylation	GO:0043227//membrane-bounded organelle;GO:0005737//cytoplasm;GO:0043226//organelle;GO:0005739//mitochondrion;GO:0005622//intracellular anatomical structure;GO:0043229//intracellular organelle;GO:0016021//integral component of membrane;GO:0110165//cellular anatomical entity;GO:0031224//intrinsic component of membrane;GO:0016020//membrane;GO:0043231//intracellular membrane-bounded organelle;	11	0.877777
arahy.Tifrunner.gnm2.ann1.T2DKS1	0.32	0	0	0	0	0	0	0	0	0	0	0	arahy.Tifrunner.gnm2.ann1.T2DKS1	T2DKS1.1	Known_gene	1	32706	32996	arahy.Tifrunner.gnm2.scaffold_49	+	291	219													PWA76440.1|1.98e-26|callose synthase 5 [Artemisia annua]			K11000//callose synthase [EC:2.4.1.-]	GO:0044260//cellular macromolecule metabolic process;GO:0043170//macromolecule metabolic process;GO:0044264//cellular polysaccharide metabolic process;GO:0033692//cellular polysaccharide biosynthetic process;GO:0009987//cellular process;GO:0044249//cellular biosynthetic process;GO:0044262//cellular carbohydrate metabolic process;GO:0044238//primary metabolic process;GO:0071704//organic substance …	7	1
arahy.Tifrunner.gnm2.ann1.71JV2D	1.45	0.81	0	0	0.3	0.18	0.72	0.7	0.55	0.49	0.55	0	arahy.Tifrunner.gnm2.ann1.71JV2D	71JV2D.1	Known_gene	1	32743	33226	arahy.Tifrunner.gnm2.scaffold_78	+	484	246	2.72525	0.815172	0.232972	0.376676	0.92196	0.803014	-0.89089	0.904101	0.815721	1.46327	0.984853	0.460053	QHO27580.1|8.30e-42|uncharacterized protein DS421_7g209250 [Arachis hypogaea]			K03878//NADH-ubiquinone oxidoreductase chain 1 [EC:7.1.1.2]+ko01100//Metabolic pathways+ko00190//Oxidative phosphorylation	GO:0016020//membrane;GO:0016021//integral component of membrane;GO:0110165//cellular anatomical entity;GO:0031224//intrinsic component of membrane;	10	0.983827
arahy.Tifrunner.gnm2.ann1.L043MH	1.45	0.81	0	0	0.3	0.18	0.72	0.7	0.55	0.49	0.55	0	arahy.Tifrunner.gnm2.ann1.L043MH	L043MH.1	Known_gene	1	32743	33226	arahy.Tifrunner.gnm2.scaffold_78	+	484	246	2.72525	0.815172	0.232972	0.376676	0.92196	0.803014	-0.89089	0.904101	0.815721	1.46327	0.984853	0.460053	QHO27580.1|8.30e-42|uncharacterized protein DS421_7g209250 [Arachis hypogaea]			K03878//NADH-ubiquinone oxidoreductase chain 1 [EC:7.1.1.2]+ko01100//Metabolic pathways+ko00190//Oxidative phosphorylation	GO:0110165//cellular anatomical entity;GO:0016021//integral component of membrane;GO:0016020//membrane;GO:0031224//intrinsic component of membrane;	10	0.983827
arahy.Tifrunner.gnm2.ann1.HS2KB4	0.07	0	0.04	0.07	0.07	0.04	0	0	0	0	0	0	arahy.Tifrunner.gnm2.ann1.HS2KB4	HS2KB4.1	Known_gene	1	33009	38160	arahy.Tifrunner.gnm2.scaffold_49	+	5152	2649	-0.775324	0.984428	0.640215	3.00797	0.618957	0.373065	3.64968	0.27069	0.126558				XP_017985381.1|1.77e-80|PREDICTED: LOW QUALITY PROTEIN: DNA polymerase-like [Theobroma cacao]			K11000//callose synthase [EC:2.4.1.-]	GO:1901576//organic substance biosynthetic process;GO:0008152//metabolic process;GO:0044249//cellular biosynthetic process;GO:0043170//macromolecule metabolic process;GO:0044260//cellular macromolecule metabolic process;GO:0006260//DNA replication;GO:0009059//macromolecule biosynthetic process;GO:0009987//cellular process;GO:0034645//cellular macromolecule biosynthetic process;GO:0009058//biosynt…
arahy.Tifrunner.gnm2.ann1.GY6BB2	0	0	0	0	0	0	0	0	0.21	0.12	0	0.08	arahy.Tifrunner.gnm2.ann1.GY6BB2	GY6BB2.1	Known_gene	1	33193	34090	arahy.Tifrunner.gnm2.scaffold_136	-	898	378				-0.800971	0.924378	0.84438				0.833859	0.984853	0.838077	RYR19926.1|1.02e-54|hypothetical protein Ahy_B03g064884 [Arachis hypogaea]			K11147//dehydrogenase/reductase SDR family member 4 [EC:1.1.-.-]+ko04146//Peroxisome+ko01100//Metabolic pathways	GO:0016491//oxidoreductase activity;GO:0003824//catalytic activity;
arahy.Tifrunner.gnm2.ann1.BBQR41	2.96	2.52	2.55	2.78	2.55	2.74	3.34	3.41	3.37	3.19	2.89	3.29	arahy.Tifrunner.gnm2.ann1.BBQR41	BBQR41.1	Known_gene	1	33603	41957	arahy.Tifrunner.gnm2.chr15	-	8355	2397	-0.018759	0.994442	0.911335	-0.233471	0.309382	0.139982	-0.14215	0.609927	0.379156	0.0798193	0.984853	0.598583	XP_015963380.1|0.0|protein DETOXIFICATION 27 [Arachis duranensis]			K03327//multidrug resistance protein, MATE family	GO:0031224//intrinsic component of membrane;GO:0016021//integral component of membrane;GO:0016020//membrane;GO:0110165//cellular anatomical entity;GO:0015291//secondary active transmembrane transporter activity;GO:0005215//transporter activity;GO:0022857//transmembrane transporter activity;GO:0042910//xenobiotic transmembrane transporter activity;GO:0022804//active transmembrane transporter activ…	5	0.998638
arahy.Tifrunner.gnm2.ann1.SM4FP5	2.96	2.52	2.55	2.78	2.55	2.74	3.34	3.41	3.37	3.19	2.89	3.29	arahy.Tifrunner.gnm2.ann1.SM4FP5	SM4FP5.1	Known_gene	1	33603	41957	arahy.Tifrunner.gnm2.chr15	-	8355	2397	-0.018759	0.994442	0.911335	-0.233471	0.309382	0.139982	-0.14215	0.609927	0.379156	0.0798193	0.984853	0.598583	XP_015963380.1|0.0|protein DETOXIFICATION 27 [Arachis duranensis]			K03327//multidrug resistance protein, MATE family	GO:0110165//cellular anatomical entity;GO:0016020//membrane;GO:0031224//intrinsic component of membrane;GO:0016021//integral component of membrane;GO:0005215//transporter activity;GO:0015297//antiporter activity;GO:0015291//secondary active transmembrane transporter activity;GO:0022857//transmembrane transporter activity;GO:0022804//active transmembrane transporter activity;GO:0042910//xenobiotic…	5	0.998638
arahy.Tifrunner.gnm2.ann1.TT2UX9	0.33	0.14	0.41	0.27	0.19	0.41	0.21	0.25	0.38	0.21	0.21	0.28	arahy.Tifrunner.gnm2.ann1.TT2UX9	TT2UX9.1	Known_gene	1	33649	34548	arahy.Tifrunner.gnm2.scaffold_45	-	900	900	0.0181734	0.999956	0.985018	0.166294	0.935806	0.864144	0.383278	0.874553	0.708701	0.241889	0.984853	0.81402	XP_015933302.1|1.34e-217|uncharacterized protein LOC107459583 [Arachis duranensis]				GO:0043231//intracellular membrane-bounded organelle;GO:0043226//organelle;GO:0005737//cytoplasm;GO:0009536//plastid;GO:0110165//cellular anatomical entity;GO:0043227//membrane-bounded organelle;GO:0043229//intracellular organelle;GO:0005622//intracellular anatomical structure;
arahy.Tifrunner.gnm2.ann1.YT59NJ	8.99	9.92	7.67	8.32	7.55	6.81	9.57	9.77	11.49	10.29	11.13	8.13	arahy.Tifrunner.gnm2.ann1.YT59NJ	YT59NJ.1	Known_gene	1	34149	34520	arahy.Tifrunner.gnm2.scaffold_878	-	372	372	0.216895	0.964291	0.410835	-0.117275	0.838413	0.629863	-0.310673	0.427444	0.230117	0.0305396	0.99501	0.898213	RYR55804.1|1.50e-82|hypothetical protein Ahy_A05g021682 isoform B [Arachis hypogaea]			K14488//SAUR family protein+ko04075//Plant hormone signal transduction	GO:0010033//response to organic substance;GO:0042221//response to chemical;GO:0009733//response to auxin;GO:0050896//response to stimulus;GO:0009725//response to hormone;GO:0009719//response to endogenous stimulus;	5	0.965225
arahy.Tifrunner.gnm2.ann1.GEK8SS	0.11	0.2	0	0	0	0	0	0	0.07	0	0	0	arahy.Tifrunner.gnm2.ann1.GEK8SS	GEK8SS.1	Known_gene	1	34252	35581	arahy.Tifrunner.gnm2.scaffold_36	+	1330	567	0.991383	0.984428	0.808038	1.12258	0.913109	0.783231							RXI09703.1|1.53e-96|hypothetical protein DVH24_034221 [Malus domestica]			K05577//NAD(P)H-quinone oxidoreductase subunit 5 [EC:7.1.1.2]+ko01100//Metabolic pathways+ko00190//Oxidative phosphorylation;K03879//NADH-ubiquinone oxidoreductase chain 2 [EC:7.1.1.2]+ko01100//Metabolic pathways+ko00190//Oxidative phosphorylation	GO:0015980//energy derivation by oxidation of organic compounds;GO:0022900//electron transport chain;GO:0009987//cellular process;GO:0006091//generation of precursor metabolites and energy;GO:0044237//cellular metabolic process;GO:0022904//respiratory electron transport chain;GO:0009060//aerobic respiration;GO:0045333//cellular respiration;GO:0046034//ATP metabolic process;GO:0006119//oxidative p…
arahy.Tifrunner.gnm2.ann1.20VADI	0.22	0	0	0.29	0.16	0	0	0	0.12	0	0.34	0	arahy.Tifrunner.gnm2.ann1.20VADI	20VADI.1	Known_gene	1	34425	34751	arahy.Tifrunner.gnm2.scaffold_77	+	327	327	0.0296107	0.999956	0.99421	1.12258	0.913109	0.783231	-0.00381721	0.999882	0.999254	-1.08969	0.984853	0.78943	QHN95486.1|2.45e-74|NADH dehydrogenase [ubiquinone] iron-sulfur protein [Arachis hypogaea]			K03935//NADH dehydrogenase (ubiquinone) Fe-S protein 2 [EC:7.1.1.2]+ko01100//Metabolic pathways+ko00190//Oxidative phosphorylation	GO:0009199//ribonucleoside triphosphate metabolic process;GO:0046390//ribose phosphate biosynthetic process;GO:0008152//metabolic process;GO:0051234//establishment of localization;GO:0009117//nucleotide metabolic process;GO:1902600//proton transmembrane transport;GO:0006139//nucleobase-containing compound metabolic process;GO:0055085//transmembrane transport;GO:0009260//ribonucleotide biosyntheti…
arahy.Tifrunner.gnm2.ann1.2U5581	0.22	0	0	0.29	0.16	0	0	0	0.12	0	0.34	0	arahy.Tifrunner.gnm2.ann1.2U5581	2U5581.1	Known_gene	1	34425	34751	arahy.Tifrunner.gnm2.scaffold_77	+	327	327	0.0296107	0.999956	0.99421	1.12258	0.913109	0.783231	-0.00381721	0.999882	0.999254	-1.08969	0.984853	0.78943	QHN95486.1|2.45e-74|NADH dehydrogenase [ubiquinone] iron-sulfur protein [Arachis hypogaea]			K03935//NADH dehydrogenase (ubiquinone) Fe-S protein 2 [EC:7.1.1.2]+ko01100//Metabolic pathways+ko00190//Oxidative phosphorylation	GO:0006754//ATP biosynthetic process;GO:0018130//heterocycle biosynthetic process;GO:0055086//nucleobase-containing small molecule metabolic process;GO:0008152//metabolic process;GO:1901135//carbohydrate derivative metabolic process;GO:0006807//nitrogen compound metabolic process;GO:0044249//cellular biosynthetic process;GO:0034641//cellular nitrogen compound metabolic process;GO:0051179//localiz…
arahy.Tifrunner.gnm2.ann1.EH7RRY	0.22	0	0	0.29	0.16	0	0	0	0.12	0	0.34	0	arahy.Tifrunner.gnm2.ann1.EH7RRY	EH7RRY.1	Known_gene	1	34425	34751	arahy.Tifrunner.gnm2.scaffold_77	+	327	327	0.0296107	0.999956	0.99421	1.12258	0.913109	0.783231	-0.00381721	0.999882	0.999254	-1.08969	0.984853	0.78943	QHN95486.1|2.45e-74|NADH dehydrogenase [ubiquinone] iron-sulfur protein [Arachis hypogaea]			K03935//NADH dehydrogenase (ubiquinone) Fe-S protein 2 [EC:7.1.1.2]+ko01100//Metabolic pathways+ko00190//Oxidative phosphorylation	GO:1901135//carbohydrate derivative metabolic process;GO:0009201//ribonucleoside triphosphate biosynthetic process;GO:0098662//inorganic cation transmembrane transport;GO:0072522//purine-containing compound biosynthetic process;GO:0006163//purine nucleotide metabolic process;GO:0006810//transport;GO:0009150//purine ribonucleotide metabolic process;GO:0009260//ribonucleotide biosynthetic process;G…
arahy.Tifrunner.gnm2.ann1.1L0IZB	0	0	0	0	0	0	0	0.02	0	0.03	0.03	0	arahy.Tifrunner.gnm2.ann1.1L0IZB	1L0IZB.1	Known_gene	1	34923	35713	arahy.Tifrunner.gnm2.scaffold_77	+	791	330													TEY19068.1|5.37e-46|1			K03935//NADH dehydrogenase (ubiquinone) Fe-S protein 2 [EC:7.1.1.2]+ko01100//Metabolic pathways+ko00190//Oxidative phosphorylation	GO:0005622//intracellular anatomical structure;GO:0043226//organelle;GO:0031224//intrinsic component of membrane;GO:0005737//cytoplasm;GO:0016020//membrane;GO:0005739//mitochondrion;GO:0043229//intracellular organelle;GO:0016021//integral component of membrane;GO:0110165//cellular anatomical entity;GO:0043227//membrane-bounded organelle;GO:0043231//intracellular membrane-bounded organelle;GO:0016…
arahy.Tifrunner.gnm2.ann1.6RYL9Q	0	0	0	0	0	0	0	0.02	0	0.03	0.03	0	arahy.Tifrunner.gnm2.ann1.6RYL9Q	6RYL9Q.1	Known_gene	1	34923	35713	arahy.Tifrunner.gnm2.scaffold_77	+	791	330													TEY19068.1|5.37e-46|1			K03935//NADH dehydrogenase (ubiquinone) Fe-S protein 2 [EC:7.1.1.2]+ko01100//Metabolic pathways+ko00190//Oxidative phosphorylation	GO:0016020//membrane;GO:0110165//cellular anatomical entity;GO:0005739//mitochondrion;GO:0031224//intrinsic component of membrane;GO:0005737//cytoplasm;GO:0016021//integral component of membrane;GO:0043227//membrane-bounded organelle;GO:0043229//intracellular organelle;GO:0043231//intracellular membrane-bounded organelle;GO:0043226//organelle;GO:0005622//intracellular anatomical structure;GO:0048…
arahy.Tifrunner.gnm2.ann1.9N3TY2	0	0	0	0	0	0	0	0.02	0	0.03	0.03	0	arahy.Tifrunner.gnm2.ann1.9N3TY2	9N3TY2.1	Known_gene	1	34923	35713	arahy.Tifrunner.gnm2.scaffold_77	+	791	330													TEY19068.1|5.37e-46|1			K03935//NADH dehydrogenase (ubiquinone) Fe-S protein 2 [EC:7.1.1.2]+ko01100//Metabolic pathways+ko00190//Oxidative phosphorylation	GO:0043226//organelle;GO:0005622//intracellular anatomical structure;GO:0016021//integral component of membrane;GO:0043231//intracellular membrane-bounded organelle;GO:0016020//membrane;GO:0005739//mitochondrion;GO:0110165//cellular anatomical entity;GO:0043229//intracellular organelle;GO:0031224//intrinsic component of membrane;GO:0005737//cytoplasm;GO:0043227//membrane-bounded organelle;GO:0051…
arahy.Tifrunner.gnm2.ann1.K3NN1X	0	0	0	0	0	0	0	0.02	0	0.03	0.03	0	arahy.Tifrunner.gnm2.ann1.K3NN1X	K3NN1X.1	Known_gene	1	34923	35713	arahy.Tifrunner.gnm2.scaffold_77	+	791	330													TEY19068.1|5.37e-46|1			K03935//NADH dehydrogenase (ubiquinone) Fe-S protein 2 [EC:7.1.1.2]+ko01100//Metabolic pathways+ko00190//Oxidative phosphorylation	GO:0016020//membrane;GO:0005737//cytoplasm;GO:0110165//cellular anatomical entity;GO:0043231//intracellular membrane-bounded organelle;GO:0005622//intracellular anatomical structure;GO:0043229//intracellular organelle;GO:0005739//mitochondrion;GO:0043227//membrane-bounded organelle;GO:0031224//intrinsic component of membrane;GO:0016021//integral component of membrane;GO:0043226//organelle;GO:0097…
arahy.Tifrunner.gnm2.ann1.MR2GU4	0	0	0	0	0	0	0	0.02	0	0.03	0.03	0	arahy.Tifrunner.gnm2.ann1.MR2GU4	MR2GU4.1	Known_gene	1	34923	35713	arahy.Tifrunner.gnm2.scaffold_77	+	791	330													TEY19068.1|5.37e-46|1			K03935//NADH dehydrogenase (ubiquinone) Fe-S protein 2 [EC:7.1.1.2]+ko01100//Metabolic pathways+ko00190//Oxidative phosphorylation	GO:0043227//membrane-bounded organelle;GO:0016020//membrane;GO:0005739//mitochondrion;GO:0016021//integral component of membrane;GO:0110165//cellular anatomical entity;GO:0005737//cytoplasm;GO:0043231//intracellular membrane-bounded organelle;GO:0005622//intracellular anatomical structure;GO:0043226//organelle;GO:0031224//intrinsic component of membrane;GO:0043229//intracellular organelle;GO:1901…
arahy.Tifrunner.gnm2.ann1.RHH2VU	0	0	0	0	0	0	0	0.02	0	0.03	0.03	0	arahy.Tifrunner.gnm2.ann1.RHH2VU	RHH2VU.1	Known_gene	1	34923	35713	arahy.Tifrunner.gnm2.scaffold_77	+	791	330													TEY19068.1|5.37e-46|1			K03935//NADH dehydrogenase (ubiquinone) Fe-S protein 2 [EC:7.1.1.2]+ko01100//Metabolic pathways+ko00190//Oxidative phosphorylation	GO:0110165//cellular anatomical entity;GO:0005737//cytoplasm;GO:0016020//membrane;GO:0043227//membrane-bounded organelle;GO:0005739//mitochondrion;GO:0031224//intrinsic component of membrane;GO:0043229//intracellular organelle;GO:0016021//integral component of membrane;GO:0043226//organelle;GO:0005622//intracellular anatomical structure;GO:0043231//intracellular membrane-bounded organelle;GO:0016…
arahy.Tifrunner.gnm2.ann1.SB3U1B	0	0	0	0	0	0	0	0.02	0	0.03	0.03	0	arahy.Tifrunner.gnm2.ann1.SB3U1B	SB3U1B.1	Known_gene	1	34923	35713	arahy.Tifrunner.gnm2.scaffold_77	+	791	330													TEY19068.1|5.37e-46|1			K03935//NADH dehydrogenase (ubiquinone) Fe-S protein 2 [EC:7.1.1.2]+ko01100//Metabolic pathways+ko00190//Oxidative phosphorylation	GO:0016021//integral component of membrane;GO:0005739//mitochondrion;GO:0043226//organelle;GO:0043229//intracellular organelle;GO:0043231//intracellular membrane-bounded organelle;GO:0016020//membrane;GO:0031224//intrinsic component of membrane;GO:0043227//membrane-bounded organelle;GO:0005737//cytoplasm;GO:0110165//cellular anatomical entity;GO:0005622//intracellular anatomical structure;GO:0016…
arahy.Tifrunner.gnm2.ann1.YHR8J4	0	0	0	0	0	0	0	0.02	0	0.03	0.03	0	arahy.Tifrunner.gnm2.ann1.YHR8J4	YHR8J4.1	Known_gene	1	34923	35713	arahy.Tifrunner.gnm2.scaffold_77	+	791	330													TEY19068.1|5.37e-46|1			K03935//NADH dehydrogenase (ubiquinone) Fe-S protein 2 [EC:7.1.1.2]+ko01100//Metabolic pathways+ko00190//Oxidative phosphorylation	GO:0043231//intracellular membrane-bounded organelle;GO:0016021//integral component of membrane;GO:0005737//cytoplasm;GO:0016020//membrane;GO:0031224//intrinsic component of membrane;GO:0043229//intracellular organelle;GO:0005739//mitochondrion;GO:0110165//cellular anatomical entity;GO:0043227//membrane-bounded organelle;GO:0005622//intracellular anatomical structure;GO:0043226//organelle;GO:1901…
arahy.Tifrunner.gnm2.ann1.JWHJ24	5.67	5.36	5.84	7.37	6.95	7.34	4.1	3.47	4.47	4.9	4.05	5.07	arahy.Tifrunner.gnm2.ann1.JWHJ24	JWHJ24.1	Known_gene	1	34924	44084	arahy.Tifrunner.gnm2.scaffold_45	+	9161	2298	-0.371044	0.0236485	0.000857739	0.585731	6.15771e-05	9.47528e-06	0.700154	5.74654e-08	6.68384e-09	-0.249576	0.521562	0.0826555	XP_015933490.1|0.0|uncharacterized protein LOC107459752 isoform X1 [Arachis duranensis]					11	0.999855
arahy.Tifrunner.gnm2.ann1.G8890U	0.18	0.09	0.06	0.05	0.11	0.24	0.1	0.21	0.09	0.06	0	0.06	arahy.Tifrunner.gnm2.ann1.G8890U	G8890U.1	Known_gene	1	34941	36976	arahy.Tifrunner.gnm2.scaffold_50	+	2036	1763	-0.444437	0.984428	0.714878	-0.297873	0.922107	0.803244	2.46645	0.301789	0.145346	2.32592	0.717369	0.163186	QHO09537.1|5.55e-274|F-box protein [Arachis hypogaea]			K15030//translation initiation factor 3 subunit M;K04079//molecular chaperone HtpG+ko04141//Protein processing in endoplasmic reticulum+ko04626//Plant-pathogen interaction
arahy.Tifrunner.gnm2.ann1.QFR4LQ	0.18	0.09	0.06	0.05	0.11	0.24	0.1	0.21	0.09	0.06	0	0.06	arahy.Tifrunner.gnm2.ann1.QFR4LQ	QFR4LQ.1	Known_gene	1	34941	36976	arahy.Tifrunner.gnm2.scaffold_50	+	2036	1763	-0.444437	0.984428	0.714878	-0.297873	0.922107	0.803244	2.46645	0.301789	0.145346	2.32592	0.717369	0.163186	QHO09537.1|5.55e-274|F-box protein [Arachis hypogaea]			K15030//translation initiation factor 3 subunit M;K04079//molecular chaperone HtpG+ko04141//Protein processing in endoplasmic reticulum+ko04626//Plant-pathogen interaction
arahy.Tifrunner.gnm2.ann1.871V9X	0.78	0	0	0	0.36	0.4	0	0	0	0	0	0	arahy.Tifrunner.gnm2.ann1.871V9X	871V9X.1	Known_gene	1	35511	35713	arahy.Tifrunner.gnm2.scaffold_77	+	203	195	0.0271192	0.999956	0.99319	2.00376	0.8304	0.619828	1.84138	0.833894	0.648457				GAY68548.1|3.41e-30|hypothetical protein CUMW_265020 [Citrus unshiu]			K03935//NADH dehydrogenase (ubiquinone) Fe-S protein 2 [EC:7.1.1.2]+ko01100//Metabolic pathways+ko00190//Oxidative phosphorylation	GO:0045333//cellular respiration;GO:0042775//mitochondrial ATP synthesis coupled electron transport;GO:0022900//electron transport chain;GO:0006119//oxidative phosphorylation;GO:0015980//energy derivation by oxidation of organic compounds;GO:0008152//metabolic process;GO:0019646//aerobic electron transport chain;GO:0006091//generation of precursor metabolites and energy;GO:0006120//mitochondrial …	12	0.999919
arahy.Tifrunner.gnm2.ann1.XZ2FU6	6.23	5.55	6.8	5.33	5.93	6.68	3.84	3.46	3.86	4.56	3.72	2.77	arahy.Tifrunner.gnm2.ann1.XZ2FU6	XZ2FU6.1	Known_gene	1	35650	36951	arahy.Tifrunner.gnm2.scaffold_44	-	1302	789	0.0421426	0.985948	0.835604	0.840342	0.000965982	0.000183209	0.776049	0.00483219	0.00116944	-0.014861	0.99501	0.955514	QHN90768.1|1.14e-129|uncharacterized protein DS421_17g569330 [Arachis hypogaea]					12	0.999997
arahy.Tifrunner.gnm2.ann1.RJ08IL	2	2.14	2	2	1.95	1.93	0.63	0.72	0.43	0.31	0	0.16	arahy.Tifrunner.gnm2.ann1.RJ08IL	RJ08IL.1	Known_gene	1	35680	37438	arahy.Tifrunner.gnm2.scaffold_66	+	1759	420	0.0691305	0.991154	0.894718	1.82405	0.0326696	0.00914589	3.62114	0.0029201	0.000673097	1.87571	0.775661	0.201875						12	0.999493
arahy.Tifrunner.gnm2.ann1.XG10WT	0	0	0.17	0	0	0	0	0	0	0	0	0	arahy.Tifrunner.gnm2.ann1.XG10WT	XG10WT.1	Known_gene	1	36031	36359	arahy.Tifrunner.gnm2.scaffold_92	-	329	309													RYR43451.1|2.79e-56|hypothetical protein Ahy_A08g039861 isoform B [Arachis hypogaea]				GO:0033036//macromolecule localization;GO:0006810//transport;GO:0071702//organic substance transport;GO:0008104//protein localization;GO:0045184//establishment of protein localization;GO:0051179//localization;GO:0051234//establishment of localization;GO:0015031//protein transport;GO:0071705//nitrogen compound transport;GO:0009706//chloroplast inner membrane;GO:0009941//chloroplast envelope;GO:000…
arahy.Tifrunner.gnm2.ann1.23YI7R	1.83	0.77	1.23	1.02	0.98	1.41	0	0	0	0	0	0	arahy.Tifrunner.gnm2.ann1.23YI7R	23YI7R.1	Known_gene	1	36034	37883	arahy.Tifrunner.gnm2.scaffold_66	+	1850	609	0.108452	0.986387	0.850014	6.14434	6.2764e-05	9.67189e-06	5.90265	0.000141798	2.54673e-05									12	0.999999
arahy.Tifrunner.gnm2.ann1.T1VH32	5.38	5.21	5.04	4.55	4.38	4.68	5.23	5.64	4.97	3.46	4.08	4.11	arahy.Tifrunner.gnm2.ann1.T1VH32	T1VH32.1	Known_gene	1	36783	41236	arahy.Tifrunner.gnm2.chr13	+	4454	1710	0.185699	0.78003	0.205834	0.0746655	0.824754	0.598708	0.296903	0.158677	0.0649885	0.414968	0.112913	0.00766208	XP_016187797.1|1.92e-189|microtubule-associated protein RP/EB family member 1A [Arachis ipaensis]			K10436//microtubule-associated protein, RP/EB family		6	0.993754
arahy.Tifrunner.gnm2.ann1.0X9YMY	0	0.04	0.24	0.09	0	0.07	0	0	0	0	0	0.04	arahy.Tifrunner.gnm2.ann1.0X9YMY	0X9YMY.1	Known_gene	1	37028	37492	arahy.Tifrunner.gnm2.scaffold_77	+	465	465	0.991383	0.984428	0.808038	1.12258	0.913109	0.783231							KAB1207906.1|1.54e-108|NADH dehydrogenase [ubiquinone] iron-sulfur protein 2 [Morella rubra]			K03935//NADH dehydrogenase (ubiquinone) Fe-S protein 2 [EC:7.1.1.2]+ko01100//Metabolic pathways+ko00190//Oxidative phosphorylation	GO:0110165//cellular anatomical entity;GO:0005622//intracellular anatomical structure;GO:0043229//intracellular organelle;GO:0043231//intracellular membrane-bounded organelle;GO:0043227//membrane-bounded organelle;GO:0005737//cytoplasm;GO:0005739//mitochondrion;GO:0043226//organelle;GO:0048038//quinone binding;GO:1901265//nucleoside phosphate binding;GO:0036094//small molecule binding;GO:0005488/…
arahy.Tifrunner.gnm2.ann1.ETC72T	0	0.04	0.24	0.09	0	0.07	0	0	0	0	0	0.04	arahy.Tifrunner.gnm2.ann1.ETC72T	ETC72T.1	Known_gene	1	37028	37492	arahy.Tifrunner.gnm2.scaffold_77	+	465	465	0.991383	0.984428	0.808038	1.12258	0.913109	0.783231							KAB1207906.1|1.54e-108|NADH dehydrogenase [ubiquinone] iron-sulfur protein 2 [Morella rubra]			K03935//NADH dehydrogenase (ubiquinone) Fe-S protein 2 [EC:7.1.1.2]+ko01100//Metabolic pathways+ko00190//Oxidative phosphorylation	GO:0043229//intracellular organelle;GO:0005739//mitochondrion;GO:0043227//membrane-bounded organelle;GO:0043226//organelle;GO:0005622//intracellular anatomical structure;GO:0043231//intracellular membrane-bounded organelle;GO:0005737//cytoplasm;GO:0110165//cellular anatomical entity;GO:0036094//small molecule binding;GO:1901265//nucleoside phosphate binding;GO:1901363//heterocyclic compound bindi…
arahy.Tifrunner.gnm2.ann1.F9JXCN	0	0.04	0.24	0.09	0	0.07	0	0	0	0	0	0.04	arahy.Tifrunner.gnm2.ann1.F9JXCN	F9JXCN.1	Known_gene	1	37028	37492	arahy.Tifrunner.gnm2.scaffold_77	+	465	465	0.991383	0.984428	0.808038	1.12258	0.913109	0.783231							KAB1207906.1|1.54e-108|NADH dehydrogenase [ubiquinone] iron-sulfur protein 2 [Morella rubra]			K03935//NADH dehydrogenase (ubiquinone) Fe-S protein 2 [EC:7.1.1.2]+ko01100//Metabolic pathways+ko00190//Oxidative phosphorylation	GO:0043226//organelle;GO:0043231//intracellular membrane-bounded organelle;GO:0005739//mitochondrion;GO:0043227//membrane-bounded organelle;GO:0005737//cytoplasm;GO:0110165//cellular anatomical entity;GO:0043229//intracellular organelle;GO:0005622//intracellular anatomical structure;GO:0016491//oxidoreductase activity;GO:1901265//nucleoside phosphate binding;GO:0005488//binding;GO:0000166//nucleo…
arahy.Tifrunner.gnm2.ann1.SG2Q82	0	0.04	0.24	0.09	0	0.07	0	0	0	0	0	0.04	arahy.Tifrunner.gnm2.ann1.SG2Q82	SG2Q82.1	Known_gene	1	37028	37492	arahy.Tifrunner.gnm2.scaffold_77	+	465	465	0.991383	0.984428	0.808038	1.12258	0.913109	0.783231							KAB1207906.1|1.54e-108|NADH dehydrogenase [ubiquinone] iron-sulfur protein 2 [Morella rubra]			K03935//NADH dehydrogenase (ubiquinone) Fe-S protein 2 [EC:7.1.1.2]+ko01100//Metabolic pathways+ko00190//Oxidative phosphorylation	GO:0043231//intracellular membrane-bounded organelle;GO:0005739//mitochondrion;GO:0043229//intracellular organelle;GO:0043226//organelle;GO:0005737//cytoplasm;GO:0110165//cellular anatomical entity;GO:0005622//intracellular anatomical structure;GO:0043227//membrane-bounded organelle;GO:1901265//nucleoside phosphate binding;GO:0005488//binding;GO:0016491//oxidoreductase activity;GO:1901363//hetero…
arahy.Tifrunner.gnm2.ann1.76QWAA	0.32	0.2	0.28	0.21	0.24	0.22	0.12	0.34	0.17	0.05	0.25	0.15	arahy.Tifrunner.gnm2.ann1.76QWAA	76QWAA.1	Known_gene	1	37067	38068	arahy.Tifrunner.gnm2.scaffold_78	+	1002	1002	0.295769	0.984428	0.775881	0.296164	0.913109	0.775042	0.72337	0.803744	0.590029	0.728929	0.984853	0.5827	YP_009237622.1|4.66e-254|apocytochrome b [Medicago truncatula]			K00412//ubiquinol-cytochrome c reductase cytochrome b subunit+ko01100//Metabolic pathways+ko00190//Oxidative phosphorylation	GO:0015980//energy derivation by oxidation of organic compounds;GO:0008152//metabolic process;GO:0006091//generation of precursor metabolites and energy;GO:0044237//cellular metabolic process;GO:0009987//cellular process;GO:0022904//respiratory electron transport chain;GO:0045333//cellular respiration;GO:0022900//electron transport chain;GO:0005622//intracellular anatomical structure;GO:1990351//…
arahy.Tifrunner.gnm2.ann1.L9JJXJ	0.32	0.2	0.28	0.21	0.24	0.22	0.12	0.34	0.17	0.05	0.25	0.15	arahy.Tifrunner.gnm2.ann1.L9JJXJ	L9JJXJ.1	Known_gene	1	37067	38068	arahy.Tifrunner.gnm2.scaffold_78	+	1002	1002	0.295769	0.984428	0.775881	0.296164	0.913109	0.775042	0.72337	0.803744	0.590029	0.728929	0.984853	0.5827	YP_009237622.1|4.66e-254|apocytochrome b [Medicago truncatula]			K00412//ubiquinol-cytochrome c reductase cytochrome b subunit+ko01100//Metabolic pathways+ko00190//Oxidative phosphorylation	GO:0022900//electron transport chain;GO:0022904//respiratory electron transport chain;GO:0009987//cellular process;GO:0015980//energy derivation by oxidation of organic compounds;GO:0008152//metabolic process;GO:0006091//generation of precursor metabolites and energy;GO:0044237//cellular metabolic process;GO:0045333//cellular respiration;GO:0019866//organelle inner membrane;GO:0016021//integral c…
arahy.Tifrunner.gnm2.ann1.N2KMKI	0.32	0.2	0.28	0.21	0.24	0.22	0.12	0.34	0.17	0.05	0.25	0.15	arahy.Tifrunner.gnm2.ann1.N2KMKI	N2KMKI.1	Known_gene	1	37067	38068	arahy.Tifrunner.gnm2.scaffold_78	+	1002	1002	0.295769	0.984428	0.775881	0.296164	0.913109	0.775042	0.72337	0.803744	0.590029	0.728929	0.984853	0.5827	YP_009237622.1|4.66e-254|apocytochrome b [Medicago truncatula]			K00412//ubiquinol-cytochrome c reductase cytochrome b subunit+ko01100//Metabolic pathways+ko00190//Oxidative phosphorylation	GO:0006091//generation of precursor metabolites and energy;GO:0045333//cellular respiration;GO:0044237//cellular metabolic process;GO:0022900//electron transport chain;GO:0008152//metabolic process;GO:0022904//respiratory electron transport chain;GO:0009987//cellular process;GO:0015980//energy derivation by oxidation of organic compounds;GO:0045275//respiratory chain complex III;GO:0031966//mitoc…
arahy.Tifrunner.gnm2.ann1.4DS86I	0	0	0	0.06	0.05	0	0.11	0	0	0.06	0	0	arahy.Tifrunner.gnm2.ann1.4DS86I	4DS86I.1	Known_gene	1	37169	37834	arahy.Tifrunner.gnm2.scaffold_77	+	666	441													KAF1856959.1|2.64e-100|hypothetical protein Lal_00002471 [Lupinus albus]			K03935//NADH dehydrogenase (ubiquinone) Fe-S protein 2 [EC:7.1.1.2]+ko01100//Metabolic pathways+ko00190//Oxidative phosphorylation	GO:0051287//NAD binding;GO:0016491//oxidoreductase activity;GO:0097159//organic cyclic compound binding;GO:0048038//quinone binding;GO:0005488//binding;GO:1901363//heterocyclic compound binding;GO:1901265//nucleoside phosphate binding;GO:0003824//catalytic activity;GO:0000166//nucleotide binding;GO:0016651//oxidoreductase activity, acting on NAD(P)H;GO:0036094//small molecule binding;
arahy.Tifrunner.gnm2.ann1.AFL9HK	0	0	0	0.06	0.05	0	0.11	0	0	0.06	0	0	arahy.Tifrunner.gnm2.ann1.AFL9HK	AFL9HK.1	Known_gene	1	37169	37834	arahy.Tifrunner.gnm2.scaffold_77	+	666	441													KAF1856959.1|2.64e-100|hypothetical protein Lal_00002471 [Lupinus albus]			K03935//NADH dehydrogenase (ubiquinone) Fe-S protein 2 [EC:7.1.1.2]+ko01100//Metabolic pathways+ko00190//Oxidative phosphorylation	GO:0000166//nucleotide binding;GO:1901265//nucleoside phosphate binding;GO:1901363//heterocyclic compound binding;GO:0048038//quinone binding;GO:0051287//NAD binding;GO:0016491//oxidoreductase activity;GO:0003824//catalytic activity;GO:0097159//organic cyclic compound binding;GO:0005488//binding;GO:0036094//small molecule binding;GO:0016651//oxidoreductase activity, acting on NAD(P)H;
arahy.Tifrunner.gnm2.ann1.I47HSX	0	0	0	0.06	0.05	0	0.11	0	0	0.06	0	0	arahy.Tifrunner.gnm2.ann1.I47HSX	I47HSX.1	Known_gene	1	37169	37834	arahy.Tifrunner.gnm2.scaffold_77	+	666	441													KAF1856959.1|2.64e-100|hypothetical protein Lal_00002471 [Lupinus albus]			K03935//NADH dehydrogenase (ubiquinone) Fe-S protein 2 [EC:7.1.1.2]+ko01100//Metabolic pathways+ko00190//Oxidative phosphorylation	GO:0000166//nucleotide binding;GO:0016651//oxidoreductase activity, acting on NAD(P)H;GO:1901363//heterocyclic compound binding;GO:0048038//quinone binding;GO:0097159//organic cyclic compound binding;GO:0036094//small molecule binding;GO:0005488//binding;GO:0016491//oxidoreductase activity;GO:1901265//nucleoside phosphate binding;GO:0003824//catalytic activity;GO:0051287//NAD binding;
arahy.Tifrunner.gnm2.ann1.LX7XQ5	0	0	0	0.06	0.05	0	0.11	0	0	0.06	0	0	arahy.Tifrunner.gnm2.ann1.LX7XQ5	LX7XQ5.1	Known_gene	1	37169	37834	arahy.Tifrunner.gnm2.scaffold_77	+	666	441													KAF1856959.1|2.64e-100|hypothetical protein Lal_00002471 [Lupinus albus]			K03935//NADH dehydrogenase (ubiquinone) Fe-S protein 2 [EC:7.1.1.2]+ko01100//Metabolic pathways+ko00190//Oxidative phosphorylation	GO:0036094//small molecule binding;GO:0016651//oxidoreductase activity, acting on NAD(P)H;GO:1901363//heterocyclic compound binding;GO:0016491//oxidoreductase activity;GO:0003824//catalytic activity;GO:0048038//quinone binding;GO:0051287//NAD binding;GO:0000166//nucleotide binding;GO:0097159//organic cyclic compound binding;GO:1901265//nucleoside phosphate binding;GO:0005488//binding;
arahy.Tifrunner.gnm2.ann1.P9L1XB	0	0	0	0.06	0.05	0	0.11	0	0	0.06	0	0	arahy.Tifrunner.gnm2.ann1.P9L1XB	P9L1XB.1	Known_gene	1	37169	37834	arahy.Tifrunner.gnm2.scaffold_77	+	666	441													KAF1856959.1|2.64e-100|hypothetical protein Lal_00002471 [Lupinus albus]			K03935//NADH dehydrogenase (ubiquinone) Fe-S protein 2 [EC:7.1.1.2]+ko01100//Metabolic pathways+ko00190//Oxidative phosphorylation	GO:0000166//nucleotide binding;GO:0005488//binding;GO:0016491//oxidoreductase activity;GO:1901265//nucleoside phosphate binding;GO:0048038//quinone binding;GO:1901363//heterocyclic compound binding;GO:0003824//catalytic activity;GO:0097159//organic cyclic compound binding;GO:0016651//oxidoreductase activity, acting on NAD(P)H;GO:0051287//NAD binding;GO:0036094//small molecule binding;
arahy.Tifrunner.gnm2.ann1.31J2CX	0.58	0.37	0.37	0.54	0.35	0.3	0.48	0.1	0.26	0	0.53	0.23	arahy.Tifrunner.gnm2.ann1.31J2CX	31J2CX.1	Known_gene	1	37691	38080	arahy.Tifrunner.gnm2.scaffold_77	+	390	309	0.020659	0.999956	0.99101	0.545268	0.917941	0.793959	0.41294	0.914889	0.843959	-0.103773	0.99501	0.964488	GAU19214.1|2.40e-51|hypothetical protein TSUD_198960 [Trifolium subterraneum]			K03935//NADH dehydrogenase (ubiquinone) Fe-S protein 2 [EC:7.1.1.2]+ko01100//Metabolic pathways+ko00190//Oxidative phosphorylation	GO:0005488//binding;GO:0097159//organic cyclic compound binding;GO:0000166//nucleotide binding;GO:0051287//NAD binding;GO:1901265//nucleoside phosphate binding;GO:0016491//oxidoreductase activity;GO:0036094//small molecule binding;GO:1901363//heterocyclic compound binding;GO:0003824//catalytic activity;GO:0048038//quinone binding;GO:0016651//oxidoreductase activity, acting on NAD(P)H;	12	0.999996
arahy.Tifrunner.gnm2.ann1.4SAZ8F	0.58	0.37	0.37	0.54	0.35	0.3	0.48	0.1	0.26	0	0.53	0.23	arahy.Tifrunner.gnm2.ann1.4SAZ8F	4SAZ8F.1	Known_gene	1	37691	38080	arahy.Tifrunner.gnm2.scaffold_77	+	390	309	0.020659	0.999956	0.99101	0.545268	0.917941	0.793959	0.41294	0.914889	0.843959	-0.103773	0.99501	0.964488	GAU19214.1|2.40e-51|hypothetical protein TSUD_198960 [Trifolium subterraneum]			K03935//NADH dehydrogenase (ubiquinone) Fe-S protein 2 [EC:7.1.1.2]+ko01100//Metabolic pathways+ko00190//Oxidative phosphorylation	GO:0051287//NAD binding;GO:0097159//organic cyclic compound binding;GO:1901363//heterocyclic compound binding;GO:0016491//oxidoreductase activity;GO:0016651//oxidoreductase activity, acting on NAD(P)H;GO:1901265//nucleoside phosphate binding;GO:0003824//catalytic activity;GO:0048038//quinone binding;GO:0000166//nucleotide binding;GO:0036094//small molecule binding;GO:0005488//binding;	12	0.999996
arahy.Tifrunner.gnm2.ann1.5LDT0K	0.58	0.37	0.37	0.54	0.35	0.3	0.48	0.1	0.26	0	0.53	0.23	arahy.Tifrunner.gnm2.ann1.5LDT0K	5LDT0K.1	Known_gene	1	37691	38080	arahy.Tifrunner.gnm2.scaffold_77	+	390	309	0.020659	0.999956	0.99101	0.545268	0.917941	0.793959	0.41294	0.914889	0.843959	-0.103773	0.99501	0.964488	GAU19214.1|2.40e-51|hypothetical protein TSUD_198960 [Trifolium subterraneum]			K03935//NADH dehydrogenase (ubiquinone) Fe-S protein 2 [EC:7.1.1.2]+ko01100//Metabolic pathways+ko00190//Oxidative phosphorylation	GO:0051287//NAD binding;GO:0097159//organic cyclic compound binding;GO:1901265//nucleoside phosphate binding;GO:0000166//nucleotide binding;GO:0003824//catalytic activity;GO:0016651//oxidoreductase activity, acting on NAD(P)H;GO:0005488//binding;GO:0036094//small molecule binding;GO:0048038//quinone binding;GO:0016491//oxidoreductase activity;GO:1901363//heterocyclic compound binding;	12	0.999996
arahy.Tifrunner.gnm2.ann1.YFEH4R	0.39	0.23	0.21	0.36	0.47	0.32	0.23	0.24	0.31	0.03	0.17	0.12	arahy.Tifrunner.gnm2.ann1.YFEH4R	YFEH4R.1	Known_gene	1	37969	40822	arahy.Tifrunner.gnm2.scaffold_878	+	2854	1769	-0.527874	0.960842	0.401917	0.163312	0.924378	0.815979	2.26313	0.0317696	0.00973033	1.57816	0.613607	0.114302	XP_025631301.1|8.28e-276|GDSL esterase/lipase At1g33811-like [Arachis hypogaea]			K00679//phospholipid:diacylglycerol acyltransferase [EC:2.3.1.158]+ko01100//Metabolic pathways+ko00561//Glycerolipid metabolism;K10691//E3 ubiquitin-protein ligase UBR4 [EC:2.3.2.27];K14209//solute carrier family 36 (proton-coupled amino acid transporter);K01206//alpha-L-fucosidase [EC:3.2.1.51]+ko00511//Other glycan degradation	GO:0003824//catalytic activity;GO:0016787//hydrolase activity;GO:0016788//hydrolase activity, acting on ester bonds;	6	0.493535
arahy.Tifrunner.gnm2.ann1.JM6ZP6	0.47	0	0	0	0.17	0	0.42	0.34	0.39	0.3	0.43	0.25	arahy.Tifrunner.gnm2.ann1.JM6ZP6	JM6ZP6.1	Known_gene	1	37985	42121	arahy.Tifrunner.gnm2.chr11	+	4137	1018	1.502	0.984428	0.696899	-1.1742	0.535553	0.299535	-2.26501	0.260496	0.12035	0.388343	0.984853	0.637576	XP_016173352.1|1.16e-140|NEP1-interacting protein 2-like [Arachis ipaensis]			K15014//solute carrier family 29 (equilibrative nucleoside transporter), member 1/2/3;K19041//E3 ubiquitin-protein ligase RNF38/44 [EC:2.3.2.27]	GO:0016021//integral component of membrane;GO:0031224//intrinsic component of membrane;GO:0110165//cellular anatomical entity;GO:0016020//membrane;	5	0.999905
arahy.Tifrunner.gnm2.ann1.ET488V	0	0.19	0.2	0.59	0.56	0.42	0.6	0.57	0.18	0.42	0.44	1.13	arahy.Tifrunner.gnm2.ann1.ET488V	ET488V.1	Known_gene	1	38012	38501	arahy.Tifrunner.gnm2.scaffold_44	+	490	354	-1.96172	0.863901	0.276902	-1.65083	0.642616	0.39432	-0.182264	0.93777	0.881741	-0.488424	0.984853	0.701864	TKR78379.1|2.86e-75|uncharacterized protein D5086_0000283000 [Populus alba]					8	0.932796
arahy.Tifrunner.gnm2.ann1.P8H99U	0.35	0.45	0.44	0.3	0.94	0.53	0.57	0	0.33	0	0.36	0.18	arahy.Tifrunner.gnm2.ann1.P8H99U	P8H99U.1	Known_gene	1	38114	40464	arahy.Tifrunner.gnm2.scaffold_77	+	2351	702	-0.467148	0.984428	0.581713	0.626105	0.796064	0.56074	1.71073	0.262677	0.121708	0.629607	0.984853	0.667733	KAD0475166.1|1.27e-56|hypothetical protein E3N88_44203 [Mikania micrantha]			K03935//NADH dehydrogenase (ubiquinone) Fe-S protein 2 [EC:7.1.1.2]+ko01100//Metabolic pathways+ko00190//Oxidative phosphorylation	GO:0048038//quinone binding;GO:0051287//NAD binding;GO:0016651//oxidoreductase activity, acting on NAD(P)H;GO:0036094//small molecule binding;GO:0003824//catalytic activity;GO:0005488//binding;GO:1901265//nucleoside phosphate binding;GO:0016491//oxidoreductase activity;GO:1901363//heterocyclic compound binding;GO:0000166//nucleotide binding;GO:0097159//organic cyclic compound binding;	11	0.961099
arahy.Tifrunner.gnm2.ann1.5CP0AS	3.82	3.18	4.09	3.71	4.13	4.53	2.93	3.31	3.82	3.83	3.92	3.43	arahy.Tifrunner.gnm2.ann1.5CP0AS	5CP0AS.1	Known_gene	1	38342	42125	arahy.Tifrunner.gnm2.chr16	-	3784	1654	-0.171496	0.905987	0.323375	0.236384	0.400081	0.198581	0.216272	0.391362	0.2043	-0.18439	0.895036	0.306275	XP_020959246.1|5.55e-254|chlorophyll a-b binding protein of LHCII type 1 isoform X1 [Arachis ipaensis]			K14172//light-harvesting complex II chlorophyll a/b binding protein 7+ko01100//Metabolic pathways+ko00196//Photosynthesis - antenna proteins		11	0.639469
arahy.Tifrunner.gnm2.ann1.S5ZW7E	0	0	0	0.5	0	0	0	0	0	0	0	0	arahy.Tifrunner.gnm2.ann1.S5ZW7E	S5ZW7E.1	Known_gene	1	38403	38858	arahy.Tifrunner.gnm2.scaffold_44	-	456	456	-2.44204	0.984428	0.540805				2.46732	0.761286	0.536625				QHN92727.1|1.77e-83|Putative uncharacterized proteinW-F [Arachis hypogaea]					2	0.999086
arahy.Tifrunner.gnm2.ann1.L8L5ZS	9.64	8.59	10.13	8.61	8.02	8.27	12.73	12.82	13.91	13.81	13.52	12.75	arahy.Tifrunner.gnm2.ann1.L8L5ZS	L8L5ZS.1	Known_gene	1	38640	41320	arahy.Tifrunner.gnm2.scaffold_853	-	2681	2310	0.175673	0.494392	0.0734926	-0.379591	0.00013025	2.10867e-05	-0.614919	3.01485e-11	2.63622e-12	-0.0523752	0.984853	0.513158	XP_025666998.1|0.0|uncharacterized protein LOC112765302 [Arachis hypogaea]				GO:0110165//cellular anatomical entity;GO:0031224//intrinsic component of membrane;GO:0016020//membrane;GO:0016021//integral component of membrane;	5	0.999944
arahy.Tifrunner.gnm2.ann1.UXP008	0.62	1.45	1	1.07	0.64	0.95	0.48	0.32	0.48	0.52	0.61	0.5	arahy.Tifrunner.gnm2.ann1.UXP008	UXP008.1	Known_gene	1	38892	39976	arahy.Tifrunner.gnm2.scaffold_44	-	1085	1014	0.210593	0.984428	0.670232	1.48459	0.041722	0.0121891	0.761863	0.346779	0.174162	-0.504969	0.984853	0.465605	QHO16159.1|5.72e-229|hypothetical protein DS421_10g301270 [Arachis hypogaea]					12	0.999328
arahy.Tifrunner.gnm2.ann1.3AYS16	5	8.43	7.18	6.65	3.42	4.08	16.28	16.12	14.21	12.2	18.08	14.75	arahy.Tifrunner.gnm2.ann1.3AYS16	3AYS16.1	Known_gene	1	39542	41012	arahy.Tifrunner.gnm2.scaffold_42	-	1471	600	0.535563	0.421485	0.054649	-1.08865	7.38006e-08	7.81902e-09	-1.61686	1.45224e-11	1.23886e-12	0.0151169	0.99501	0.923768	XP_029152642.1|5.59e-133|phosphomevalonate kinase, peroxisomal-like isoform X2 [Arachis hypogaea]			K00938//phosphomevalonate kinase [EC:2.7.4.2]+ko00900//Terpenoid backbone biosynthesis+ko01100//Metabolic pathways+ko01110//Biosynthesis of secondary metabolites	GO:0110165//cellular anatomical entity;GO:0016021//integral component of membrane;GO:0016020//membrane;GO:0031224//intrinsic component of membrane;GO:0016772//transferase activity, transferring phosphorus-containing groups;GO:0016740//transferase activity;GO:0016301//kinase activity;GO:0003824//catalytic activity;	5	1
arahy.Tifrunner.gnm2.ann1.26G0EU	0.1	0.05	0.05	0	0.04	0	0.05	0.18	0.05	0.05	0	0	arahy.Tifrunner.gnm2.ann1.26G0EU	26G0EU.1	Known_gene	1	39564	39778	arahy.Tifrunner.gnm2.scaffold_77	+	215	215													KAB8468458.1|1.64e-30|hypothetical protein FH972_025292 [Carpinus fangiana]				GO:0016021//integral component of membrane;GO:0110165//cellular anatomical entity;GO:0016020//membrane;GO:0031224//intrinsic component of membrane;GO:0016651//oxidoreductase activity, acting on NAD(P)H;GO:1901363//heterocyclic compound binding;GO:0003824//catalytic activity;GO:0005488//binding;GO:0036094//small molecule binding;GO:0051287//NAD binding;GO:1901265//nucleoside phosphate binding;GO:0…
arahy.Tifrunner.gnm2.ann1.A9493H	0.1	0.05	0.05	0	0.04	0	0.05	0.18	0.05	0.05	0	0	arahy.Tifrunner.gnm2.ann1.A9493H	A9493H.1	Known_gene	1	39564	39778	arahy.Tifrunner.gnm2.scaffold_77	+	215	215													KAB8468458.1|1.64e-30|hypothetical protein FH972_025292 [Carpinus fangiana]				GO:0016020//membrane;GO:0016021//integral component of membrane;GO:0031224//intrinsic component of membrane;GO:0110165//cellular anatomical entity;GO:0003824//catalytic activity;GO:0000166//nucleotide binding;GO:0097159//organic cyclic compound binding;GO:0048038//quinone binding;GO:0036094//small molecule binding;GO:1901363//heterocyclic compound binding;GO:0016651//oxidoreductase activity, acti…
arahy.Tifrunner.gnm2.ann1.E9BH89	0.1	0.05	0.05	0	0.04	0	0.05	0.18	0.05	0.05	0	0	arahy.Tifrunner.gnm2.ann1.E9BH89	E9BH89.1	Known_gene	1	39564	39778	arahy.Tifrunner.gnm2.scaffold_77	+	215	215													KAB8468458.1|1.64e-30|hypothetical protein FH972_025292 [Carpinus fangiana]				GO:0016020//membrane;GO:0031224//intrinsic component of membrane;GO:0110165//cellular anatomical entity;GO:0016021//integral component of membrane;GO:0000166//nucleotide binding;GO:0016491//oxidoreductase activity;GO:0005488//binding;GO:0003824//catalytic activity;GO:0016651//oxidoreductase activity, acting on NAD(P)H;GO:0051287//NAD binding;GO:0036094//small molecule binding;GO:0097159//organic …
arahy.Tifrunner.gnm2.ann1.H7H065	0.1	0.05	0.05	0	0.04	0	0.05	0.18	0.05	0.05	0	0	arahy.Tifrunner.gnm2.ann1.H7H065	H7H065.1	Known_gene	1	39564	39778	arahy.Tifrunner.gnm2.scaffold_77	+	215	215													KAB8468458.1|1.64e-30|hypothetical protein FH972_025292 [Carpinus fangiana]				GO:0016020//membrane;GO:0016021//integral component of membrane;GO:0031224//intrinsic component of membrane;GO:0110165//cellular anatomical entity;GO:0048038//quinone binding;GO:0000166//nucleotide binding;GO:0005488//binding;GO:0051287//NAD binding;GO:1901363//heterocyclic compound binding;GO:1901265//nucleoside phosphate binding;GO:0097159//organic cyclic compound binding;GO:0003824//catalytic …
arahy.Tifrunner.gnm2.ann1.N7SYE7	0.1	0.05	0.05	0	0.04	0	0.05	0.18	0.05	0.05	0	0	arahy.Tifrunner.gnm2.ann1.N7SYE7	N7SYE7.1	Known_gene	1	39564	39778	arahy.Tifrunner.gnm2.scaffold_77	+	215	215													KAB8468458.1|1.64e-30|hypothetical protein FH972_025292 [Carpinus fangiana]				GO:0031224//intrinsic component of membrane;GO:0016020//membrane;GO:0016021//integral component of membrane;GO:0110165//cellular anatomical entity;GO:0036094//small molecule binding;GO:0051287//NAD binding;GO:0016491//oxidoreductase activity;GO:0000166//nucleotide binding;GO:0097159//organic cyclic compound binding;GO:1901363//heterocyclic compound binding;GO:0048038//quinone binding;GO:0016651//…
arahy.Tifrunner.gnm2.ann1.WE817P	0.1	0.05	0.05	0	0.04	0	0.05	0.18	0.05	0.05	0	0	arahy.Tifrunner.gnm2.ann1.WE817P	WE817P.1	Known_gene	1	39564	39778	arahy.Tifrunner.gnm2.scaffold_77	+	215	215													KAB8468458.1|1.64e-30|hypothetical protein FH972_025292 [Carpinus fangiana]				GO:0016021//integral component of membrane;GO:0031224//intrinsic component of membrane;GO:0110165//cellular anatomical entity;GO:0016020//membrane;GO:0036094//small molecule binding;GO:0097159//organic cyclic compound binding;GO:0051287//NAD binding;GO:0005488//binding;GO:1901265//nucleoside phosphate binding;GO:0016491//oxidoreductase activity;GO:0000166//nucleotide binding;GO:1901363//heterocyc…
arahy.Tifrunner.gnm2.ann1.XYJ0KB	0.1	0.05	0.05	0	0.04	0	0.05	0.18	0.05	0.05	0	0	arahy.Tifrunner.gnm2.ann1.XYJ0KB	XYJ0KB.1	Known_gene	1	39564	39778	arahy.Tifrunner.gnm2.scaffold_77	+	215	215													KAB8468458.1|1.64e-30|hypothetical protein FH972_025292 [Carpinus fangiana]				GO:0016020//membrane;GO:0110165//cellular anatomical entity;GO:0016021//integral component of membrane;GO:0031224//intrinsic component of membrane;GO:0016491//oxidoreductase activity;GO:0005488//binding;GO:0048038//quinone binding;GO:0036094//small molecule binding;GO:0003824//catalytic activity;GO:0051287//NAD binding;GO:0097159//organic cyclic compound binding;GO:0000166//nucleotide binding;GO:…
arahy.Tifrunner.gnm2.ann1.K1N0C3	0.03	0	0	0.03	0	0.03	0	0	0	0	0	0	arahy.Tifrunner.gnm2.ann1.K1N0C3	K1N0C3.1	Known_gene	1	40311	45574	arahy.Tifrunner.gnm2.scaffold_63	-	5264	1104													QHN95476.1|4.13e-93|putative mitochondrial protein [Arachis hypogaea]				GO:0005739//mitochondrion;GO:0031967//organelle envelope;GO:0016020//membrane;GO:0110165//cellular anatomical entity;GO:0055035//plastid thylakoid membrane;GO:0009534//chloroplast thylakoid;GO:0009535//chloroplast thylakoid membrane;GO:0042651//thylakoid membrane;GO:0009536//plastid;GO:0034357//photosynthetic membrane;GO:0031224//intrinsic component of membrane;GO:0043229//intracellular organelle…
arahy.Tifrunner.gnm2.ann1.RHJW1F	0.03	0	0	0.03	0	0.03	0	0	0	0	0	0	arahy.Tifrunner.gnm2.ann1.RHJW1F	RHJW1F.1	Known_gene	1	40311	45574	arahy.Tifrunner.gnm2.scaffold_63	-	5264	1104													QHN95476.1|4.13e-93|putative mitochondrial protein [Arachis hypogaea]				GO:0031090//organelle membrane;GO:0043227//membrane-bounded organelle;GO:0016020//membrane;GO:0031224//intrinsic component of membrane;GO:0031984//organelle subcompartment;GO:0043231//intracellular membrane-bounded organelle;GO:0005739//mitochondrion;GO:0009507//chloroplast;GO:0009579//thylakoid;GO:0009534//chloroplast thylakoid;GO:0043229//intracellular organelle;GO:0009535//chloroplast thylakoi…
arahy.Tifrunner.gnm2.ann1.0LI3ZC	0.16	0	0	0	0.15	0	0	0	0	0.24	0.32	0	arahy.Tifrunner.gnm2.ann1.0LI3ZC	0LI3ZC.1	Known_gene	1	40693	40983	arahy.Tifrunner.gnm2.scaffold_77	+	291	291							-1.85251	0.833894	0.646446	-1.97667	0.984853	0.624523	KAE9584312.1|1.70e-64|putative oxidoreductase [Lupinus albus]			K03935//NADH dehydrogenase (ubiquinone) Fe-S protein 2 [EC:7.1.1.2]+ko01100//Metabolic pathways+ko00190//Oxidative phosphorylation	GO:0046034//ATP metabolic process;GO:0022904//respiratory electron transport chain;GO:0022900//electron transport chain;GO:0008152//metabolic process;GO:0006119//oxidative phosphorylation;GO:0015980//energy derivation by oxidation of organic compounds;GO:0009060//aerobic respiration;GO:0045333//cellular respiration;GO:0006120//mitochondrial electron transport, NADH to ubiquinone;GO:0044237//cellu…	3	0.477446
arahy.Tifrunner.gnm2.ann1.VAXL0Q	0.16	0	0	0	0.15	0	0	0	0	0.24	0.32	0	arahy.Tifrunner.gnm2.ann1.VAXL0Q	VAXL0Q.1	Known_gene	1	40693	40983	arahy.Tifrunner.gnm2.scaffold_77	+	291	291							-1.85251	0.833894	0.646446	-1.97667	0.984853	0.624523	KAE9584312.1|1.70e-64|putative oxidoreductase [Lupinus albus]			K03935//NADH dehydrogenase (ubiquinone) Fe-S protein 2 [EC:7.1.1.2]+ko01100//Metabolic pathways+ko00190//Oxidative phosphorylation	GO:0015980//energy derivation by oxidation of organic compounds;GO:0046034//ATP metabolic process;GO:0045333//cellular respiration;GO:0006119//oxidative phosphorylation;GO:0006120//mitochondrial electron transport, NADH to ubiquinone;GO:0022904//respiratory electron transport chain;GO:0009987//cellular process;GO:0009060//aerobic respiration;GO:0042773//ATP synthesis coupled electron transport;GO…	3	0.477446
arahy.Tifrunner.gnm2.ann1.WT8VJC	0.16	0	0	0	0.15	0	0	0	0	0.24	0.32	0	arahy.Tifrunner.gnm2.ann1.WT8VJC	WT8VJC.1	Known_gene	1	40693	40983	arahy.Tifrunner.gnm2.scaffold_77	+	291	291							-1.85251	0.833894	0.646446	-1.97667	0.984853	0.624523	KAE9584312.1|1.70e-64|putative oxidoreductase [Lupinus albus]			K03935//NADH dehydrogenase (ubiquinone) Fe-S protein 2 [EC:7.1.1.2]+ko01100//Metabolic pathways+ko00190//Oxidative phosphorylation	GO:0042775//mitochondrial ATP synthesis coupled electron transport;GO:0008152//metabolic process;GO:0009987//cellular process;GO:0009060//aerobic respiration;GO:0022900//electron transport chain;GO:0044237//cellular metabolic process;GO:0006091//generation of precursor metabolites and energy;GO:0019646//aerobic electron transport chain;GO:0006119//oxidative phosphorylation;GO:0045333//cellular re…	3	0.477446
arahy.Tifrunner.gnm2.ann1.C3PHI0	3.6	5.99	4.73	2.55	3.14	3.01	7.13	8.73	10.11	9.07	7.04	6.86	arahy.Tifrunner.gnm2.ann1.C3PHI0	C3PHI0.1	Known_gene	1	40721	41230	arahy.Tifrunner.gnm2.chr14	+	510	510	0.725288	0.317582	0.0334166	-0.773886	0.0125057	0.00308818	-1.3516	3.06127e-05	4.95215e-06	0.154166	0.984853	0.499167	XP_016197181.1|4.82e-126|E3 ubiquitin-protein ligase RHA2B [Arachis ipaensis]		RING/U-box superfamily protein (best arabidopsis hit)	K16281//RING-H2 zinc finger protein RHA1	GO:0110165//cellular anatomical entity;GO:0031224//intrinsic component of membrane;GO:0016021//integral component of membrane;GO:0016020//membrane;GO:0005488//binding;GO:0046914//transition metal ion binding;GO:0043167//ion binding;GO:0008270//zinc ion binding;GO:0046872//metal ion binding;GO:0043169//cation binding;	5	0.999786
arahy.Tifrunner.gnm2.ann1.BPEV7T	169.91	172.87	177.51	162.78	160.56	169.12	134.63	141.91	142.23	148.95	143.21	152.93	arahy.Tifrunner.gnm2.ann1.BPEV7T	BPEV7T.1	Known_gene	1	40757	48517	arahy.Tifrunner.gnm2.chr20	-	7761	2259	0.0678658	0.27074	0.025549	0.411259	7.28758e-35	2.13248e-36	0.217953	1.1947e-10	1.09155e-11	-0.118376	0.014453	0.0005632	XP_016179517.1|0.0|probable methylenetetrahydrofolate reductase [Arachis ipaensis]			K00297//methylenetetrahydrofolate reductase (NADH) [EC:1.5.1.54]+ko00670//One carbon pool by folate+ko01100//Metabolic pathways+ko01200//Carbon metabolism	GO:0071704//organic substance metabolic process;GO:0009987//cellular process;GO:0006082//organic acid metabolic process;GO:0006790//sulfur compound metabolic process;GO:1901360//organic cyclic compound metabolic process;GO:0008152//metabolic process;GO:0006725//cellular aromatic compound metabolic process;GO:0046653//tetrahydrofolate metabolic process;GO:0006555//methionine metabolic process;GO:0…	12	0.994646
arahy.Tifrunner.gnm2.ann1.JP0X74	0	0	0	0	0	0	0	0.15	0	0	0	0	arahy.Tifrunner.gnm2.ann1.JP0X74	JP0X74.1	Known_gene	1	40882	41950	arahy.Tifrunner.gnm2.scaffold_36	+	1069	654				-0.800971	0.924378	0.84438				0.833859	0.984853	0.838077	KAF3449759.1|3.82e-91|hypothetical protein FNV43_RR05837 [Rhamnella rubrinervis]			K01601//ribulose-bisphosphate carboxylase large chain [EC:4.1.1.39]+ko01100//Metabolic pathways+ko01110//Biosynthesis of secondary metabolites+ko00710//Carbon fixation in photosynthetic organisms+ko01200//Carbon metabolism+ko00630//Glyoxylate and dicarboxylate metabolism;K01859//chalcone isomerase [EC:5.5.1.6]+ko01100//Metabolic pathways+ko01110//Biosynthesis of secondary metabolites+ko00941//Fla…
arahy.Tifrunner.gnm2.ann1.4AG4F3	0	0	0	0	0.13	0	0	0	0	0	0	0	arahy.Tifrunner.gnm2.ann1.4AG4F3	4AG4F3.1	Known_gene	1	40882	41980	arahy.Tifrunner.gnm2.scaffold_36	+	1099	462	-0.93217	0.984428	0.819299				0.957955	0.904101	0.814391				KAF1888201.1|5.60e-48|hypothetical protein Lal_00030082, partial [Lupinus albus]			K01601//ribulose-bisphosphate carboxylase large chain [EC:4.1.1.39]+ko01100//Metabolic pathways+ko01110//Biosynthesis of secondary metabolites+ko00710//Carbon fixation in photosynthetic organisms+ko01200//Carbon metabolism+ko00630//Glyoxylate and dicarboxylate metabolism;K01859//chalcone isomerase [EC:5.5.1.6]+ko01100//Metabolic pathways+ko01110//Biosynthesis of secondary metabolites+ko00941//Fla…	GO:0019538//protein metabolic process;GO:0044237//cellular metabolic process;GO:0009987//cellular process;GO:1901564//organonitrogen compound metabolic process;GO:0006807//nitrogen compound metabolic process;GO:0044271//cellular nitrogen compound biosynthetic process;GO:0034645//cellular macromolecule biosynthetic process;GO:0043170//macromolecule metabolic process;GO:0006412//translation;GO:1901…
arahy.Tifrunner.gnm2.ann1.K1N414	3.9	4.35	3.86	3.84	3.7	4.14	4.56	4.58	5.33	4.24	4.13	4.55	arahy.Tifrunner.gnm2.ann1.K1N414	K1N414.1	Known_gene	1	41436	52997	arahy.Tifrunner.gnm2.chr08	-	11562	2211	0.0361503	0.984428	0.802397	-0.166343	0.444766	0.230144	-0.0727854	0.819295	0.608199	0.136864	0.902504	0.315281	RYR23728.1|0.0|hypothetical protein Ahy_B02g057218 isoform A [Arachis hypogaea]			K23280//rhamnogalacturonan I rhamnosyltransferase [EC:2.4.1.351]	GO:0005996//monosaccharide metabolic process;GO:0044281//small molecule metabolic process;GO:0071704//organic substance metabolic process;GO:0005975//carbohydrate metabolic process;GO:0006004//fucose metabolic process;GO:0008152//metabolic process;GO:0044238//primary metabolic process;GO:0019318//hexose metabolic process;GO:0016021//integral component of membrane;GO:0031224//intrinsic component o…	9	0.751831
arahy.Tifrunner.gnm2.ann1.KS2G83	0	0	0	0	0	0.02	0	0	0	0	0	0	arahy.Tifrunner.gnm2.ann1.KS2G83	KS2G83.1	Known_gene	1	41571	46798	arahy.Tifrunner.gnm2.scaffold_76	-	5228	2492	-0.93217	0.984428	0.819299				0.957955	0.904101	0.814391				XP_025652620.1|0.0|E3 ubiquitin-protein ligase MBR2 [Arachis hypogaea]			K19041//E3 ubiquitin-protein ligase RNF38/44 [EC:2.3.2.27];K22753//E3 ubiquitin-protein ligase RNF6 [EC:2.3.2.27]
arahy.Tifrunner.gnm2.ann1.HB0RZJ	4.93	4.52	6.29	5.34	5	8.77	5.77	7.32	6.8	9.81	7.02	7.8	arahy.Tifrunner.gnm2.ann1.HB0RZJ	HB0RZJ.1	Known_gene	1	41739	43524	arahy.Tifrunner.gnm2.chr03	-	1786	579	-0.300238	0.852196	0.26545	-0.252609	0.54215	0.305309	-0.301313	0.407287	0.215575	-0.341114	0.633478	0.122432	XP_025683262.1|3.67e-130|uncharacterized protein LOC112784320 [Arachis hypogaea]				GO:0110165//cellular anatomical entity;GO:0016021//integral component of membrane;GO:0031224//intrinsic component of membrane;GO:0016020//membrane;	4	0.99667
arahy.Tifrunner.gnm2.ann1.13LUN9	0	0	0	0	0	0.03	0	0	0	0	0	0	arahy.Tifrunner.gnm2.ann1.13LUN9	13LUN9.1	Known_gene	1	42021	42650	arahy.Tifrunner.gnm2.scaffold_77	-	630	630													QCQ81903.1|2.02e-145|hypothetical protein [Ammopiptanthus mongolicus]				GO:0005737//cytoplasm;GO:0043229//intracellular organelle;GO:0110165//cellular anatomical entity;GO:0005622//intracellular anatomical structure;GO:0043227//membrane-bounded organelle;GO:0043226//organelle;GO:0005739//mitochondrion;GO:0043231//intracellular membrane-bounded organelle;
arahy.Tifrunner.gnm2.ann1.2J3QCS	0	0	0	0	0	0.03	0	0	0	0	0	0	arahy.Tifrunner.gnm2.ann1.2J3QCS	2J3QCS.1	Known_gene	1	42021	42650	arahy.Tifrunner.gnm2.scaffold_77	-	630	630													QCQ81903.1|2.02e-145|hypothetical protein [Ammopiptanthus mongolicus]				GO:0005622//intracellular anatomical structure;GO:0005739//mitochondrion;GO:0043227//membrane-bounded organelle;GO:0110165//cellular anatomical entity;GO:0043231//intracellular membrane-bounded organelle;GO:0043229//intracellular organelle;GO:0005737//cytoplasm;GO:0043226//organelle;
arahy.Tifrunner.gnm2.ann1.4C4WEU	0	0	0	0	0	0.03	0	0	0	0	0	0	arahy.Tifrunner.gnm2.ann1.4C4WEU	4C4WEU.1	Known_gene	1	42021	42650	arahy.Tifrunner.gnm2.scaffold_77	-	630	630													QCQ81903.1|2.02e-145|hypothetical protein [Ammopiptanthus mongolicus]				GO:0005622//intracellular anatomical structure;GO:0110165//cellular anatomical entity;GO:0005737//cytoplasm;GO:0043227//membrane-bounded organelle;GO:0043229//intracellular organelle;GO:0043231//intracellular membrane-bounded organelle;GO:0043226//organelle;GO:0005739//mitochondrion;
arahy.Tifrunner.gnm2.ann1.Y9E1XU	0.12	0.19	0	0.23	0.11	0	0	0	0	0.12	0.12	0	arahy.Tifrunner.gnm2.ann1.Y9E1XU	Y9E1XU.1	Known_gene	1	42067	42650	arahy.Tifrunner.gnm2.scaffold_77	-	584	537	-0.552557	0.985936	0.833481	2.01683	0.8304	0.617446	0.584254	0.907023	0.827695	-1.97667	0.984853	0.624523	YP_009675498.1|3.27e-115|cytochrome c biogenesis FC [Sophora flavescens]				GO:0110165//cellular anatomical entity;GO:0005737//cytoplasm;GO:0005739//mitochondrion;GO:0043229//intracellular organelle;GO:0043226//organelle;GO:0043227//membrane-bounded organelle;GO:0043231//intracellular membrane-bounded organelle;GO:0005622//intracellular anatomical structure;
arahy.Tifrunner.gnm2.ann1.L13TAJ	0	0	0	0.12	0	0	0	0	0	0.14	0	0	arahy.Tifrunner.gnm2.ann1.L13TAJ	L13TAJ.1	Known_gene	1	42920	46003	arahy.Tifrunner.gnm2.scaffold_91	+	3084	594	-0.93217	0.984428	0.819299				-0.00381721	0.999882	0.999254	-1.08969	0.984853	0.78943	QHO35496.1|1.72e-87|Cytochrome P450 [Arachis hypogaea]			K21995//cytochrome P450 family 77 subfamily A [EC:1.14.-.-]+ko00073//Cutin, suberine and wax biosynthesis	GO:0110165//cellular anatomical entity;GO:0031224//intrinsic component of membrane;GO:0016021//integral component of membrane;GO:0016020//membrane;GO:0004497//monooxygenase activity;GO:0016705//oxidoreductase activity, acting on paired donors, with incorporation or reduction of molecular oxygen;GO:0046872//metal ion binding;GO:0020037//heme binding;GO:1901363//heterocyclic compound binding;GO:000…
arahy.Tifrunner.gnm2.ann1.MTT5DF	0	0	0	0	0	0	0	0	0	0	0	0.02	arahy.Tifrunner.gnm2.ann1.MTT5DF	MTT5DF.1	Known_gene	1	42955	43355	arahy.Tifrunner.gnm2.scaffold_77	-	401	339													PPS15705.1|2.22e-51|hypothetical protein GOBAR_AA04875 [Gossypium barbadense]
arahy.Tifrunner.gnm2.ann1.MDP5TU	0	0	0	0.21	0	0.03	0.12	0	0	0	0.24	0	arahy.Tifrunner.gnm2.ann1.MDP5TU	MDP5TU.1	Known_gene	1	43050	43355	arahy.Tifrunner.gnm2.scaffold_77	-	306	297							-0.965598	0.904101	0.812937	-1.08969	0.984853	0.78943	AAR86717.1|6.44e-58|zinc finger protein [Populus euphratica]				GO:0110165//cellular anatomical entity;GO:0016021//integral component of membrane;GO:0016020//membrane;GO:0031224//intrinsic component of membrane;
arahy.Tifrunner.gnm2.ann1.SLB19S	0	0	0	0.21	0	0.03	0.12	0	0	0	0.24	0	arahy.Tifrunner.gnm2.ann1.SLB19S	SLB19S.1	Known_gene	1	43050	43355	arahy.Tifrunner.gnm2.scaffold_77	-	306	297							-0.965598	0.904101	0.812937	-1.08969	0.984853	0.78943	AAR86717.1|6.44e-58|zinc finger protein [Populus euphratica]				GO:0016020//membrane;GO:0110165//cellular anatomical entity;GO:0031224//intrinsic component of membrane;GO:0016021//integral component of membrane;
arahy.Tifrunner.gnm2.ann1.FTG0F4	1.81	1.11	1.9	1.52	1.68	1.62	1.33	1.9	1.3	1.11	1.5	0.91	arahy.Tifrunner.gnm2.ann1.FTG0F4	FTG0F4.1	Known_gene	1	43207	44179	arahy.Tifrunner.gnm2.chr13	+	973	837	0.00946547	0.999956	0.980881	0.185617	0.850943	0.646223	0.505691	0.433923	0.234875	0.336555	0.982183	0.441358	RYR23683.1|1.87e-180|hypothetical protein Ahy_B03g068874 [Arachis hypogaea]			K17479//glutaredoxin domain-containing cysteine-rich protein 1	GO:0016667//oxidoreductase activity, acting on a sulfur group of donors;GO:0015036//disulfide oxidoreductase activity;GO:0016491//oxidoreductase activity;GO:0097573//glutathione oxidoreductase activity;GO:0140096//catalytic activity, acting on a protein;GO:0003824//catalytic activity;GO:0015035//protein-disulfide reductase activity;	6	0.990261
arahy.Tifrunner.gnm2.ann1.CY2VCK	0.05	0.03	0	0.04	0.05	0.05	0.05	0.05	0.12	0	0	0	arahy.Tifrunner.gnm2.ann1.CY2VCK	CY2VCK.1	Known_gene	1	43428	46118	arahy.Tifrunner.gnm2.scaffold_77	-	2691	1581	-1.45204	0.984428	0.620921	-2.04547	0.665571	0.416698	2.43975	0.740858	0.511443	3.03979	0.862301	0.274341	QHN95445.1|2.17e-183|Cytochrome c biogenesis CcmF C-terminal-like mitochondrial protein [Arachis hypogaea]			K10908//DNA-directed RNA polymerase, mitochondrial [EC:2.7.7.6]	GO:0043231//intracellular membrane-bounded organelle;GO:0043226//organelle;GO:0016021//integral component of membrane;GO:0005622//intracellular anatomical structure;GO:0005737//cytoplasm;GO:0043229//intracellular organelle;GO:0031224//intrinsic component of membrane;GO:0005739//mitochondrion;GO:0043227//membrane-bounded organelle;GO:0016020//membrane;GO:0110165//cellular anatomical entity;
arahy.Tifrunner.gnm2.ann1.41QMJ9	0.12	0	0.35	0.27	0.05	0.29	0.15	0.1	0.04	0	0.24	0.16	arahy.Tifrunner.gnm2.ann1.41QMJ9	41QMJ9.1	Known_gene	1	43428	44594	arahy.Tifrunner.gnm2.scaffold_77	-	1167	1047	-0.173732	0.992613	0.902382	1.5513	0.636485	0.389009	0.609331	0.858012	0.685527	-1.10861	0.984853	0.564448	QHN95445.1|6.79e-203|Cytochrome c biogenesis CcmF C-terminal-like mitochondrial protein [Arachis hypogaea]			K10908//DNA-directed RNA polymerase, mitochondrial [EC:2.7.7.6]	GO:0016021//integral component of membrane;GO:0016020//membrane;GO:0110165//cellular anatomical entity;GO:0031224//intrinsic component of membrane;
arahy.Tifrunner.gnm2.ann1.AJMC4E	0.12	0	0.35	0.27	0.05	0.29	0.15	0.1	0.04	0	0.24	0.16	arahy.Tifrunner.gnm2.ann1.AJMC4E	AJMC4E.1	Known_gene	1	43428	44594	arahy.Tifrunner.gnm2.scaffold_77	-	1167	1047	-0.173732	0.992613	0.902382	1.5513	0.636485	0.389009	0.609331	0.858012	0.685527	-1.10861	0.984853	0.564448	QHN95445.1|6.79e-203|Cytochrome c biogenesis CcmF C-terminal-like mitochondrial protein [Arachis hypogaea]			K10908//DNA-directed RNA polymerase, mitochondrial [EC:2.7.7.6]	GO:0016021//integral component of membrane;GO:0031224//intrinsic component of membrane;GO:0110165//cellular anatomical entity;GO:0016020//membrane;
arahy.Tifrunner.gnm2.ann1.E8D9WX	5.76	5.53	4.52	5.21	5.61	5.3	11.15	11.72	11.07	10.03	10.89	9.84	arahy.Tifrunner.gnm2.ann1.E8D9WX	E8D9WX.1	Known_gene	1	43485	45413	arahy.Tifrunner.gnm2.scaffold_42	-	1929	1929	-0.0396773	0.984428	0.77271	-1.00453	3.67401e-17	2.07271e-18	-0.861257	5.08781e-13	3.95554e-14	0.110624	0.834418	0.246646	XP_025687536.2|0.0|pentatricopeptide repeat-containing protein At4g16835, mitochondrial-like [Arachis hypogaea]			K06180//23S rRNA pseudouridine1911/1915/1917 synthase [EC:5.4.99.23];K22733//magnesium transporter;K23541//Ca2+/H+ antiporter, TMEM165/GDT1 family	GO:0043169//cation binding;GO:0046914//transition metal ion binding;GO:0005488//binding;GO:0008270//zinc ion binding;GO:0043167//ion binding;GO:0046872//metal ion binding;	5	0.999998
arahy.Tifrunner.gnm2.ann1.9NM1Z0	0	0	0	0	0	0	0	0	0	0.13	0	0.69	arahy.Tifrunner.gnm2.ann1.9NM1Z0	9NM1Z0.1	Known_gene	1	43856	44186	arahy.Tifrunner.gnm2.scaffold_59	+	331	183							-0.965598	0.904101	0.812937	-1.08969	0.984853	0.78943	RYR41013.1|1.62e-09|hypothetical protein Ahy_A09g046746 isoform A [Arachis hypogaea]					4	0.993787
arahy.Tifrunner.gnm2.ann1.JN64LG	0.42	0.16	0	0	0.11	0.35	0	0	0	0	0	0.09	arahy.Tifrunner.gnm2.ann1.JN64LG	JN64LG.1	Known_gene	1	47685	48089	arahy.Tifrunner.gnm2.scaffold_36	+	405	378	-0.0268255	0.999956	0.993695	2.00376	0.8304	0.619828	1.89756	0.833894	0.638072				PPD74578.1|6.97e-74|hypothetical protein GOBAR_DD28493 [Gossypium barbadense]			K02950//small subunit ribosomal protein S12+ko03010//Ribosome	GO:0044249//cellular biosynthetic process;GO:0043170//macromolecule metabolic process;GO:1901564//organonitrogen compound metabolic process;GO:0044237//cellular metabolic process;GO:0034641//cellular nitrogen compound metabolic process;GO:0009987//cellular process;GO:0043604//amide biosynthetic process;GO:0019538//protein metabolic process;GO:0043603//cellular amide metabolic process;GO:0034645//…	12	0.999743
arahy.Tifrunner.gnm2.ann1.T7VYQ6	0.42	0.16	0	0	0.11	0.35	0	0	0	0	0	0.09	arahy.Tifrunner.gnm2.ann1.T7VYQ6	T7VYQ6.1	Known_gene	1	47685	48089	arahy.Tifrunner.gnm2.scaffold_36	+	405	378	-0.0268255	0.999956	0.993695	2.00376	0.8304	0.619828	1.89756	0.833894	0.638072				PPD74578.1|6.97e-74|hypothetical protein GOBAR_DD28493 [Gossypium barbadense]			K02950//small subunit ribosomal protein S12+ko03010//Ribosome	GO:0044271//cellular nitrogen compound biosynthetic process;GO:0009058//biosynthetic process;GO:0008152//metabolic process;GO:0034641//cellular nitrogen compound metabolic process;GO:0044260//cellular macromolecule metabolic process;GO:0043603//cellular amide metabolic process;GO:0009987//cellular process;GO:0034645//cellular macromolecule biosynthetic process;GO:0006518//peptide metabolic proces…	12	0.999743
arahy.Tifrunner.gnm2.ann1.4LX9HH	0	0	0.23	0.11	0	0	0	0	0	0	0.22	0	arahy.Tifrunner.gnm2.ann1.4LX9HH	4LX9HH.1	Known_gene	1	47748	48089	arahy.Tifrunner.gnm2.scaffold_36	+	342	315	0.991383	0.984428	0.808038	1.12258	0.913109	0.783231	-0.965598	0.904101	0.812937	-1.08969	0.984853	0.78943	RYR42395.1|8.06e-69|hypothetical protein Ahy_A08g038868 [Arachis hypogaea]			K02950//small subunit ribosomal protein S12+ko03010//Ribosome	GO:0044237//cellular metabolic process;GO:0034645//cellular macromolecule biosynthetic process;GO:0071704//organic substance metabolic process;GO:0044249//cellular biosynthetic process;GO:0043043//peptide biosynthetic process;GO:0008152//metabolic process;GO:0006807//nitrogen compound metabolic process;GO:0044260//cellular macromolecule metabolic process;GO:0034641//cellular nitrogen compound met…
arahy.Tifrunner.gnm2.ann1.ZY6KWR	0	0	0.23	0.11	0	0	0	0	0	0	0.22	0	arahy.Tifrunner.gnm2.ann1.ZY6KWR	ZY6KWR.1	Known_gene	1	47748	48089	arahy.Tifrunner.gnm2.scaffold_36	+	342	315	0.991383	0.984428	0.808038	1.12258	0.913109	0.783231	-0.965598	0.904101	0.812937	-1.08969	0.984853	0.78943	RYR42395.1|8.06e-69|hypothetical protein Ahy_A08g038868 [Arachis hypogaea]			K02950//small subunit ribosomal protein S12+ko03010//Ribosome	GO:0044267//cellular protein metabolic process;GO:0044271//cellular nitrogen compound biosynthetic process;GO:0006518//peptide metabolic process;GO:0071704//organic substance metabolic process;GO:0043170//macromolecule metabolic process;GO:0009058//biosynthetic process;GO:0043604//amide biosynthetic process;GO:0044237//cellular metabolic process;GO:0006412//translation;GO:0034641//cellular nitrog…
arahy.Tifrunner.gnm2.ann1.U4MB5L	3.08	3.5	3.58	3.89	4.02	2.87	2.58	2.21	2.87	2.74	3.1	2.74	arahy.Tifrunner.gnm2.ann1.U4MB5L	U4MB5L.1	Known_gene	1	48159	52888	arahy.Tifrunner.gnm2.chr13	-	4730	2620	-0.0994361	0.984428	0.514113	0.503274	0.00609108	0.00138418	0.40358	0.0350141	0.0108716	-0.192037	0.829146	0.242056	XP_025641289.1|0.0|probable methyltransferase PMT2 [Arachis hypogaea]			K23872//putative homogalacturonan methyltransferase [EC:2.1.1.-]	GO:0032259//methylation;GO:0008152//metabolic process;GO:0031224//intrinsic component of membrane;GO:0016021//integral component of membrane;GO:0110165//cellular anatomical entity;GO:0016020//membrane;GO:0016740//transferase activity;GO:0016741//transferase activity, transferring one-carbon groups;GO:0008168//methyltransferase activity;GO:0003824//catalytic activity;	11	0.983344
arahy.Tifrunner.gnm2.ann1.9CXT3Z	2.06	1.74	1.45	1.66	1.58	2.1	2.33	1.82	2.23	2.21	1.48	1.92	arahy.Tifrunner.gnm2.ann1.9CXT3Z	9CXT3Z.1	Known_gene	1	48274	49434	arahy.Tifrunner.gnm2.scaffold_59	+	1161	679	-0.0502312	0.993176	0.906044	-0.229868	0.800136	0.567215	-0.00095521	0.999882	0.998183	0.185921	0.984853	0.638719	RYR71204.1|3.94e-88|hypothetical protein Ahy_A02g005490 isoform B [Arachis hypogaea]					9	0.99973
arahy.Tifrunner.gnm2.ann1.C9SE0R	2.06	1.74	1.45	1.66	1.58	2.1	2.33	1.82	2.23	2.21	1.48	1.92	arahy.Tifrunner.gnm2.ann1.C9SE0R	C9SE0R.1	Known_gene	1	48274	49434	arahy.Tifrunner.gnm2.scaffold_59	+	1161	679	-0.0502312	0.993176	0.906044	-0.229868	0.800136	0.567215	-0.00095521	0.999882	0.998183	0.185921	0.984853	0.638719	RYR71204.1|3.94e-88|hypothetical protein Ahy_A02g005490 isoform B [Arachis hypogaea]					9	0.99973
arahy.Tifrunner.gnm2.ann1.CEJV2N	2.06	1.74	1.45	1.66	1.58	2.1	2.33	1.82	2.23	2.21	1.48	1.92	arahy.Tifrunner.gnm2.ann1.CEJV2N	CEJV2N.1	Known_gene	1	48274	49434	arahy.Tifrunner.gnm2.scaffold_59	+	1161	679	-0.0502312	0.993176	0.906044	-0.229868	0.800136	0.567215	-0.00095521	0.999882	0.998183	0.185921	0.984853	0.638719	RYR71204.1|3.94e-88|hypothetical protein Ahy_A02g005490 isoform B [Arachis hypogaea]					9	0.99973
arahy.Tifrunner.gnm2.ann1.8K22SI	0.1	0.27	0.14	0.21	0.08	0.28	0	0	0	0	0.03	0.21	arahy.Tifrunner.gnm2.ann1.8K22SI	8K22SI.1	Known_gene	1	48701	49168	arahy.Tifrunner.gnm2.scaffold_36	+	468	468	-0.583986	0.984428	0.822406	2.02589	0.8304	0.615794	1.5146	0.833894	0.634051	-1.08969	0.984853	0.78943	YP_009460211.1|5.13e-103|ribosomal protein S7 [Dalbergia hainanensis]			K02992//small subunit ribosomal protein S7+ko03010//Ribosome	GO:0006807//nitrogen compound metabolic process;GO:0009058//biosynthetic process;GO:0019538//protein metabolic process;GO:0006412//translation;GO:0008152//metabolic process;GO:0043170//macromolecule metabolic process;GO:0043604//amide biosynthetic process;GO:0043043//peptide biosynthetic process;GO:0010467//gene expression;GO:0009987//cellular process;GO:0044249//cellular biosynthetic process;GO:…	11	0.825424
arahy.Tifrunner.gnm2.ann1.MUY2HZ	0.1	0.27	0.14	0.21	0.08	0.28	0	0	0	0	0.03	0.21	arahy.Tifrunner.gnm2.ann1.MUY2HZ	MUY2HZ.1	Known_gene	1	48701	49168	arahy.Tifrunner.gnm2.scaffold_36	+	468	468	-0.583986	0.984428	0.822406	2.02589	0.8304	0.615794	1.5146	0.833894	0.634051	-1.08969	0.984853	0.78943	YP_009460211.1|5.13e-103|ribosomal protein S7 [Dalbergia hainanensis]			K02992//small subunit ribosomal protein S7+ko03010//Ribosome	GO:0006412//translation;GO:1901564//organonitrogen compound metabolic process;GO:0044260//cellular macromolecule metabolic process;GO:0009058//biosynthetic process;GO:0019538//protein metabolic process;GO:0044238//primary metabolic process;GO:0009059//macromolecule biosynthetic process;GO:0044249//cellular biosynthetic process;GO:0034641//cellular nitrogen compound metabolic process;GO:0006807//n…	11	0.825424
arahy.Tifrunner.gnm2.ann1.P3G9EK	0.1	0.27	0.14	0.21	0.08	0.28	0	0	0	0	0.03	0.21	arahy.Tifrunner.gnm2.ann1.P3G9EK	P3G9EK.1	Known_gene	1	48701	49168	arahy.Tifrunner.gnm2.scaffold_36	+	468	468	-0.583986	0.984428	0.822406	2.02589	0.8304	0.615794	1.5146	0.833894	0.634051	-1.08969	0.984853	0.78943	YP_009460211.1|5.13e-103|ribosomal protein S7 [Dalbergia hainanensis]			K02992//small subunit ribosomal protein S7+ko03010//Ribosome	GO:0044267//cellular protein metabolic process;GO:1901564//organonitrogen compound metabolic process;GO:0034641//cellular nitrogen compound metabolic process;GO:0043603//cellular amide metabolic process;GO:0044249//cellular biosynthetic process;GO:0009058//biosynthetic process;GO:0006518//peptide metabolic process;GO:0009987//cellular process;GO:0071704//organic substance metabolic process;GO:001…	11	0.825424
arahy.Tifrunner.gnm2.ann1.Z8FS1H	0.1	0.27	0.14	0.21	0.08	0.28	0	0	0	0	0.03	0.21	arahy.Tifrunner.gnm2.ann1.Z8FS1H	Z8FS1H.1	Known_gene	1	48701	49168	arahy.Tifrunner.gnm2.scaffold_36	+	468	468	-0.583986	0.984428	0.822406	2.02589	0.8304	0.615794	1.5146	0.833894	0.634051	-1.08969	0.984853	0.78943	YP_009460211.1|5.13e-103|ribosomal protein S7 [Dalbergia hainanensis]			K02992//small subunit ribosomal protein S7+ko03010//Ribosome	GO:0044271//cellular nitrogen compound biosynthetic process;GO:0044249//cellular biosynthetic process;GO:1901566//organonitrogen compound biosynthetic process;GO:0019538//protein metabolic process;GO:0034645//cellular macromolecule biosynthetic process;GO:0043043//peptide biosynthetic process;GO:0006518//peptide metabolic process;GO:0009058//biosynthetic process;GO:0044260//cellular macromolecule…	11	0.825424
arahy.Tifrunner.gnm2.ann1.13YUNC	0.16	0.09	0.13	0.13	0.23	0.25	0.13	0.04	0.04	0.04	0	0	arahy.Tifrunner.gnm2.ann1.13YUNC	13YUNC.1	Known_gene	1	49518	50462	arahy.Tifrunner.gnm2.scaffold_63	+	945	504	-1.29203	0.984428	0.540523	1.05127	0.913109	0.778088	3.17131	0.465913	0.25872	0.833859	0.984853	0.838077	KAF1856955.1|2.85e-68|hypothetical protein Lal_00002444 [Lupinus albus]			K03882//NADH-ubiquinone oxidoreductase chain 4L [EC:7.1.1.2]+ko01100//Metabolic pathways+ko00190//Oxidative phosphorylation	GO:0042773//ATP synthesis coupled electron transport;GO:0015980//energy derivation by oxidation of organic compounds;GO:0006119//oxidative phosphorylation;GO:0008152//metabolic process;GO:0022904//respiratory electron transport chain;GO:0009987//cellular process;GO:0045333//cellular respiration;GO:0009060//aerobic respiration;GO:0022900//electron transport chain;GO:0006091//generation of precurso…	11	0.946847
arahy.Tifrunner.gnm2.ann1.CN6S56	0.16	0.09	0.13	0.13	0.23	0.25	0.13	0.04	0.04	0.04	0	0	arahy.Tifrunner.gnm2.ann1.CN6S56	CN6S56.1	Known_gene	1	49518	50462	arahy.Tifrunner.gnm2.scaffold_63	+	945	504	-1.29203	0.984428	0.540523	1.05127	0.913109	0.778088	3.17131	0.465913	0.25872	0.833859	0.984853	0.838077	KAF1856955.1|2.85e-68|hypothetical protein Lal_00002444 [Lupinus albus]			K03882//NADH-ubiquinone oxidoreductase chain 4L [EC:7.1.1.2]+ko01100//Metabolic pathways+ko00190//Oxidative phosphorylation	GO:0009987//cellular process;GO:0006119//oxidative phosphorylation;GO:0008152//metabolic process;GO:0022904//respiratory electron transport chain;GO:0015980//energy derivation by oxidation of organic compounds;GO:0022900//electron transport chain;GO:0045333//cellular respiration;GO:0046034//ATP metabolic process;GO:0009060//aerobic respiration;GO:0006091//generation of precursor metabolites and e…	11	0.946847
arahy.Tifrunner.gnm2.ann1.TNUC9A	0.16	0.09	0.13	0.13	0.23	0.25	0.13	0.04	0.04	0.04	0	0	arahy.Tifrunner.gnm2.ann1.TNUC9A	TNUC9A.1	Known_gene	1	49518	50462	arahy.Tifrunner.gnm2.scaffold_63	+	945	504	-1.29203	0.984428	0.540523	1.05127	0.913109	0.778088	3.17131	0.465913	0.25872	0.833859	0.984853	0.838077	KAF1856955.1|2.85e-68|hypothetical protein Lal_00002444 [Lupinus albus]			K03882//NADH-ubiquinone oxidoreductase chain 4L [EC:7.1.1.2]+ko01100//Metabolic pathways+ko00190//Oxidative phosphorylation	GO:0006119//oxidative phosphorylation;GO:0042773//ATP synthesis coupled electron transport;GO:0009987//cellular process;GO:0006091//generation of precursor metabolites and energy;GO:0022904//respiratory electron transport chain;GO:0046034//ATP metabolic process;GO:0009060//aerobic respiration;GO:0045333//cellular respiration;GO:0044237//cellular metabolic process;GO:0015980//energy derivation by …	11	0.946847
arahy.Tifrunner.gnm2.ann1.A7HWYK	0.6	1.22	0	0.57	0.62	2.14	0	0.18	0.14	0.09	0.43	1	arahy.Tifrunner.gnm2.ann1.A7HWYK	A7HWYK.1	Known_gene	1	49625	50747	arahy.Tifrunner.gnm2.scaffold_83	+	1123	950	-0.934804	0.984428	0.4987	2.61601	0.0769254	0.0250526	1.24678	0.179297	0.0755192	-2.29562	0.39296	0.0499049	RYR74456.1|1.42e-74|hypothetical protein Ahy_A02g009183 isoform A [Arachis hypogaea]			K14944//RNA-binding protein Nova;K15397//3-ketoacyl-CoA synthase [EC:2.3.1.199]+ko04626//Plant-pathogen interaction+ko01100//Metabolic pathways+ko01110//Biosynthesis of secondary metabolites+ko00062//Fatty acid elongation;K21483//salicylate 1-O-methyltransferase [EC:2.1.1.274];K08241//jasmonate O-methyltransferase [EC:2.1.1.141]+ko00592//alpha-Linolenic acid metabolism+ko01110//Biosynthesis of se…	GO:0008152//metabolic process;GO:0032259//methylation;GO:0016741//transferase activity, transferring one-carbon groups;GO:0046872//metal ion binding;GO:0043169//cation binding;GO:0016740//transferase activity;GO:0003824//catalytic activity;GO:0008168//methyltransferase activity;GO:0005488//binding;GO:0043167//ion binding;	11	0.97756
arahy.Tifrunner.gnm2.ann1.65RD4S	0.57	0.55	0.59	0.57	0.69	0.66	0.7	0.33	0.39	0.62	0.9	0.5	arahy.Tifrunner.gnm2.ann1.65RD4S	65RD4S.1	Known_gene	1	49816	56525	arahy.Tifrunner.gnm2.scaffold_59	+	6710	1473	-0.195345	0.984428	0.682805	0.378145	0.729074	0.48159	-0.00558255	0.999882	0.990449	-0.572267	0.862301	0.274127	RYR71205.1|5.04e-208|hypothetical protein Ahy_A02g005490 isoform A [Arachis hypogaea]					3	1
arahy.Tifrunner.gnm2.ann1.A85ADF	0.1	0	0	0	0.09	0.11	0	0	0.03	0	0	0	arahy.Tifrunner.gnm2.ann1.A85ADF	A85ADF.1	Known_gene	1	50067	51738	arahy.Tifrunner.gnm2.scaffold_36	+	1672	1167	-0.574708	0.985948	0.837795	2.00376	0.8304	0.619828	2.4456	0.762335	0.540349				KAB5511222.1|3.20e-249|hypothetical protein DKX38_030147 [Salix brachista]			K05573//NAD(P)H-quinone oxidoreductase subunit 2 [EC:7.1.1.2]+ko01100//Metabolic pathways+ko00190//Oxidative phosphorylation	GO:0015980//energy derivation by oxidation of organic compounds;GO:0009060//aerobic respiration;GO:0015979//photosynthesis;GO:0006091//generation of precursor metabolites and energy;GO:0022900//electron transport chain;GO:0009987//cellular process;GO:0022904//respiratory electron transport chain;GO:0006119//oxidative phosphorylation;GO:0045333//cellular respiration;GO:0008152//metabolic process;G…
arahy.Tifrunner.gnm2.ann1.NGJ0AN	0.1	0	0	0	0.09	0.11	0	0	0.03	0	0	0	arahy.Tifrunner.gnm2.ann1.NGJ0AN	NGJ0AN.1	Known_gene	1	50067	51738	arahy.Tifrunner.gnm2.scaffold_36	+	1672	1167	-0.574708	0.985948	0.837795	2.00376	0.8304	0.619828	2.4456	0.762335	0.540349				KAB5511222.1|3.20e-249|hypothetical protein DKX38_030147 [Salix brachista]			K05573//NAD(P)H-quinone oxidoreductase subunit 2 [EC:7.1.1.2]+ko01100//Metabolic pathways+ko00190//Oxidative phosphorylation	GO:0022900//electron transport chain;GO:0019684//photosynthesis, light reaction;GO:0006119//oxidative phosphorylation;GO:0022904//respiratory electron transport chain;GO:0044237//cellular metabolic process;GO:0045333//cellular respiration;GO:0009060//aerobic respiration;GO:0042773//ATP synthesis coupled electron transport;GO:0046034//ATP metabolic process;GO:0015979//photosynthesis;GO:0009987//ce…
arahy.Tifrunner.gnm2.ann1.S6TNUT	0.1	0	0	0	0.09	0.11	0	0	0.03	0	0	0	arahy.Tifrunner.gnm2.ann1.S6TNUT	S6TNUT.1	Known_gene	1	50067	51738	arahy.Tifrunner.gnm2.scaffold_36	+	1672	1167	-0.574708	0.985948	0.837795	2.00376	0.8304	0.619828	2.4456	0.762335	0.540349				KAB5511222.1|3.20e-249|hypothetical protein DKX38_030147 [Salix brachista]			K05573//NAD(P)H-quinone oxidoreductase subunit 2 [EC:7.1.1.2]+ko01100//Metabolic pathways+ko00190//Oxidative phosphorylation	GO:0006091//generation of precursor metabolites and energy;GO:0015980//energy derivation by oxidation of organic compounds;GO:0046034//ATP metabolic process;GO:0015979//photosynthesis;GO:0008152//metabolic process;GO:0044237//cellular metabolic process;GO:0009987//cellular process;GO:0006119//oxidative phosphorylation;GO:0019684//photosynthesis, light reaction;GO:0042773//ATP synthesis coupled el…
arahy.Tifrunner.gnm2.ann1.6ILC2A	0.43	0	0.14	0.34	0.67	0.49	0.17	0	0.56	0.5	0.33	0	arahy.Tifrunner.gnm2.ann1.6ILC2A	6ILC2A.1	Known_gene	1	50480	51514	arahy.Tifrunner.gnm2.scaffold_63	+	1035	660	-1.55152	0.788336	0.212892	-0.318614	0.932519	0.856942	0.900444	0.655793	0.422854	-0.325079	0.984853	0.833523	YP_009675529.1|4.93e-113|ATPase subunit 4 [Sophora flavescens]				GO:0072522//purine-containing compound biosynthetic process;GO:0006754//ATP biosynthetic process;GO:0009199//ribonucleoside triphosphate metabolic process;GO:0009142//nucleoside triphosphate biosynthetic process;GO:0072521//purine-containing compound metabolic process;GO:1901564//organonitrogen compound metabolic process;GO:0009152//purine ribonucleotide biosynthetic process;GO:0009150//purine ri…	2	0.998766
arahy.Tifrunner.gnm2.ann1.8IFR8Y	0	0.29	0.24	0.28	0	0	0.16	0.2	0.11	0.12	0.14	0.12	arahy.Tifrunner.gnm2.ann1.8IFR8Y	8IFR8Y.1	Known_gene	1	50827	51738	arahy.Tifrunner.gnm2.scaffold_36	+	912	816	1.01466	0.984428	0.622015	0.42469	0.918291	0.795604	0.0201934	0.999882	0.993358	0.614756	0.984853	0.738562	RYR25702.1|4.67e-184|hypothetical protein Ahy_B02g059666 [Arachis hypogaea]			K05573//NAD(P)H-quinone oxidoreductase subunit 2 [EC:7.1.1.2]+ko01100//Metabolic pathways+ko00190//Oxidative phosphorylation	GO:0043229//intracellular organelle;GO:0043227//membrane-bounded organelle;GO:0043231//intracellular membrane-bounded organelle;GO:0043226//organelle;GO:0005737//cytoplasm;GO:0110165//cellular anatomical entity;GO:0005622//intracellular anatomical structure;GO:0009536//plastid;GO:0016020//membrane;GO:0016021//integral component of membrane;GO:0031224//intrinsic component of membrane;
arahy.Tifrunner.gnm2.ann1.FU0XIN	0	0.29	0.24	0.28	0	0	0.16	0.2	0.11	0.12	0.14	0.12	arahy.Tifrunner.gnm2.ann1.FU0XIN	FU0XIN.1	Known_gene	1	50827	51738	arahy.Tifrunner.gnm2.scaffold_36	+	912	816	1.01466	0.984428	0.622015	0.42469	0.918291	0.795604	0.0201934	0.999882	0.993358	0.614756	0.984853	0.738562	RYR25702.1|4.67e-184|hypothetical protein Ahy_B02g059666 [Arachis hypogaea]			K05573//NAD(P)H-quinone oxidoreductase subunit 2 [EC:7.1.1.2]+ko01100//Metabolic pathways+ko00190//Oxidative phosphorylation	GO:0043229//intracellular organelle;GO:0016021//integral component of membrane;GO:0043227//membrane-bounded organelle;GO:0043231//intracellular membrane-bounded organelle;GO:0043226//organelle;GO:0031224//intrinsic component of membrane;GO:0009536//plastid;GO:0005622//intracellular anatomical structure;GO:0005737//cytoplasm;GO:0016020//membrane;GO:0110165//cellular anatomical entity;
arahy.Tifrunner.gnm2.ann1.3ZG5BV	0.18	0.93	0	0	0	0.63	0	0	0.21	0	0.47	0	arahy.Tifrunner.gnm2.ann1.3ZG5BV	3ZG5BV.1	Known_gene	1	50827	76608	arahy.Tifrunner.gnm2.scaffold_36	+	25782	300	1.00324	0.984428	0.715155	2.06816	0.748403	0.501655	0.0381206	0.999882	0.991249	-1.02388	0.984853	0.790141	RYR38679.1|1.02e-57|hypothetical protein Ahy_A09g043819 [Arachis hypogaea]			K01358//ATP-dependent Clp protease, protease subunit [EC:3.4.21.92]	GO:0008236//serine-type peptidase activity;GO:0017171//serine hydrolase activity;GO:0003824//catalytic activity;GO:0004176//ATP-dependent peptidase activity;GO:0004175//endopeptidase activity;GO:0008233//peptidase activity;GO:0004252//serine-type endopeptidase activity;GO:0016787//hydrolase activity;GO:0140096//catalytic activity, acting on a protein;GO:0140657//ATP-dependent activity;	7	0.752311
arahy.Tifrunner.gnm2.ann1.HHR0D8	0.4	0.47	0.41	0.18	0.15	0.18	0.18	0.2	0	0.18	0.18	0.04	arahy.Tifrunner.gnm2.ann1.HHR0D8	HHR0D8.1	Known_gene	1	51111	52655	arahy.Tifrunner.gnm2.chr03	-	1545	1037	1.48459	0.589245	0.104874	2.02764	0.127047	0.0457828	0.42618	0.904101	0.765877	-0.106423	0.99501	0.948492	QHN98514.1|5.44e-63|uncharacterized protein DS421_13g390210 [Arachis hypogaea]					7	0.99999
arahy.Tifrunner.gnm2.ann1.Z2MV1Y	20.25	20.4	19.23	18.77	20.24	20.9	23.28	20.72	21.13	22.76	21.62	19.93	arahy.Tifrunner.gnm2.ann1.Z2MV1Y	Z2MV1Y.1	Known_gene	1	51331	65016	arahy.Tifrunner.gnm2.chr14	-	13686	6058	-0.0126275	0.984428	0.784906	-0.0222413	0.846564	0.640637	-0.0301231	0.764169	0.54457	-0.0133185	0.984853	0.792999	XP_016197180.1|0.0|brefeldin A-inhibited guanine nucleotide-exchange protein 5 [Arachis ipaensis]			K13462//guanine nucleotide-exchange factor	GO:1902531//regulation of intracellular signal transduction;GO:0006810//transport;GO:0065007//biological regulation;GO:0033036//macromolecule localization;GO:0010646//regulation of cell communication;GO:0050794//regulation of cellular process;GO:0023051//regulation of signaling;GO:0071705//nitrogen compound transport;GO:0008104//protein localization;GO:0051179//localization;GO:0009966//regulation…	5	0.999999
arahy.Tifrunner.gnm2.ann1.N8MPD0	1.7	2.21	1.76	1.56	1.79	1.85	0.12	0	0.18	0.04	0.04	0	arahy.Tifrunner.gnm2.ann1.N8MPD0	N8MPD0.1	Known_gene	1	52218	57195	arahy.Tifrunner.gnm2.scaffold_54	-	4978	3261	0.11231	0.984428	0.53416	4.45198	7.0741e-07	8.34504e-08	6.62422	1.77514e-13	1.33738e-14	2.29991	0.635116	0.123212	XP_015962466.1|5.79e-232|eukaryotic translation initiation factor 3 subunit H [Arachis duranensis]			K03247//translation initiation factor 3 subunit H	GO:0006807//nitrogen compound metabolic process;GO:0044260//cellular macromolecule metabolic process;GO:0022613//ribonucleoprotein complex biogenesis;GO:0008152//metabolic process;GO:0043933//protein-containing complex organization;GO:0034641//cellular nitrogen compound metabolic process;GO:0044249//cellular biosynthetic process;GO:0009987//cellular process;GO:0002183//cytoplasmic translational i…	12	0.999999
arahy.Tifrunner.gnm2.ann1.E0932D	0	0.1	0	0	0	0	0	0	0	0	0	0	arahy.Tifrunner.gnm2.ann1.E0932D	E0932D.1	Known_gene	1	52685	55322	arahy.Tifrunner.gnm2.scaffold_68	+	2638	1669	1.89903	0.984428	0.638041	2.0298	0.8304	0.615083							XP_015934595.1|1.28e-115|glutathione S-transferase TCHQD [Arachis duranensis]			K22077//ganglioside-induced differentiation-associated protein 1	GO:0006575//cellular modified amino acid metabolic process;GO:0071704//organic substance metabolic process;GO:0034641//cellular nitrogen compound metabolic process;GO:0009987//cellular process;GO:0044237//cellular metabolic process;GO:0006518//peptide metabolic process;GO:1901564//organonitrogen compound metabolic process;GO:0006807//nitrogen compound metabolic process;GO:0006790//sulfur compound…
arahy.Tifrunner.gnm2.ann1.U896IL	0.09	0.06	0.1	0.21	0.26	0.23	0.13	0.24	0.2	0.34	0.02	0.19	arahy.Tifrunner.gnm2.ann1.U896IL	U896IL.1	Known_gene	1	52972	59553	arahy.Tifrunner.gnm2.scaffold_36	-	6582	6582	-1.53315	0.0291238	0.00112443	-1.1414	0.0773705	0.0252232	0.410361	0.841723	0.663323	0.0242637	0.99569	0.980204	YP_009472198.1|0.0|hypothetical chloroplast RF21 [Arachis hypogaea]			K01963//acetyl-CoA carboxylase carboxyl transferase subunit beta [EC:6.4.1.2 2.1.3.15]+ko00640//Propanoate metabolism+ko01100//Metabolic pathways+ko01110//Biosynthesis of secondary metabolites+ko00061//Fatty acid biosynthesis+ko01212//Fatty acid metabolism+ko00620//Pyruvate metabolism+ko01200//Carbon metabolism;K03936//NADH dehydrogenase (ubiquinone) Fe-S protein 3 [EC:7.1.1.2]+ko01100//Metabolic…	GO:0110165//cellular anatomical entity;GO:0043227//membrane-bounded organelle;GO:0005622//intracellular anatomical structure;GO:0043231//intracellular membrane-bounded organelle;GO:0043229//intracellular organelle;GO:0009570//chloroplast stroma;GO:0009507//chloroplast;GO:0009532//plastid stroma;GO:0009536//plastid;GO:0043226//organelle;GO:0005737//cytoplasm;GO:1901363//heterocyclic compound bindi…	8	0.920358
arahy.Tifrunner.gnm2.ann1.QYJ7WZ	0.5	0.56	0	0	0.28	0	0	0	0	0	0	0	arahy.Tifrunner.gnm2.ann1.QYJ7WZ	QYJ7WZ.1	Known_gene	1	54067	54673	arahy.Tifrunner.gnm2.scaffold_59	+	607	224	1.88541	0.984428	0.640553	2.01683	0.8304	0.617446							XP_025635135.1|1.10e-39|uncharacterized protein LOC112728974 isoform X3 [Arachis hypogaea]					7	0.997053
arahy.Tifrunner.gnm2.ann1.TPQB3Q	0.5	0.56	0	0	0.28	0	0	0	0	0	0	0	arahy.Tifrunner.gnm2.ann1.TPQB3Q	TPQB3Q.1	Known_gene	1	54067	54673	arahy.Tifrunner.gnm2.scaffold_59	+	607	224	1.88541	0.984428	0.640553	2.01683	0.8304	0.617446							XP_025635135.1|1.10e-39|uncharacterized protein LOC112728974 isoform X3 [Arachis hypogaea]					7	0.997053
arahy.Tifrunner.gnm2.ann1.H1793N	0	0.05	0	0.05	0.19	0.1	0	0.1	0	0.05	0	0.05	arahy.Tifrunner.gnm2.ann1.H1793N	H1793N.1	Known_gene	1	54338	55492	arahy.Tifrunner.gnm2.scaffold_830	+	1155	1155	-2.65119	0.796867	0.218601	-0.700086	0.934709	0.862458	1.78204	0.587977	0.357968	-0.159242	0.99501	0.959157	XP_025703413.1|2.76e-246|ethylene-responsive transcription factor ESR1-like [Arachis hypogaea]	AP2-EREBP		K09286//EREBP-like factor	GO:0005634//nucleus;GO:0043227//membrane-bounded organelle;GO:0110165//cellular anatomical entity;GO:0043229//intracellular organelle;GO:0005622//intracellular anatomical structure;GO:0043231//intracellular membrane-bounded organelle;GO:0043226//organelle;GO:0003676//nucleic acid binding;GO:0005488//binding;GO:0140110//transcription regulator activity;GO:0097159//organic cyclic compound binding;G…
arahy.Tifrunner.gnm2.ann1.P7L3Q8	0.68	1.09	0.89	1.18	1.26	1.13	2.12	1.78	2.01	1.63	1.37	1.59	arahy.Tifrunner.gnm2.ann1.P7L3Q8	P7L3Q8.1	Known_gene	1	55882	61627	arahy.Tifrunner.gnm2.chr01	+	5746	3119	-0.436965	0.509818	0.0783317	-1.06286	8.4967e-06	1.14945e-06	-0.294927	0.321511	0.158066	0.337329	0.463499	0.0671152	XP_015951183.1|0.0|uncharacterized protein LOC107475704 isoform X1 [Arachis duranensis]			K14506//jasmonic acid-amino synthetase [EC:6.3.2.52]+ko04075//Plant hormone signal transduction;K10756//replication factor C subunit 3/5+ko03420//Nucleotide excision repair+ko03030//DNA replication+ko03430//Mismatch repair		5	0.4185
arahy.Tifrunner.gnm2.ann1.71MEN5	5.74	4.46	5.37	5.31	5.69	6.89	6.12	7.15	6.86	6.64	4.94	5.92	arahy.Tifrunner.gnm2.ann1.71MEN5	71MEN5.1	Known_gene	1	56347	61287	arahy.Tifrunner.gnm2.scaffold_44	-	4941	4592	-0.20992	0.386431	0.0465518	-0.274055	0.0165022	0.00421186	0.102068	0.563198	0.337024	0.173359	0.491861	0.0744252	XP_029152646.1|0.0|probable LRR receptor-like serine/threonine-protein kinase IRK [Arachis hypogaea]		PREDICTED: Glycine max probably inactive leucine-rich repeat receptor-like protein kinase At3g28040-like (LOC100791629), mRNA	K13418//somatic embryogenesis receptor kinase 1 [EC:2.7.10.1 2.7.11.1]	GO:0016021//integral component of membrane;GO:0016020//membrane;GO:0110165//cellular anatomical entity;GO:0031224//intrinsic component of membrane;GO:0016772//transferase activity, transferring phosphorus-containing groups;GO:0097367//carbohydrate derivative binding;GO:0032553//ribonucleotide binding;GO:0097159//organic cyclic compound binding;GO:0016301//kinase activity;GO:0043167//ion binding;G…	9	0.623314
arahy.Tifrunner.gnm2.ann1.491WUZ	16.32	17.22	16.72	20.3	16.15	20.01	8.82	9.19	10.07	9.48	10.1	7.91	arahy.Tifrunner.gnm2.ann1.491WUZ	491WUZ.1	Known_gene	1	56565	58425	arahy.Tifrunner.gnm2.scaffold_59	-	1861	1519	-0.178483	0.427426	0.056015	0.937227	5.82679e-20	2.88405e-21	1.11284	4.40693e-22	2.16987e-23	0.00362231	0.995354	0.976204	XP_029152693.1|5.94e-314|F-box/kelch-repeat protein At3g23880-like [Arachis hypogaea]			K11649//SWI/SNF related-matrix-associated actin-dependent regulator of chromatin subfamily C;K21596//calmodulin-binding transcription activator;K17302//coatomer subunit beta';K15030//translation initiation factor 3 subunit M		11	0.965907
arahy.Tifrunner.gnm2.ann1.H5LE2R	0	0.1	0	0	0.1	0	0	0	0	0	0	0	arahy.Tifrunner.gnm2.ann1.H5LE2R	H5LE2R.1	Known_gene	1	56603	57368	arahy.Tifrunner.gnm2.chr19	+	766	603	0.0296107	0.999956	0.99421	1.12258	0.913109	0.783231	0.957955	0.904101	0.814391				XP_016162803.1|1.08e-122|uncharacterized protein LOC107605433 [Arachis ipaensis]			K23222//nuclease HARBI1 [EC:3.1.-.-];K02218//casein kinase 1 [EC:2.7.11.1];K15334//multisite-specific tRNA:(cytosine-C5)-methyltransferase [EC:2.1.1.202]
arahy.Tifrunner.gnm2.ann1.G84V3L	0.13	0.07	0	0.07	0	0	0	0	0	0.42	0	0	arahy.Tifrunner.gnm2.ann1.G84V3L	G84V3L.1	Known_gene	1	57513	61177	arahy.Tifrunner.gnm2.scaffold_54	+	3665	3480	1.46252	0.945568	0.374028	4.47269	0.0904822	0.0304319	-2.53941	0.73521	0.504459	-5.55006	0.705612	0.156614	XP_016194606.1|0.0|putative disease resistance RPP13-like protein 3 [Arachis ipaensis]			K13457//disease resistance protein RPM1+ko04626//Plant-pathogen interaction		1	0.677715
arahy.Tifrunner.gnm2.ann1.4V7H73	0.17	0	0.3	0	0	0	0.35	0.08	0.12	0	0.24	0.09	arahy.Tifrunner.gnm2.ann1.4V7H73	4V7H73.1	Known_gene	1	58802	62089	arahy.Tifrunner.gnm2.chr11	+	3288	1398	4.34357	0.335633	0.0366362	-0.107421	0.970135	0.924325	-3.67397	0.314107	0.153272	0.786845	0.984853	0.526986	XP_016202891.1|5.94e-304|probable serine/threonine-protein kinase PBL25 [Arachis ipaensis]			K13430//serine/threonine-protein kinase PBS1 [EC:2.7.11.1]+ko04626//Plant-pathogen interaction;K13435//serine/threonine-protein kinase Pto+ko04626//Plant-pathogen interaction		10	0.999873
arahy.Tifrunner.gnm2.ann1.AES74V	9.08	10.29	8.88	9.45	8.27	9.6	11.03	11.59	10.98	10.86	10.61	11.74	arahy.Tifrunner.gnm2.ann1.AES74V	AES74V.1	Known_gene	1	59620	63043	arahy.Tifrunner.gnm2.chr19	+	3424	1815	0.0387631	0.984428	0.722779	-0.152723	0.294174	0.131179	-0.212378	0.109759	0.0416894	-0.0136397	0.993737	0.887936	XP_016204597.1|1.06e-218|immune-associated nucleotide-binding protein 9 [Arachis ipaensis]				GO:1901265//nucleoside phosphate binding;GO:0035639//purine ribonucleoside triphosphate binding;GO:0005525//GTP binding;GO:0017076//purine nucleotide binding;GO:0032553//ribonucleotide binding;GO:0036094//small molecule binding;GO:0019001//guanyl nucleotide binding;GO:0043168//anion binding;GO:0032555//purine ribonucleotide binding;GO:1901363//heterocyclic compound binding;GO:0032561//guanyl ribo…	5	1
arahy.Tifrunner.gnm2.ann1.544SJR	3.64	4.05	3.28	3.58	4.34	3.99	3.49	3.04	3.96	3.03	2.86	4.52	arahy.Tifrunner.gnm2.ann1.544SJR	544SJR.1	Known_gene	1	60171	61616	arahy.Tifrunner.gnm2.scaffold_50	+	1446	1011	-0.139688	0.984428	0.531949	0.161898	0.732503	0.485203	0.271455	0.459674	0.253763	-0.0229579	0.99501	0.925829	RYQ92173.1|1.49e-57|hypothetical protein Ahy_B09g098340 isoform B [Arachis hypogaea]				GO:0044238//primary metabolic process;GO:0008152//metabolic process;GO:0005975//carbohydrate metabolic process;GO:0071704//organic substance metabolic process;	11	0.992283
arahy.Tifrunner.gnm2.ann1.34IRI2	3.63	2.66	2.84	2.19	2.83	3.46	2.9	3.59	4.12	3.26	3.04	3.76	arahy.Tifrunner.gnm2.ann1.34IRI2	34IRI2.1	Known_gene	1	61847	63154	arahy.Tifrunner.gnm2.scaffold_51	-	1308	608	0.0964946	0.984428	0.782098	-0.119952	0.888736	0.712731	-0.184079	0.800045	0.585862	0.0398369	0.99501	0.899488	RYR58039.1|2.97e-64|hypothetical protein Ahy_A05g023701 [Arachis hypogaea]			K14489//arabidopsis histidine kinase 2/3/4 (cytokinin receptor) [EC:2.7.13.3]+ko04075//Plant hormone signal transduction	GO:0016021//integral component of membrane;GO:0110165//cellular anatomical entity;GO:0016020//membrane;GO:0031224//intrinsic component of membrane;GO:0016491//oxidoreductase activity;GO:0003824//catalytic activity;	5	0.999099
arahy.Tifrunner.gnm2.ann1.QN35JK	21.13	23.52	22.33	20.78	23.23	23.2	26.85	23.32	26.42	22.92	24.11	25.59	arahy.Tifrunner.gnm2.ann1.QN35JK	QN35JK.1	Known_gene	1	62789	68847	arahy.Tifrunner.gnm2.chr11	-	6059	2196	-0.0170263	0.984428	0.800586	-0.0944985	0.346828	0.163145	-0.0381816	0.781499	0.565524	0.0463234	0.984853	0.488095	XP_016199169.1|3.94e-285|probable protein phosphatase 2C 46 [Arachis ipaensis]			K01102//pyruvate dehydrogenase phosphatase [EC:3.1.3.43]	GO:0005488//binding;GO:0043167//ion binding;GO:0043169//cation binding;GO:0046872//metal ion binding;	5	0.988384
arahy.Tifrunner.gnm2.ann1.HB4K1E	0	0	0	0	0	0	0.47	0.41	0	0	0.76	0	arahy.Tifrunner.gnm2.ann1.HB4K1E	HB4K1E.1	Known_gene	1	62899	63256	arahy.Tifrunner.gnm2.scaffold_36	+	358	180				-1.7133	0.86569	0.671226	-0.965598	0.904101	0.812937	0.783601	0.984853	0.825977	KAF1866260.1|3.31e-24|hypothetical protein Lal_00024264 [Lupinus albus]			K02982//small subunit ribosomal protein S3+ko03010//Ribosome	GO:1901576//organic substance biosynthetic process;GO:1901566//organonitrogen compound biosynthetic process;GO:0043043//peptide biosynthetic process;GO:0006807//nitrogen compound metabolic process;GO:0019538//protein metabolic process;GO:0043604//amide biosynthetic process;GO:1901564//organonitrogen compound metabolic process;GO:0043170//macromolecule metabolic process;GO:0044260//cellular macrom…	5	1
arahy.Tifrunner.gnm2.ann1.FVA5UA	2.24	1.83	1.22	1.6	0.9	2.69	2.06	2.1	1.62	0.96	1.89	0.81	arahy.Tifrunner.gnm2.ann1.FVA5UA	FVA5UA.1	Known_gene	1	63164	64961	arahy.Tifrunner.gnm2.scaffold_50	-	1798	954	0.0138028	0.999956	0.97257	-0.0379338	0.964066	0.912866	0.588338	0.377467	0.194828	0.646532	0.58513	0.103789	XP_020982079.1|1.14e-130|spermatogenesis-associated protein 20 isoform X2 [Arachis duranensis]				GO:0071704//organic substance metabolic process;GO:0008152//metabolic process;GO:0044238//primary metabolic process;GO:0005975//carbohydrate metabolic process;	6	0.999998
arahy.Tifrunner.gnm2.ann1.4JG1UT	0.44	0.11	0.15	0.02	0.6	0.47	0.19	0.17	0.2	0.38	0.28	0.19	arahy.Tifrunner.gnm2.ann1.4JG1UT	4JG1UT.1	Known_gene	1	65044	65403	arahy.Tifrunner.gnm2.scaffold_36	+	360	360	-1.28091	0.984428	0.591741	-0.43707	0.939603	0.871506	0.30087	0.930536	0.870799	-0.538984	0.984853	0.782879	QHO49828.1|3.19e-82|50S ribosomal protein [Arachis hypogaea]			K02878//large subunit ribosomal protein L16+ko03010//Ribosome	GO:0006518//peptide metabolic process;GO:0006412//translation;GO:1901566//organonitrogen compound biosynthetic process;GO:0043043//peptide biosynthetic process;GO:0034645//cellular macromolecule biosynthetic process;GO:1901564//organonitrogen compound metabolic process;GO:0043170//macromolecule metabolic process;GO:0071704//organic substance metabolic process;GO:0044267//cellular protein metaboli…	3	0.775531
arahy.Tifrunner.gnm2.ann1.E2JJBF	0.44	0.11	0.15	0.02	0.6	0.47	0.19	0.17	0.2	0.38	0.28	0.19	arahy.Tifrunner.gnm2.ann1.E2JJBF	E2JJBF.1	Known_gene	1	65044	65403	arahy.Tifrunner.gnm2.scaffold_36	+	360	360	-1.28091	0.984428	0.591741	-0.43707	0.939603	0.871506	0.30087	0.930536	0.870799	-0.538984	0.984853	0.782879	QHO49828.1|3.19e-82|50S ribosomal protein [Arachis hypogaea]			K02878//large subunit ribosomal protein L16+ko03010//Ribosome	GO:0006518//peptide metabolic process;GO:0006807//nitrogen compound metabolic process;GO:0044238//primary metabolic process;GO:0043604//amide biosynthetic process;GO:0010467//gene expression;GO:0009987//cellular process;GO:0034641//cellular nitrogen compound metabolic process;GO:1901564//organonitrogen compound metabolic process;GO:1901566//organonitrogen compound biosynthetic process;GO:0019538/…	3	0.775531
arahy.Tifrunner.gnm2.ann1.S3RDB1	0	0.41	0	0	0.74	1.16	0	0	0.38	0	0.67	0.83	arahy.Tifrunner.gnm2.ann1.S3RDB1	S3RDB1.1	Known_gene	1	65538	114403	arahy.Tifrunner.gnm2.scaffold_36	+	48866	192	-1.8538	0.984428	0.510015	0.16081	0.981522	0.968564	0.389796	0.924657	0.860787	-1.62036	0.984853	0.594008	YP_009256027.1|1.77e-15|cytochrome b6/f complex subunit VIII [Scopolia parviflora]			K03689//cytochrome b6-f complex subunit 8+ko01100//Metabolic pathways+ko00195//Photosynthesis	GO:0044085//cellular component biogenesis;GO:0017004//cytochrome complex assembly;GO:0044237//cellular metabolic process;GO:0015979//photosynthesis;GO:0071840//cellular component organization or biogenesis;GO:0016043//cellular component organization;GO:0043933//protein-containing complex organization;GO:0009987//cellular process;GO:0008152//metabolic process;GO:0065003//protein-containing complex…	3	0.964911
arahy.Tifrunner.gnm2.ann1.6HWF75	9.87	8.45	8.2	9.93	9.36	8.42	8.44	9.59	9.68	7.99	9.12	9.83	arahy.Tifrunner.gnm2.ann1.6HWF75	6HWF75.1	Known_gene	1	66139	71157	arahy.Tifrunner.gnm2.chr20	-	5019	1619	-0.0751567	0.984428	0.523747	0.0333418	0.913109	0.776034	0.113635	0.562602	0.336535	0.0122691	0.99501	0.917001	XP_016181159.1|1.73e-162|syntaxin-22 [Arachis ipaensis]			K08488//syntaxin 7+ko04145//Phagosome+ko04130//SNARE interactions in vesicular transport	GO:0034613//cellular protein localization;GO:0051649//establishment of localization in cell;GO:0071702//organic substance transport;GO:0051641//cellular localization;GO:0045184//establishment of protein localization;GO:0033036//macromolecule localization;GO:0009987//cellular process;GO:0016192//vesicle-mediated transport;GO:0046907//intracellular transport;GO:0008104//protein localization;GO:0071…	8	0.570767
arahy.Tifrunner.gnm2.ann1.16295S	0.46	0	0.73	0.15	0.25	0.51	0.62	0	0.3	0.27	0.3	0.77	arahy.Tifrunner.gnm2.ann1.16295S	16295S.1	Known_gene	1	66258	69571	arahy.Tifrunner.gnm2.scaffold_21	+	3314	1253	0.433527	0.984428	0.627658	0.534579	0.917613	0.793221	-0.533135	0.721656	0.489794	-0.637051	0.984853	0.458564	RYR09125.1|9.81e-140|hypothetical protein Ahy_B05g077230 [Arachis hypogaea]			K10406//kinesin family member C2/C3		1	0.98846
arahy.Tifrunner.gnm2.ann1.380C72	17.64	16.59	18.69	20.8	18.04	18.83	18.79	18.29	18.57	18.58	18.91	17.31	arahy.Tifrunner.gnm2.ann1.380C72	380C72.1	Known_gene	1	66874	75581	arahy.Tifrunner.gnm2.chr07	-	8708	3331	-0.134593	0.337555	0.0370382	0.0262964	0.861352	0.660958	0.144838	0.0572901	0.0192403	-0.00890076	0.992095	0.876827	XP_025668993.1|0.0|ISWI chromatin-remodeling complex ATPase CHR11 [Arachis hypogaea]			K11654//SWI/SNF-related matrix-associated actin-dependent regulator of chromatin subfamily A member 5 [EC:3.6.4.-]	GO:0043226//organelle;GO:0005622//intracellular anatomical structure;GO:0043229//intracellular organelle;GO:0110165//cellular anatomical entity;GO:0005634//nucleus;GO:0043231//intracellular membrane-bounded organelle;GO:0043227//membrane-bounded organelle;GO:0003682//chromatin binding;GO:0005488//binding;GO:0017076//purine nucleotide binding;GO:0032559//adenyl ribonucleotide binding;GO:0035639//p…	2	0.988114
arahy.Tifrunner.gnm2.ann1.U4I6QC	0.32	0.77	0.22	0.85	0.63	0	0	0.18	0	0	0	0.49	arahy.Tifrunner.gnm2.ann1.U4I6QC	U4I6QC.1	Known_gene	1	67823	68239	arahy.Tifrunner.gnm2.scaffold_36	+	417	417	-0.31714	0.984428	0.816946	2.86674	0.372252	0.179657	1.55268	0.634228	0.401522	-1.62663	0.984853	0.621474	YP_009472189.1|5.80e-94|ribosomal protein S11 [Arachis hypogaea]			K02948//small subunit ribosomal protein S11+ko03010//Ribosome	GO:0034641//cellular nitrogen compound metabolic process;GO:0009987//cellular process;GO:0044238//primary metabolic process;GO:1901566//organonitrogen compound biosynthetic process;GO:0044237//cellular metabolic process;GO:0044260//cellular macromolecule metabolic process;GO:0019538//protein metabolic process;GO:0044271//cellular nitrogen compound biosynthetic process;GO:0043604//amide biosynthet…	11	0.803217
arahy.Tifrunner.gnm2.ann1.9L065Z	0	0	0	0.71	0.42	0	0	0.5	0.36	0	0	0	arahy.Tifrunner.gnm2.ann1.9L065Z	9L065Z.1	Known_gene	1	68037	69055	arahy.Tifrunner.gnm2.scaffold_21	+	1019	263	-2.40816	0.984428	0.543157	-2.2466	0.803609	0.574044	2.43394	0.762771	0.542352	2.27983	0.984853	0.563565	XP_020992586.1|1.30e-20|kinesin-like protein KIN-14J [Arachis duranensis]			K10406//kinesin family member C2/C3	GO:0007018//microtubule-based movement;GO:0006928//movement of cell or subcellular component;GO:0009987//cellular process;GO:0007017//microtubule-based process;GO:0032553//ribonucleotide binding;GO:0097367//carbohydrate derivative binding;GO:1901265//nucleoside phosphate binding;GO:0032559//adenyl ribonucleotide binding;GO:0017076//purine nucleotide binding;GO:0032555//purine ribonucleotide bindi…	2	0.977439
arahy.Tifrunner.gnm2.ann1.ND6SCQ	0	0.03	0	0	0	0	0	0.07	0	0.4	0	0.62	arahy.Tifrunner.gnm2.ann1.ND6SCQ	ND6SCQ.1	Known_gene	1	68333	68810	arahy.Tifrunner.gnm2.scaffold_36	+	478	270							-2.45297	0.762139	0.539124	-2.5768	0.984853	0.486879	RYR62360.1|6.19e-57|hypothetical protein Ahy_A04g019856 [Arachis hypogaea]			K03040//DNA-directed RNA polymerase subunit alpha [EC:2.7.7.6]+ko03020//RNA polymerase	GO:0034641//cellular nitrogen compound metabolic process;GO:1901576//organic substance biosynthetic process;GO:0016070//RNA metabolic process;GO:0046483//heterocycle metabolic process;GO:0090304//nucleic acid metabolic process;GO:0006807//nitrogen compound metabolic process;GO:1901360//organic cyclic compound metabolic process;GO:0019438//aromatic compound biosynthetic process;GO:0009987//cellula…	4	0.996552
arahy.Tifrunner.gnm2.ann1.GZ00NU	3.34	2.87	2.91	2.33	3.73	3.6	1.72	1.52	1.84	1.79	0.89	0.92	arahy.Tifrunner.gnm2.ann1.GZ00NU	GZ00NU.1	Known_gene	1	68416	70092	arahy.Tifrunner.gnm2.scaffold_36	-	1677	561	-0.070857	0.985948	0.840797	0.958876	0.0558867	0.0171296	1.56206	0.00357991	0.00084319	0.540753	0.909279	0.324849	KAF1876854.1|4.80e-97|hypothetical protein Lal_00033145 [Lupinus albus]			K02637//cytochrome b6-f complex subunit 4+ko01100//Metabolic pathways+ko00195//Photosynthesis	GO:0022900//electron transport chain;GO:0044237//cellular metabolic process;GO:0008152//metabolic process;GO:0006091//generation of precursor metabolites and energy;GO:0019684//photosynthesis, light reaction;GO:0009987//cellular process;GO:0015979//photosynthesis;GO:0009767//photosynthetic electron transport chain;GO:0005622//intracellular anatomical structure;GO:0009536//plastid;GO:0043229//intr…	12	0.950239
arahy.Tifrunner.gnm2.ann1.55H51Z	1.95	2.19	1.65	2.26	2.6	1.97	1.88	2.09	1.71	3.03	2.1	3.24	arahy.Tifrunner.gnm2.ann1.55H51Z	55H51Z.1	Known_gene	1	68610	71699	arahy.Tifrunner.gnm2.chr14	+	3090	1869	-0.25186	0.843287	0.258103	0.130961	0.802256	0.570248	-0.214566	0.535907	0.3147	-0.59033	0.108149	0.0072165	XP_016196403.1|0.0|glucan endo-1,3-beta-glucosidase 5 [Arachis ipaensis]			K19893//glucan endo-1,3-beta-glucosidase 5/6 [EC:3.2.1.39]+ko01100//Metabolic pathways+ko00500//Starch and sucrose metabolism	GO:0044238//primary metabolic process;GO:0005975//carbohydrate metabolic process;GO:0008152//metabolic process;GO:0071704//organic substance metabolic process;GO:0016021//integral component of membrane;GO:0110165//cellular anatomical entity;GO:0031224//intrinsic component of membrane;GO:0016020//membrane;GO:0015926//glucosidase activity;GO:0016787//hydrolase activity;GO:0042973//glucan endo-1,3-b…	3	0.770598
arahy.Tifrunner.gnm2.ann1.FIQU4U	10.09	9.89	8.93	10.99	9.04	10.58	4.37	4.2	3.89	4.15	4.33	4.32	arahy.Tifrunner.gnm2.ann1.FIQU4U	FIQU4U.1	Known_gene	1	68832	71424	arahy.Tifrunner.gnm2.chr15	+	2593	1329	-0.0951887	0.980439	0.439106	1.31503	6.83938e-18	3.74263e-19	1.33147	5.38651e-18	3.15105e-19	-0.0717084	0.984853	0.690388	XP_025651043.1|3.49e-163|esterase AGAP003155-like [Arachis hypogaea]					12	0.915275
arahy.Tifrunner.gnm2.ann1.M1FH64	10.09	9.89	8.93	10.99	9.04	10.58	4.37	4.2	3.89	4.15	4.33	4.32	arahy.Tifrunner.gnm2.ann1.M1FH64	M1FH64.1	Known_gene	1	68832	71424	arahy.Tifrunner.gnm2.chr15	+	2593	1329	-0.0951887	0.980439	0.439106	1.31503	6.83938e-18	3.74263e-19	1.33147	5.38651e-18	3.15105e-19	-0.0717084	0.984853	0.690388	XP_025651043.1|3.49e-163|esterase AGAP003155-like [Arachis hypogaea]					12	0.915275
arahy.Tifrunner.gnm2.ann1.PSV4UT	3.14	3.82	4.53	2.33	3.61	4.72	3.56	5.36	5.74	4.48	5.42	3.23	arahy.Tifrunner.gnm2.ann1.PSV4UT	PSV4UT.1	Known_gene	1	68966	71798	arahy.Tifrunner.gnm2.chr04	-	2833	1530	0.101076	0.984428	0.646122	-0.256348	0.379849	0.184945	-0.235055	0.510407	0.293182	0.129002	0.984853	0.513561	RYR63933.1|0.0|hypothetical protein Ahy_A04g021667 isoform A [Arachis hypogaea]			K08202//MFS transporter, OCT family, solute carrier family 22 (organic cation transporter), member 4/5	GO:0110165//cellular anatomical entity;GO:0016020//membrane;GO:0016021//integral component of membrane;GO:0031224//intrinsic component of membrane;GO:0005215//transporter activity;GO:0022857//transmembrane transporter activity;	5	0.992729
arahy.Tifrunner.gnm2.ann1.75AC6V	35.42	37.62	30.87	28.17	33.46	29.08	38.51	34.99	29.6	44.13	42.31	38.57	arahy.Tifrunner.gnm2.ann1.75AC6V	75AC6V.1	Known_gene	1	69963	70220	arahy.Tifrunner.gnm2.chr13	+	258	258	0.182253	0.85547	0.268677	0.114068	0.728971	0.481458	-0.388388	0.0411397	0.0130891	-0.313414	0.353285	0.0414492	XP_016193219.1|1.38e-58|mini zinc finger protein 3-like [Arachis ipaensis]	zf-HD		K03260//translation initiation factor 4G	GO:0050789//regulation of biological process;GO:0050794//regulation of cellular process;GO:0031323//regulation of cellular metabolic process;GO:0060255//regulation of macromolecule metabolic process;GO:0065007//biological regulation;GO:0051252//regulation of RNA metabolic process;GO:0010556//regulation of macromolecule biosynthetic process;GO:1903506//regulation of nucleic acid-templated transcri…	1	0.737707
arahy.Tifrunner.gnm2.ann1.B5AM0N	0.52	0.74	0.97	1.25	0.72	1.34	0.2	0	0.28	1.36	0.31	0.25	arahy.Tifrunner.gnm2.ann1.B5AM0N	B5AM0N.1	Known_gene	1	70105	71405	arahy.Tifrunner.gnm2.scaffold_36	-	1301	345	-0.654452	0.984428	0.498458	2.47616	0.310568	0.140707	1.01189	0.575275	0.347352	-2.10735	0.844716	0.255788	AYP34671.1|6.91e-69|cytochrome b6 [Riedelia sp. Zomlefer et al. 2301]			K02635//cytochrome b6+ko01100//Metabolic pathways+ko00195//Photosynthesis	GO:0044237//cellular metabolic process;GO:0045333//cellular respiration;GO:0006091//generation of precursor metabolites and energy;GO:0008152//metabolic process;GO:0022900//electron transport chain;GO:0015980//energy derivation by oxidation of organic compounds;GO:0009987//cellular process;GO:0015979//photosynthesis;GO:0022904//respiratory electron transport chain;GO:0005737//cytoplasm;GO:0016020…	11	0.885507
arahy.Tifrunner.gnm2.ann1.ZFEL09	0	0	0	0.18	0.17	0	0.11	0	0	0	0	0	arahy.Tifrunner.gnm2.ann1.ZFEL09	ZFEL09.1	Known_gene	1	72533	72982	arahy.Tifrunner.gnm2.scaffold_853	-	450	366	-1.80693	0.984428	0.654666				1.83296	0.833894	0.650019				RYR25937.1|5.75e-18|hypothetical protein Ahy_B02g059986 [Arachis hypogaea]				GO:0046983//protein dimerization activity;GO:0005488//binding;GO:0005515//protein binding;	2	0.999999
arahy.Tifrunner.gnm2.ann1.73MM12	9.48	8.3	8.17	8.19	9.24	9.72	8.29	8.83	8.92	9.17	8.81	9.5	arahy.Tifrunner.gnm2.ann1.73MM12	73MM12.1	Known_gene	1	72764	75912	arahy.Tifrunner.gnm2.chr08	+	3149	2309	-0.0747773	0.984428	0.459717	0.0931773	0.588157	0.344663	0.0539598	0.793989	0.579546	-0.106799	0.851534	0.261765	RYR41047.1|2.56e-110|hypothetical protein Ahy_A08g037449 isoform A [Arachis hypogaea]				GO:0016020//membrane;GO:0031224//intrinsic component of membrane;GO:0016021//integral component of membrane;GO:0110165//cellular anatomical entity;	3	0.981385
arahy.Tifrunner.gnm2.ann1.0W708Z	0.63	0.92	0.72	1.24	1.2	1.03	0.37	0.56	0.46	0.44	0.6	0.66	arahy.Tifrunner.gnm2.ann1.0W708Z	0W708Z.1	Known_gene	1	73419	74945	arahy.Tifrunner.gnm2.scaffold_36	-	1527	1527	-0.625773	0.557444	0.0943388	0.830087	0.205352	0.0826417	1.09195	0.0226021	0.00658524	-0.357359	0.984853	0.492647	YP_009472182.1|0.0|photosystem II protein B [Arachis hypogaea]			K02704//photosystem II CP47 chlorophyll apoprotein+ko01100//Metabolic pathways+ko00195//Photosynthesis		11	0.999263
arahy.Tifrunner.gnm2.ann1.K5WSPG	0	0	0	0	0	0	0	0.16	0	0	0.18	0	arahy.Tifrunner.gnm2.ann1.K5WSPG	K5WSPG.1	Known_gene	1	73477	73900	arahy.Tifrunner.gnm2.scaffold_54	+	424	420				-0.800971	0.924378	0.84438	-0.965598	0.904101	0.812937	-0.127914	0.99501	0.974992	RYR60167.1|1.27e-63|hypothetical protein Ahy_A04g017248 [Arachis hypogaea]			K13457//disease resistance protein RPM1+ko04626//Plant-pathogen interaction	GO:0065007//biological regulation;GO:0009987//cellular process;GO:0050789//regulation of biological process;GO:0023052//signaling;GO:0050896//response to stimulus;GO:0051716//cellular response to stimulus;GO:0050794//regulation of cellular process;GO:0007154//cell communication;GO:0007165//signal transduction;GO:0110165//cellular anatomical entity;GO:0016021//integral component of membrane;GO:001…
arahy.Tifrunner.gnm2.ann1.XSF16F	76.18	70.61	77.15	64.89	62.37	61.88	78.47	76.63	78.94	77.68	72.4	83.87	arahy.Tifrunner.gnm2.ann1.XSF16F	XSF16F.1	Known_gene	1	74316	77715	arahy.Tifrunner.gnm2.chr06	+	3400	1686	0.232343	4.14079e-05	5.1714e-07	0.0350528	0.68389	0.43384	-0.234721	1.55912e-05	2.41667e-06	-0.0303174	0.984853	0.529203	XP_015968043.1|4.11e-172|soluble inorganic pyrophosphatase 4 isoform X1 [Arachis duranensis]			K01507//inorganic pyrophosphatase [EC:3.6.1.1]+ko00190//Oxidative phosphorylation	GO:0006796//phosphate-containing compound metabolic process;GO:0009987//cellular process;GO:0006793//phosphorus metabolic process;GO:0008152//metabolic process;GO:0044237//cellular metabolic process;GO:0005737//cytoplasm;GO:0110165//cellular anatomical entity;GO:0005622//intracellular anatomical structure;GO:0046872//metal ion binding;GO:0003824//catalytic activity;GO:0005488//binding;GO:0043167/…	1	0.729177
arahy.Tifrunner.gnm2.ann1.J0QWW1	0	0	0	0	0.04	0	0	0	0	0	0	0	arahy.Tifrunner.gnm2.ann1.J0QWW1	J0QWW1.1	Known_gene	1	76870	78710	arahy.Tifrunner.gnm2.scaffold_42	+	1841	1485	-0.93217	0.984428	0.819299				0.957955	0.904101	0.814391				XP_029152644.1|0.0|alkane hydroxylase MAH1-like [Arachis hypogaea]			K15405//midchain alkane hydroxylase+ko01110//Biosynthesis of secondary metabolites+ko00073//Cutin, suberine and wax biosynthesis	GO:0046914//transition metal ion binding;GO:0020037//heme binding;GO:0003824//catalytic activity;GO:0004497//monooxygenase activity;GO:0016491//oxidoreductase activity;GO:0016705//oxidoreductase activity, acting on paired donors, with incorporation or reduction of molecular oxygen;GO:0046872//metal ion binding;GO:0005488//binding;GO:1901363//heterocyclic compound binding;GO:0097159//organic cycli…
arahy.Tifrunner.gnm2.ann1.002YPW	0	0.78	0.38	0.38	0.32	0	0.39	0.36	0.33	0	0.36	0	arahy.Tifrunner.gnm2.ann1.002YPW	002YPW.1	Known_gene	1	76986	77423	arahy.Tifrunner.gnm2.scaffold_36	+	438	375	1.04181	0.984428	0.592075	0.167548	0.964927	0.91451	0.576898	0.913015	0.840632	1.45763	0.984853	0.482274	QHN86080.1|4.80e-62|ATP-dependent Clp protease proteolytic subunit [Arachis hypogaea]			K01358//ATP-dependent Clp protease, protease subunit [EC:3.4.21.92]	GO:0005737//cytoplasm;GO:0016020//membrane;GO:0043229//intracellular organelle;GO:0009507//chloroplast;GO:0005622//intracellular anatomical structure;GO:0043231//intracellular membrane-bounded organelle;GO:0016021//integral component of membrane;GO:0043226//organelle;GO:0031224//intrinsic component of membrane;GO:0043227//membrane-bounded organelle;GO:0110165//cellular anatomical entity;GO:000953…	6	0.966316
arahy.Tifrunner.gnm2.ann1.KX9QRC	0.32	0.22	0.27	1.24	0	0.33	0.27	0.13	0	1.33	0	0	arahy.Tifrunner.gnm2.ann1.KX9QRC	KX9QRC.1	Known_gene	1	77199	77423	arahy.Tifrunner.gnm2.scaffold_36	+	225	225	-1.89756	0.984428	0.49883	1.12258	0.913109	0.783231	0.0411285	0.999882	0.985408	-2.96677	0.960545	0.40195	QHN87147.1|1.20e-45|ATP-dependent Clp protease proteolytic subunit [Arachis hypogaea]			K01358//ATP-dependent Clp protease, protease subunit [EC:3.4.21.92]	GO:0008236//serine-type peptidase activity;GO:0004176//ATP-dependent peptidase activity;GO:0004175//endopeptidase activity;GO:0017171//serine hydrolase activity;GO:0016787//hydrolase activity;GO:0008233//peptidase activity;GO:0140096//catalytic activity, acting on a protein;GO:0004252//serine-type endopeptidase activity;GO:0140657//ATP-dependent activity;GO:0003824//catalytic activity;	3	0.99959
arahy.Tifrunner.gnm2.ann1.2D3TTC	0	0	0	0	0.85	0	0	0	0	0	0	0	arahy.Tifrunner.gnm2.ann1.2D3TTC	2D3TTC.1	Known_gene	1	77614	78214	arahy.Tifrunner.gnm2.scaffold_36	+	601	297	-2.75212	0.984428	0.471443				2.77868	0.710114	0.47785				RYR37770.1|3.20e-18|hypothetical protein Ahy_A09g042658 [Arachis hypogaea]			K02950//small subunit ribosomal protein S12+ko03010//Ribosome	GO:0009059//macromolecule biosynthetic process;GO:0008152//metabolic process;GO:0006518//peptide metabolic process;GO:0044237//cellular metabolic process;GO:0034641//cellular nitrogen compound metabolic process;GO:0043043//peptide biosynthetic process;GO:0043604//amide biosynthetic process;GO:0044267//cellular protein metabolic process;GO:1901576//organic substance biosynthetic process;GO:1901566…	2	0.999086
arahy.Tifrunner.gnm2.ann1.HJLG3A	0.29	0	0.73	0	0	0.51	0	0.14	0	0	0	0	arahy.Tifrunner.gnm2.ann1.HJLG3A	HJLG3A.1	Known_gene	1	77614	78214	arahy.Tifrunner.gnm2.scaffold_36	+	601	246	1.508	0.984428	0.629108	2.60077	0.755004	0.511395	0.957955	0.904101	0.814391				RYR37770.1|3.40e-18|hypothetical protein Ahy_A09g042658 [Arachis hypogaea]			K02950//small subunit ribosomal protein S12+ko03010//Ribosome	GO:1901564//organonitrogen compound metabolic process;GO:0009987//cellular process;GO:0009058//biosynthetic process;GO:0071704//organic substance metabolic process;GO:1901576//organic substance biosynthetic process;GO:0034641//cellular nitrogen compound metabolic process;GO:0043603//cellular amide metabolic process;GO:0044260//cellular macromolecule metabolic process;GO:0043170//macromolecule met…	12	0.902887
arahy.Tifrunner.gnm2.ann1.H056B9	0	0.26	0.52	0	0.25	0	0	0.24	0.39	0.47	0.46	0.41	arahy.Tifrunner.gnm2.ann1.H056B9	H056B9.1	Known_gene	1	78554	78913	arahy.Tifrunner.gnm2.scaffold_36	+	360	270	1.51688	0.984428	0.629937	0.778713	0.913109	0.771229	-1.48476	0.830474	0.622324	-0.73809	0.984853	0.762238	RYR40161.1|3.45e-54|hypothetical protein Ahy_A09g045846 [Arachis hypogaea]			K02887//large subunit ribosomal protein L20+ko03010//Ribosome	GO:0022607//cellular component assembly;GO:0044238//primary metabolic process;GO:1901564//organonitrogen compound metabolic process;GO:1901566//organonitrogen compound biosynthetic process;GO:0009058//biosynthetic process;GO:0006996//organelle organization;GO:0043603//cellular amide metabolic process;GO:0034645//cellular macromolecule biosynthetic process;GO:0009987//cellular process;GO:0071704//…	1	0.991015
arahy.Tifrunner.gnm2.ann1.Q1DBZB	6.28	5.86	6.5	5.39	5.02	6.35	7.15	7.59	5.86	5.54	6.45	6.65	arahy.Tifrunner.gnm2.ann1.Q1DBZB	Q1DBZB.1	Known_gene	1	79097	82282	arahy.Tifrunner.gnm2.chr10	+	3186	925	0.139604	0.984428	0.457507	-0.0482439	0.91581	0.78799	-0.0783111	0.85414	0.68054	0.116664	0.984853	0.52025	QHO14515.1|1.05e-100|NADP-dependent glyceraldehyde-3-phosphate dehydrogenase [Arachis hypogaea]			K00131//glyceraldehyde-3-phosphate dehydrogenase (NADP+) [EC:1.2.1.9]+ko00010//Glycolysis / Gluconeogenesis+ko00030//Pentose phosphate pathway+ko01100//Metabolic pathways+ko01200//Carbon metabolism	GO:0044260//cellular macromolecule metabolic process;GO:0006725//cellular aromatic compound metabolic process;GO:0051716//cellular response to stimulus;GO:0044237//cellular metabolic process;GO:0006281//DNA repair;GO:0090304//nucleic acid metabolic process;GO:0071704//organic substance metabolic process;GO:0044238//primary metabolic process;GO:0006139//nucleobase-containing compound metabolic pro…	10	0.99666
arahy.Tifrunner.gnm2.ann1.B80PS6	0.18	0	0	0	0.17	0	0.37	0	0	0	0	0	arahy.Tifrunner.gnm2.ann1.B80PS6	B80PS6.1	Known_gene	1	80225	81055	arahy.Tifrunner.gnm2.chr11	+	831	366	0.0296107	0.999956	0.99421	-0.801621	0.924378	0.842408	0.957955	0.904101	0.814391	1.79591	0.984853	0.656023	QHO18098.1|6.24e-87|uncharacterized protein DS421_11g317710 [Arachis hypogaea]
arahy.Tifrunner.gnm2.ann1.S4TQX4	0.76	0.54	0.63	0.81	0.72	1.14	0.19	0.25	0.3	0.7	0.3	0.67	arahy.Tifrunner.gnm2.ann1.S4TQX4	S4TQX4.1	Known_gene	1	81252	84674	arahy.Tifrunner.gnm2.chr01	+	3423	1477	-0.488047	0.844268	0.258779	1.54997	0.0349021	0.00988917	0.745884	0.239282	0.10806	-1.28603	0.384663	0.047927	XP_015965036.1|5.90e-187|3-ketodihydrosphingosine reductase [Arachis duranensis]			K04708//3-dehydrosphinganine reductase [EC:1.1.1.102]+ko00600//Sphingolipid metabolism+ko01100//Metabolic pathways	GO:0003824//catalytic activity;GO:0016491//oxidoreductase activity;	11	0.939456
arahy.Tifrunner.gnm2.ann1.L7VI35	0	0.38	0	0.38	0.7	1.14	0.38	0	0	0	0	0	arahy.Tifrunner.gnm2.ann1.L7VI35	L7VI35.1	Known_gene	1	81480	82017	arahy.Tifrunner.gnm2.scaffold_36	-	538	201	-2.4547	0.863388	0.276332	0.16081	0.981522	0.968564	3.44252	0.353263	0.178539	0.833859	0.984853	0.838077	KAE9618824.1|7.77e-23|putative cytochrome b6/f complex, subunit 5 [Lupinus albus]			K02640//cytochrome b6-f complex subunit 5+ko01100//Metabolic pathways+ko00195//Photosynthesis	GO:0044237//cellular metabolic process;GO:0009987//cellular process;GO:0008152//metabolic process;GO:0043933//protein-containing complex organization;GO:0022607//cellular component assembly;GO:0044085//cellular component biogenesis;GO:0065003//protein-containing complex assembly;GO:0017004//cytochrome complex assembly;GO:0016043//cellular component organization;GO:0015979//photosynthesis;GO:00718…	2	0.998738
arahy.Tifrunner.gnm2.ann1.C47IXG	1.22	0.96	1.25	1.09	1.28	0.74	2.63	1.94	1.72	1.18	1.67	2.37	arahy.Tifrunner.gnm2.ann1.C47IXG	C47IXG.1	Known_gene	1	82794	83393	arahy.Tifrunner.gnm2.chr03	-	600	600	0.0842232	0.991002	0.88713	-0.797694	0.247215	0.104652	-0.661696	0.414738	0.220936	0.226923	0.984853	0.614408	XP_025669386.1|3.26e-141|transcription repressor OFP8-like [Arachis hypogaea]	OFP		K01870//isoleucyl-tRNA synthetase [EC:6.1.1.5]+ko00970//Aminoacyl-tRNA biosynthesis;K14834//nucleolar complex protein 3	GO:2001141//regulation of RNA biosynthetic process;GO:0009889//regulation of biosynthetic process;GO:0051253//negative regulation of RNA metabolic process;GO:0060255//regulation of macromolecule metabolic process;GO:0009892//negative regulation of metabolic process;GO:1902679//negative regulation of RNA biosynthetic process;GO:0051172//negative regulation of nitrogen compound metabolic process;GO…	5	0.999684
arahy.Tifrunner.gnm2.ann1.A4GLFY	0	0	0	0.56	0.15	0	0	0	0	0	0	0	arahy.Tifrunner.gnm2.ann1.A4GLFY	A4GLFY.1	Known_gene	1	83136	83603	arahy.Tifrunner.gnm2.scaffold_36	+	468	411	-2.83169	0.960039	0.400949				2.85738	0.639482	0.407439				RYR58988.1|1.85e-71|hypothetical protein Ahy_A05g024840 [Arachis hypogaea]			K02707//photosystem II cytochrome b559 subunit alpha+ko01100//Metabolic pathways+ko00195//Photosynthesis	GO:0015979//photosynthesis;GO:0022900//electron transport chain;GO:0006091//generation of precursor metabolites and energy;GO:0009987//cellular process;GO:0019684//photosynthesis, light reaction;GO:0044237//cellular metabolic process;GO:0009767//photosynthetic electron transport chain;GO:0008152//metabolic process;GO:0031967//organelle envelope;GO:0009579//thylakoid;GO:0009507//chloroplast;GO:004…	2	0.999086
arahy.Tifrunner.gnm2.ann1.5E216I	0.79	1.1	1.13	0.93	0.73	0.9	0.22	0.18	0.3	0.61	0.36	0.44	arahy.Tifrunner.gnm2.ann1.5E216I	5E216I.1	Known_gene	1	83136	83474	arahy.Tifrunner.gnm2.scaffold_36	+	339	339	0.252586	0.984428	0.788289	2.38436	0.189638	0.0747974	0.998627	0.63929	0.406947	-1.12521	0.984853	0.51851	RYR58988.1|1.20e-72|hypothetical protein Ahy_A05g024840 [Arachis hypogaea]			K02707//photosystem II cytochrome b559 subunit alpha+ko01100//Metabolic pathways+ko00195//Photosynthesis	GO:0022900//electron transport chain;GO:0015979//photosynthesis;GO:0009767//photosynthetic electron transport chain;GO:0019684//photosynthesis, light reaction;GO:0044237//cellular metabolic process;GO:0008152//metabolic process;GO:0009987//cellular process;GO:0006091//generation of precursor metabolites and energy;GO:0016020//membrane;GO:0009523//photosystem II;GO:0031090//organelle membrane;GO:0…	12	0.986084
arahy.Tifrunner.gnm2.ann1.Q03SHX	0.79	1.1	1.13	0.93	0.73	0.9	0.22	0.18	0.3	0.61	0.36	0.44	arahy.Tifrunner.gnm2.ann1.Q03SHX	Q03SHX.1	Known_gene	1	83136	83474	arahy.Tifrunner.gnm2.scaffold_36	+	339	339	0.252586	0.984428	0.788289	2.38436	0.189638	0.0747974	0.998627	0.63929	0.406947	-1.12521	0.984853	0.51851	RYR58988.1|1.20e-72|hypothetical protein Ahy_A05g024840 [Arachis hypogaea]			K02707//photosystem II cytochrome b559 subunit alpha+ko01100//Metabolic pathways+ko00195//Photosynthesis	GO:0009767//photosynthetic electron transport chain;GO:0009987//cellular process;GO:0006091//generation of precursor metabolites and energy;GO:0044237//cellular metabolic process;GO:0022900//electron transport chain;GO:0015979//photosynthesis;GO:0008152//metabolic process;GO:0019684//photosynthesis, light reaction;GO:0032991//protein-containing complex;GO:0043227//membrane-bounded organelle;GO:00…	12	0.986084
arahy.Tifrunner.gnm2.ann1.48KRUQ	0.88	0.96	0.67	0.35	0.96	0.36	0	0	0.33	0.18	0	0.72	arahy.Tifrunner.gnm2.ann1.48KRUQ	48KRUQ.1	Known_gene	1	83325	84142	arahy.Tifrunner.gnm2.scaffold_22	-	818	591	0.601479	0.984428	0.457325	3.04758	0.0456459	0.0135057	1.06127	0.614705	0.383291	-1.38699	0.984853	0.490014	KEH37514.1|7.24e-105|NADH-quinone oxidoreductase protein [Medicago truncatula]			K03879//NADH-ubiquinone oxidoreductase chain 2 [EC:7.1.1.2]+ko01100//Metabolic pathways+ko00190//Oxidative phosphorylation		12	0.970729
arahy.Tifrunner.gnm2.ann1.A3XSQH	1.28	1.25	1.1	1.96	1.63	1.18	1.32	1.1	1.57	1.21	1.41	1.23	arahy.Tifrunner.gnm2.ann1.A3XSQH	A3XSQH.1	Known_gene	1	84082	87988	arahy.Tifrunner.gnm2.chr11	+	3907	2494	-0.403814	0.571525	0.0990164	-0.0404185	0.938841	0.86967	0.382988	0.248373	0.113163	0.0266646	0.99501	0.91261	XP_016161741.1|0.0|aspartyl protease family protein 1 isoform X1 [Arachis ipaensis]			K00924//kinase [EC:2.7.1.-]	GO:0003824//catalytic activity;GO:0004190//aspartic-type endopeptidase activity;GO:0016787//hydrolase activity;GO:0140096//catalytic activity, acting on a protein;GO:0004175//endopeptidase activity;GO:0008233//peptidase activity;GO:0070001//aspartic-type peptidase activity;	2	0.999995
arahy.Tifrunner.gnm2.ann1.BYL898	6.52	7.28	7.06	5.01	6.31	3.76	6.64	5.34	6.33	3.8	5.11	4.29	arahy.Tifrunner.gnm2.ann1.BYL898	BYL898.1	Known_gene	1	84082	89022	arahy.Tifrunner.gnm2.scaffold_44	-	4941	4592	0.456774	0.298782	0.0301498	0.289414	0.00428786	0.000939019	0.266001	0.494869	0.280846	0.440849	0.00140366	3.65639e-05	XP_029152648.1|0.0|probable LRR receptor-like serine/threonine-protein kinase IRK [Arachis hypogaea]		PREDICTED: Glycine max probably inactive leucine-rich repeat receptor-like protein kinase At3g28040-like (LOC100791629), mRNA	K13418//somatic embryogenesis receptor kinase 1 [EC:2.7.10.1 2.7.11.1]	GO:0110165//cellular anatomical entity;GO:0016020//membrane;GO:0031224//intrinsic component of membrane;GO:0016021//integral component of membrane;GO:0036094//small molecule binding;GO:1901265//nucleoside phosphate binding;GO:0003824//catalytic activity;GO:0043168//anion binding;GO:0005488//binding;GO:0097159//organic cyclic compound binding;GO:0032559//adenyl ribonucleotide binding;GO:0004672//p…	7	0.620693
arahy.Tifrunner.gnm2.ann1.2JSS8R	20.58	23.28	21.88	21.54	24.34	21.36	22.95	22.69	25.95	27.14	28.64	23.59	arahy.Tifrunner.gnm2.ann1.2JSS8R	2JSS8R.1	Known_gene	1	84968	85669	arahy.Tifrunner.gnm2.chr06	+	702	702	-0.0497794	0.984428	0.661036	-0.0277609	0.922336	0.803743	-0.164268	0.295459	0.141559	-0.179254	0.584925	0.103722	XP_015968050.1|5.17e-123|uncharacterized protein LOC107491677 isoform X2 [Arachis duranensis]					4	1
arahy.Tifrunner.gnm2.ann1.Z0BJS7	1.61	1.57	1.52	2.08	1.96	1.83	0.45	0.53	0.58	0.87	0.69	0.88	arahy.Tifrunner.gnm2.ann1.Z0BJS7	Z0BJS7.1	Known_gene	1	85042	86935	arahy.Tifrunner.gnm2.scaffold_36	-	1894	1722	-0.335003	0.737291	0.176324	1.68558	7.96894e-06	1.07374e-06	1.35006	3.13322e-05	5.07818e-06	-0.663945	0.613335	0.114153	XP_030949752.1|0.0|uncharacterized protein LOC115973636 [Quercus lobata]			K02634//apocytochrome f+ko01100//Metabolic pathways+ko00195//Photosynthesis	GO:0008152//metabolic process;GO:0015979//photosynthesis;GO:0051234//establishment of localization;GO:0009987//cellular process;GO:0051179//localization;GO:0006811//ion transport;GO:0006810//transport;GO:0044237//cellular metabolic process;GO:0031360//intrinsic component of thylakoid membrane;GO:0009528//plastid inner membrane;GO:0031090//organelle membrane;GO:0043227//membrane-bounded organelle;…	11	0.999761
arahy.Tifrunner.gnm2.ann1.5L8EUV	0.06	0.15	0	0.01	0.16	0.2	0	0	0	0.1	0.07	0.24	arahy.Tifrunner.gnm2.ann1.5L8EUV	5L8EUV.1	Known_gene	1	85252	86629	arahy.Tifrunner.gnm2.scaffold_22	-	1378	837	-1.8538	0.984428	0.510015	1.12258	0.913109	0.783231	-0.342384	0.919697	0.852603	-3.31474	0.792049	0.212359	RYR34399.1|1.98e-55|hypothetical protein Ahy_A10g049234 [Arachis hypogaea]			K02954//small subunit ribosomal protein S14+ko03010//Ribosome	GO:0043603//cellular amide metabolic process;GO:0071704//organic substance metabolic process;GO:0009987//cellular process;GO:0044237//cellular metabolic process;GO:1901566//organonitrogen compound biosynthetic process;GO:0006412//translation;GO:0043043//peptide biosynthetic process;GO:0044238//primary metabolic process;GO:0006807//nitrogen compound metabolic process;GO:0006518//peptide metabolic …	3	1
arahy.Tifrunner.gnm2.ann1.XTZ11F	2.49	2	1.38	1.74	1.66	0.86	1.45	2.54	0.68	0.96	2.36	0.69	arahy.Tifrunner.gnm2.ann1.XTZ11F	XTZ11F.1	Known_gene	1	85567	86214	arahy.Tifrunner.gnm2.chr13	+	648	366	0.482211	0.984428	0.467953	0.42684	0.769357	0.529512	0.127816	0.929749	0.869423	0.190645	0.984853	0.809354						7	0.999054
arahy.Tifrunner.gnm2.ann1.IRE424	8.81	6.43	8.34	7.98	7.9	7.34	6.38	6.05	7.29	5.14	6.16	4.01	arahy.Tifrunner.gnm2.ann1.IRE424	IRE424.1	Known_gene	1	86329	89321	arahy.Tifrunner.gnm2.chr13	+	2993	1479	0.0084566	0.999956	0.950384	0.356946	0.043391	0.0127494	0.67578	5.78745e-05	9.74537e-06	0.334406	0.33812	0.038555	XP_025641296.1|0.0|probable arabinosyltransferase ARAD1 [Arachis hypogaea]			K22846//S-sulfo-L-cysteine synthase (O-acetyl-L-serine-dependent) [EC:2.5.1.144]+ko01230//Biosynthesis of amino acids+ko01100//Metabolic pathways+ko00270//Cysteine and methionine metabolism;K23200//putative arabinosyltransferase [EC:2.4.2.-]	GO:0044249//cellular biosynthetic process;GO:0071704//organic substance metabolic process;GO:0009101//glycoprotein biosynthetic process;GO:1901564//organonitrogen compound metabolic process;GO:0009987//cellular process;GO:0009059//macromolecule biosynthetic process;GO:1901137//carbohydrate derivative biosynthetic process;GO:0043170//macromolecule metabolic process;GO:0044260//cellular macromolecu…	12	0.849865
arahy.Tifrunner.gnm2.ann1.II0HQF	0.14	0.49	0	0	0.35	0	0.38	0	0	0	0	0	arahy.Tifrunner.gnm2.ann1.II0HQF	II0HQF.1	Known_gene	1	86794	87310	arahy.Tifrunner.gnm2.scaffold_22	+	517	468	1.0924	0.984428	0.672327	1.111	0.864232	0.665906	1.78353	0.83866	0.659211	1.79591	0.984853	0.656023	XP_015947245.1|4.82e-50|uncharacterized protein LOC107472216 [Arachis duranensis]			K02132//F-type H+-transporting ATPase subunit alpha+ko01100//Metabolic pathways+ko00190//Oxidative phosphorylation;K00963//UTP--glucose-1-phosphate uridylyltransferase [EC:2.7.7.9]+ko01250//Biosynthesis of nucleotide sugars+ko01240//Biosynthesis of cofactors+ko00520//Amino sugar and nucleotide sugar metabolism+ko00040//Pentose and glucuronate interconversions+ko01100//Metabolic pathways+ko00052//…	GO:0019438//aromatic compound biosynthetic process;GO:0009150//purine ribonucleotide metabolic process;GO:0046390//ribose phosphate biosynthetic process;GO:0009259//ribonucleotide metabolic process;GO:0009142//nucleoside triphosphate biosynthetic process;GO:0009141//nucleoside triphosphate metabolic process;GO:0009165//nucleotide biosynthetic process;GO:0072522//purine-containing compound biosynt…	6	0.875825
arahy.Tifrunner.gnm2.ann1.6KAA9A	1.13	1.08	1.28	1.72	1.37	1.61	0.65	0.79	0.97	0.89	1.36	1.22	arahy.Tifrunner.gnm2.ann1.6KAA9A	6KAA9A.1	Known_gene	1	87474	90598	arahy.Tifrunner.gnm2.chr15	+	3125	1129	-0.441686	0.796436	0.218201	0.633305	0.306241	0.13812	0.511574	0.326148	0.161128	-0.556644	0.775661	0.201938	XP_025651044.1|3.80e-169|esterase AGAP003155-like [Arachis hypogaea]					11	0.814568
arahy.Tifrunner.gnm2.ann1.RE3QKE	1.13	1.08	1.28	1.72	1.37	1.61	0.65	0.79	0.97	0.89	1.36	1.22	arahy.Tifrunner.gnm2.ann1.RE3QKE	RE3QKE.1	Known_gene	1	87474	90598	arahy.Tifrunner.gnm2.chr15	+	3125	1129	-0.441686	0.796436	0.218201	0.633305	0.306241	0.13812	0.511574	0.326148	0.161128	-0.556644	0.775661	0.201938	XP_025651044.1|3.80e-169|esterase AGAP003155-like [Arachis hypogaea]					11	0.814568
arahy.Tifrunner.gnm2.ann1.QID06X	10.05	12.63	10.79	10.16	9.77	9.95	8.9	9.72	9.33	7.84	8.61	9.09	arahy.Tifrunner.gnm2.ann1.QID06X	QID06X.1	Known_gene	1	87498	90612	arahy.Tifrunner.gnm2.chr14	+	3115	1240	0.15518	0.783029	0.208249	0.36001	0.0159736	0.00406134	0.297738	0.0595668	0.0201286	0.0999632	0.983669	0.443871	XP_025645118.1|9.55e-271|uncharacterized protein LOC112740738 [Arachis hypogaea]				GO:0034641//cellular nitrogen compound metabolic process;GO:0009056//catabolic process;GO:0044238//primary metabolic process;GO:0006139//nucleobase-containing compound metabolic process;GO:0009117//nucleotide metabolic process;GO:0044281//small molecule metabolic process;GO:1901136//carbohydrate derivative catabolic process;GO:0019637//organophosphate metabolic process;GO:0009166//nucleotide cata…	12	0.862134
arahy.Tifrunner.gnm2.ann1.C39ZA3	0.33	0.68	0.17	0.67	1.24	0.68	0.86	0.47	0.79	1.03	0.35	0	arahy.Tifrunner.gnm2.ann1.C39ZA3	C39ZA3.1	Known_gene	1	87783	88543	arahy.Tifrunner.gnm2.scaffold_22	+	761	390	-1.14665	0.873178	0.287898	-0.735409	0.762957	0.522501	0.990876	0.605588	0.375493	0.587846	0.984853	0.620172						2	0.994851
arahy.Tifrunner.gnm2.ann1.3WU3U6	0	0.47	0.32	0.52	0.32	0.88	0.03	0	0	0	0.18	0	arahy.Tifrunner.gnm2.ann1.3WU3U6	3WU3U6.1	Known_gene	1	89567	90101	arahy.Tifrunner.gnm2.scaffold_36	-	535	390	-1.71683	0.854005	0.267338	2.61252	0.752935	0.507327	3.22963	0.201769	0.0873749	-1.08969	0.984853	0.78943	XP_025640732.1|3.10e-76|uncharacterized protein LOC112735409 [Arachis hypogaea]			K01963//acetyl-CoA carboxylase carboxyl transferase subunit beta [EC:6.4.1.2 2.1.3.15]+ko00640//Propanoate metabolism+ko01100//Metabolic pathways+ko01110//Biosynthesis of secondary metabolites+ko00061//Fatty acid biosynthesis+ko01212//Fatty acid metabolism+ko00620//Pyruvate metabolism+ko01200//Carbon metabolism	GO:0006633//fatty acid biosynthetic process;GO:0016053//organic acid biosynthetic process;GO:0006629//lipid metabolic process;GO:0006082//organic acid metabolic process;GO:0043436//oxoacid metabolic process;GO:0044255//cellular lipid metabolic process;GO:0046394//carboxylic acid biosynthetic process;GO:0071704//organic substance metabolic process;GO:0009058//biosynthetic process;GO:0019752//carbo…	11	0.999887
arahy.Tifrunner.gnm2.ann1.2U9IP4	1.48	0.19	0.56	1.3	0.86	0.19	0.95	0.35	0.35	0.57	1.15	0.58	arahy.Tifrunner.gnm2.ann1.2U9IP4	2U9IP4.1	Known_gene	1	90020	91369	arahy.Tifrunner.gnm2.chr13	-	1350	346	-0.211766	0.986344	0.848312	0.425087	0.894951	0.720199	0.104799	0.961993	0.918838	-0.526667	0.984853	0.631253	QHN98326.1|1.51e-42|uncharacterized protein DS421_13g388610 [Arachis hypogaea]					3	0.999076
arahy.Tifrunner.gnm2.ann1.54PPAU	2.32	2.91	2.6	2.93	2.15	3.28	2.72	3.17	3.03	1.85	1.35	1.86	arahy.Tifrunner.gnm2.ann1.54PPAU	54PPAU.1	Known_gene	1	91145	100068	arahy.Tifrunner.gnm2.chr14	-	8924	3776	-0.10655	0.984428	0.489331	-0.094256	0.73455	0.487485	0.793362	2.90572e-05	4.68212e-06	0.787523	2.13443e-05	3.4847e-07	RYR77334.1|0.0|hypothetical protein Ahy_A01g001768 isoform A [Arachis hypogaea]			K14157//alpha-aminoadipic semialdehyde synthase [EC:1.5.1.8 1.5.1.9]+ko00310//Lysine degradation+ko01100//Metabolic pathways+ko01110//Biosynthesis of secondary metabolites	GO:0044281//small molecule metabolic process;GO:0009066//aspartate family amino acid metabolic process;GO:0009063//cellular amino acid catabolic process;GO:0044238//primary metabolic process;GO:0006082//organic acid metabolic process;GO:0044282//small molecule catabolic process;GO:0006790//sulfur compound metabolic process;GO:0016054//organic acid catabolic process;GO:0006163//purine nucleotide m…	6	0.99999
arahy.Tifrunner.gnm2.ann1.IBW0TW	0.36	0.81	0.82	1.8	2.12	2.06	0	0.25	0.76	0.61	0.83	1.05	arahy.Tifrunner.gnm2.ann1.IBW0TW	IBW0TW.1	Known_gene	1	92140	92960	arahy.Tifrunner.gnm2.scaffold_36	+	821	261	-1.7726	0.51303	0.0795457	0.773295	0.860197	0.658086	1.38392	0.291505	0.139074	-1.15238	0.984853	0.460958	RDY14692.1|2.77e-41|Photosystem II reaction center protein K, partial [Mucuna pruriens]			K02712//photosystem II PsbK protein+ko01100//Metabolic pathways+ko00195//Photosynthesis	GO:0015979//photosynthesis;GO:0044237//cellular metabolic process;GO:0008152//metabolic process;GO:0009987//cellular process;GO:0005622//intracellular anatomical structure;GO:0016020//membrane;GO:0032991//protein-containing complex;GO:0098796//membrane protein complex;GO:0009539//photosystem II reaction center;GO:0110165//cellular anatomical entity;GO:0034357//photosynthetic membrane;GO:0016021//…	2	0.739134
arahy.Tifrunner.gnm2.ann1.F60HC3	8.11	8.19	8.14	7.21	8.02	7.94	10.89	9.04	9.94	9.23	10.01	9.41	arahy.Tifrunner.gnm2.ann1.F60HC3	F60HC3.1	Known_gene	1	92169	95950	arahy.Tifrunner.gnm2.chr15	+	3782	1404	0.0645546	0.984428	0.613482	-0.189046	0.277203	0.121472	-0.233567	0.148572	0.0600393	0.0270477	0.984853	0.819849	RYQ81650.1|5.03e-218|hypothetical protein Ahy_Scaffold1g107519 isoform A [Arachis hypogaea]			K09291//nucleoprotein TPR+ko03013//Nucleocytoplasmic transport		5	1
arahy.Tifrunner.gnm2.ann1.T2XUYC	8.11	8.19	8.14	7.21	8.02	7.94	10.89	9.04	9.94	9.23	10.01	9.41	arahy.Tifrunner.gnm2.ann1.T2XUYC	T2XUYC.1	Known_gene	1	92169	95950	arahy.Tifrunner.gnm2.chr15	+	3782	1404	0.0645546	0.984428	0.613482	-0.189046	0.277203	0.121472	-0.233567	0.148572	0.0600393	0.0270477	0.984853	0.819849	RYQ81650.1|5.03e-218|hypothetical protein Ahy_Scaffold1g107519 isoform A [Arachis hypogaea]			K09291//nucleoprotein TPR+ko03013//Nucleocytoplasmic transport		5	1
arahy.Tifrunner.gnm2.ann1.S579FQ	0	0	0	0	0	0	0.55	0	0	0	0	0	arahy.Tifrunner.gnm2.ann1.S579FQ	S579FQ.1	Known_gene	1	92463	92834	arahy.Tifrunner.gnm2.scaffold_43	-	372	279				-1.7634	0.861352	0.661857				1.79591	0.984853	0.656023	QHO49147.1|2.28e-46|uncharacterized protein DS421_1g11460 [Arachis hypogaea]					9	0.999998
arahy.Tifrunner.gnm2.ann1.AF7BT4	0.81	0.92	0.81	0.76	1.55	2.09	0.75	0.33	0.33	0.72	0.19	0.51	arahy.Tifrunner.gnm2.ann1.AF7BT4	AF7BT4.1	Known_gene	1	95358	96890	arahy.Tifrunner.gnm2.scaffold_36	-	1533	1533	-0.814619	0.3085	0.0318291	0.940272	0.129501	0.0468569	1.75512	0.000854022	0.000175708	0.0111757	0.996461	0.985398	YP_009472162.1|0.0|ATP synthase CF1 alpha subunit [Arachis hypogaea]			K02111//F-type H+/Na+-transporting ATPase subunit alpha [EC:7.1.2.2 7.2.2.1]+ko01100//Metabolic pathways+ko00190//Oxidative phosphorylation+ko00195//Photosynthesis	GO:0019866//organelle inner membrane;GO:0034357//photosynthetic membrane;GO:0031984//organelle subcompartment;GO:0043226//organelle;GO:0043231//intracellular membrane-bounded organelle;GO:0005622//intracellular anatomical structure;GO:0032991//protein-containing complex;GO:0005740//mitochondrial envelope;GO:0031975//envelope;GO:0055035//plastid thylakoid membrane;GO:0009507//chloroplast;GO:000574…	11	0.9985
arahy.Tifrunner.gnm2.ann1.VYR2NH	97.63	96.74	98.96	104.2	99.29	106.28	69.33	68.71	69.47	74.45	77.08	76.56	arahy.Tifrunner.gnm2.ann1.VYR2NH	VYR2NH.1	Known_gene	1	95690	99595	arahy.Tifrunner.gnm2.chr11	+	3906	2307	-0.090024	0.146187	0.00999507	0.597903	3.64922e-62	5.96378e-64	0.513516	1.28836e-43	3.36754e-45	-0.167312	0.000288362	6.12809e-06	XP_025626043.1|0.0|aspartyl protease family protein 1 [Arachis hypogaea]			K00924//kinase [EC:2.7.1.-]	GO:0003824//catalytic activity;GO:0140096//catalytic activity, acting on a protein;GO:0070001//aspartic-type peptidase activity;GO:0016787//hydrolase activity;GO:0004175//endopeptidase activity;GO:0008233//peptidase activity;GO:0004190//aspartic-type endopeptidase activity;	11	0.956325
arahy.Tifrunner.gnm2.ann1.72TEPU	42.38	44.06	42.64	45.36	43.62	44.46	28.99	30.21	29.38	28.05	27.45	30.83	arahy.Tifrunner.gnm2.ann1.72TEPU	72TEPU.1	Known_gene	1	96002	100194	arahy.Tifrunner.gnm2.chr06	+	4193	2911	-0.0594984	0.688401	0.14896	0.64119	2.0035e-43	4.78683e-45	0.700656	1.88375e-46	4.60008e-48	0.00691916	0.99501	0.896315	XP_015968051.1|1.99e-162|uncharacterized protein LOC107491678 isoform X1 [Arachis duranensis]					12	0.951898
arahy.Tifrunner.gnm2.ann1.U43JHG	0	0.24	0.11	0.24	0.39	0.15	0	0.09	0.12	0	0	0.35	arahy.Tifrunner.gnm2.ann1.U43JHG	U43JHG.1	Known_gene	1	97979	98506	arahy.Tifrunner.gnm2.scaffold_22	+	528	471	-2.16163	0.947447	0.376599	1.12258	0.913109	0.783231	1.27896	0.789578	0.574927	-2.00358	0.984853	0.619607	KAF4349913.1|2.44e-106|hypothetical protein G4B88_002335 [Cannabis sativa]			K03881//NADH-ubiquinone oxidoreductase chain 4 [EC:7.1.1.2]+ko01100//Metabolic pathways+ko00190//Oxidative phosphorylation	GO:0015980//energy derivation by oxidation of organic compounds;GO:0006091//generation of precursor metabolites and energy;GO:0008152//metabolic process;GO:0022900//electron transport chain;GO:0044237//cellular metabolic process;GO:0045333//cellular respiration;GO:0042773//ATP synthesis coupled electron transport;GO:0006119//oxidative phosphorylation;GO:0009987//cellular process;GO:0046034//ATP m…	11	0.619224
arahy.Tifrunner.gnm2.ann1.WXF1XT	0	0.24	0.11	0.24	0.39	0.15	0	0.09	0.12	0	0	0.35	arahy.Tifrunner.gnm2.ann1.WXF1XT	WXF1XT.1	Known_gene	1	97979	98506	arahy.Tifrunner.gnm2.scaffold_22	+	528	471	-2.16163	0.947447	0.376599	1.12258	0.913109	0.783231	1.27896	0.789578	0.574927	-2.00358	0.984853	0.619607	KAF4349913.1|2.44e-106|hypothetical protein G4B88_002335 [Cannabis sativa]			K03881//NADH-ubiquinone oxidoreductase chain 4 [EC:7.1.1.2]+ko01100//Metabolic pathways+ko00190//Oxidative phosphorylation	GO:0009060//aerobic respiration;GO:0015980//energy derivation by oxidation of organic compounds;GO:0022900//electron transport chain;GO:0042773//ATP synthesis coupled electron transport;GO:0022904//respiratory electron transport chain;GO:0006119//oxidative phosphorylation;GO:0044237//cellular metabolic process;GO:0045333//cellular respiration;GO:0009987//cellular process;GO:0006091//generation of…	11	0.619224
arahy.Tifrunner.gnm2.ann1.75QRLF	0.32	0.3	0.16	0.59	0.29	0.18	0.04	0.03	0.1	0.15	0.22	0.24	arahy.Tifrunner.gnm2.ann1.75QRLF	75QRLF.1	Known_gene	1	98777	100566	arahy.Tifrunner.gnm2.scaffold_22	+	1790	1029	-0.558717	0.984428	0.543537	3.64094	0.110757	0.0387457	0.996293	0.531877	0.311354	-3.19755	0.55858	0.0944858	KEH16850.1|7.05e-163|NADH-quinone oxidoreductase protein [Medicago truncatula]			K03881//NADH-ubiquinone oxidoreductase chain 4 [EC:7.1.1.2]+ko01100//Metabolic pathways+ko00190//Oxidative phosphorylation	GO:0022904//respiratory electron transport chain;GO:0098660//inorganic ion transmembrane transport;GO:0022900//electron transport chain;GO:0055085//transmembrane transport;GO:0015990//electron transport coupled proton transport;GO:0006812//cation transport;GO:0006091//generation of precursor metabolites and energy;GO:0008152//metabolic process;GO:0042773//ATP synthesis coupled electron transport;…	11	0.962178
arahy.Tifrunner.gnm2.ann1.ZBC6LT	0.32	0.3	0.16	0.59	0.29	0.18	0.04	0.03	0.1	0.15	0.22	0.24	arahy.Tifrunner.gnm2.ann1.ZBC6LT	ZBC6LT.1	Known_gene	1	98777	100566	arahy.Tifrunner.gnm2.scaffold_22	+	1790	1029	-0.558717	0.984428	0.543537	3.64094	0.110757	0.0387457	0.996293	0.531877	0.311354	-3.19755	0.55858	0.0944858	KEH16850.1|7.05e-163|NADH-quinone oxidoreductase protein [Medicago truncatula]			K03881//NADH-ubiquinone oxidoreductase chain 4 [EC:7.1.1.2]+ko01100//Metabolic pathways+ko00190//Oxidative phosphorylation	GO:0098655//cation transmembrane transport;GO:0006091//generation of precursor metabolites and energy;GO:0022904//respiratory electron transport chain;GO:0015990//electron transport coupled proton transport;GO:0098662//inorganic cation transmembrane transport;GO:0015980//energy derivation by oxidation of organic compounds;GO:0044237//cellular metabolic process;GO:0006811//ion transport;GO:0022900…	11	0.962178
arahy.Tifrunner.gnm2.ann1.DG5MW5	5.29	6.41	5.12	6.24	6.6	6.59	5.62	5.27	6.02	6	4.93	5.13	arahy.Tifrunner.gnm2.ann1.DG5MW5	DG5MW5.1	Known_gene	1	99771	103438	arahy.Tifrunner.gnm2.chr11	-	3668	2439	-0.220692	0.436129	0.0581184	0.0895753	0.709202	0.460466	0.348524	0.0101458	0.00266552	0.0453834	0.984853	0.707991	XP_016182656.1|0.0|pre-rRNA-processing protein ESF1 [Arachis ipaensis]				GO:0034470//ncRNA processing;GO:0090304//nucleic acid metabolic process;GO:0034660//ncRNA metabolic process;GO:0071840//cellular component organization or biogenesis;GO:0006725//cellular aromatic compound metabolic process;GO:0044237//cellular metabolic process;GO:0044085//cellular component biogenesis;GO:0008152//metabolic process;GO:0006364//rRNA processing;GO:1901360//organic cyclic compound m…	2	0.9983
arahy.Tifrunner.gnm2.ann1.KPH33C	0.27	0.15	0.12	0.42	0.67	0.12	0.06	0.1	0.05	0.06	0.04	0.2	arahy.Tifrunner.gnm2.ann1.KPH33C	KPH33C.1	Known_gene	1	100391	102061	arahy.Tifrunner.gnm2.scaffold_36	-	1671	1413	-1.34632	0.635944	0.122985	1.62182	0.455015	0.237317	2.49978	0.0612353	0.0208098	-0.465754	0.984853	0.799512	RYR03498.1|0.0|hypothetical protein Ahy_B06g082483 [Arachis hypogaea]			K02967//small subunit ribosomal protein S2+ko03010//Ribosome;K02108//F-type H+-transporting ATPase subunit a+ko01100//Metabolic pathways+ko00190//Oxidative phosphorylation+ko00195//Photosynthesis	GO:0043604//amide biosynthetic process;GO:0072521//purine-containing compound metabolic process;GO:0009144//purine nucleoside triphosphate metabolic process;GO:0006754//ATP biosynthetic process;GO:0055086//nucleobase-containing small molecule metabolic process;GO:0015985//energy coupled proton transport, down electrochemical gradient;GO:0098662//inorganic cation transmembrane transport;GO:1901564…	11	0.982673
arahy.Tifrunner.gnm2.ann1.3CPC1Y	8.71	10.89	10.14	6.95	5.7	6.87	9.33	9.72	10.51	7.53	10.25	11.1	arahy.Tifrunner.gnm2.ann1.3CPC1Y	3CPC1Y.1	Known_gene	1	100567	100959	arahy.Tifrunner.gnm2.chr08	-	393	393	0.617759	0.212201	0.0174335	0.0993697	0.864429	0.666152	-0.508232	0.144525	0.0579896	0.0171638	0.99501	0.942427	XP_015933923.1|2.24e-85|uncharacterized protein LOC107460108 [Arachis duranensis]			K02965//small subunit ribosomal protein S19+ko03010//Ribosome	GO:0034641//cellular nitrogen compound metabolic process;GO:0010467//gene expression;GO:0044249//cellular biosynthetic process;GO:0009059//macromolecule biosynthetic process;GO:0006807//nitrogen compound metabolic process;GO:1901566//organonitrogen compound biosynthetic process;GO:0009058//biosynthetic process;GO:0009987//cellular process;GO:1901576//organic substance biosynthetic process;GO:0044…	1	0.523581
arahy.Tifrunner.gnm2.ann1.J90JJ3	13.04	10.12	9.03	10.14	8.93	10.74	8.31	7.04	7.57	8.11	8.48	6.34	arahy.Tifrunner.gnm2.ann1.J90JJ3	J90JJ3.1	Known_gene	1	101397	102641	arahy.Tifrunner.gnm2.chr16	+	1245	723	0.101634	0.984428	0.554316	0.599757	0.00415447	0.00090674	0.456186	0.036867	0.011535	-0.03473	0.987268	0.85557	QHN83992.1|6.84e-170|putative serine/threonine-protein kinase Cx32 [Arachis hypogaea]			K00924//kinase [EC:2.7.1.-]	GO:0043168//anion binding;GO:0030554//adenyl nucleotide binding;GO:0043167//ion binding;GO:0016772//transferase activity, transferring phosphorus-containing groups;GO:0035639//purine ribonucleoside triphosphate binding;GO:0005488//binding;GO:0032553//ribonucleotide binding;GO:0005524//ATP binding;GO:0140096//catalytic activity, acting on a protein;GO:0097367//carbohydrate derivative binding;GO:19…	12	0.999999
arahy.Tifrunner.gnm2.ann1.84KAU9	0.13	0.39	0.25	0.25	0.12	0.13	0.39	0.35	0.6	0.52	0.39	0.53	arahy.Tifrunner.gnm2.ann1.84KAU9	84KAU9.1	Known_gene	1	101908	102408	arahy.Tifrunner.gnm2.chr20	-	501	501	0.613056	0.984428	0.70811	-0.706334	0.803487	0.571659	-1.45915	0.499438	0.284458	-0.131887	0.99501	0.899588	XP_016179460.1|2.17e-98|probable calcium-binding protein CML11 [Arachis ipaensis]			K13448//calcium-binding protein CML+ko04626//Plant-pathogen interaction	GO:0043169//cation binding;GO:0005488//binding;GO:0043167//ion binding;GO:0046872//metal ion binding;GO:0005509//calcium ion binding;	5	0.998443
arahy.Tifrunner.gnm2.ann1.N383GM	0.11	0.14	0.05	0.16	0.18	0.14	0.18	0.11	0.11	0.09	0.04	0.05	arahy.Tifrunner.gnm2.ann1.N383GM	N383GM.1	Known_gene	1	102323	106462	arahy.Tifrunner.gnm2.scaffold_36	-	4140	3924	-0.71626	0.876588	0.290485	-0.354951	0.83274	0.622571	1.8231	0.0711629	0.0248413	1.47039	0.545435	0.0900037	AXC48141.1|0.0|RNA polymerase beta' subunit [Arachis hypogaea]			K03046//DNA-directed RNA polymerase subunit beta' [EC:2.7.7.6]+ko03020//RNA polymerase	GO:0006725//cellular aromatic compound metabolic process;GO:0044237//cellular metabolic process;GO:0016070//RNA metabolic process;GO:0090304//nucleic acid metabolic process;GO:1901360//organic cyclic compound metabolic process;GO:0006807//nitrogen compound metabolic process;GO:0046483//heterocycle metabolic process;GO:0043170//macromolecule metabolic process;GO:0097659//nucleic acid-templated tra…
arahy.Tifrunner.gnm2.ann1.Q71I5Y	23.94	18.87	17.4	15.66	20.17	22.65	17.94	17.49	21.45	18.18	18.76	19.93	arahy.Tifrunner.gnm2.ann1.Q71I5Y	Q71I5Y.1	Known_gene	1	102472	103613	arahy.Tifrunner.gnm2.chr03	-	1142	402	0.0299126	0.987918	0.865759	0.181748	0.518149	0.286229	0.112984	0.7398	0.509524	-0.0315724	0.986366	0.848139	RYR70574.1|6.38e-82|hypothetical protein Ahy_A03g017045 [Arachis hypogaea]			K08515//vesicle-associated membrane protein 7+ko04130//SNARE interactions in vesicular transport	GO:0051179//localization;GO:0016192//vesicle-mediated transport;GO:0006810//transport;GO:0051234//establishment of localization;GO:0016021//integral component of membrane;GO:0031224//intrinsic component of membrane;GO:0016020//membrane;GO:0110165//cellular anatomical entity;	12	0.946015
arahy.Tifrunner.gnm2.ann1.DQZY30	0.24	0.36	0.38	0.19	0.37	0.55	0.22	0.26	0.14	0.12	0.06	0.06	arahy.Tifrunner.gnm2.ann1.DQZY30	DQZY30.1	Known_gene	1	102888	104337	arahy.Tifrunner.gnm2.scaffold_22	+	1450	984	-0.150627	0.987404	0.860579	0.898928	0.616739	0.37065	2.08688	0.196589	0.0845309	1.04507	0.984853	0.472928	PRQ15629.1|2.33e-147|putative NADH:ubiquinone reductase (H(+)-translocating) [Rosa chinensis]			K03881//NADH-ubiquinone oxidoreductase chain 4 [EC:7.1.1.2]+ko01100//Metabolic pathways+ko00190//Oxidative phosphorylation	GO:0006812//cation transport;GO:0098655//cation transmembrane transport;GO:0006811//ion transport;GO:0006810//transport;GO:0022904//respiratory electron transport chain;GO:0098662//inorganic cation transmembrane transport;GO:0015980//energy derivation by oxidation of organic compounds;GO:0055085//transmembrane transport;GO:0098660//inorganic ion transmembrane transport;GO:0006091//generation of p…	12	0.717521
arahy.Tifrunner.gnm2.ann1.G61VPX	0.24	0.36	0.38	0.19	0.37	0.55	0.22	0.26	0.14	0.12	0.06	0.06	arahy.Tifrunner.gnm2.ann1.G61VPX	G61VPX.1	Known_gene	1	102888	104337	arahy.Tifrunner.gnm2.scaffold_22	+	1450	984	-0.150627	0.987404	0.860579	0.898928	0.616739	0.37065	2.08688	0.196589	0.0845309	1.04507	0.984853	0.472928	PRQ15629.1|2.33e-147|putative NADH:ubiquinone reductase (H(+)-translocating) [Rosa chinensis]			K03881//NADH-ubiquinone oxidoreductase chain 4 [EC:7.1.1.2]+ko01100//Metabolic pathways+ko00190//Oxidative phosphorylation	GO:0044237//cellular metabolic process;GO:0046034//ATP metabolic process;GO:0051234//establishment of localization;GO:0006119//oxidative phosphorylation;GO:0098660//inorganic ion transmembrane transport;GO:0042773//ATP synthesis coupled electron transport;GO:0045333//cellular respiration;GO:0055085//transmembrane transport;GO:0034220//ion transmembrane transport;GO:0098655//cation transmembrane t…	12	0.717521
arahy.Tifrunner.gnm2.ann1.P2WFEB	0	0	0	0	0	0	0.16	0	0	0	0	0	arahy.Tifrunner.gnm2.ann1.P2WFEB	P2WFEB.1	Known_gene	1	103149	103562	arahy.Tifrunner.gnm2.chr13	+	414	414				-0.800971	0.924378	0.84438				0.833859	0.984853	0.838077	QHN98327.1|5.81e-89|hypothetical protein DS421_13g388620 [Arachis hypogaea]	RWP-RK		K23460//Rab proteins geranylgeranyltransferase component A	GO:0043227//membrane-bounded organelle;GO:0043229//intracellular organelle;GO:0005622//intracellular anatomical structure;GO:0043231//intracellular membrane-bounded organelle;GO:0110165//cellular anatomical entity;GO:0043226//organelle;GO:0005634//nucleus;GO:0003700//DNA-binding transcription factor activity;GO:0140110//transcription regulator activity;
arahy.Tifrunner.gnm2.ann1.NZ2DI5	0.44	0.6	0.23	0.36	0.63	0.37	0.46	0.52	0.47	0.41	0.38	0.44	arahy.Tifrunner.gnm2.ann1.NZ2DI5	NZ2DI5.1	Known_gene	1	104341	106605	arahy.Tifrunner.gnm2.chr13	+	2265	2186	-0.106142	0.985606	0.831277	-0.0673591	0.94941	0.887314	0.264216	0.79748	0.583331	0.231961	0.984853	0.613886	XP_015937945.2|4.53e-271|GDSL esterase/lipase At1g74460 [Arachis duranensis]			K10691//E3 ubiquitin-protein ligase UBR4 [EC:2.3.2.27];K00679//phospholipid:diacylglycerol acyltransferase [EC:2.3.1.158]+ko01100//Metabolic pathways+ko00561//Glycerolipid metabolism;K14209//solute carrier family 36 (proton-coupled amino acid transporter);K01206//alpha-L-fucosidase [EC:3.2.1.51]+ko00511//Other glycan degradation	GO:0031224//intrinsic component of membrane;GO:0110165//cellular anatomical entity;GO:0016020//membrane;GO:0016021//integral component of membrane;GO:0003824//catalytic activity;GO:0016788//hydrolase activity, acting on ester bonds;GO:0016787//hydrolase activity;
arahy.Tifrunner.gnm2.ann1.UN150X	3.14	3.17	3.22	2.06	3.67	2.94	4.52	3.73	5.19	3.36	4.71	4.89	arahy.Tifrunner.gnm2.ann1.UN150X	UN150X.1	Known_gene	1	104427	107240	arahy.Tifrunner.gnm2.chr11	+	2814	1132	0.120885	0.984428	0.626673	-0.404238	0.157615	0.0594185	-0.511504	0.0914398	0.0334726	0.0207086	0.99501	0.920691	XP_016183683.1|1.20e-140|uncharacterized protein LOC107625275 [Arachis ipaensis]			K14964//Set1/Ash2 histone methyltransferase complex subunit ASH2		5	1
arahy.Tifrunner.gnm2.ann1.XR8H09	6.17	6.46	6.54	6.1	7.46	7.03	5.74	5.23	5.77	4.71	4.37	5.25	arahy.Tifrunner.gnm2.ann1.XR8H09	XR8H09.1	Known_gene	1	104733	113661	arahy.Tifrunner.gnm2.chr01	-	8929	2776	-0.115326	0.855124	0.26815	0.294718	0.0187338	0.00486717	0.600015	1.33268e-06	1.80341e-07	0.197241	0.544068	0.0894704	XP_025682471.1|0.0|CDPK-related kinase 5 [Arachis hypogaea]			K00924//kinase [EC:2.7.1.-]	GO:0016772//transferase activity, transferring phosphorus-containing groups;GO:0003824//catalytic activity;GO:0032553//ribonucleotide binding;GO:0043168//anion binding;GO:0043169//cation binding;GO:0032555//purine ribonucleotide binding;GO:0030554//adenyl nucleotide binding;GO:0097159//organic cyclic compound binding;GO:0000166//nucleotide binding;GO:0036094//small molecule binding;GO:0016740//tr…	11	0.596997
arahy.Tifrunner.gnm2.ann1.U8THEZ	16.27	17.86	18.64	17.69	17.12	16.9	18.95	17.11	18.4	17.99	18.85	18.64	arahy.Tifrunner.gnm2.ann1.U8THEZ	U8THEZ.1	Known_gene	1	104936	111353	arahy.Tifrunner.gnm2.chr04	+	6418	2651	0.0177324	0.984428	0.794094	0.0537476	0.686323	0.43667	-0.0299039	0.833894	0.637557	-0.0589138	0.936761	0.36255	XP_025693218.1|0.0|YTH domain-containing protein ECT4 isoform X1 [Arachis hypogaea]			K20102//YTH domain-containing family protein	GO:0005488//binding;GO:0097159//organic cyclic compound binding;GO:0003676//nucleic acid binding;GO:1901363//heterocyclic compound binding;GO:0003723//RNA binding;	5	0.686956
arahy.Tifrunner.gnm2.ann1.IE22H8	0.15	0.13	0.15	0.13	0.21	0.22	0.05	0.1	0.02	0.26	0.08	0.03	arahy.Tifrunner.gnm2.ann1.IE22H8	IE22H8.1	Known_gene	1	105996	107770	arahy.Tifrunner.gnm2.scaffold_22	+	1775	1167	-0.28949	0.984428	0.804532	1.57538	0.584391	0.341448	0.740346	0.806116	0.592743	-1.11473	0.984853	0.571566	KAF1867966.1|8.90e-41|hypothetical protein Lal_00042395, partial [Lupinus albus]			K03881//NADH-ubiquinone oxidoreductase chain 4 [EC:7.1.1.2]+ko01100//Metabolic pathways+ko00190//Oxidative phosphorylation;K03878//NADH-ubiquinone oxidoreductase chain 1 [EC:7.1.1.2]+ko01100//Metabolic pathways+ko00190//Oxidative phosphorylation	GO:0016070//RNA metabolic process;GO:0006725//cellular aromatic compound metabolic process;GO:0090304//nucleic acid metabolic process;GO:0006397//mRNA processing;GO:0016071//mRNA metabolic process;GO:0006396//RNA processing;GO:0006139//nucleobase-containing compound metabolic process;GO:0010467//gene expression;GO:0046483//heterocycle metabolic process;GO:0034641//cellular nitrogen compound metab…	11	0.968725
arahy.Tifrunner.gnm2.ann1.KWS21K	0.15	0.13	0.15	0.13	0.21	0.22	0.05	0.1	0.02	0.26	0.08	0.03	arahy.Tifrunner.gnm2.ann1.KWS21K	KWS21K.1	Known_gene	1	105996	107770	arahy.Tifrunner.gnm2.scaffold_22	+	1775	1167	-0.28949	0.984428	0.804532	1.57538	0.584391	0.341448	0.740346	0.806116	0.592743	-1.11473	0.984853	0.571566	KAF1867966.1|8.90e-41|hypothetical protein Lal_00042395, partial [Lupinus albus]			K03881//NADH-ubiquinone oxidoreductase chain 4 [EC:7.1.1.2]+ko01100//Metabolic pathways+ko00190//Oxidative phosphorylation;K03878//NADH-ubiquinone oxidoreductase chain 1 [EC:7.1.1.2]+ko01100//Metabolic pathways+ko00190//Oxidative phosphorylation	GO:0044237//cellular metabolic process;GO:0046483//heterocycle metabolic process;GO:0071704//organic substance metabolic process;GO:0008152//metabolic process;GO:0016070//RNA metabolic process;GO:0009987//cellular process;GO:0006397//mRNA processing;GO:0006725//cellular aromatic compound metabolic process;GO:0043170//macromolecule metabolic process;GO:0010467//gene expression;GO:0044238//primary …	11	0.968725
arahy.Tifrunner.gnm2.ann1.C4DKX7	10.71	6.65	9.62	16.35	11.54	6.73	7.22	10.6	8.42	7.27	5.04	8.77	arahy.Tifrunner.gnm2.ann1.C4DKX7	C4DKX7.1	Known_gene	1	106574	106801	arahy.Tifrunner.gnm2.chr03	-	228	228	-0.379757	0.879199	0.293853	0.11274	0.913109	0.750365	0.783526	0.108156	0.0409476	0.29819	0.975637	0.431455	XP_020992806.1|5.83e-41|vesicle-associated membrane protein 714 isoform X2 [Arachis duranensis]			K08515//vesicle-associated membrane protein 7+ko04130//SNARE interactions in vesicular transport	GO:0016192//vesicle-mediated transport;GO:0009628//response to abiotic stimulus;GO:0009651//response to salt stress;GO:0051179//localization;GO:0006970//response to osmotic stress;GO:0006810//transport;GO:0050896//response to stimulus;GO:0006950//response to stress;GO:0051234//establishment of localization;GO:0016021//integral component of membrane;GO:0031224//intrinsic component of membrane;GO:0…	2	0.785332
arahy.Tifrunner.gnm2.ann1.YJD706	0.73	0.77	0.88	0.61	0.93	0.91	0.54	0.6	0.46	0.62	0.53	0.76	arahy.Tifrunner.gnm2.ann1.YJD706	YJD706.1	Known_gene	1	106627	109455	arahy.Tifrunner.gnm2.scaffold_36	-	2829	2208	-0.0624383	0.986596	0.852346	0.650532	0.190833	0.0754267	0.422163	0.437667	0.237561	-0.283651	0.984853	0.469614	XP_029152629.1|0.0|uncharacterized protein LOC114927088 [Arachis hypogaea]			K03046//DNA-directed RNA polymerase subunit beta' [EC:2.7.7.6]+ko03020//RNA polymerase	GO:0046483//heterocycle metabolic process;GO:0006139//nucleobase-containing compound metabolic process;GO:0032774//RNA biosynthetic process;GO:0018130//heterocycle biosynthetic process;GO:0044249//cellular biosynthetic process;GO:0006351//transcription, DNA-templated;GO:0071704//organic substance metabolic process;GO:0097659//nucleic acid-templated transcription;GO:1901576//organic substance bios…	11	0.818408
arahy.Tifrunner.gnm2.ann1.7G246T	0	0.58	0	0.41	0.28	0.51	0.18	0.23	0	0	0.2	0	arahy.Tifrunner.gnm2.ann1.7G246T	7G246T.1	Known_gene	1	107903	110651	arahy.Tifrunner.gnm2.scaffold_22	+	2749	2259	-1.10169	0.984428	0.600401	0.651867	0.924378	0.839333	2.72514	0.184127	0.0779865	0.978629	0.984853	0.728602	KAF1856588.1|0.0|hypothetical protein Lal_00038454 [Lupinus albus]			K03878//NADH-ubiquinone oxidoreductase chain 1 [EC:7.1.1.2]+ko01100//Metabolic pathways+ko00190//Oxidative phosphorylation	GO:0044238//primary metabolic process;GO:0090304//nucleic acid metabolic process;GO:0006139//nucleobase-containing compound metabolic process;GO:0009987//cellular process;GO:0006397//mRNA processing;GO:0043170//macromolecule metabolic process;GO:0010467//gene expression;GO:0006396//RNA processing;GO:1901360//organic cyclic compound metabolic process;GO:0034641//cellular nitrogen compound metaboli…	2	0.508386
arahy.Tifrunner.gnm2.ann1.JTWL6Q	0.47	0	0.74	0	0.36	0.16	0	0	0.21	0.23	0	0.19	arahy.Tifrunner.gnm2.ann1.JTWL6Q	JTWL6Q.1	Known_gene	1	107903	110651	arahy.Tifrunner.gnm2.scaffold_22	+	2749	2046	1.25514	0.984428	0.554827	2.74026	0.60449	0.359401	0.431254	0.868269	0.700498	-1.05239	0.984853	0.703669	KAF1856588.1|0.0|hypothetical protein Lal_00038454 [Lupinus albus]			K03878//NADH-ubiquinone oxidoreductase chain 1 [EC:7.1.1.2]+ko01100//Metabolic pathways+ko00190//Oxidative phosphorylation	GO:0006396//RNA processing;GO:0090304//nucleic acid metabolic process;GO:0006807//nitrogen compound metabolic process;GO:0071704//organic substance metabolic process;GO:0034641//cellular nitrogen compound metabolic process;GO:0044237//cellular metabolic process;GO:0006139//nucleobase-containing compound metabolic process;GO:1901360//organic cyclic compound metabolic process;GO:0043170//macromolec…	7	0.996981
arahy.Tifrunner.gnm2.ann1.MIWC4Y	0.14	0.05	0	0.13	0.13	0.19	0.11	0.17	0.09	0.19	0.13	0.19	arahy.Tifrunner.gnm2.ann1.MIWC4Y	MIWC4Y.1	Known_gene	1	109482	112694	arahy.Tifrunner.gnm2.scaffold_36	-	3213	3213	-1.39708	0.676956	0.142445	-1.06361	0.528392	0.294077	-0.169759	0.904101	0.795439	-0.493863	0.984853	0.470501	YP_009472155.1|0.0|RNA polymerase beta subunit [Arachis hypogaea]			K03043//DNA-directed RNA polymerase subunit beta [EC:2.7.7.6]+ko03020//RNA polymerase	GO:0008152//metabolic process;GO:0006139//nucleobase-containing compound metabolic process;GO:0034641//cellular nitrogen compound metabolic process;GO:0044271//cellular nitrogen compound biosynthetic process;GO:0034654//nucleobase-containing compound biosynthetic process;GO:0044249//cellular biosynthetic process;GO:0019438//aromatic compound biosynthetic process;GO:1901360//organic cyclic compoun…
arahy.Tifrunner.gnm2.ann1.FXK9PR	1.35	1.99	2.35	1.47	1.24	1.38	11.07	13.61	10.09	21.49	21.09	19.18	arahy.Tifrunner.gnm2.ann1.FXK9PR	FXK9PR.1	Known_gene	1	109652	110537	arahy.Tifrunner.gnm2.chr13	-	886	709	0.452858	0.886945	0.301472	-2.5558	8.29699e-22	3.80173e-23	-3.88178	3.52223e-53	7.6519e-55	-0.864905	4.16981e-08	4.1759e-10	XP_016193218.1|3.98e-72|uncharacterized protein LOC107634157 [Arachis ipaensis]					4	0.999788
arahy.Tifrunner.gnm2.ann1.52XSZL	9.74	9.41	10.41	10.07	9.22	9.77	9.88	9.76	10.44	9.59	9.79	10.08	arahy.Tifrunner.gnm2.ann1.52XSZL	52XSZL.1	Known_gene	1	110181	113705	arahy.Tifrunner.gnm2.chr11	+	3525	2318	0.0122645	0.991154	0.893813	0.0706966	0.684524	0.434428	0.0510696	0.78929	0.574589	-0.000222644	0.999645	0.998023	XP_025626046.1|1.23e-315|la-related protein 1B [Arachis hypogaea]			K18757//la-related protein 1	GO:1901363//heterocyclic compound binding;GO:0005488//binding;GO:0097159//organic cyclic compound binding;GO:0003676//nucleic acid binding;GO:0003723//RNA binding;	10	0.997053
arahy.Tifrunner.gnm2.ann1.WY00VG	0	0	0	0.18	0	0	0	0	0	0	0	0	arahy.Tifrunner.gnm2.ann1.WY00VG	WY00VG.1	Known_gene	1	111173	112867	arahy.Tifrunner.gnm2.scaffold_22	+	1695	669	-1.85587	0.984428	0.645587				1.88117	0.833894	0.641097				KAF1859164.1|4.51e-41|hypothetical protein Lal_00000995 [Lupinus albus]
arahy.Tifrunner.gnm2.ann1.597RPM	2.15	2.28	2.19	2.06	2.35	2.27	2.04	2.11	2.17	1.77	1.63	1.91	arahy.Tifrunner.gnm2.ann1.597RPM	597RPM.1	Known_gene	1	111389	115501	arahy.Tifrunner.gnm2.chr18	+	4113	2710	-0.0235553	0.991101	0.89163	0.162609	0.592004	0.348105	0.407063	0.0777916	0.0276337	0.228004	0.80041	0.218595	XP_025611224.1|8.32e-286|tubby-like protein 8 [Arachis hypogaea]	TUB		K19600//tubby and related proteins		6	0.982744
arahy.Tifrunner.gnm2.ann1.HE2FXA	2.15	2.28	2.19	2.06	2.35	2.27	2.04	2.11	2.17	1.77	1.63	1.91	arahy.Tifrunner.gnm2.ann1.HE2FXA	HE2FXA.1	Known_gene	1	111389	115501	arahy.Tifrunner.gnm2.chr18	+	4113	2710	-0.0235553	0.991101	0.89163	0.162609	0.592004	0.348105	0.407063	0.0777916	0.0276337	0.228004	0.80041	0.218595	XP_025611224.1|8.32e-286|tubby-like protein 8 [Arachis hypogaea]	TUB		K19600//tubby and related proteins		6	0.982744
arahy.Tifrunner.gnm2.ann1.L2QG4E	4.65	3.9	2.9	4.42	4.53	4.35	3.55	4.12	3.7	3.7	3.4	3.64	arahy.Tifrunner.gnm2.ann1.L2QG4E	L2QG4E.1	Known_gene	1	111637	115345	arahy.Tifrunner.gnm2.chr04	-	3709	2196	-0.226445	0.691184	0.150186	0.109312	0.753069	0.507503	0.382549	0.0256888	0.0076198	0.0540701	0.984853	0.719418	RYR11368.1|0.0|hypothetical protein Ahy_B04g068918 isoform A [Arachis hypogaea]					2	0.982013
arahy.Tifrunner.gnm2.ann1.F77YE7	0.91	0.88	1.14	0.76	1.15	0.84	0.74	1.01	1.11	1.06	1.11	1.58	arahy.Tifrunner.gnm2.ann1.F77YE7	F77YE7.1	Known_gene	1	112747	119450	arahy.Tifrunner.gnm2.chr20	+	6704	4550	0.0759146	0.984428	0.72967	0.117061	0.81415	0.585993	-0.375057	0.19659	0.0845386	-0.409137	0.410644	0.0540759	XP_016181929.1|0.0|ABC transporter B family member 2-like isoform X1 [Arachis ipaensis]			K05658//ATP-binding cassette, subfamily B (MDR/TAP), member 1 [EC:7.6.2.2]+ko02010//ABC transporters	GO:0016020//membrane;GO:0031224//intrinsic component of membrane;GO:0110165//cellular anatomical entity;GO:0016021//integral component of membrane;GO:0043168//anion binding;GO:0036094//small molecule binding;GO:0032553//ribonucleotide binding;GO:0097367//carbohydrate derivative binding;GO:0035639//purine ribonucleoside triphosphate binding;GO:0032555//purine ribonucleotide binding;GO:0032559//ade…	4	0.953122
arahy.Tifrunner.gnm2.ann1.P7KX5B	0	0	0	0	0	0	0	0	0.01	0.02	0	0	arahy.Tifrunner.gnm2.ann1.P7KX5B	P7KX5B.1	Known_gene	1	115493	117815	arahy.Tifrunner.gnm2.scaffold_22	-	2323	1968													RYQ84098.1|9.81e-297|hypothetical protein Ahy_B10g103003 [Arachis hypogaea]				GO:0043227//membrane-bounded organelle;GO:0005739//mitochondrion;GO:0043229//intracellular organelle;GO:0005737//cytoplasm;GO:0110165//cellular anatomical entity;GO:0043231//intracellular membrane-bounded organelle;GO:0043226//organelle;GO:0005622//intracellular anatomical structure;
arahy.Tifrunner.gnm2.ann1.QMNG84	0	0	0	0	0	0	0	0	0.01	0.02	0	0	arahy.Tifrunner.gnm2.ann1.QMNG84	QMNG84.1	Known_gene	1	115493	117815	arahy.Tifrunner.gnm2.scaffold_22	-	2323	1968													RYQ84098.1|9.81e-297|hypothetical protein Ahy_B10g103003 [Arachis hypogaea]				GO:0043229//intracellular organelle;GO:0005739//mitochondrion;GO:0043227//membrane-bounded organelle;GO:0005622//intracellular anatomical structure;GO:0043226//organelle;GO:0110165//cellular anatomical entity;GO:0005737//cytoplasm;GO:0043231//intracellular membrane-bounded organelle;
arahy.Tifrunner.gnm2.ann1.BS65NI	0	0.06	0	0.03	0.06	0	0	0	0	0	0	0	arahy.Tifrunner.gnm2.ann1.BS65NI	BS65NI.1	Known_gene	1	115493	117815	arahy.Tifrunner.gnm2.scaffold_22	-	2323	1908	-0.509693	0.987132	0.856661	2.0298	0.8304	0.615083	2.39991	0.766516	0.548221				RYQ84098.1|4.61e-297|hypothetical protein Ahy_B10g103003 [Arachis hypogaea]				GO:0043226//organelle;GO:0043231//intracellular membrane-bounded organelle;GO:0005739//mitochondrion;GO:0043227//membrane-bounded organelle;GO:0005737//cytoplasm;GO:0005622//intracellular anatomical structure;GO:0043229//intracellular organelle;GO:0110165//cellular anatomical entity;
arahy.Tifrunner.gnm2.ann1.U9MQ4A	0	0.09	0.22	0	0	0.48	0.25	0.53	0.46	0.13	0.11	0.35	arahy.Tifrunner.gnm2.ann1.U9MQ4A	U9MQ4A.1	Known_gene	1	115613	117006	arahy.Tifrunner.gnm2.scaffold_36	-	1394	507	-1.49554	0.984428	0.657938	-2.7152	0.398306	0.19744	0.030373	0.999882	0.990595	1.26464	0.984853	0.456022	KAF1856156.1|1.97e-35|hypothetical protein Lal_00044966 [Lupinus albus]					9	0.999862
arahy.Tifrunner.gnm2.ann1.UDMY6J	8.56	6.64	7.2	6.61	7.19	6.17	9.42	8.74	7.58	8.11	9.6	7.9	arahy.Tifrunner.gnm2.ann1.UDMY6J	UDMY6J.1	Known_gene	1	117343	122760	arahy.Tifrunner.gnm2.chr01	-	5418	1402	0.154954	0.86398	0.277146	-0.0991863	0.716543	0.468584	-0.28804	0.0956659	0.0352879	-0.0269625	0.984853	0.837368	XP_025682560.1|7.63e-198|phosphoglycerate mutase-like protein 4 isoform X1 [Arachis hypogaea]			K15634//2,3-bisphosphoglycerate-dependent phosphoglycerate mutase [EC:5.4.2.11]+ko00010//Glycolysis / Gluconeogenesis+ko01230//Biosynthesis of amino acids+ko01100//Metabolic pathways+ko01110//Biosynthesis of secondary metabolites+ko00260//Glycine, serine and threonine metabolism+ko01200//Carbon metabolism	GO:0003824//catalytic activity;	5	0.997408
arahy.Tifrunner.gnm2.ann1.PF2L6F	4.69	4.38	4.52	5.78	5	5.22	5.41	5.93	5.05	5.85	5.05	5.93	arahy.Tifrunner.gnm2.ann1.PF2L6F	PF2L6F.1	Known_gene	1	117652	122697	arahy.Tifrunner.gnm2.chr07	+	5046	3098	-0.244239	0.284108	0.0278037	-0.169967	0.283812	0.125095	-0.00357563	0.999882	0.973821	-0.0707075	0.984853	0.516468	XP_016166575.1|0.0|cell division cycle protein 48 homolog [Arachis ipaensis]			K13525//transitional endoplasmic reticulum ATPase+ko04141//Protein processing in endoplasmic reticulum	GO:0050896//response to stimulus;GO:0006807//nitrogen compound metabolic process;GO:0006886//intracellular protein transport;GO:0035966//response to topologically incorrect protein;GO:0010033//response to organic substance;GO:0071702//organic substance transport;GO:0051230//spindle disassembly;GO:0030163//protein catabolic process;GO:1901698//response to nitrogen compound;GO:0051234//establishmen…	8	0.999809
arahy.Tifrunner.gnm2.ann1.HLP03A	14.53	13.69	13.19	14.38	14.27	15	14.24	11.97	14.43	14.51	13.53	13.56	arahy.Tifrunner.gnm2.ann1.HLP03A	HLP03A.1	Known_gene	1	118359	121579	arahy.Tifrunner.gnm2.chr14	+	3221	1996	-0.0879218	0.869728	0.284113	0.125614	0.341889	0.160161	0.140864	0.196288	0.0843551	-0.0655576	0.984853	0.462281	XP_016197175.1|0.0|pectinesterase/pectinesterase inhibitor PPE8B [Arachis ipaensis]			K01051//pectinesterase [EC:3.1.1.11]+ko00040//Pentose and glucuronate interconversions+ko01100//Metabolic pathways	GO:0005976//polysaccharide metabolic process;GO:0071840//cellular component organization or biogenesis;GO:0016043//cellular component organization;GO:0071555//cell wall organization;GO:0044238//primary metabolic process;GO:0010393//galacturonan metabolic process;GO:0045229//external encapsulating structure organization;GO:0042545//cell wall modification;GO:0009056//catabolic process;GO:0016052//c…	11	0.484274
arahy.Tifrunner.gnm2.ann1.8A6KBK	0.72	0.79	0.76	0.91	1.11	0.89	0.56	0.73	0.65	0.78	1.26	0.99	arahy.Tifrunner.gnm2.ann1.8A6KBK	8A6KBK.1	Known_gene	1	119235	121665	arahy.Tifrunner.gnm2.scaffold_36	+	2431	2394	-0.391999	0.771762	0.199862	0.316922	0.592377	0.34842	0.0144606	0.990878	0.960662	-0.687444	0.306626	0.0330789	XP_029152626.1|0.0|LOW QUALITY PROTEIN: uncharacterized protein LOC114927083 [Arachis hypogaea]			K02705//photosystem II CP43 chlorophyll apoprotein+ko01100//Metabolic pathways+ko00195//Photosynthesis	GO:0006091//generation of precursor metabolites and energy;GO:0009772//photosynthetic electron transport in photosystem II;GO:0044267//cellular protein metabolic process;GO:0044260//cellular macromolecule metabolic process;GO:0071704//organic substance metabolic process;GO:0006807//nitrogen compound metabolic process;GO:0044238//primary metabolic process;GO:1901564//organonitrogen compound metabo…	3	0.999981
arahy.Tifrunner.gnm2.ann1.8Z1ZFD	0.27	0.18	0.18	0.31	0.29	0.37	0.09	0.25	0.09	0.41	0.27	0.33	arahy.Tifrunner.gnm2.ann1.8Z1ZFD	8Z1ZFD.1	Known_gene	1	120089	123254	arahy.Tifrunner.gnm2.chr20	+	3166	1314	-0.557832	0.984428	0.490067	0.804511	0.688315	0.438831	-0.00176683	0.999882	0.998067	-1.35594	0.676626	0.141811	XP_016177583.1|1.75e-195|RING-H2 finger protein ATL29-like [Arachis ipaensis]			K10664//E3 ubiquitin-protein ligase ATL6/9/15/31/42/55 [EC:2.3.2.27]	GO:0016021//integral component of membrane;GO:0031224//intrinsic component of membrane;GO:0016020//membrane;GO:0110165//cellular anatomical entity;	3	0.999994
arahy.Tifrunner.gnm2.ann1.QJA41V	11.86	9.53	9.65	10.61	11.05	8.8	10.7	11.52	12.12	12.8	12.99	9.63	arahy.Tifrunner.gnm2.ann1.QJA41V	QJA41V.1	Known_gene	1	120260	125044	arahy.Tifrunner.gnm2.chr16	+	4785	1429	0.0151848	0.992615	0.902459	-0.0500665	0.864214	0.665877	-0.145253	0.455516	0.250611	-0.0728835	0.984853	0.539086	XP_016204840.1|1.50e-278|mRNA cap guanine-N7 methyltransferase 1 isoform X2 [Arachis ipaensis]			K00565//mRNA (guanine-N7-)-methyltransferase [EC:2.1.1.56]+ko03015//mRNA surveillance pathway	GO:0005622//intracellular anatomical structure;GO:0043231//intracellular membrane-bounded organelle;GO:0005634//nucleus;GO:0110165//cellular anatomical entity;GO:0043226//organelle;GO:0043229//intracellular organelle;GO:0043227//membrane-bounded organelle;GO:1901363//heterocyclic compound binding;GO:0005488//binding;GO:0004482//mRNA (guanine-N7-)-methyltransferase activity;GO:0003824//catalytic a…	5	0.951105
arahy.Tifrunner.gnm2.ann1.XFIF97	7.06	7.65	7.5	7.36	7.85	7.5	7.78	7.46	6.92	1.59	1.35	1.83	arahy.Tifrunner.gnm2.ann1.XFIF97	XFIF97.1	Known_gene	1	121900	124226	arahy.Tifrunner.gnm2.chr03	-	2327	2046	-0.0432142	0.984428	0.691925	0.102071	0.599322	0.35487	2.33187	2.38172e-44	6.09184e-46	2.19406	5.27243e-37	7.69418e-40	XP_025683328.1|1.03e-105|uncharacterized protein LOC112784362 [Arachis hypogaea]					6	0.99999
arahy.Tifrunner.gnm2.ann1.I48WTL	9.38	7.46	7.79	8.88	9.64	9.13	11.75	11.64	11.31	9.91	10.09	9.93	arahy.Tifrunner.gnm2.ann1.I48WTL	I48WTL.1	Known_gene	1	121923	127307	arahy.Tifrunner.gnm2.chr11	+	5385	961	-0.175901	0.834084	0.249767	-0.395418	0.0222984	0.00592144	-0.0439166	0.904101	0.756585	0.182659	0.728427	0.169929	XP_016188057.1|3.19e-84|protein FD isoform X1 [Arachis ipaensis]			K14432//ABA responsive element binding factor+ko04075//Plant hormone signal transduction	GO:0009893//positive regulation of metabolic process;GO:0019222//regulation of metabolic process;GO:0060255//regulation of macromolecule metabolic process;GO:0051173//positive regulation of nitrogen compound metabolic process;GO:0006355//regulation of transcription, DNA-templated;GO:0031323//regulation of cellular metabolic process;GO:0009891//positive regulation of biosynthetic process;GO:000988…	9	0.79063
arahy.Tifrunner.gnm2.ann1.WX7AU9	9.51	7.12	9.32	9.87	9.72	9.31	14.68	16.53	18.12	18.32	15.43	16.89	arahy.Tifrunner.gnm2.ann1.WX7AU9	WX7AU9.1	Known_gene	1	122098	124323	arahy.Tifrunner.gnm2.chr13	+	2226	1657	-0.165112	0.726384	0.168676	-0.829951	2.8844e-12	2.13397e-13	-0.737905	5.12921e-13	3.98865e-14	-0.0656172	0.984853	0.481963	XP_016187792.1|1.90e-299|cyclic dof factor 3 [Arachis ipaensis]	C2C2-Dof		K16222//Dof zinc finger protein DOF5.5+ko04712//Circadian rhythm - plant	GO:0010556//regulation of macromolecule biosynthetic process;GO:1903506//regulation of nucleic acid-templated transcription;GO:0010468//regulation of gene expression;GO:0019219//regulation of nucleobase-containing compound metabolic process;GO:2001141//regulation of RNA biosynthetic process;GO:0051252//regulation of RNA metabolic process;GO:0051171//regulation of nitrogen compound metabolic proce…	5	0.997927
arahy.Tifrunner.gnm2.ann1.ZN0YSQ	3.71	3.21	4.5	4.39	3.46	3.94	3.05	3.18	2.88	2.81	3.36	3.65	arahy.Tifrunner.gnm2.ann1.ZN0YSQ	ZN0YSQ.1	Known_gene	1	122305	127534	arahy.Tifrunner.gnm2.chr17	+	5230	2242	-0.0563877	0.984428	0.720866	0.427324	0.0305341	0.00846278	0.338669	0.0910793	0.033311	-0.137886	0.95995	0.400953	XP_020982610.1|0.0|chloride channel protein CLC-e isoform X1 [Arachis duranensis]			K05012//chloride channel 3/4/5	GO:0015698//inorganic anion transport;GO:0006820//anion transport;GO:0051179//localization;GO:0006821//chloride transport;GO:0051234//establishment of localization;GO:0006811//ion transport;GO:0006810//transport;GO:0016020//membrane;GO:0016021//integral component of membrane;GO:0110165//cellular anatomical entity;GO:0031224//intrinsic component of membrane;GO:0015103//inorganic anion transmembran…	11	0.901774
arahy.Tifrunner.gnm2.ann1.K1NV0H	2.55	1.22	0.86	1.88	1.42	1.73	1.39	1.12	1.28	0.87	0.88	1.43	arahy.Tifrunner.gnm2.ann1.K1NV0H	K1NV0H.1	Known_gene	1	123376	123759	arahy.Tifrunner.gnm2.chr20	+	384	384	-0.12877	0.985948	0.840305	0.450358	0.757227	0.515988	0.734148	0.498885	0.283883	0.162052	0.984853	0.829045	XP_016179409.1|1.15e-89|protein TORNADO 2-like [Arachis ipaensis]			K16297//serine carboxypeptidase-like clade II [EC:3.4.16.-]	GO:0031224//intrinsic component of membrane;GO:0110165//cellular anatomical entity;GO:0016021//integral component of membrane;GO:0016020//membrane;	11	0.67396
arahy.Tifrunner.gnm2.ann1.FCN3VB	2.04	3.14	2.59	2.29	2.59	2.52	3.89	4.32	3.32	4.76	3.67	3.08	arahy.Tifrunner.gnm2.ann1.FCN3VB	FCN3VB.1	Known_gene	1	123424	127707	arahy.Tifrunner.gnm2.chr04	+	4284	1641	0.0536664	0.984428	0.808249	-0.484261	0.053356	0.0162244	-0.572665	0.0173735	0.0048821	-0.027959	0.992619	0.880548	XP_025693227.1|8.35e-252|uncharacterized protein LOC112795502 isoform X2 [Arachis hypogaea]		PREDICTED: Glycine max protein STRUBBELIG-RECEPTOR FAMILY 5-like (LOC100785529), mRNA		GO:0016021//integral component of membrane;GO:0016020//membrane;GO:0110165//cellular anatomical entity;GO:0031224//intrinsic component of membrane;GO:0005488//binding;GO:0008289//lipid binding;	5	0.999998
arahy.Tifrunner.gnm2.ann1.6B1C4L	0.17	0.6	0.74	0.84	0.36	0.79	0	1.19	0.48	0.63	0.19	0	arahy.Tifrunner.gnm2.ann1.6B1C4L	6B1C4L.1	Known_gene	1	123564	124071	arahy.Tifrunner.gnm2.scaffold_36	-	508	384	-0.300872	0.984428	0.80029	0.0235703	0.991563	0.986194	1.34024	0.594704	0.364436	1.02048	0.984853	0.545816	KAF4348574.1|1.49e-63|hypothetical protein F8388_000253 [Cannabis sativa]			K02954//small subunit ribosomal protein S14+ko03010//Ribosome	GO:0043603//cellular amide metabolic process;GO:0044271//cellular nitrogen compound biosynthetic process;GO:1901566//organonitrogen compound biosynthetic process;GO:0034641//cellular nitrogen compound metabolic process;GO:0009059//macromolecule biosynthetic process;GO:0044260//cellular macromolecule metabolic process;GO:0009058//biosynthetic process;GO:0006518//peptide metabolic process;GO:000641…	6	0.94425
arahy.Tifrunner.gnm2.ann1.9I4DI5	0.34	0.25	0.09	0.07	0.14	0.28	0.4	0.19	0.25	0.34	0.34	0.24	arahy.Tifrunner.gnm2.ann1.9I4DI5	9I4DI5.1	Known_gene	1	123652	127689	arahy.Tifrunner.gnm2.chr07	-	4038	1042	0.535192	0.984428	0.670978	-0.230376	0.924378	0.827648	-0.888583	0.671042	0.437897	-0.115918	0.99501	0.903796	XP_025669053.1|2.99e-180|short-chain dehydrogenase TIC 32, chloroplastic isoform X2 [Arachis hypogaea]			K11153//retinol dehydrogenase 12 [EC:1.1.1.300]+ko01240//Biosynthesis of cofactors+ko01100//Metabolic pathways		5	0.620556
arahy.Tifrunner.gnm2.ann1.140ZFQ	0	0	0	0	0	0	0	0.1	0	0	0	0	arahy.Tifrunner.gnm2.ann1.140ZFQ	140ZFQ.1	Known_gene	1	124130	124829	arahy.Tifrunner.gnm2.chr19	+	700	561				-0.800971	0.924378	0.84438				0.833859	0.984853	0.838077	XP_020979755.1|6.26e-120|LOW QUALITY PROTEIN: GDSL esterase/lipase At1g71691-like [Arachis ipaensis]			K14209//solute carrier family 36 (proton-coupled amino acid transporter)	GO:0016788//hydrolase activity, acting on ester bonds;GO:0016787//hydrolase activity;GO:0003824//catalytic activity;
arahy.Tifrunner.gnm2.ann1.UAEM0K	0.63	0.54	1	1.01	0.75	0.68	0.54	0.53	0.35	0.84	0.87	0.55	arahy.Tifrunner.gnm2.ann1.UAEM0K	UAEM0K.1	Known_gene	1	124215	126419	arahy.Tifrunner.gnm2.scaffold_36	-	2205	1992	-0.175451	0.984428	0.64113	0.71398	0.229788	0.0953161	0.163442	0.837098	0.654084	-0.718835	0.527324	0.0843315	YP_009472148.1|0.0|photosystem I P700 apoprotein A2 [Arachis hypogaea]			K02690//photosystem I P700 chlorophyll a apoprotein A2+ko01100//Metabolic pathways+ko00195//Photosynthesis	GO:0044237//cellular metabolic process;GO:0006464//cellular protein modification process;GO:0043412//macromolecule modification;GO:0071704//organic substance metabolic process;GO:1901564//organonitrogen compound metabolic process;GO:0044260//cellular macromolecule metabolic process;GO:0044238//primary metabolic process;GO:0019538//protein metabolic process;GO:0043170//macromolecule metabolic proc…	3	0.996296
arahy.Tifrunner.gnm2.ann1.5M8EAY	0	0.1	0	0.35	0	0	0.19	0.13	0.22	0	0	0	arahy.Tifrunner.gnm2.ann1.5M8EAY	5M8EAY.1	Known_gene	1	125141	127574	arahy.Tifrunner.gnm2.chr14	+	2434	2145	-1.98912	0.984428	0.604304	-2.49613	0.158217	0.0597219	4.46929	0.461744	0.255257	4.97702	0.0408505	0.0020306	XP_016197174.1|0.0|probable pectinesterase/pectinesterase inhibitor 12 [Arachis ipaensis]			K01051//pectinesterase [EC:3.1.1.11]+ko00040//Pentose and glucuronate interconversions+ko01100//Metabolic pathways	GO:0009987//cellular process;GO:0071704//organic substance metabolic process;GO:0010393//galacturonan metabolic process;GO:0071840//cellular component organization or biogenesis;GO:0016052//carbohydrate catabolic process;GO:0045488//pectin metabolic process;GO:0071555//cell wall organization;GO:1901575//organic substance catabolic process;GO:0009056//catabolic process;GO:0005976//polysaccharide m…	9	0.593855
arahy.Tifrunner.gnm2.ann1.MGR2S5	19.88	17.61	19.53	18.42	15.42	17.5	33.4	34.6	36	37.57	32.95	36.09	arahy.Tifrunner.gnm2.ann1.MGR2S5	MGR2S5.1	Known_gene	1	126161	128157	arahy.Tifrunner.gnm2.chr20	-	1997	1893	0.141183	0.536293	0.087232	-0.769119	4.87737e-29	1.70579e-30	-0.983849	3.42404e-40	9.68068e-42	-0.0660394	0.856372	0.267129	XP_016180052.1|0.0|protein WEAK CHLOROPLAST MOVEMENT UNDER BLUE LIGHT 1 [Arachis ipaensis]					5	0.999978
arahy.Tifrunner.gnm2.ann1.3I3T69	0.25	0.45	0.27	0.51	0.57	1.58	0.51	0.64	0	0.69	0.22	0.35	arahy.Tifrunner.gnm2.ann1.3I3T69	3I3T69.1	Known_gene	1	126445	129135	arahy.Tifrunner.gnm2.scaffold_36	-	2691	2322	-1.48746	0.0400591	0.00169094	-0.159308	0.960578	0.906426	1.17324	0.041497	0.0132118	-0.145131	0.99501	0.91832	QHN96860.1|0.0|Photosystem I P700 chlorophyll a apoprotein [Arachis hypogaea]			K02689//photosystem I P700 chlorophyll a apoprotein A1+ko01100//Metabolic pathways+ko00195//Photosynthesis	GO:0044260//cellular macromolecule metabolic process;GO:0044237//cellular metabolic process;GO:0006807//nitrogen compound metabolic process;GO:0044267//cellular protein metabolic process;GO:0008152//metabolic process;GO:0044238//primary metabolic process;GO:0009987//cellular process;GO:0071704//organic substance metabolic process;GO:0043412//macromolecule modification;GO:0036211//protein modifica…	2	0.999614
arahy.Tifrunner.gnm2.ann1.H9FFKJ	11.88	10.38	11.75	14.75	12.19	14	5.57	6.19	6.18	6.36	5.97	7.17	arahy.Tifrunner.gnm2.ann1.H9FFKJ	H9FFKJ.1	Known_gene	1	128707	133439	arahy.Tifrunner.gnm2.chr20	-	4733	2651	-0.278927	0.0288213	0.00110909	1.02056	2.60207e-25	1.03334e-26	1.1432	4.09869e-31	1.47465e-32	-0.149518	0.733264	0.173271	XP_016180054.1|0.0|plastidal glycolate/glycerate translocator 1, chloroplastic [Arachis ipaensis]				GO:0110165//cellular anatomical entity;GO:0016021//integral component of membrane;GO:0031224//intrinsic component of membrane;GO:0016020//membrane;	11	0.999984
arahy.Tifrunner.gnm2.ann1.S3H6DK	49.27	48.71	50.69	49.64	48.17	44.4	45.27	50.05	48.09	45.15	49.55	46.22	arahy.Tifrunner.gnm2.ann1.S3H6DK	S3H6DK.1	Known_gene	1	128956	130916	arahy.Tifrunner.gnm2.chr11	-	1961	1483	0.0521624	0.926952	0.34904	0.149524	0.0270655	0.0073756	0.085417	0.292964	0.140014	-0.00488133	0.99501	0.932916	XP_015951578.1|6.53e-100|SKP1-like protein 1B [Arachis duranensis]			K03094//S-phase kinase-associated protein 1+ko04141//Protein processing in endoplasmic reticulum+ko04120//Ubiquitin mediated proteolysis	GO:0006511//ubiquitin-dependent protein catabolic process;GO:0044238//primary metabolic process;GO:1901575//organic substance catabolic process;GO:0008152//metabolic process;GO:0009056//catabolic process;GO:1901565//organonitrogen compound catabolic process;GO:0036211//protein modification process;GO:0044265//cellular macromolecule catabolic process;GO:0051603//proteolysis involved in cellular pr…	7	0.999431
arahy.Tifrunner.gnm2.ann1.ZUA3SW	0	0.07	0.02	0	0	0	0.22	0.31	0.27	0.18	0.23	0.12	arahy.Tifrunner.gnm2.ann1.ZUA3SW	ZUA3SW.1	Known_gene	1	129029	131796	arahy.Tifrunner.gnm2.chr14	+	2768	2602	2.89741	0.950916	0.383752	-2.99896	0.011348	0.002771	-5.18089	0.00441158	0.0010595	0.715575	0.855101	0.266112	XP_016194888.1|0.0|pectinesterase [Arachis ipaensis]			K01051//pectinesterase [EC:3.1.1.11]+ko00040//Pentose and glucuronate interconversions+ko01100//Metabolic pathways	GO:0009056//catabolic process;GO:0044237//cellular metabolic process;GO:0051716//cellular response to stimulus;GO:0033554//cellular response to stress;GO:0046483//heterocycle metabolic process;GO:0042545//cell wall modification;GO:0005975//carbohydrate metabolic process;GO:0071555//cell wall organization;GO:0000725//recombinational repair;GO:0006302//double-strand break repair;GO:1901575//organic…	5	0.999744
arahy.Tifrunner.gnm2.ann1.A84CEX	0.32	0.39	0.52	0.32	0.59	0.45	0.2	0.41	0.3	0.2	0.07	0.2	arahy.Tifrunner.gnm2.ann1.A84CEX	A84CEX.1	Known_gene	1	129460	130401	arahy.Tifrunner.gnm2.chr01	+	942	942	-0.172235	0.984428	0.81679	0.610374	0.714863	0.466579	1.63849	0.210422	0.0922794	0.862459	0.982388	0.441704	QHO47770.1|8.29e-152|DUF827 family protein [Arachis hypogaea]					12	0.668883
arahy.Tifrunner.gnm2.ann1.700LIM	0.26	0	2.33	0	0.03	0	0	1.04	0.26	0	0	1.16	arahy.Tifrunner.gnm2.ann1.700LIM	700LIM.1	Known_gene	1	130629	130957	arahy.Tifrunner.gnm2.scaffold_36	-	329	255	3.89142	0.663105	0.13641	0.872089	0.840291	0.63244	-2.88067	0.676296	0.443618	0.146632	0.99501	0.944401	RYR42402.1|6.58e-55|hypothetical protein Ahy_A08g038875 [Arachis hypogaea]				GO:0016021//integral component of membrane;GO:0016020//membrane;GO:0110165//cellular anatomical entity;GO:0031224//intrinsic component of membrane;	7	0.883863
arahy.Tifrunner.gnm2.ann1.5F4PU6	1.27	1.07	0	0	1.11	0	0.46	0	0	0	0.94	0	arahy.Tifrunner.gnm2.ann1.5F4PU6	5F4PU6.1	Known_gene	1	130629	131111	arahy.Tifrunner.gnm2.scaffold_36	-	483	300	0.933907	0.984428	0.582085	2.28603	0.455023	0.237355	0.250177	0.959443	0.914702	-1.07192	0.984853	0.691749	RYR42402.1|3.12e-66|hypothetical protein Ahy_A08g038875 [Arachis hypogaea]				GO:0016020//membrane;GO:0016021//integral component of membrane;GO:0110165//cellular anatomical entity;GO:0031224//intrinsic component of membrane;	7	0.98758
arahy.Tifrunner.gnm2.ann1.E50MTT	0.14	0.14	0.87	0	0	0.15	0.01	0.23	0.16	0.59	0.01	0	arahy.Tifrunner.gnm2.ann1.E50MTT	E50MTT.1	Known_gene	1	130667	132656	arahy.Tifrunner.gnm2.chr03	+	1990	423	2.73403	0.818316	0.235576	1.99115	0.576934	0.335065	-1.88169	0.766516	0.547944	-1.13739	0.984853	0.657869	XP_020992807.1|2.12e-67|uncharacterized protein LOC110278899 [Arachis duranensis]				GO:0016020//membrane;GO:0110165//cellular anatomical entity;GO:0031224//intrinsic component of membrane;GO:0016021//integral component of membrane;	7	0.988169
arahy.Tifrunner.gnm2.ann1.N8DZQ8	28.92	28.49	32.1	33.27	32.47	36.5	22.33	24.13	26.99	29.72	33.78	34.58	arahy.Tifrunner.gnm2.ann1.N8DZQ8	N8DZQ8.1	Known_gene	1	131021	132753	arahy.Tifrunner.gnm2.chr13	-	1733	1650	-0.202348	0.0576438	0.00273366	0.382162	3.89047e-06	5.01424e-07	0.131097	0.136868	0.054217	-0.446412	5.20576e-07	6.23893e-09	XP_016187791.1|8.92e-181|chlorophyll a-b binding protein P4, chloroplastic [Arachis ipaensis]			K08910//light-harvesting complex I chlorophyll a/b binding protein 4+ko01100//Metabolic pathways+ko00196//Photosynthesis - antenna proteins	GO:1901564//organonitrogen compound metabolic process;GO:0009314//response to radiation;GO:0043412//macromolecule modification;GO:0019684//photosynthesis, light reaction;GO:0009765//photosynthesis, light harvesting;GO:0050896//response to stimulus;GO:0019538//protein metabolic process;GO:0044260//cellular macromolecule metabolic process;GO:0018298//protein-chromophore linkage;GO:0071704//organic …	3	0.999934
arahy.Tifrunner.gnm2.ann1.NNAX19	4.16	5.82	4.7	5.94	5.7	6.92	5.92	4.32	5.38	8.52	5.44	5.96	arahy.Tifrunner.gnm2.ann1.NNAX19	NNAX19.1	Known_gene	1	131964	132272	arahy.Tifrunner.gnm2.chr10	+	309	309	-0.380591	0.887016	0.301755	0.00944152	0.988192	0.980607	-0.0172427	0.990716	0.96034	-0.400114	0.861038	0.27247	XP_015942820.1|1.20e-69|monothiol glutaredoxin-S2 [Arachis duranensis]			K03676//glutaredoxin 3	GO:0005737//cytoplasm;GO:0110165//cellular anatomical entity;GO:0005622//intracellular anatomical structure;GO:0097573//glutathione oxidoreductase activity;GO:0016491//oxidoreductase activity;GO:0016667//oxidoreductase activity, acting on a sulfur group of donors;GO:0003824//catalytic activity;GO:0015036//disulfide oxidoreductase activity;GO:0140096//catalytic activity, acting on a protein;GO:001…	3	0.860559
arahy.Tifrunner.gnm2.ann1.GI2C3C	5.14	6.2	5.12	5.08	5.11	3.45	8.05	6.07	8.74	7.01	4.44	6.05	arahy.Tifrunner.gnm2.ann1.GI2C3C	GI2C3C.1	Known_gene	1	132132	135490	arahy.Tifrunner.gnm2.chr07	-	3359	1555	0.257092	0.651168	0.130114	-0.376265	0.0441652	0.0130119	-0.286354	0.252282	0.115333	0.354372	0.28537	0.0294688	RYR45108.1|1.80e-185|hypothetical protein Ahy_A07g030974 isoform B [Arachis hypogaea]			K11778//ditrans,polycis-polyprenyl diphosphate synthase [EC:2.5.1.87]+ko00900//Terpenoid backbone biosynthesis+ko01110//Biosynthesis of secondary metabolites	GO:0009100//glycoprotein metabolic process;GO:0006486//protein glycosylation;GO:1901564//organonitrogen compound metabolic process;GO:0019348//dolichol metabolic process;GO:1901135//carbohydrate derivative metabolic process;GO:1901137//carbohydrate derivative biosynthetic process;GO:1901615//organic hydroxy compound metabolic process;GO:0006464//cellular protein modification process;GO:0016093//p…	9	0.578048
arahy.Tifrunner.gnm2.ann1.DMW7HF	0.3	0.41	0.17	0.31	0.65	0.6	0.51	0	1.1	0.2	0.31	0.42	arahy.Tifrunner.gnm2.ann1.DMW7HF	DMW7HF.1	Known_gene	1	132157	133006	arahy.Tifrunner.gnm2.scaffold_36	-	850	624	-0.962568	0.931597	0.356063	-0.838685	0.725885	0.478426	0.816357	0.647749	0.415636	0.698957	0.984853	0.537153	YP_009472145.1|9.40e-139|ribosomal protein S4 [Arachis hypogaea]			K02986//small subunit ribosomal protein S4+ko03010//Ribosome	GO:0044271//cellular nitrogen compound biosynthetic process;GO:0044249//cellular biosynthetic process;GO:0044237//cellular metabolic process;GO:0044267//cellular protein metabolic process;GO:0043170//macromolecule metabolic process;GO:0043603//cellular amide metabolic process;GO:1901564//organonitrogen compound metabolic process;GO:0043043//peptide biosynthetic process;GO:0034641//cellular nitrog…	2	0.528597
arahy.Tifrunner.gnm2.ann1.E6G5ZN	8.96	8.7	9.23	7.07	9.38	8.91	8.68	8.14	9.72	9.41	8.57	8.72	arahy.Tifrunner.gnm2.ann1.E6G5ZN	E6G5ZN.1	Known_gene	1	132220	141054	arahy.Tifrunner.gnm2.chr04	-	8835	3127	0.0720389	0.984428	0.450194	0.117636	0.362355	0.173046	-0.000978148	0.999882	0.991915	-0.0395253	0.984853	0.652183	RYR63925.1|0.0|hypothetical protein Ahy_A04g021661 isoform B [Arachis hypogaea]				GO:0044419//biological process involved in interspecies interaction between organisms;GO:0051702//biological process involved in interaction with symbiont;GO:0006950//response to stress;GO:0009987//cellular process;GO:0051716//cellular response to stimulus;GO:0098542//defense response to other organism;GO:0043207//response to external biotic stimulus;GO:0045087//innate immune response;GO:0012501/…	1	0.978707
arahy.Tifrunner.gnm2.ann1.BJ3QP1	0	0.07	0.07	0	0	0.03	0	0.06	0.1	0.13	0.07	0.02	arahy.Tifrunner.gnm2.ann1.BJ3QP1	BJ3QP1.1	Known_gene	1	132307	133779	arahy.Tifrunner.gnm2.chr11	+	1473	1152	1.89513	0.984428	0.638759	-0.388194	0.948645	0.886119	-2.43401	0.762771	0.542383	-0.14529	0.99501	0.95094	XP_016186921.1|6.84e-232|glucuronokinase 1-like [Arachis ipaensis]			K16190//glucuronokinase [EC:2.7.1.43]+ko01250//Biosynthesis of nucleotide sugars+ko00520//Amino sugar and nucleotide sugar metabolism+ko00040//Pentose and glucuronate interconversions+ko01100//Metabolic pathways+ko00053//Ascorbate and aldarate metabolism	GO:0016301//kinase activity;GO:1901265//nucleoside phosphate binding;GO:0003824//catalytic activity;GO:0035639//purine ribonucleoside triphosphate binding;GO:0016740//transferase activity;GO:0005488//binding;GO:0000166//nucleotide binding;GO:0032555//purine ribonucleotide binding;GO:0097159//organic cyclic compound binding;GO:0043167//ion binding;GO:0016772//transferase activity, transferring pho…
arahy.Tifrunner.gnm2.ann1.MDA3K5	362.75	362.3	366.87	396.39	403.05	406.03	322.58	339.49	334.79	323.07	320.5	316.22	arahy.Tifrunner.gnm2.ann1.MDA3K5	MDA3K5.1	Known_gene	1	132546	135742	arahy.Tifrunner.gnm2.chr06	+	3197	2698	-0.15443	8.95073e-11	3.32596e-13	0.229589	6.0231e-18	3.29052e-19	0.400997	1.57957e-72	2.4258e-74	0.0240809	0.937293	0.363376	XP_015968060.1|0.0|probable mediator of RNA polymerase II transcription subunit 37c [Arachis duranensis]		heat shock cognate protein 70-1 (best arabidopsis hit)	K03283//heat shock 70kDa protein 1/2/6/8+ko03040//Spliceosome+ko04144//Endocytosis+ko04141//Protein processing in endoplasmic reticulum	GO:0033554//cellular response to stress;GO:0034620//cellular response to unfolded protein;GO:0070887//cellular response to chemical stimulus;GO:0035966//response to topologically incorrect protein;GO:0051716//cellular response to stimulus;GO:0009987//cellular process;GO:0051084//'de novo' posttranslational protein folding;GO:0006457//protein folding;GO:0010033//response to organic substance;GO:00…	11	0.998777
arahy.Tifrunner.gnm2.ann1.LZJ3ZW	6.12	6.2	6.72	6.04	5.85	5.64	7.69	7.72	6.49	6.05	6.81	5.36	arahy.Tifrunner.gnm2.ann1.LZJ3ZW	LZJ3ZW.1	Known_gene	1	133562	147931	arahy.Tifrunner.gnm2.chr14	+	14370	4136	0.108894	0.783029	0.208258	-0.102282	0.465397	0.245114	0.0148217	0.933326	0.875115	0.233191	0.182481	0.0151091	OIW19324.1|0.0|hypothetical protein TanjilG_26023 [Lupinus angustifolius]			K20290//conserved oligomeric Golgi complex subunit 3	GO:0071705//nitrogen compound transport;GO:0090304//nucleic acid metabolic process;GO:0010212//response to ionizing radiation;GO:0006950//response to stress;GO:0050794//regulation of cellular process;GO:0006355//regulation of transcription, DNA-templated;GO:1903047//mitotic cell cycle process;GO:0008104//protein localization;GO:0071704//organic substance metabolic process;GO:0051252//regulation o…	9	0.583806
arahy.Tifrunner.gnm2.ann1.WQI89G	3.08	4.14	3.8	3.17	2.96	4.39	2.89	3.82	4.05	2.81	3.23	2.91	arahy.Tifrunner.gnm2.ann1.WQI89G	WQI89G.1	Known_gene	1	134949	140103	arahy.Tifrunner.gnm2.chr13	-	5155	1977	0.0539443	0.984428	0.762498	0.129179	0.700631	0.450987	0.310171	0.204014	0.0886828	0.242052	0.723832	0.167134	RYR23669.1|0.0|hypothetical protein Ahy_B03g068861 [Arachis hypogaea]			K02259//heme a synthase [EC:1.17.99.9]+ko00860//Porphyrin metabolism+ko01240//Biosynthesis of cofactors+ko01100//Metabolic pathways+ko00190//Oxidative phosphorylation+ko01110//Biosynthesis of secondary metabolites;K01409//N6-L-threonylcarbamoyladenine synthase [EC:2.3.1.234];K03639//GTP 3',8-cyclase [EC:4.1.99.22]+ko01240//Biosynthesis of cofactors+ko04122//Sulfur relay system+ko01100//Metabolic …	GO:0016021//integral component of membrane;GO:0016020//membrane;GO:0110165//cellular anatomical entity;GO:0031224//intrinsic component of membrane;	6	0.999942
arahy.Tifrunner.gnm2.ann1.87SQNY	2.01	2.04	2.57	1.4	2.17	1.32	2.82	2.83	2.76	2.38	2.88	3.09	arahy.Tifrunner.gnm2.ann1.87SQNY	87SQNY.1	Known_gene	1	135904	139005	arahy.Tifrunner.gnm2.chr07	+	3102	1590	0.421964	0.606754	0.111954	-0.248947	0.473716	0.251573	-0.691887	0.0204412	0.00587245	-0.0143184	0.99501	0.944416	QHO26346.1|2.74e-213|Cytochrome c oxidase assembly protein [Arachis hypogaea]			K02258//cytochrome c oxidase assembly protein subunit 11+ko01100//Metabolic pathways+ko00190//Oxidative phosphorylation	GO:0043229//intracellular organelle;GO:0031975//envelope;GO:0005743//mitochondrial inner membrane;GO:0043231//intracellular membrane-bounded organelle;GO:0031966//mitochondrial membrane;GO:0005739//mitochondrion;GO:0031224//intrinsic component of membrane;GO:0019866//organelle inner membrane;GO:0016021//integral component of membrane;GO:0016020//membrane;GO:0005622//intracellular anatomical struc…	5	0.980615
arahy.Tifrunner.gnm2.ann1.5YG8M2	0.89	0.65	0.73	0.61	0.8	0.44	0.77	0.79	1.04	0.38	0.68	1.01	arahy.Tifrunner.gnm2.ann1.5YG8M2	5YG8M2.1	Known_gene	1	137769	140919	arahy.Tifrunner.gnm2.chr08	-	3151	1512	0.260253	0.984428	0.565162	-0.116798	0.913109	0.774137	-0.0476462	0.964653	0.923083	0.337439	0.984853	0.447349	XP_025612140.1|3.00e-304|tRNA-specific adenosine deaminase TAD1 isoform X2 [Arachis hypogaea]			K15440//tRNA-specific adenosine deaminase 1 [EC:3.5.4.34]		10	0.999745
arahy.Tifrunner.gnm2.ann1.487MWI	0.47	0.83	0.45	1.07	0.45	0.44	0.28	0.2	0.24	0.14	0.13	0.3	arahy.Tifrunner.gnm2.ann1.487MWI	487MWI.1	Known_gene	1	139040	140937	arahy.Tifrunner.gnm2.scaffold_36	-	1898	1872	-0.147443	0.984428	0.753696	1.48281	0.0276322	0.00755743	1.86665	0.00881244	0.00227823	0.243121	0.984853	0.75432	RYR25701.1|0.0|hypothetical protein Ahy_B02g059665 isoform C [Arachis hypogaea]			K02112//F-type H+/Na+-transporting ATPase subunit beta [EC:7.1.2.2 7.2.2.1]+ko01100//Metabolic pathways+ko00190//Oxidative phosphorylation+ko00195//Photosynthesis	GO:0043227//membrane-bounded organelle;GO:0005622//intracellular anatomical structure;GO:0031224//intrinsic component of membrane;GO:0033178//proton-transporting two-sector ATPase complex, catalytic domain;GO:0009579//thylakoid;GO:0043226//organelle;GO:0043231//intracellular membrane-bounded organelle;GO:0016469//proton-transporting two-sector ATPase complex;GO:0110165//cellular anatomical entity…	12	0.605141
arahy.Tifrunner.gnm2.ann1.LM62V2	4.34	4.76	5.62	5.06	5.13	4.95	6.63	7.34	7	7.03	6.75	5.71	arahy.Tifrunner.gnm2.ann1.LM62V2	LM62V2.1	Known_gene	1	140756	146222	arahy.Tifrunner.gnm2.chr06	+	5467	2562	-0.0514139	0.984428	0.681106	-0.41314	0.00202073	0.000410488	-0.292436	0.0363874	0.0113626	0.0763429	0.984853	0.480632	XP_015968061.1|7.05e-301|UNC93-like protein 3 [Arachis duranensis]				GO:0098771//inorganic ion homeostasis;GO:0055067//monovalent inorganic cation homeostasis;GO:0065007//biological regulation;GO:0042592//homeostatic process;GO:0055080//cation homeostasis;GO:0050801//ion homeostasis;GO:0055065//metal ion homeostasis;GO:0048878//chemical homeostasis;GO:0065008//regulation of biological quality;GO:0055075//potassium ion homeostasis;GO:0031224//intrinsic component of…	5	0.999928
arahy.Tifrunner.gnm2.ann1.4JWR4S	1.77	1.46	1.71	2.21	1.61	1.02	2.01	2.29	1.79	0.59	0.6	0.48	arahy.Tifrunner.gnm2.ann1.4JWR4S	4JWR4S.1	Known_gene	1	141177	141965	arahy.Tifrunner.gnm2.chr15	+	789	789	0.0548826	0.99131	0.895994	-0.183057	0.834974	0.625324	1.62581	0.0130975	0.00354855	1.8711	0.00639839	0.00021114	RYQ81646.1|4.25e-143|hypothetical protein Ahy_Scaffold1g107516 [Arachis hypogaea]	zf-HD		K15601//[histone H3]-dimethyl-L-lysine9 demethylase [EC:1.14.11.65]	GO:0043231//intracellular membrane-bounded organelle;GO:0043226//organelle;GO:0005622//intracellular anatomical structure;GO:0043227//membrane-bounded organelle;GO:0043229//intracellular organelle;GO:0110165//cellular anatomical entity;GO:0005634//nucleus;GO:0005488//binding;GO:0097159//organic cyclic compound binding;GO:0003677//DNA binding;GO:0003676//nucleic acid binding;GO:1901363//heterocycl…	6	0.999996
arahy.Tifrunner.gnm2.ann1.8HY8BZ	1.77	1.46	1.71	2.21	1.61	1.02	2.01	2.29	1.79	0.59	0.6	0.48	arahy.Tifrunner.gnm2.ann1.8HY8BZ	8HY8BZ.1	Known_gene	1	141177	141965	arahy.Tifrunner.gnm2.chr15	+	789	789	0.0548826	0.99131	0.895994	-0.183057	0.834974	0.625324	1.62581	0.0130975	0.00354855	1.8711	0.00639839	0.00021114	RYQ81646.1|4.25e-143|hypothetical protein Ahy_Scaffold1g107516 [Arachis hypogaea]	zf-HD		K15601//[histone H3]-dimethyl-L-lysine9 demethylase [EC:1.14.11.65]	GO:0110165//cellular anatomical entity;GO:0043229//intracellular organelle;GO:0043226//organelle;GO:0005634//nucleus;GO:0043227//membrane-bounded organelle;GO:0043231//intracellular membrane-bounded organelle;GO:0005622//intracellular anatomical structure;GO:0097159//organic cyclic compound binding;GO:1901363//heterocyclic compound binding;GO:0003677//DNA binding;GO:0003676//nucleic acid binding;…	6	0.999996
arahy.Tifrunner.gnm2.ann1.3Y0Q41	0	0.03	0	0	0	0.03	0.03	0	0.05	0	0.06	0	arahy.Tifrunner.gnm2.ann1.3Y0Q41	3Y0Q41.1	Known_gene	1	141274	144714	arahy.Tifrunner.gnm2.chr20	-	3441	2122	0.0296107	0.999956	0.99421	-1.32211	0.870537	0.68624	-0.899427	0.905517	0.823728	0.458807	0.990003	0.868266	XP_016179231.1|0.0|uncharacterized protein LOC107621732 [Arachis ipaensis]				GO:0016021//integral component of membrane;GO:0016020//membrane;GO:0110165//cellular anatomical entity;GO:0031224//intrinsic component of membrane;
arahy.Tifrunner.gnm2.ann1.99IIFJ	0	1.25	1.89	0.33	3.37	2.44	1.6	1.85	0	1.91	1.68	1.62	arahy.Tifrunner.gnm2.ann1.99IIFJ	99IIFJ.1	Known_gene	1	141724	143172	arahy.Tifrunner.gnm2.scaffold_36	+	1449	1449	-0.98468	0.984428	0.558229	-0.0412384	0.99178	0.986544	0.318787	0.869713	0.702403	-0.619202	0.984853	0.670803	QHN97893.1|0.0|Ribulose bisphosphate carboxylase large chain [Arachis hypogaea]			K01601//ribulose-bisphosphate carboxylase large chain [EC:4.1.1.39]+ko01100//Metabolic pathways+ko01110//Biosynthesis of secondary metabolites+ko00710//Carbon fixation in photosynthetic organisms+ko01200//Carbon metabolism+ko00630//Glyoxylate and dicarboxylate metabolism	GO:0044237//cellular metabolic process;GO:0019685//photosynthesis, dark reaction;GO:0019253//reductive pentose-phosphate cycle;GO:0043094//cellular metabolic compound salvage;GO:0009987//cellular process;GO:0071704//organic substance metabolic process;GO:0044238//primary metabolic process;GO:0009058//biosynthetic process;GO:0008152//metabolic process;GO:0015977//carbon fixation;GO:1901576//organi…	3	0.78111
arahy.Tifrunner.gnm2.ann1.S827EG	78.5	75.91	79.13	69.28	70.11	69.75	59.2	55.68	55.58	56.93	53.02	53.19	arahy.Tifrunner.gnm2.ann1.S827EG	S827EG.1	Known_gene	1	142504	147106	arahy.Tifrunner.gnm2.chr08	+	4603	2236	0.147455	0.00299064	7.11219e-05	0.55344	9.78988e-40	2.53483e-41	0.43057	4.02588e-25	1.74484e-26	0.0317487	0.984853	0.47445	XP_025612141.1|5.97e-77|remorin [Arachis hypogaea]			K09422//transcription factor MYB, plant		12	0.999889
arahy.Tifrunner.gnm2.ann1.V9NTJ2	1.61	1.47	1.09	1.65	1.85	1.6	1.38	1.39	0.87	1.47	1.48	1.59	arahy.Tifrunner.gnm2.ann1.V9NTJ2	V9NTJ2.1	Known_gene	1	142568	144502	arahy.Tifrunner.gnm2.chr18	+	1935	1935	-0.308751	0.80799	0.228275	0.30435	0.527587	0.293353	0.240729	0.547484	0.323937	-0.365673	0.751912	0.184453	XP_015933769.1|0.0|heat shock 70 kDa protein 5 [Arachis duranensis]			K03283//heat shock 70kDa protein 1/2/6/8+ko03040//Spliceosome+ko04144//Endocytosis+ko04141//Protein processing in endoplasmic reticulum	GO:0005524//ATP binding;GO:0030554//adenyl nucleotide binding;GO:1901363//heterocyclic compound binding;GO:0032553//ribonucleotide binding;GO:0043167//ion binding;GO:0017076//purine nucleotide binding;GO:0032555//purine ribonucleotide binding;GO:0005488//binding;GO:0032559//adenyl ribonucleotide binding;GO:1901265//nucleoside phosphate binding;GO:0043168//anion binding;GO:0097367//carbohydrate de…	3	0.961805
arahy.Tifrunner.gnm2.ann1.A1Q64B	3.94	3.98	3.76	4.04	3.98	3.91	2.67	2.62	2.65	3.06	2.75	2.69	arahy.Tifrunner.gnm2.ann1.A1Q64B	A1Q64B.1	Known_gene	1	145619	154051	arahy.Tifrunner.gnm2.chr18	+	8433	8068	-0.0427754	0.984428	0.573317	0.655483	4.93568e-14	3.27361e-15	0.561628	2.11908e-10	1.97023e-11	-0.129473	0.710831	0.160056	QHN94539.1|0.0|Putative receptor-like protein kinase [Arachis hypogaea]			K13430//serine/threonine-protein kinase PBS1 [EC:2.7.11.1]+ko04626//Plant-pathogen interaction;K13435//serine/threonine-protein kinase Pto+ko04626//Plant-pathogen interaction		12	0.852097
arahy.Tifrunner.gnm2.ann1.VHV24A	3.94	3.98	3.76	4.04	3.98	3.91	2.67	2.62	2.65	3.06	2.75	2.69	arahy.Tifrunner.gnm2.ann1.VHV24A	VHV24A.1	Known_gene	1	145619	154051	arahy.Tifrunner.gnm2.chr18	+	8433	8068	-0.0427754	0.984428	0.573317	0.655483	4.93568e-14	3.27361e-15	0.561628	2.11908e-10	1.97023e-11	-0.129473	0.710831	0.160056	QHN94539.1|0.0|Putative receptor-like protein kinase [Arachis hypogaea]			K13430//serine/threonine-protein kinase PBS1 [EC:2.7.11.1]+ko04626//Plant-pathogen interaction;K13435//serine/threonine-protein kinase Pto+ko04626//Plant-pathogen interaction		12	0.852097
arahy.Tifrunner.gnm2.ann1.3T0U24	2.14	2.56	2.34	2.11	2.24	2.04	1.49	1.56	1.95	1.49	1.89	1.66	arahy.Tifrunner.gnm2.ann1.3T0U24	3T0U24.1	Known_gene	1	145943	148374	arahy.Tifrunner.gnm2.chr16	+	2432	2091	0.116645	0.984428	0.555671	0.581327	0.024148	0.00647656	0.423085	0.12971	0.0508324	-0.0346428	0.992838	0.882403	XP_025657619.1|0.0|nitrate regulatory gene2 protein-like [Arachis hypogaea]					12	0.999974
arahy.Tifrunner.gnm2.ann1.DE44V3	2.14	2.56	2.34	2.11	2.24	2.04	1.49	1.56	1.95	1.49	1.89	1.66	arahy.Tifrunner.gnm2.ann1.DE44V3	DE44V3.1	Known_gene	1	145943	148374	arahy.Tifrunner.gnm2.chr16	+	2432	2091	0.116645	0.984428	0.555671	0.581327	0.024148	0.00647656	0.423085	0.12971	0.0508324	-0.0346428	0.992838	0.882403	XP_025657619.1|0.0|nitrate regulatory gene2 protein-like [Arachis hypogaea]					12	0.999974
arahy.Tifrunner.gnm2.ann1.Z400B0	2.14	2.56	2.34	2.11	2.24	2.04	1.49	1.56	1.95	1.49	1.89	1.66	arahy.Tifrunner.gnm2.ann1.Z400B0	Z400B0.1	Known_gene	1	145943	148374	arahy.Tifrunner.gnm2.chr16	+	2432	2091	0.116645	0.984428	0.555671	0.581327	0.024148	0.00647656	0.423085	0.12971	0.0508324	-0.0346428	0.992838	0.882403	XP_025657619.1|0.0|nitrate regulatory gene2 protein-like [Arachis hypogaea]					12	0.999974
arahy.Tifrunner.gnm2.ann1.A6KDPG	0.09	0.15	0.12	0.11	0.27	0.14	0.06	0.05	0	0.09	0.09	0	arahy.Tifrunner.gnm2.ann1.A6KDPG	A6KDPG.1	Known_gene	1	146370	147637	arahy.Tifrunner.gnm2.chr15	-	1268	1045	-0.796715	0.984428	0.564364	1.47464	0.732542	0.485282	2.1501	0.422367	0.226544	-0.106281	0.99501	0.970566	XP_025650756.1|6.85e-179|uncharacterized protein LOC112746836 [Arachis hypogaea]					11	1
arahy.Tifrunner.gnm2.ann1.N1XH1Z	0.09	0.15	0.12	0.11	0.27	0.14	0.06	0.05	0	0.09	0.09	0	arahy.Tifrunner.gnm2.ann1.N1XH1Z	N1XH1Z.1	Known_gene	1	146370	147637	arahy.Tifrunner.gnm2.chr15	-	1268	1045	-0.796715	0.984428	0.564364	1.47464	0.732542	0.485282	2.1501	0.422367	0.226544	-0.106281	0.99501	0.970566	XP_025650756.1|6.85e-179|uncharacterized protein LOC112746836 [Arachis hypogaea]					11	1
arahy.Tifrunner.gnm2.ann1.RD8VGU	0.57	0.39	0.29	0.47	0.18	0.48	0.48	0.18	0.27	0	0.1	0	arahy.Tifrunner.gnm2.ann1.RD8VGU	RD8VGU.1	Known_gene	1	146715	148525	arahy.Tifrunner.gnm2.chr01	-	1811	651	0.129429	0.991154	0.895392	0.524977	0.8304	0.611407	3.49435	0.127851	0.0499653	3.10651	0.576188	0.100451						6	0.982486
arahy.Tifrunner.gnm2.ann1.0R479N	2.86	3.77	3.13	4.83	4.71	5.26	1.04	2.16	1.97	3.79	3.14	3.71	arahy.Tifrunner.gnm2.ann1.0R479N	0R479N.1	Known_gene	1	146882	147943	arahy.Tifrunner.gnm2.scaffold_36	+	1062	1062	-0.621165	0.0689846	0.00346742	0.995193	0.00323237	0.000687197	0.549309	0.0258336	0.00766601	-1.05928	0.00583644	0.000189615	YP_004072442.1|3.35e-261|PSII 32 kDa protein [Corynocarpus laevigatus]			K02703//photosystem II P680 reaction center D1 protein [EC:1.10.3.9]+ko01100//Metabolic pathways+ko00195//Photosynthesis	GO:0043170//macromolecule metabolic process;GO:0009987//cellular process;GO:0044260//cellular macromolecule metabolic process;GO:0019684//photosynthesis, light reaction;GO:0044237//cellular metabolic process;GO:0006950//response to stress;GO:0071704//organic substance metabolic process;GO:0006091//generation of precursor metabolites and energy;GO:0022900//electron transport chain;GO:0036211//prot…	3	0.788848
arahy.Tifrunner.gnm2.ann1.X5U82M	4.52	4.56	4.54	5.38	4.79	4.79	4.83	5.54	5.22	5.04	4.73	4.65	arahy.Tifrunner.gnm2.ann1.X5U82M	X5U82M.1	Known_gene	1	147402	159032	arahy.Tifrunner.gnm2.chr20	+	11631	4769	-0.147722	0.591499	0.105672	-0.100858	0.491432	0.265413	0.125511	0.3376	0.168381	0.0857565	0.925611	0.344462	XP_016179751.1|0.0|DNA (cytosine-5)-methyltransferase CMT2 isoform X1 [Arachis ipaensis]			K00558//DNA (cytosine-5)-methyltransferase 1 [EC:2.1.1.37]+ko01100//Metabolic pathways+ko00270//Cysteine and methionine metabolism		8	0.835703
arahy.Tifrunner.gnm2.ann1.H4TEYY	58.82	62.22	50.32	60.11	65.5	66.12	25.06	24.76	21.57	39.04	39.92	41.11	arahy.Tifrunner.gnm2.ann1.H4TEYY	H4TEYY.1	Known_gene	1	148614	153388	arahy.Tifrunner.gnm2.chr16	-	4775	2402	-0.174022	0.478932	0.0690259	1.3617	7.13498e-35	2.08654e-36	0.747652	1.52605e-58	3.00611e-60	-0.78162	1.07147e-38	1.50499e-41	XP_016204835.1|0.0|ATP-dependent zinc metalloprotease FTSH, chloroplastic isoform X2 [Arachis ipaensis]		pleiotropic drug resistance 12 (best arabidopsis hit)	K03798//cell division protease FtsH [EC:3.4.24.-]	GO:0016021//integral component of membrane;GO:0110165//cellular anatomical entity;GO:0031224//intrinsic component of membrane;GO:0016020//membrane;GO:0035639//purine ribonucleoside triphosphate binding;GO:0032555//purine ribonucleotide binding;GO:0004176//ATP-dependent peptidase activity;GO:0004175//endopeptidase activity;GO:0005488//binding;GO:0008237//metallopeptidase activity;GO:0140096//catal…	11	0.944514
arahy.Tifrunner.gnm2.ann1.12NZ62	0	0.05	0	0	0.02	0	0	0	0	0	0	0.2	arahy.Tifrunner.gnm2.ann1.12NZ62	12NZ62.1	Known_gene	1	149664	150610	arahy.Tifrunner.gnm2.scaffold_36	+	947	528							-0.965598	0.904101	0.812937	-1.08969	0.984853	0.78943	RYR09530.1|3.31e-113|hypothetical protein Ahy_B05g077883 [Arachis hypogaea]			K02886//large subunit ribosomal protein L2+ko03010//Ribosome	GO:0043229//intracellular organelle;GO:0043231//intracellular membrane-bounded organelle;GO:0009536//plastid;GO:0009507//chloroplast;GO:0005737//cytoplasm;GO:0005622//intracellular anatomical structure;GO:0043226//organelle;GO:0110165//cellular anatomical entity;GO:0043227//membrane-bounded organelle;GO:0000166//nucleotide binding;GO:0005488//binding;GO:1901265//nucleoside phosphate binding;GO:00…
arahy.Tifrunner.gnm2.ann1.DN5EM9	0	0.05	0	0	0.02	0	0	0	0	0	0	0.2	arahy.Tifrunner.gnm2.ann1.DN5EM9	DN5EM9.1	Known_gene	1	149664	150610	arahy.Tifrunner.gnm2.scaffold_36	+	947	528							-0.965598	0.904101	0.812937	-1.08969	0.984853	0.78943	RYR09530.1|3.31e-113|hypothetical protein Ahy_B05g077883 [Arachis hypogaea]			K02886//large subunit ribosomal protein L2+ko03010//Ribosome	GO:0110165//cellular anatomical entity;GO:0005622//intracellular anatomical structure;GO:0009507//chloroplast;GO:0043226//organelle;GO:0043227//membrane-bounded organelle;GO:0043231//intracellular membrane-bounded organelle;GO:0043229//intracellular organelle;GO:0005737//cytoplasm;GO:0009536//plastid;GO:0005488//binding;GO:1901363//heterocyclic compound binding;GO:0036094//small molecule binding;…
arahy.Tifrunner.gnm2.ann1.TJHX2R	0.07	0.01	0.04	0.07	0.05	0.03	0.03	0.05	0.01	0.07	0.13	0.07	arahy.Tifrunner.gnm2.ann1.TJHX2R	TJHX2R.1	Known_gene	1	149706	154238	arahy.Tifrunner.gnm2.chr15	+	4533	2131	-0.707127	0.984428	0.714923	0.15387	0.981522	0.949376	-0.687781	0.833894	0.631124	-1.5437	0.92809	0.34974	XP_025651049.1|0.0|ATP-dependent 6-phosphofructokinase 5, chloroplastic-like isoform X1 [Arachis hypogaea]			K00850//6-phosphofructokinase 1 [EC:2.7.1.11]+ko00010//Glycolysis / Gluconeogenesis+ko00030//Pentose phosphate pathway+ko01230//Biosynthesis of amino acids+ko03018//RNA degradation+ko01100//Metabolic pathways+ko00052//Galactose metabolism+ko00051//Fructose and mannose metabolism+ko01110//Biosynthesis of secondary metabolites+ko01200//Carbon metabolism	GO:0009987//cellular process;GO:0044237//cellular metabolic process;GO:0071704//organic substance metabolic process;GO:0006793//phosphorus metabolic process;GO:0006002//fructose 6-phosphate metabolic process;GO:1901135//carbohydrate derivative metabolic process;GO:0008152//metabolic process;GO:0006796//phosphate-containing compound metabolic process;GO:0019637//organophosphate metabolic process;G…
arahy.Tifrunner.gnm2.ann1.VE9EQN	0.07	0.01	0.04	0.07	0.05	0.03	0.03	0.05	0.01	0.07	0.13	0.07	arahy.Tifrunner.gnm2.ann1.VE9EQN	VE9EQN.1	Known_gene	1	149706	154238	arahy.Tifrunner.gnm2.chr15	+	4533	2131	-0.707127	0.984428	0.714923	0.15387	0.981522	0.949376	-0.687781	0.833894	0.631124	-1.5437	0.92809	0.34974	XP_025651049.1|0.0|ATP-dependent 6-phosphofructokinase 5, chloroplastic-like isoform X1 [Arachis hypogaea]			K00850//6-phosphofructokinase 1 [EC:2.7.1.11]+ko00010//Glycolysis / Gluconeogenesis+ko00030//Pentose phosphate pathway+ko01230//Biosynthesis of amino acids+ko03018//RNA degradation+ko01100//Metabolic pathways+ko00052//Galactose metabolism+ko00051//Fructose and mannose metabolism+ko01110//Biosynthesis of secondary metabolites+ko01200//Carbon metabolism	GO:0009987//cellular process;GO:0006002//fructose 6-phosphate metabolic process;GO:0006796//phosphate-containing compound metabolic process;GO:0006793//phosphorus metabolic process;GO:0071704//organic substance metabolic process;GO:0008152//metabolic process;GO:1901135//carbohydrate derivative metabolic process;GO:0019637//organophosphate metabolic process;GO:0044237//cellular metabolic process;G…
arahy.Tifrunner.gnm2.ann1.24YBJ7	0.44	0.47	0.54	0.43	0.62	0.31	0.65	0.58	0.22	0.6	0.46	0.22	arahy.Tifrunner.gnm2.ann1.24YBJ7	24YBJ7.1	Known_gene	1	151016	156349	arahy.Tifrunner.gnm2.chr01	-	5334	3136	0.116607	0.984428	0.756733	0.135438	0.903651	0.732366	0.153626	0.880061	0.715822	0.14378	0.984853	0.745158	XP_020981046.1|0.0|mitogen-activated protein kinase kinase kinase 5-like [Arachis duranensis]			K04420//mitogen-activated protein kinase kinase kinase 2 [EC:2.7.11.25]	GO:0032555//purine ribonucleotide binding;GO:0035639//purine ribonucleoside triphosphate binding;GO:0016301//kinase activity;GO:0005488//binding;GO:0000166//nucleotide binding;GO:0016773//phosphotransferase activity, alcohol group as acceptor;GO:0016772//transferase activity, transferring phosphorus-containing groups;GO:1901363//heterocyclic compound binding;GO:0043168//anion binding;GO:0004672//…
arahy.Tifrunner.gnm2.ann1.QI67VD	0.21	0.36	0.25	0.27	0.01	0.07	0.1	0.11	0	0.01	0.3	0.03	arahy.Tifrunner.gnm2.ann1.QI67VD	QI67VD.1	Known_gene	1	151042	154547	arahy.Tifrunner.gnm2.scaffold_36	+	3506	3015	1.33208	0.526372	0.084076	2.15514	0.0196807	0.00514687	0.0284545	0.999882	0.990301	-0.790001	0.984853	0.716625	YP_009472198.1|0.0|hypothetical chloroplast RF21 [Arachis hypogaea]			K02886//large subunit ribosomal protein L2+ko03010//Ribosome;K02703//photosystem II P680 reaction center D1 protein [EC:1.10.3.9]+ko01100//Metabolic pathways+ko00195//Photosynthesis;K02967//small subunit ribosomal protein S2+ko03010//Ribosome;K10747//DNA ligase 1 [EC:6.5.1.1 6.5.1.6 6.5.1.7]+ko03420//Nucleotide excision repair+ko03030//DNA replication+ko03410//Base excision repair+ko03430//Mismat…	GO:0009507//chloroplast;GO:0043227//membrane-bounded organelle;GO:0009570//chloroplast stroma;GO:0005737//cytoplasm;GO:0043226//organelle;GO:0009536//plastid;GO:0043229//intracellular organelle;GO:0110165//cellular anatomical entity;GO:0043231//intracellular membrane-bounded organelle;GO:0005622//intracellular anatomical structure;GO:0009532//plastid stroma;GO:0043168//anion binding;GO:0036094//s…	7	0.999476
arahy.Tifrunner.gnm2.ann1.74FNJK	54.9	56.15	50.87	51.34	49.55	51.41	64.99	60.6	67.4	74.46	74.78	72.99	arahy.Tifrunner.gnm2.ann1.74FNJK	74FNJK.1	Known_gene	1	151298	157040	arahy.Tifrunner.gnm2.chr11	-	5743	2325	0.0770111	0.536906	0.0873839	-0.15479	0.00531505	0.00119222	-0.473594	7.73136e-33	2.62779e-34	-0.234606	1.26457e-06	1.6378e-08	RYR27324.1|0.0|hypothetical protein Ahy_B01g051373 isoform A [Arachis hypogaea]			K00036//glucose-6-phosphate 1-dehydrogenase [EC:1.1.1.49 1.1.1.363]+ko00030//Pentose phosphate pathway+ko01100//Metabolic pathways+ko01110//Biosynthesis of secondary metabolites+ko01200//Carbon metabolism+ko00480//Glutathione metabolism	GO:0006006//glucose metabolic process;GO:0008152//metabolic process;GO:0006091//generation of precursor metabolites and energy;GO:0019318//hexose metabolic process;GO:0044238//primary metabolic process;GO:0044281//small molecule metabolic process;GO:0051156//glucose 6-phosphate metabolic process;GO:0006739//NADP metabolic process;GO:0009987//cellular process;GO:0005975//carbohydrate metabolic pro…	4	0.993489
arahy.Tifrunner.gnm2.ann1.YBE8DS	0	0.17	0	0.16	0	0	0.31	0.16	0	0	0.16	0	arahy.Tifrunner.gnm2.ann1.YBE8DS	YBE8DS.1	Known_gene	1	153980	156615	arahy.Tifrunner.gnm2.chr16	+	2636	756	0.937179	0.984428	0.812544	-1.1779	0.835683	0.626298	-0.00381721	0.999882	0.999254	2.11575	0.964018	0.407858	XP_029149416.1|3.42e-116|ubiquitin-like domain-containing protein CIP73 [Arachis hypogaea]			K23390//large proline-rich protein BAG6		9	0.999894
arahy.Tifrunner.gnm2.ann1.SV0IPA	0	0	0	0	0	0	0	0	0	0	0	0.06	arahy.Tifrunner.gnm2.ann1.SV0IPA	SV0IPA.1	Known_gene	1	156408	157943	arahy.Tifrunner.gnm2.scaffold_36	+	1536	1428							-0.965598	0.904101	0.812937	-1.08969	0.984853	0.78943	KAF1855819.1|0.0|hypothetical protein Lal_00045181 [Lupinus albus]			K01963//acetyl-CoA carboxylase carboxyl transferase subunit beta [EC:6.4.1.2 2.1.3.15]+ko00640//Propanoate metabolism+ko01100//Metabolic pathways+ko01110//Biosynthesis of secondary metabolites+ko00061//Fatty acid biosynthesis+ko01212//Fatty acid metabolism+ko00620//Pyruvate metabolism+ko01200//Carbon metabolism;K14500//BR-signaling kinase [EC:2.7.11.1]+ko04075//Plant hormone signal transduction;K…	GO:0043231//intracellular membrane-bounded organelle;GO:0110165//cellular anatomical entity;GO:0043226//organelle;GO:0043229//intracellular organelle;GO:0009570//chloroplast stroma;GO:0009532//plastid stroma;GO:0005737//cytoplasm;GO:0005622//intracellular anatomical structure;GO:0043227//membrane-bounded organelle;GO:0009536//plastid;GO:0009507//chloroplast;GO:0035639//purine ribonucleoside triph…
arahy.Tifrunner.gnm2.ann1.4N1ELM	1.69	1.32	1.35	0.98	1.57	1.67	1.72	1.51	2.23	1.41	1.71	1.48	arahy.Tifrunner.gnm2.ann1.4N1ELM	4N1ELM.1	Known_gene	1	157149	161934	arahy.Tifrunner.gnm2.chr07	-	4786	2384	0.0236669	0.998824	0.924742	-0.232397	0.549647	0.311265	-0.0395063	0.931284	0.872003	0.223717	0.904755	0.318595	XP_016165950.1|0.0|uncharacterized protein LOC107608743 isoform X1 [Arachis ipaensis]			K22824//pre-mRNA-splicing regulator WTAP	GO:0005488//binding;GO:0003676//nucleic acid binding;GO:1901363//heterocyclic compound binding;GO:0097159//organic cyclic compound binding;	9	0.999157
arahy.Tifrunner.gnm2.ann1.1N1W3S	1.44	1.54	1.31	1.49	1.43	1.33	2.48	2.43	2.37	1.71	1.5	1.49	arahy.Tifrunner.gnm2.ann1.1N1W3S	1N1W3S.1	Known_gene	1	158158	161293	arahy.Tifrunner.gnm2.chr15	-	3136	2012	-0.00794467	0.999956	0.975064	-0.669826	0.00983275	0.00236043	-0.0710468	0.904101	0.774279	0.597821	0.086302	0.00533051	XP_015963374.2|2.60e-248|cyclin-D4-1 isoform X2 [Arachis duranensis]			K18810//cyclin D1/2/4, plant		9	0.999999
arahy.Tifrunner.gnm2.ann1.KQ74R7	1.44	1.54	1.31	1.49	1.43	1.33	2.48	2.43	2.37	1.71	1.5	1.49	arahy.Tifrunner.gnm2.ann1.KQ74R7	KQ74R7.1	Known_gene	1	158158	161293	arahy.Tifrunner.gnm2.chr15	-	3136	2012	-0.00794467	0.999956	0.975064	-0.669826	0.00983275	0.00236043	-0.0710468	0.904101	0.774279	0.597821	0.086302	0.00533051	XP_015963374.2|2.60e-248|cyclin-D4-1 isoform X2 [Arachis duranensis]			K18810//cyclin D1/2/4, plant		9	0.999999
arahy.Tifrunner.gnm2.ann1.MMVZ8N	6.14	6.07	6.26	6.39	6.7	6.4	7.08	5.67	6.05	7.33	6.63	6.72	arahy.Tifrunner.gnm2.ann1.MMVZ8N	MMVZ8N.1	Known_gene	1	158808	162974	arahy.Tifrunner.gnm2.chr01	-	4167	1816	-0.0883369	0.984428	0.478602	0.0772227	0.78932	0.552079	-0.0122543	0.963038	0.920515	-0.170748	0.748098	0.182204	XP_015956172.1|1.29e-171|uncharacterized protein LOC107480248 [Arachis duranensis]			K02897//large subunit ribosomal protein L25+ko03010//Ribosome	GO:0009987//cellular process;GO:0043043//peptide biosynthetic process;GO:0044260//cellular macromolecule metabolic process;GO:0043603//cellular amide metabolic process;GO:0006807//nitrogen compound metabolic process;GO:0034641//cellular nitrogen compound metabolic process;GO:0008152//metabolic process;GO:0043604//amide biosynthetic process;GO:0043170//macromolecule metabolic process;GO:0044238//p…	4	0.77396
arahy.Tifrunner.gnm2.ann1.6Z0X2U	3.51	2.26	3.09	2.88	2.53	2.27	4.46	4.21	4.2	3.84	4.3	4.29	arahy.Tifrunner.gnm2.ann1.6Z0X2U	6Z0X2U.1	Known_gene	1	159635	163438	arahy.Tifrunner.gnm2.chr20	+	3804	1670	0.195904	0.932677	0.357998	-0.44052	0.0545069	0.0166382	-0.626978	0.00324931	0.000758032	0.0166776	0.99501	0.917219	XP_016179753.1|7.42e-271|uncharacterized protein LOC107622393 [Arachis ipaensis]			K21594//translation factor GUF1, mitochondrial [EC:3.6.5.-]		5	0.999999
arahy.Tifrunner.gnm2.ann1.U9NLF1	0	0	0	0	0	0	0.13	0	0.04	0	0	0.05	arahy.Tifrunner.gnm2.ann1.U9NLF1	U9NLF1.1	Known_gene	1	159942	162788	arahy.Tifrunner.gnm2.chr02	+	2847	1368				-2.74144	0.684722	0.434812	-0.965598	0.904101	0.812937	1.80927	0.984853	0.51406	XP_029144614.1|2.50e-285|probable serine/threonine-protein kinase PBL25 [Arachis hypogaea]			K13430//serine/threonine-protein kinase PBS1 [EC:2.7.11.1]+ko04626//Plant-pathogen interaction	GO:0097367//carbohydrate derivative binding;GO:0000166//nucleotide binding;GO:0032559//adenyl ribonucleotide binding;GO:0004715//non-membrane spanning protein tyrosine kinase activity;GO:0043168//anion binding;GO:0032555//purine ribonucleotide binding;GO:1901363//heterocyclic compound binding;GO:0036094//small molecule binding;GO:0032553//ribonucleotide binding;GO:0004674//protein serine/threonin…
arahy.Tifrunner.gnm2.ann1.PZ0LJA	16.17	16.27	15.15	15.76	16.4	17.25	20.67	17.94	21.54	17.66	15.63	17.09	arahy.Tifrunner.gnm2.ann1.PZ0LJA	PZ0LJA.1	Known_gene	1	160672	163656	arahy.Tifrunner.gnm2.chr13	+	2985	1260	-0.0645754	0.984428	0.502628	-0.239919	0.0426809	0.0125092	0.0422382	0.840398	0.661686	0.224693	0.219329	0.0198885	XP_016187780.1|2.00e-289|26S protease regulatory subunit 8 homolog A [Arachis ipaensis]		pleiotropic drug resistance 12 (best arabidopsis hit)	K03066//26S proteasome regulatory subunit T6+ko03050//Proteasome	GO:0019538//protein metabolic process;GO:0009057//macromolecule catabolic process;GO:0030163//protein catabolic process;GO:0071704//organic substance metabolic process;GO:1901564//organonitrogen compound metabolic process;GO:0008152//metabolic process;GO:0043170//macromolecule metabolic process;GO:1901565//organonitrogen compound catabolic process;GO:0006807//nitrogen compound metabolic process;G…	9	0.999999
arahy.Tifrunner.gnm2.ann1.HF5IIF	5.91	7.31	8.07	6.68	7.38	7.26	6.85	7.64	8.63	7.89	7.63	7.39	arahy.Tifrunner.gnm2.ann1.HF5IIF	HF5IIF.1	Known_gene	1	160957	163752	arahy.Tifrunner.gnm2.chr14	-	2796	1714	-0.0115615	0.999956	0.930326	-0.021725	0.939603	0.871504	-0.0346873	0.904101	0.77364	-0.0172656	0.993737	0.888116	XP_016197166.1|0.0|uncharacterized protein LOC107638425 isoform X1 [Arachis ipaensis]			K20523//SH3 domain-containing YSC84-like protein 1	GO:0017076//purine nucleotide binding;GO:0016301//kinase activity;GO:0046872//metal ion binding;GO:0003824//catalytic activity;GO:0097159//organic cyclic compound binding;GO:0030554//adenyl nucleotide binding;GO:0032553//ribonucleotide binding;GO:0032559//adenyl ribonucleotide binding;GO:0000285//1-phosphatidylinositol-3-phosphate 5-kinase activity;GO:0005524//ATP binding;GO:0043168//anion bindin…	5	0.999999
arahy.Tifrunner.gnm2.ann1.SY7N9S	5.31	4.87	3.52	4.41	5.39	3.91	3.19	4.82	5.88	4.31	6.45	4.03	arahy.Tifrunner.gnm2.ann1.SY7N9S	SY7N9S.1	Known_gene	1	161013	164459	arahy.Tifrunner.gnm2.chr17	+	3447	360	-0.004044	0.999956	0.991272	0.0739493	0.924378	0.844134	-0.0463384	0.949688	0.899509	-0.11725	0.984853	0.753564	RYR00876.1|2.39e-43|hypothetical protein Ahy_B07g088968 [Arachis hypogaea]					4	0.999844
arahy.Tifrunner.gnm2.ann1.BNC4V9	4.19	4.41	4.63	4.71	4.22	4.37	4.28	4.61	4.7	4.21	5.7	5	arahy.Tifrunner.gnm2.ann1.BNC4V9	BNC4V9.1	Known_gene	1	161521	164678	arahy.Tifrunner.gnm2.chr07	+	3158	2083	-0.0158201	0.994238	0.910437	0.0586771	0.86667	0.672675	-0.0945455	0.742822	0.513793	-0.162088	0.8462	0.257282	XP_020962458.1|0.0|pentatricopeptide repeat-containing protein At4g21065-like [Arachis ipaensis]			K05849//solute carrier family 8 (sodium/calcium exchanger);K23541//Ca2+/H+ antiporter, TMEM165/GDT1 family	GO:0046872//metal ion binding;GO:0046914//transition metal ion binding;GO:0043167//ion binding;GO:0005488//binding;GO:0008270//zinc ion binding;GO:0043169//cation binding;	4	0.999962
arahy.Tifrunner.gnm2.ann1.DVRC8P	0	0	0	0.08	0	0	0.03	0.05	0.07	0.03	0	0.11	arahy.Tifrunner.gnm2.ann1.DVRC8P	DVRC8P.1	Known_gene	1	162468	165208	arahy.Tifrunner.gnm2.chr18	+	2741	2238	-2.44204	0.984428	0.540805	-3.26588	0.427479	0.217478	-0.727909	0.903003	0.745933	0.112962	0.99501	0.945693	XP_025611201.1|0.0|putative cyclic nucleotide-gated ion channel 8 [Arachis hypogaea]			K05391//cyclic nucleotide gated channel, plant+ko04626//Plant-pathogen interaction
arahy.Tifrunner.gnm2.ann1.YR9HNH	0	0	0.1	0	0	0	0	0	0	0	0	0	arahy.Tifrunner.gnm2.ann1.YR9HNH	YR9HNH.1	Known_gene	1	163161	163815	arahy.Tifrunner.gnm2.scaffold_22	-	655	603	0.991383	0.984428	0.808038	1.12258	0.913109	0.783231							QHN95479.1|5.37e-110|fasciclin-like arabinogalactan protein [Arachis hypogaea]
arahy.Tifrunner.gnm2.ann1.S447W1	3.41	2.18	2.06	2.12	1.26	1.42	6.48	6.76	5.65	4.57	6.24	6.02	arahy.Tifrunner.gnm2.ann1.S447W1	S447W1.1	Known_gene	1	163375	168386	arahy.Tifrunner.gnm2.chr20	-	5012	939	0.685591	0.391482	0.0476358	-1.21288	2.40129e-06	3.0114e-07	-1.77109	1.17858e-09	1.17404e-10	0.136495	0.984853	0.473827	XP_016179755.1|1.52e-225|isoflavone reductase homolog [Arachis ipaensis]			K21568//pinoresinol/lariciresinol reductase [EC:1.23.1.1 1.23.1.2 1.23.1.3 1.23.1.4]+ko00999//Biosynthesis of various plant secondary metabolites+ko01100//Metabolic pathways+ko01110//Biosynthesis of secondary metabolites	GO:0003824//catalytic activity;GO:0016491//oxidoreductase activity;	5	1
arahy.Tifrunner.gnm2.ann1.RE1YA1	5.75	4.44	5.25	6.89	5.3	5.77	4.51	4.07	5.43	3.98	3.83	5.25	arahy.Tifrunner.gnm2.ann1.RE1YA1	RE1YA1.1	Known_gene	1	163699	165353	arahy.Tifrunner.gnm2.chr08	-	1655	858	-0.230122	0.851524	0.265049	0.237465	0.506519	0.277303	0.526665	0.0481297	0.0156805	0.0660168	0.984853	0.774985	XP_025612143.1|6.95e-45|uncharacterized protein LOC112705525 [Arachis hypogaea]			K17411//small subunit ribosomal protein S33	GO:0005840//ribosome;GO:0043228//non-membrane-bounded organelle;GO:0005739//mitochondrion;GO:0005622//intracellular anatomical structure;GO:0005737//cytoplasm;GO:0043226//organelle;GO:0043229//intracellular organelle;GO:0043227//membrane-bounded organelle;GO:0043232//intracellular non-membrane-bounded organelle;GO:0043231//intracellular membrane-bounded organelle;GO:0110165//cellular anatomical e…	11	0.988682
arahy.Tifrunner.gnm2.ann1.C24P33	2.75	3.21	2.96	2.55	2.36	2.33	3.17	3.42	4.25	3.32	3.28	3.54	arahy.Tifrunner.gnm2.ann1.C24P33	C24P33.1	Known_gene	1	163786	166902	arahy.Tifrunner.gnm2.chr12	+	3117	883	0.300744	0.87734	0.291478	-0.181342	0.733284	0.486104	-0.413198	0.282897	0.133939	0.0760661	0.984853	0.762418	XP_020980905.1|4.48e-140|uncharacterized protein LOC107495029 isoform X2 [Arachis duranensis]					5	0.955395
arahy.Tifrunner.gnm2.ann1.C24P3Z	2.75	3.21	2.96	2.55	2.36	2.33	3.17	3.42	4.25	3.32	3.28	3.54	arahy.Tifrunner.gnm2.ann1.C24P3Z	C24P3Z.1	Known_gene	1	163786	166902	arahy.Tifrunner.gnm2.chr12	+	3117	883	0.300744	0.87734	0.291478	-0.181342	0.733284	0.486104	-0.413198	0.282897	0.133939	0.0760661	0.984853	0.762418	XP_020980905.1|4.48e-140|uncharacterized protein LOC107495029 isoform X2 [Arachis duranensis]					5	0.955395
arahy.Tifrunner.gnm2.ann1.JXBE2X	0.02	0	0	0	0	0.11	0	0	0.61	0.44	0	0	arahy.Tifrunner.gnm2.ann1.JXBE2X	JXBE2X.1	Known_gene	1	164101	164655	arahy.Tifrunner.gnm2.chr03	+	555	555	-0.93217	0.984428	0.819299	-2.98574	0.6444	0.396122	-1.46672	0.850785	0.67602	0.594863	0.984853	0.805832	QHO55227.1|7.50e-126|uncharacterized protein DS421_3g63480 [Arachis hypogaea]					5	0.997005
arahy.Tifrunner.gnm2.ann1.Y6EKB2	0	0.32	0	0	0.17	0	0	0.28	0.28	0	0	0	arahy.Tifrunner.gnm2.ann1.Y6EKB2	Y6EKB2.1	Known_gene	1	164269	166484	arahy.Tifrunner.gnm2.chr03	-	2216	525	0.93723	0.984428	0.815094	-0.798015	0.913109	0.762236	0.957955	0.904101	0.814391	2.69577	0.972767	0.424499	QHO55227.1|2.84e-84|uncharacterized protein DS421_3g63480 [Arachis hypogaea]					6	0.744913
arahy.Tifrunner.gnm2.ann1.3W5ZV8	10.71	7.21	26.62	11.6	19.73	8.66	9.21	9.53	10.44	7.41	10.51	9.3	arahy.Tifrunner.gnm2.ann1.3W5ZV8	3W5ZV8.1	Known_gene	1	165296	165672	arahy.Tifrunner.gnm2.scaffold_36	+	377	264	0.140975	0.985547	0.830098	0.723263	0.417591	0.21068	0.641011	0.115673	0.0443898	0.0616332	0.985444	0.840082	TKY46750.1|1.54e-56|Ycf68 protein [Spatholobus suberectus]			K03046//DNA-directed RNA polymerase subunit beta' [EC:2.7.7.6]+ko03020//RNA polymerase;K22390//acid phosphatase type 7;K05573//NAD(P)H-quinone oxidoreductase subunit 2 [EC:7.1.1.2]+ko01100//Metabolic pathways+ko00190//Oxidative phosphorylation	GO:0016021//integral component of membrane;GO:0031224//intrinsic component of membrane;GO:0016020//membrane;GO:0110165//cellular anatomical entity;	12	0.999996
arahy.Tifrunner.gnm2.ann1.88RRM9	15.78	8.36	21.03	11.03	15.37	7.83	15.14	9.49	7.23	9.11	10.01	9.38	arahy.Tifrunner.gnm2.ann1.88RRM9	88RRM9.1	Known_gene	1	165896	166211	arahy.Tifrunner.gnm2.scaffold_36	+	316	294	0.379398	0.783395	0.208516	0.618265	0.128924	0.046597	0.353178	0.414196	0.220481	0.119586	0.984853	0.68935	KAF1855284.1|7.45e-63|hypothetical protein Lal_00044983 [Lupinus albus]					7	0.984536
arahy.Tifrunner.gnm2.ann1.Q2H7V9	19.34	20.7	16.04	19.45	19.26	22.17	19.4	21.75	19.83	18.06	24.36	20.74	arahy.Tifrunner.gnm2.ann1.Q2H7V9	Q2H7V9.1	Known_gene	1	166185	169582	arahy.Tifrunner.gnm2.chr03	+	3398	1062	-0.128777	0.804642	0.224801	-0.0221182	0.924378	0.832147	0.0200671	0.919697	0.852594	-0.0795533	0.984853	0.4558	XP_015951687.1|5.04e-70|uncharacterized protein At2g27730, mitochondrial [Arachis duranensis]			K22255//ATPase inhibitor, mitochondrial	GO:0005622//intracellular anatomical structure;GO:0030964//NADH dehydrogenase complex;GO:0070469//respirasome;GO:0043229//intracellular organelle;GO:0016021//integral component of membrane;GO:0110165//cellular anatomical entity;GO:1902495//transmembrane transporter complex;GO:0031090//organelle membrane;GO:0005743//mitochondrial inner membrane;GO:0005737//cytoplasm;GO:0005747//mitochondrial respi…	8	0.977888
arahy.Tifrunner.gnm2.ann1.DEN066	1.31	1.77	1.97	0.6	0.49	1.86	1.05	1.65	0.99	0.27	0.92	1.27	arahy.Tifrunner.gnm2.ann1.DEN066	DEN066.1	Known_gene	1	166313	166795	arahy.Tifrunner.gnm2.scaffold_36	+	483	267	0.727025	0.978441	0.435226	0.63815	0.709971	0.461208	0.467426	0.864904	0.696063	0.559528	0.984853	0.61522	RWR98250.1|1.51e-20|ycf68 protein [Cinnamomum micranthum f. kanehirae]				GO:0110165//cellular anatomical entity;GO:0016021//integral component of membrane;GO:0031224//intrinsic component of membrane;GO:0016020//membrane;	7	0.985191
arahy.Tifrunner.gnm2.ann1.2028G8	2.96	0.78	2.12	3.25	2.95	1.22	0.68	0.83	1.56	2.54	1.05	0.81	arahy.Tifrunner.gnm2.ann1.2028G8	2028G8.1	Known_gene	1	166461	167219	arahy.Tifrunner.gnm2.scaffold_27	+	759	558	-0.365437	0.984428	0.466945	1.10911	0.174051	0.0671317	0.827031	0.255583	0.117272	-0.640204	0.909394	0.325239	QHO29199.1|3.10e-66|uncharacterized protein DS421_7g223200 [Arachis hypogaea]					11	0.999306
arahy.Tifrunner.gnm2.ann1.X45DL8	2.96	0.78	2.12	3.25	2.95	1.22	0.68	0.83	1.56	2.54	1.05	0.81	arahy.Tifrunner.gnm2.ann1.X45DL8	X45DL8.1	Known_gene	1	166461	167219	arahy.Tifrunner.gnm2.scaffold_27	+	759	558	-0.365437	0.984428	0.466945	1.10911	0.174051	0.0671317	0.827031	0.255583	0.117272	-0.640204	0.909394	0.325239	QHO29199.1|3.10e-66|uncharacterized protein DS421_7g223200 [Arachis hypogaea]					11	0.999306
arahy.Tifrunner.gnm2.ann1.QR57P7	9.62	10.58	10.06	6.65	7.73	6.88	2.91	1.74	1.55	4.35	5.2	3.49	arahy.Tifrunner.gnm2.ann1.QR57P7	QR57P7.1	Known_gene	1	166461	166917	arahy.Tifrunner.gnm2.scaffold_27	+	457	450	0.501973	0.292054	0.0290638	2.40493	8.60884e-13	6.16746e-14	0.788831	0.0236832	0.00695422	-1.10347	0.11069	0.00746075	QHN92727.1|3.20e-90|Putative uncharacterized proteinW-F [Arachis hypogaea]					12	0.964685
arahy.Tifrunner.gnm2.ann1.M1EJI8	1.28	0.87	1.03	1.36	1.37	1.29	0.87	0.55	0.59	0.15	0.32	0.22	arahy.Tifrunner.gnm2.ann1.M1EJI8	M1EJI8.1	Known_gene	1	166775	168280	arahy.Tifrunner.gnm2.chr13	-	1506	1294	-0.341501	0.922485	0.34283	0.815191	0.166007	0.0633105	2.75252	4.6164e-06	6.68957e-07	1.60477	0.20961	0.0185483	XP_016187782.1|1.53e-163|thioredoxin-like 1-2, chloroplastic [Arachis ipaensis]			K03671//thioredoxin 1		11	0.671993
arahy.Tifrunner.gnm2.ann1.20TFSQ	0.33	0	0.41	0.68	1.06	0.61	0.18	0.39	0	0	1.01	0	arahy.Tifrunner.gnm2.ann1.20TFSQ	20TFSQ.1	Known_gene	1	166810	167262	arahy.Tifrunner.gnm2.scaffold_36	+	453	429	-1.86844	0.676654	0.142288	0.571485	0.918291	0.796566	1.30599	0.531257	0.310799	-1.12858	0.984853	0.592731	RYR42392.1|2.08e-107|hypothetical protein Ahy_A08g038864 [Arachis hypogaea]					2	0.947362
arahy.Tifrunner.gnm2.ann1.P2FSG5	0.33	0	0.41	0.68	1.06	0.61	0.18	0.39	0	0	1.01	0	arahy.Tifrunner.gnm2.ann1.P2FSG5	P2FSG5.1	Known_gene	1	166810	167262	arahy.Tifrunner.gnm2.scaffold_36	+	453	429	-1.86844	0.676654	0.142288	0.571485	0.918291	0.796566	1.30599	0.531257	0.310799	-1.12858	0.984853	0.592731	RYR42392.1|2.08e-107|hypothetical protein Ahy_A08g038864 [Arachis hypogaea]					2	0.947362
arahy.Tifrunner.gnm2.ann1.ZMH4QB	0	0	0	0.32	0	0	0	0	0	0	0	0	arahy.Tifrunner.gnm2.ann1.ZMH4QB	ZMH4QB.1	Known_gene	1	167710	168299	arahy.Tifrunner.gnm2.scaffold_36	+	590	495	-1.85587	0.984428	0.645587				1.88117	0.833894	0.641097				KAF1876779.1|1.91e-104|hypothetical protein Lal_00043709 [Lupinus albus]			K02704//photosystem II CP47 chlorophyll apoprotein+ko01100//Metabolic pathways+ko00195//Photosynthesis;K19882//O-palmitoleoyl-L-serine hydrolase [EC:3.1.1.98]	GO:0015979//photosynthesis;GO:0044237//cellular metabolic process;GO:0009987//cellular process;GO:0008152//metabolic process;GO:0043226//organelle;GO:0016020//membrane;GO:0043231//intracellular membrane-bounded organelle;GO:0110165//cellular anatomical entity;GO:0031224//intrinsic component of membrane;GO:0005737//cytoplasm;GO:0009579//thylakoid;GO:0043227//membrane-bounded organelle;GO:0009536//…	2	0.999086
arahy.Tifrunner.gnm2.ann1.64N8RC	0	0	0	0	0.71	0	0	0	0	0	0	0	arahy.Tifrunner.gnm2.ann1.64N8RC	64N8RC.1	Known_gene	1	167774	168408	arahy.Tifrunner.gnm2.scaffold_27	+	635	540	-3.33757	0.866166	0.280453				3.36418	0.500134	0.285179				KRH17772.2|4.35e-48|1					2	0.999086
arahy.Tifrunner.gnm2.ann1.FLZ3NT	5.33	4.91	15.59	4.67	4.56	4.29	8.96	8.59	5.93	8.74	10.02	3.87	arahy.Tifrunner.gnm2.ann1.FLZ3NT	FLZ3NT.1	Known_gene	1	167774	168408	arahy.Tifrunner.gnm2.scaffold_27	+	635	495	0.920653	0.591362	0.105547	0.23318	0.870978	0.687795	-0.661374	0.0922151	0.0338171	0.0316128	0.99501	0.91149	KRH17772.2|3.40e-48|1					10	0.528431
arahy.Tifrunner.gnm2.ann1.BS5BMY	0.1	0	0.06	0	0	0.02	0.07	0.02	0	0.03	0.04	0	arahy.Tifrunner.gnm2.ann1.BS5BMY	BS5BMY.1	Known_gene	1	168598	174084	arahy.Tifrunner.gnm2.chr01	+	5487	2757	2.5016	0.882649	0.29707	0.704018	0.881603	0.703675	-0.890941	0.904101	0.812764	0.916919	0.984853	0.70061	RYR80129.1|0.0|hypothetical protein Ahy_A01g004907 [Arachis hypogaea]	LOB		K13944//LOB domain-containing protein 16
arahy.Tifrunner.gnm2.ann1.APHT5F	0.11	0	0	0	0	0	0	0	0	0	0	0	arahy.Tifrunner.gnm2.ann1.APHT5F	APHT5F.1	Known_gene	1	169930	170772	arahy.Tifrunner.gnm2.scaffold_22	-	843	549	0.991383	0.984428	0.808038	1.12258	0.913109	0.783231							RDY14790.1|2.44e-85|hypothetical protein CR513_00091, partial [Mucuna pruriens]				GO:0043231//intracellular membrane-bounded organelle;GO:0043229//intracellular organelle;GO:0005622//intracellular anatomical structure;GO:0043226//organelle;GO:0005737//cytoplasm;GO:0043227//membrane-bounded organelle;GO:0005739//mitochondrion;GO:0110165//cellular anatomical entity;
arahy.Tifrunner.gnm2.ann1.JMB3VF	0.56	0.4	0.4	0.61	0.81	0.6	0.27	0.28	0.35	1.01	0.67	0.87	arahy.Tifrunner.gnm2.ann1.JMB3VF	JMB3VF.1	Known_gene	1	170107	172098	arahy.Tifrunner.gnm2.chr13	-	1992	1560	-0.631759	0.772637	0.200788	0.727907	0.456194	0.238267	-0.276928	0.737267	0.506751	-1.62956	0.0321832	0.00150724	XP_016187784.1|3.19e-124|photosynthetic NDH subunit of subcomplex B 4, chloroplastic [Arachis ipaensis]				GO:0015979//photosynthesis;GO:0044237//cellular metabolic process;GO:0022900//electron transport chain;GO:0009987//cellular process;GO:0009773//photosynthetic electron transport in photosystem I;GO:0006091//generation of precursor metabolites and energy;GO:0009767//photosynthetic electron transport chain;GO:0019684//photosynthesis, light reaction;GO:0008152//metabolic process;GO:0009534//chloropl…	3	0.999728
arahy.Tifrunner.gnm2.ann1.WJTY0M	0.91	1.34	1.25	0.59	0.2	1.04	0.38	1.41	0.12	0.39	0.43	0.51	arahy.Tifrunner.gnm2.ann1.WJTY0M	WJTY0M.1	Known_gene	1	170809	172024	arahy.Tifrunner.gnm2.chr20	-	1216	1140	0.949047	0.462528	0.0647812	0.987483	0.21715	0.0886655	0.579525	0.619852	0.388003	0.543112	0.984853	0.464778	XP_015950374.1|3.53e-223|isoflavone reductase homolog [Arachis duranensis]			K21568//pinoresinol/lariciresinol reductase [EC:1.23.1.1 1.23.1.2 1.23.1.3 1.23.1.4]+ko00999//Biosynthesis of various plant secondary metabolites+ko01100//Metabolic pathways+ko01110//Biosynthesis of secondary metabolites	GO:0016491//oxidoreductase activity;GO:0003824//catalytic activity;	7	0.999272
arahy.Tifrunner.gnm2.ann1.16X2PZ	18.08	19.93	18.87	17.13	20.61	19.05	19.69	19.04	18.56	21.62	18.07	17.64	arahy.Tifrunner.gnm2.ann1.16X2PZ	16X2PZ.1	Known_gene	1	171023	172746	arahy.Tifrunner.gnm2.chr15	+	1724	594	-0.00944799	0.999956	0.943387	0.0855713	0.753611	0.508526	0.0552915	0.858647	0.686414	-0.0326082	0.984853	0.806707	XP_025651053.1|3.24e-131|protein CURVATURE THYLAKOID 1D, chloroplastic-like [Arachis hypogaea]			K01092//myo-inositol-1(or 4)-monophosphatase [EC:3.1.3.25]+ko01100//Metabolic pathways+ko01110//Biosynthesis of secondary metabolites+ko04070//Phosphatidylinositol signaling system+ko00562//Inositol phosphate metabolism	GO:0009579//thylakoid;GO:0005622//intracellular anatomical structure;GO:0031224//intrinsic component of membrane;GO:0016020//membrane;GO:0016021//integral component of membrane;GO:0110165//cellular anatomical entity;	5	0.99996
arahy.Tifrunner.gnm2.ann1.246C9P	18.08	19.93	18.87	17.13	20.61	19.05	19.69	19.04	18.56	21.62	18.07	17.64	arahy.Tifrunner.gnm2.ann1.246C9P	246C9P.1	Known_gene	1	171023	172746	arahy.Tifrunner.gnm2.chr15	+	1724	594	-0.00944799	0.999956	0.943387	0.0855713	0.753611	0.508526	0.0552915	0.858647	0.686414	-0.0326082	0.984853	0.806707	XP_025651053.1|3.24e-131|protein CURVATURE THYLAKOID 1D, chloroplastic-like [Arachis hypogaea]			K01092//myo-inositol-1(or 4)-monophosphatase [EC:3.1.3.25]+ko01100//Metabolic pathways+ko01110//Biosynthesis of secondary metabolites+ko04070//Phosphatidylinositol signaling system+ko00562//Inositol phosphate metabolism	GO:0110165//cellular anatomical entity;GO:0031224//intrinsic component of membrane;GO:0016020//membrane;GO:0005622//intracellular anatomical structure;GO:0016021//integral component of membrane;GO:0009579//thylakoid;	5	0.99996
arahy.Tifrunner.gnm2.ann1.HCQ68S	1.39	1.06	1.23	1.14	0.87	0.97	1.81	0.86	1.44	0.95	1.54	1.3	arahy.Tifrunner.gnm2.ann1.HCQ68S	HCQ68S.1	Known_gene	1	171924	174588	arahy.Tifrunner.gnm2.chr11	+	2665	1677	0.290019	0.94584	0.374554	-0.0694147	0.924378	0.828111	-0.280265	0.630014	0.397208	0.0862957	0.984853	0.789957	XP_016191361.1|6.90e-196|F-box protein At4g35930 [Arachis ipaensis]					10	0.985594
arahy.Tifrunner.gnm2.ann1.3TL6MN	20.21	18.15	21.36	19.78	19.56	20.11	23.83	24.85	22.25	22.09	22.74	18.18	arahy.Tifrunner.gnm2.ann1.3TL6MN	3TL6MN.1	Known_gene	1	172107	173214	arahy.Tifrunner.gnm2.chr19	+	1108	949	-0.00500225	0.999956	0.961001	-0.150463	0.29423	0.131218	-0.0127948	0.951592	0.902749	0.13975	0.731692	0.172212	XP_016204594.1|1.54e-134|E3 ubiquitin-protein ligase RNF170 [Arachis ipaensis]			K15707//E3 ubiquitin-protein ligase RNF170 [EC:2.3.2.27]	GO:0016020//membrane;GO:0110165//cellular anatomical entity;GO:0016021//integral component of membrane;GO:0031224//intrinsic component of membrane;GO:0140096//catalytic activity, acting on a protein;GO:0004842//ubiquitin-protein transferase activity;GO:0016740//transferase activity;GO:0061659//ubiquitin-like protein ligase activity;GO:0019787//ubiquitin-like protein transferase activity;GO:000382…	9	0.998813
arahy.Tifrunner.gnm2.ann1.WHJ0M8	10.55	9.04	10.38	12.18	9.95	10.2	7.15	8.44	9.61	7.87	7.54	7.28	arahy.Tifrunner.gnm2.ann1.WHJ0M8	WHJ0M8.1	Known_gene	1	172722	174186	arahy.Tifrunner.gnm2.chr13	+	1465	1234	-0.120534	0.922485	0.342659	0.344257	0.0398581	0.0115561	0.584135	7.09108e-05	1.20945e-05	0.12637	0.949223	0.37932	XP_016187783.1|1.00e-129|uncharacterized endoplasmic reticulum membrane protein C16E8.02 [Arachis ipaensis]				GO:0016021//integral component of membrane;GO:0016020//membrane;GO:0110165//cellular anatomical entity;GO:0031224//intrinsic component of membrane;	11	0.83968
arahy.Tifrunner.gnm2.ann1.75B77C	0	0	0	0	0	0	0	0.6	0	0	0	0	arahy.Tifrunner.gnm2.ann1.75B77C	75B77C.1	Known_gene	1	173149	174029	arahy.Tifrunner.gnm2.scaffold_22	+	881	723				-3.46702	0.461087	0.24193				3.50053	0.801957	0.219785	KAE9584275.1|1.21e-148|putative cytochrome-c oxidase [Lupinus albus]			K02262//cytochrome c oxidase subunit 3+ko01100//Metabolic pathways+ko00190//Oxidative phosphorylation	GO:0045333//cellular respiration;GO:0009987//cellular process;GO:0006119//oxidative phosphorylation;GO:0022900//electron transport chain;GO:0015980//energy derivation by oxidation of organic compounds;GO:0008152//metabolic process;GO:0042773//ATP synthesis coupled electron transport;GO:0022904//respiratory electron transport chain;GO:0019646//aerobic electron transport chain;GO:0044237//cellular …	9	0.999998
arahy.Tifrunner.gnm2.ann1.KSB3D6	0.23	0.05	0.39	0	0.08	0.08	0.12	0.14	0.14	0.09	0.37	0.09	arahy.Tifrunner.gnm2.ann1.KSB3D6	KSB3D6.1	Known_gene	1	173149	175383	arahy.Tifrunner.gnm2.scaffold_22	+	2235	1470	1.94277	0.679249	0.143843	1.07153	0.568169	0.327138	-1.59722	0.468493	0.2607	-0.718663	0.984853	0.533141	XP_025671167.2|2.43e-191|LOW QUALITY PROTEIN: uncharacterized protein LOC112770906 [Arachis hypogaea]			K02262//cytochrome c oxidase subunit 3+ko01100//Metabolic pathways+ko00190//Oxidative phosphorylation	GO:0006123//mitochondrial electron transport, cytochrome c to oxygen;GO:0015980//energy derivation by oxidation of organic compounds;GO:0022904//respiratory electron transport chain;GO:0019646//aerobic electron transport chain;GO:0044237//cellular metabolic process;GO:0006091//generation of precursor metabolites and energy;GO:0009987//cellular process;GO:0046034//ATP metabolic process;GO:0009060/…	1	0.979957
arahy.Tifrunner.gnm2.ann1.3CRZ8T	2.25	2.81	1.76	2.29	2.05	2.47	1.43	0.5	2.39	2.1	1.94	2.16	arahy.Tifrunner.gnm2.ann1.3CRZ8T	3CRZ8T.1	Known_gene	1	173149	174029	arahy.Tifrunner.gnm2.scaffold_22	+	881	846	0.0132242	0.999956	0.967997	0.770415	0.18908	0.0745296	0.194536	0.772951	0.556249	-0.555424	0.777188	0.202747	KAE9584275.1|3.55e-189|putative cytochrome-c oxidase [Lupinus albus]			K02262//cytochrome c oxidase subunit 3+ko01100//Metabolic pathways+ko00190//Oxidative phosphorylation	GO:0009060//aerobic respiration;GO:0044237//cellular metabolic process;GO:0015980//energy derivation by oxidation of organic compounds;GO:0022900//electron transport chain;GO:0019646//aerobic electron transport chain;GO:0006119//oxidative phosphorylation;GO:0022904//respiratory electron transport chain;GO:0006123//mitochondrial electron transport, cytochrome c to oxygen;GO:0042773//ATP synthesis …	3	0.575099
arahy.Tifrunner.gnm2.ann1.M7F5L6	35.79	36.44	35.86	34.2	34.79	35.88	46.54	43.76	41.21	48.73	43.48	42.4	arahy.Tifrunner.gnm2.ann1.M7F5L6	M7F5L6.1	Known_gene	1	173164	176547	arahy.Tifrunner.gnm2.chr20	-	3384	1499	0.0321673	0.984428	0.59352	-0.18384	0.0102998	0.00248665	-0.288407	2.12345e-05	3.35709e-06	-0.0652305	0.88752	0.297454	XP_016180880.1|6.57e-179|MOB kinase activator-like 1B isoform X1 [Arachis ipaensis]		Arabidopsis thaliana mob1/phocein family protein (AT4G19050) mRNA, complete cds.	K06685//MOB kinase activator 1	GO:0003824//catalytic activity;GO:0016740//transferase activity;GO:0016772//transferase activity, transferring phosphorus-containing groups;GO:0016301//kinase activity;	5	0.999634
arahy.Tifrunner.gnm2.ann1.XXM48B	0	0	0	0	0.03	0	0	0	0	0	0	0	arahy.Tifrunner.gnm2.ann1.XXM48B	XXM48B.1	Known_gene	1	175587	176453	arahy.Tifrunner.gnm2.scaffold_22	+	867	780													KEH16845.1|5.01e-160|ribosomal protein S12C [Medicago truncatula]			K02950//small subunit ribosomal protein S12+ko03010//Ribosome;K03880//NADH-ubiquinone oxidoreductase chain 3 [EC:7.1.1.2]+ko01100//Metabolic pathways+ko00190//Oxidative phosphorylation	GO:0019538//protein metabolic process;GO:0044238//primary metabolic process;GO:0008152//metabolic process;GO:0006518//peptide metabolic process;GO:0034645//cellular macromolecule biosynthetic process;GO:1901564//organonitrogen compound metabolic process;GO:0010467//gene expression;GO:0044237//cellular metabolic process;GO:0044249//cellular biosynthetic process;GO:0044271//cellular nitrogen compou…
arahy.Tifrunner.gnm2.ann1.5FM1KQ	0.25	0.25	0.27	0.26	0.39	0.18	0.06	0	0.31	0.47	0.24	0.26	arahy.Tifrunner.gnm2.ann1.5FM1KQ	5FM1KQ.1	Known_gene	1	176213	179988	arahy.Tifrunner.gnm2.chr13	+	3776	2359	-0.144962	0.984428	0.807835	1.12502	0.387542	0.190325	-0.177766	0.904101	0.756622	-1.43978	0.501787	0.0768058	RYR23661.1|0.0|hypothetical protein Ahy_B03g068855 [Arachis hypogaea]			K03549//KUP system potassium uptake protein	GO:0071944//cell periphery;GO:0031224//intrinsic component of membrane;GO:0016021//integral component of membrane;GO:0005886//plasma membrane;GO:0110165//cellular anatomical entity;GO:0016020//membrane;GO:0022857//transmembrane transporter activity;GO:0015075//ion transmembrane transporter activity;GO:0015318//inorganic molecular entity transmembrane transporter activity;GO:0022890//inorganic cat…	3	0.999927
arahy.Tifrunner.gnm2.ann1.CYSE01	0.1	0.33	0.48	0.59	0.29	0.53	0.25	0.62	0.33	0	0.21	0.27	arahy.Tifrunner.gnm2.ann1.CYSE01	CYSE01.1	Known_gene	1	176963	177916	arahy.Tifrunner.gnm2.chr01	+	954	954	-0.671243	0.982484	0.443916	-0.290947	0.913109	0.756215	1.58852	0.264341	0.122696	1.213	0.862156	0.273619	XP_025631251.1|7.59e-233|LOB domain-containing protein 36-like [Arachis hypogaea]	LOB		K13944//LOB domain-containing protein 16		6	0.681745
arahy.Tifrunner.gnm2.ann1.6GDW19	274.71	276.02	307.75	309.81	291.14	283.14	320.37	334.82	318.03	314	331.34	334.19	arahy.Tifrunner.gnm2.ann1.6GDW19	6GDW19.1	Known_gene	1	177176	178153	arahy.Tifrunner.gnm2.chr15	-	978	978	-0.0540345	0.963933	0.410303	-0.0826849	0.127933	0.0461521	-0.0758627	0.100718	0.0375448	-0.0400508	0.835397	0.247632	XP_015963371.1|1.07e-227|mitochondrial uncoupling protein 5 [Arachis duranensis]			K15104//solute carrier family 25 (mitochondrial oxoglutarate transporter), member 11	GO:0009987//cellular process;GO:0046907//intracellular transport;GO:0051641//cellular localization;GO:0006810//transport;GO:0051649//establishment of localization in cell;GO:0051234//establishment of localization;GO:0006839//mitochondrial transport;GO:0051179//localization;GO:0005737//cytoplasm;GO:0031966//mitochondrial membrane;GO:0043227//membrane-bounded organelle;GO:0016020//membrane;GO:00057…	5	0.98343
arahy.Tifrunner.gnm2.ann1.K0BPHG	274.71	276.02	307.75	309.81	291.14	283.14	320.37	334.82	318.03	314	331.34	334.19	arahy.Tifrunner.gnm2.ann1.K0BPHG	K0BPHG.1	Known_gene	1	177176	178153	arahy.Tifrunner.gnm2.chr15	-	978	978	-0.0540345	0.963933	0.410303	-0.0826849	0.127933	0.0461521	-0.0758627	0.100718	0.0375448	-0.0400508	0.835397	0.247632	XP_015963371.1|1.07e-227|mitochondrial uncoupling protein 5 [Arachis duranensis]			K15104//solute carrier family 25 (mitochondrial oxoglutarate transporter), member 11	GO:0051641//cellular localization;GO:0006810//transport;GO:0051649//establishment of localization in cell;GO:0051179//localization;GO:0006839//mitochondrial transport;GO:0051234//establishment of localization;GO:0009987//cellular process;GO:0046907//intracellular transport;GO:0031967//organelle envelope;GO:0031966//mitochondrial membrane;GO:0043231//intracellular membrane-bounded organelle;GO:011…	5	0.98343
arahy.Tifrunner.gnm2.ann1.7DC73F	2.53	3.45	4	2.2	3.27	2.67	3.24	2.2	3.88	1.98	2.82	3.84	arahy.Tifrunner.gnm2.ann1.7DC73F	7DC73F.1	Known_gene	1	177845	178629	arahy.Tifrunner.gnm2.chr20	-	785	597	0.287144	0.963727	0.409879	0.208453	0.782584	0.543575	-0.01232	0.999882	0.973504	0.0736399	0.985447	0.840317	RYQ81679.1|3.98e-103|hypothetical protein Ahy_B10g100306 isoform A [Arachis hypogaea]					7	0.541884
arahy.Tifrunner.gnm2.ann1.JL8VMK	0.62	0.4	0.34	0.49	0.48	0.46	1.24	1.11	1.08	1.1	0.84	0.85	arahy.Tifrunner.gnm2.ann1.JL8VMK	JL8VMK.1	Known_gene	1	178002	181575	arahy.Tifrunner.gnm2.chr11	-	3574	2751	-0.0811177	0.985948	0.839465	-1.24798	0.000440931	7.83361e-05	-0.905043	0.0183956	0.00520825	0.268962	0.886383	0.296022	XP_025626055.1|0.0|phospholipase D alpha 1 [Arachis hypogaea]			K01115//phospholipase D1/2 [EC:3.1.4.4]+ko04144//Endocytosis+ko01100//Metabolic pathways+ko01110//Biosynthesis of secondary metabolites+ko00564//Glycerophospholipid metabolism+ko00565//Ether lipid metabolism	GO:0006629//lipid metabolic process;GO:0008152//metabolic process;GO:1901575//organic substance catabolic process;GO:0016042//lipid catabolic process;GO:0009056//catabolic process;GO:0071704//organic substance metabolic process;GO:0044238//primary metabolic process;GO:0016298//lipase activity;GO:0004630//phospholipase D activity;GO:0016788//hydrolase activity, acting on ester bonds;GO:0016787//hy…	5	0.999705
arahy.Tifrunner.gnm2.ann1.EZ70MQ	6.57	6.19	6.47	5.63	5.93	6.26	7.37	7.14	6.99	6.77	6.57	6.63	arahy.Tifrunner.gnm2.ann1.EZ70MQ	EZ70MQ.1	Known_gene	1	179271	183127	arahy.Tifrunner.gnm2.chr18	+	3857	2031	0.0974214	0.968672	0.418417	-0.0631736	0.807705	0.579128	-0.0933503	0.668073	0.434357	0.0743521	0.984853	0.510884	XP_025611200.1|1.93e-285|3-oxoacyl-[acyl-carrier-protein] synthase 3 A, chloroplastic [Arachis hypogaea]			K00648//3-oxoacyl-[acyl-carrier-protein] synthase III [EC:2.3.1.180]+ko01100//Metabolic pathways+ko00061//Fatty acid biosynthesis+ko01212//Fatty acid metabolism	GO:0044281//small molecule metabolic process;GO:0072330//monocarboxylic acid biosynthetic process;GO:1901576//organic substance biosynthetic process;GO:0008610//lipid biosynthetic process;GO:0043436//oxoacid metabolic process;GO:0016053//organic acid biosynthetic process;GO:0008152//metabolic process;GO:0006629//lipid metabolic process;GO:0009987//cellular process;GO:0044249//cellular biosyntheti…	5	0.476784
arahy.Tifrunner.gnm2.ann1.UBEE9G	6.57	6.19	6.47	5.63	5.93	6.26	7.37	7.14	6.99	6.77	6.57	6.63	arahy.Tifrunner.gnm2.ann1.UBEE9G	UBEE9G.1	Known_gene	1	179271	183127	arahy.Tifrunner.gnm2.chr18	+	3857	2031	0.0974214	0.968672	0.418417	-0.0631736	0.807705	0.579128	-0.0933503	0.668073	0.434357	0.0743521	0.984853	0.510884	XP_025611200.1|1.93e-285|3-oxoacyl-[acyl-carrier-protein] synthase 3 A, chloroplastic [Arachis hypogaea]			K00648//3-oxoacyl-[acyl-carrier-protein] synthase III [EC:2.3.1.180]+ko01100//Metabolic pathways+ko00061//Fatty acid biosynthesis+ko01212//Fatty acid metabolism	GO:0008152//metabolic process;GO:0006629//lipid metabolic process;GO:1901576//organic substance biosynthetic process;GO:0071704//organic substance metabolic process;GO:0043436//oxoacid metabolic process;GO:0044249//cellular biosynthetic process;GO:0032787//monocarboxylic acid metabolic process;GO:0044237//cellular metabolic process;GO:0072330//monocarboxylic acid biosynthetic process;GO:0009058//…	5	0.476784
arahy.Tifrunner.gnm2.ann1.Z077FQ	0.27	0.24	0.53	0.2	0.19	0.2	0.2	0.31	0.25	0.14	0.28	0.35	arahy.Tifrunner.gnm2.ann1.Z077FQ	Z077FQ.1	Known_gene	1	179639	181137	arahy.Tifrunner.gnm2.chr06	+	1499	934	0.766608	0.984428	0.450139	0.488781	0.830159	0.606264	-0.296844	0.904101	0.789322	-0.0122112	0.997643	0.990547	XP_020965182.1|1.81e-35|protein disulfide isomerase-like 1-4 [Arachis ipaensis]			K01623//fructose-bisphosphate aldolase, class I [EC:4.1.2.13]+ko00010//Glycolysis / Gluconeogenesis+ko00030//Pentose phosphate pathway+ko01230//Biosynthesis of amino acids+ko01100//Metabolic pathways+ko00051//Fructose and mannose metabolism+ko01110//Biosynthesis of secondary metabolites+ko00710//Carbon fixation in photosynthetic organisms+ko01200//Carbon metabolism;K09584//protein disulfide-isome…		7	0.992669
arahy.Tifrunner.gnm2.ann1.DS54KN	0	0	0.07	0	0	0.03	0	0.08	0	0	0	0	arahy.Tifrunner.gnm2.ann1.DS54KN	DS54KN.1	Known_gene	1	179861	184057	arahy.Tifrunner.gnm2.chr04	+	4197	2644	1.51443	0.984428	0.654736	-0.216958	0.975052	0.934293	0.957955	0.904101	0.814391	2.69297	0.984853	0.470492	XP_025693234.1|0.0|U-box domain-containing protein 35-like [Arachis hypogaea]			K17609//nucleoredoxin [EC:1.8.1.8];K16224//senescence-induced receptor-like serine/threonine-protein kinase+ko04016//MAPK signaling pathway - plant+ko04626//Plant-pathogen interaction	GO:1901265//nucleoside phosphate binding;GO:0043168//anion binding;GO:0097367//carbohydrate derivative binding;GO:0003824//catalytic activity;GO:0000166//nucleotide binding;GO:1901363//heterocyclic compound binding;GO:0032559//adenyl ribonucleotide binding;GO:0140096//catalytic activity, acting on a protein;GO:0004672//protein kinase activity;GO:0030554//adenyl nucleotide binding;GO:0005488//bind…
arahy.Tifrunner.gnm2.ann1.411K7N	2.11	2.58	2.59	1.83	2.59	2.23	1.77	1.97	1.9	1.58	1.54	1.53	arahy.Tifrunner.gnm2.ann1.411K7N	411K7N.1	Known_gene	1	181120	187180	arahy.Tifrunner.gnm2.chr20	-	6061	2652	0.116789	0.984428	0.51989	0.465878	0.0341778	0.00965249	0.60199	0.0096502	0.00252169	0.259993	0.760665	0.190855	XP_025683862.1|0.0|mechanosensitive ion channel protein 10 [Arachis hypogaea]			K22048//mechanosensitive ion channel protein 4/5/6/7/8/9/10	GO:0055085//transmembrane transport;GO:0006810//transport;GO:0051234//establishment of localization;GO:0051179//localization;GO:0009987//cellular process;GO:0016021//integral component of membrane;GO:0031224//intrinsic component of membrane;GO:0071944//cell periphery;GO:0005886//plasma membrane;GO:0110165//cellular anatomical entity;GO:0016020//membrane;	12	0.99306
arahy.Tifrunner.gnm2.ann1.ASS065	4.36	4.21	3.96	3.68	3.5	3.57	4.63	5.26	5.9	5.08	4.84	5.99	arahy.Tifrunner.gnm2.ann1.ASS065	ASS065.1	Known_gene	1	181260	184509	arahy.Tifrunner.gnm2.chr19	+	3250	1470	0.209978	0.822437	0.239774	-0.2389	0.326745	0.150729	-0.496597	0.0143734	0.00393947	-0.0404947	0.984853	0.800758	XP_016204589.1|1.41e-273|uncharacterized protein LOC107645077 [Arachis ipaensis]			K15919//glyoxylate/hydroxypyruvate reductase [EC:1.1.1.79 1.1.1.81]+ko01100//Metabolic pathways+ko01110//Biosynthesis of secondary metabolites+ko00260//Glycine, serine and threonine metabolism+ko01200//Carbon metabolism+ko00630//Glyoxylate and dicarboxylate metabolism;K00058//D-3-phosphoglycerate dehydrogenase / 2-oxoglutarate reductase [EC:1.1.1.95 1.1.1.399]+ko01230//Biosynthesis of amino acids…	GO:0110165//cellular anatomical entity;GO:0031224//intrinsic component of membrane;GO:0016020//membrane;GO:0016021//integral component of membrane;GO:0003824//catalytic activity;GO:0016491//oxidoreductase activity;GO:1901265//nucleoside phosphate binding;GO:0000166//nucleotide binding;GO:0016616//oxidoreductase activity, acting on the CH-OH group of donors, NAD or NADP as acceptor;GO:0097159//org…	5	0.999338
arahy.Tifrunner.gnm2.ann1.LN5JTA	9.56	8.18	6.36	15.18	12.73	11.5	2.79	1.64	0.89	0.37	1.14	1.08	arahy.Tifrunner.gnm2.ann1.LN5JTA	LN5JTA.1	Known_gene	1	183706	184341	arahy.Tifrunner.gnm2.chr11	-	636	363	-0.72929	0.0624786	0.00302263	2.31668	2.71159e-07	3.04954e-08	4.19096	1.13633e-16	7.15103e-18	1.15736	0.715615	0.162496	QHO18114.1|9.36e-81|Phospholipase D alpha [Arachis hypogaea]			K01115//phospholipase D1/2 [EC:3.1.4.4]+ko04144//Endocytosis+ko01100//Metabolic pathways+ko01110//Biosynthesis of secondary metabolites+ko00564//Glycerophospholipid metabolism+ko00565//Ether lipid metabolism	GO:0006644//phospholipid metabolic process;GO:0019637//organophosphate metabolic process;GO:0006650//glycerophospholipid metabolic process;GO:0016042//lipid catabolic process;GO:0071704//organic substance metabolic process;GO:0046470//phosphatidylcholine metabolic process;GO:0009056//catabolic process;GO:0006807//nitrogen compound metabolic process;GO:0046486//glycerolipid metabolic process;GO:19…	11	0.999943
arahy.Tifrunner.gnm2.ann1.P30B2B	13.94	12.32	17.34	19.33	16.7	17.53	10.33	11.24	11.79	11.13	11.23	10.55	arahy.Tifrunner.gnm2.ann1.P30B2B	P30B2B.1	Known_gene	1	183839	189126	arahy.Tifrunner.gnm2.chr16	-	5288	2936	-0.308728	0.416267	0.0535415	0.485173	0.00809244	0.00190023	0.776365	2.62409e-25	1.12899e-26	-0.00898313	0.99501	0.909594	XP_016204835.1|0.0|ATP-dependent zinc metalloprotease FTSH, chloroplastic isoform X2 [Arachis ipaensis]		pleiotropic drug resistance 12 (best arabidopsis hit)	K03798//cell division protease FtsH [EC:3.4.24.-]	GO:0016020//membrane;GO:0110165//cellular anatomical entity;GO:0016021//integral component of membrane;GO:0031224//intrinsic component of membrane;GO:0032555//purine ribonucleotide binding;GO:0036094//small molecule binding;GO:0003824//catalytic activity;GO:1901363//heterocyclic compound binding;GO:0140096//catalytic activity, acting on a protein;GO:0030554//adenyl nucleotide binding;GO:0097367//…	11	0.999987
arahy.Tifrunner.gnm2.ann1.VZ61JB	13.94	12.32	17.34	19.33	16.7	17.53	10.33	11.24	11.79	11.13	11.23	10.55	arahy.Tifrunner.gnm2.ann1.VZ61JB	VZ61JB.1	Known_gene	1	183839	189126	arahy.Tifrunner.gnm2.chr16	-	5288	2936	-0.308728	0.416267	0.0535415	0.485173	0.00809244	0.00190023	0.776365	2.62409e-25	1.12899e-26	-0.00898313	0.99501	0.909594	XP_016204835.1|0.0|ATP-dependent zinc metalloprotease FTSH, chloroplastic isoform X2 [Arachis ipaensis]		pleiotropic drug resistance 12 (best arabidopsis hit)	K03798//cell division protease FtsH [EC:3.4.24.-]	GO:0016021//integral component of membrane;GO:0031224//intrinsic component of membrane;GO:0016020//membrane;GO:0110165//cellular anatomical entity;GO:0043167//ion binding;GO:0140657//ATP-dependent activity;GO:1901363//heterocyclic compound binding;GO:0005524//ATP binding;GO:0017076//purine nucleotide binding;GO:0003824//catalytic activity;GO:0000166//nucleotide binding;GO:0097367//carbohydrate de…	11	0.999987
arahy.Tifrunner.gnm2.ann1.0M1DUZ	0.91	0.86	0.96	1.16	1.38	1.36	1.44	1.45	1.46	1.58	1.38	1.44	arahy.Tifrunner.gnm2.ann1.0M1DUZ	0M1DUZ.1	Known_gene	1	183918	186288	arahy.Tifrunner.gnm2.chr18	+	2371	1544	-0.505158	0.658302	0.134297	-0.546165	0.226849	0.0937782	-0.113331	0.87103	0.704223	-0.0652894	0.984853	0.820538	XP_025611198.1|1.18e-190|ACT domain-containing protein ACR11-like [Arachis hypogaea]			K03844//alpha-1,2-mannosyltransferase [EC:2.4.1.131]+ko00513//Various types of N-glycan biosynthesis+ko00510//N-Glycan biosynthesis+ko01100//Metabolic pathways		8	0.999971
arahy.Tifrunner.gnm2.ann1.4V2TIF	0.91	0.86	0.96	1.16	1.38	1.36	1.44	1.45	1.46	1.58	1.38	1.44	arahy.Tifrunner.gnm2.ann1.4V2TIF	4V2TIF.1	Known_gene	1	183918	186288	arahy.Tifrunner.gnm2.chr18	+	2371	1544	-0.505158	0.658302	0.134297	-0.546165	0.226849	0.0937782	-0.113331	0.87103	0.704223	-0.0652894	0.984853	0.820538	XP_025611198.1|1.18e-190|ACT domain-containing protein ACR11-like [Arachis hypogaea]			K03844//alpha-1,2-mannosyltransferase [EC:2.4.1.131]+ko00513//Various types of N-glycan biosynthesis+ko00510//N-Glycan biosynthesis+ko01100//Metabolic pathways		8	0.999971
arahy.Tifrunner.gnm2.ann1.54SFA9	0	0.09	0.17	0.26	0	0.26	0.09	0.16	0	0.09	0	0.09	arahy.Tifrunner.gnm2.ann1.54SFA9	54SFA9.1	Known_gene	1	184626	185448	arahy.Tifrunner.gnm2.scaffold_22	+	823	720	-0.998401	0.984428	0.604842	0.166808	0.980193	0.944976	1.61448	0.680021	0.447205	0.456431	0.98809	0.860269	THU42410.1|2.50e-48|hypothetical protein C4D60_Mb00t17760 [Musa balbisiana]
arahy.Tifrunner.gnm2.ann1.4Y3JNF	5.59	5.09	4.81	6	4.57	5.21	4.34	5.15	5.21	6.12	5.31	6.26	arahy.Tifrunner.gnm2.ann1.4Y3JNF	4Y3JNF.1	Known_gene	1	185248	188673	arahy.Tifrunner.gnm2.chr19	-	3426	2011	-0.0371009	0.984428	0.789729	0.172089	0.416276	0.209739	-0.0934817	0.724412	0.492621	-0.295386	0.274916	0.0278777	XP_025702429.1|2.58e-127|uncharacterized protein LOC112803144 isoform X1 [Arachis hypogaea]				GO:0016020//membrane;GO:0110165//cellular anatomical entity;GO:0016021//integral component of membrane;GO:0031224//intrinsic component of membrane;	3	0.840815
arahy.Tifrunner.gnm2.ann1.CV8HTS	0	0	0	0	0	0	0.05	0.15	0	0	0	0	arahy.Tifrunner.gnm2.ann1.CV8HTS	CV8HTS.1	Known_gene	1	185540	185785	arahy.Tifrunner.gnm2.scaffold_22	+	246	246													KHN15522.1|1.44e-40|hypothetical protein glysoja_046181 [Glycine soja]				GO:0016020//membrane;GO:0016021//integral component of membrane;GO:0031224//intrinsic component of membrane;GO:0110165//cellular anatomical entity;
arahy.Tifrunner.gnm2.ann1.UG6V14	6.62	7.38	8.07	6.44	5.8	7.72	9.55	9.87	8.76	7.29	8.49	7.31	arahy.Tifrunner.gnm2.ann1.UG6V14	UG6V14.1	Known_gene	1	185636	187472	arahy.Tifrunner.gnm2.chr03	-	1837	981	0.141393	0.965732	0.412487	-0.254117	0.232567	0.0967662	-0.147251	0.619608	0.387789	0.25536	0.549272	0.0913138	XP_025683426.1|2.19e-90|DNA polymerase epsilon subunit 3 [Arachis hypogaea]			K02326//DNA polymerase epsilon subunit 3 [EC:2.7.7.7]+ko03420//Nucleotide excision repair+ko03030//DNA replication+ko03410//Base excision repair	GO:0043227//membrane-bounded organelle;GO:0043226//organelle;GO:0043229//intracellular organelle;GO:0005634//nucleus;GO:0005622//intracellular anatomical structure;GO:0110165//cellular anatomical entity;GO:0043231//intracellular membrane-bounded organelle;GO:0046982//protein heterodimerization activity;GO:0046983//protein dimerization activity;GO:0005515//protein binding;GO:0005488//binding;	9	0.875099
arahy.Tifrunner.gnm2.ann1.G1ZWS1	18.78	20.15	21.05	17.98	18.46	18.57	22.45	23.19	23.27	22.18	22.08	22.05	arahy.Tifrunner.gnm2.ann1.G1ZWS1	G1ZWS1.1	Known_gene	1	187291	194945	arahy.Tifrunner.gnm2.chr04	+	7655	3487	0.11323	0.389428	0.0471957	-0.101761	0.170257	0.0653307	-0.197206	0.000709603	0.000144121	0.0249174	0.984853	0.618544	RYR11383.1|0.0|hypothetical protein Ahy_B04g068923 isoform B [Arachis hypogaea]			K23025//H+-translocating diphosphatase [EC:7.1.3.1]	GO:0031224//intrinsic component of membrane;GO:0110165//cellular anatomical entity;GO:0016020//membrane;GO:0016021//integral component of membrane;GO:0015399//primary active transmembrane transporter activity;GO:0015078//proton transmembrane transporter activity;GO:0016817//hydrolase activity, acting on acid anhydrides;GO:0008324//cation transmembrane transporter activity;GO:0015318//inorganic mo…	5	0.999039
arahy.Tifrunner.gnm2.ann1.P4LK2T	3.33	2.74	3.22	3.03	2.84	2.86	4.17	4.81	4.32	4.35	4.51	4.16	arahy.Tifrunner.gnm2.ann1.P4LK2T	P4LK2T.1	Known_gene	1	188016	198187	arahy.Tifrunner.gnm2.chr07	+	10172	1777	0.077391	0.984428	0.677465	-0.423874	0.0409604	0.0119282	-0.508038	0.0102104	0.00268506	0.000558517	0.999292	0.997092	XP_016166965.1|3.73e-297|tryptophan aminotransferase-related protein 2 isoform X2 [Arachis ipaensis]			K16903//L-tryptophan---pyruvate aminotransferase [EC:2.6.1.99]+ko00380//Tryptophan metabolism+ko01100//Metabolic pathways	GO:0016020//membrane;GO:0031224//intrinsic component of membrane;GO:0110165//cellular anatomical entity;GO:0016021//integral component of membrane;GO:0016769//transferase activity, transferring nitrogenous groups;GO:0016829//lyase activity;GO:0016740//transferase activity;GO:0016846//carbon-sulfur lyase activity;GO:0008483//transaminase activity;GO:0003824//catalytic activity;	5	1
arahy.Tifrunner.gnm2.ann1.JRQ3DB	26.58	27.24	23.62	21.26	23.33	22.69	25.88	24.09	27.56	29.56	27.53	29.88	arahy.Tifrunner.gnm2.ann1.JRQ3DB	JRQ3DB.1	Known_gene	1	188551	191160	arahy.Tifrunner.gnm2.chr14	-	2610	1275	0.191675	0.235023	0.0204142	0.0966062	0.455353	0.237633	-0.298806	0.000679574	0.000137518	-0.196696	0.149362	0.0113452	XP_016197164.1|4.45e-160|eukaryotic translation initiation factor 3 subunit K [Arachis ipaensis]			K15028//translation initiation factor 3 subunit K	GO:0034248//regulation of cellular amide metabolic process;GO:0006413//translational initiation;GO:0031326//regulation of cellular biosynthetic process;GO:0019538//protein metabolic process;GO:0010556//regulation of macromolecule biosynthetic process;GO:0044267//cellular protein metabolic process;GO:0065003//protein-containing complex assembly;GO:0022613//ribonucleoprotein complex biogenesis;GO:0…	1	0.996574
arahy.Tifrunner.gnm2.ann1.U8H9H1	4.08	6.55	4.79	5.41	4.37	5.97	5.69	4.84	5.68	4.63	3.85	5.06	arahy.Tifrunner.gnm2.ann1.U8H9H1	U8H9H1.1	Known_gene	1	188583	191737	arahy.Tifrunner.gnm2.chr20	-	3155	1590	-0.0380781	0.985401	0.828488	0.0278941	0.937602	0.867659	0.288298	0.196264	0.0843415	0.22962	0.689291	0.148047	RYQ81685.1|0.0|hypothetical protein Ahy_B10g100308 isoform B [Arachis hypogaea]					6	0.99999
[truncated: 57,938 more rows]
