# Supplementary material for: Transcriptome Analysis Deciphers the Underlying Molecular Mechanism of Peanut Lateral Branch Angle Formation Using Erect Branching Mutant
Source: Genes (Basel). 2024 Oct 21;15(10):1348. doi: 10.3390/genes15101348 (PMC11507551; doi:10.3390/genes15101348)
Supplement: Supplementary file 1 [file genes-15-01348-s001.zip › Table S3.xlsx]

## Sheet: EG06GDown VS EG06GUp
Gene ID	EG06GUp FPKM	EG06GDown FPKM	log2(EG06GDown/EG06GUp)	Qvalue(EG06GUp-vs-EG06GDown)	Pvalue(EG06GUp-vs-EG06GDown)	Other Gene ID	Transcripts	Gene Type	Transcripts Number	Start	End	Chr	Strand +/-	Length	Max Length of Transcript	EG06GDownA FPKM	EG06GDownB FPKM	EG06GDownC FPKM	EG06GUpA FPKM	EG06GUpB FPKM	EG06GUpC FPKM	G06GDownA FPKM	G06GDownB FPKM	G06GDownC FPKM	G06GUpA FPKM	G06GUpB FPKM	G06GUpC FPKM	log2(EG06GDown/EG06GUp)	Qvalue(EG06GUp-vs-EG06GDown)	Pvalue(EG06GUp-vs-EG06GDown)	log2(EG06GDown/G06GDown)	Qvalue(G06GDown-vs-EG06GDown)	Pvalue(G06GDown-vs-EG06GDown)	log2(EG06GUp/G06GUp)	Qvalue(G06GUp-vs-EG06GUp)	Pvalue(G06GUp-vs-EG06GUp)	log2(G06GDown/G06GUp)	Qvalue(G06GUp-vs-G06GDown)	Pvalue(G06GUp-vs-G06GDown)	Nr				TFs	PRG	Kegg Orthology	GO
arahy.Tifrunner.gnm2.ann1.X66CUM	3.103	1.303	-1.26172	8.14187e-07	6.59685e-09	arahy.Tifrunner.gnm2.ann1.X66CUM	arahy.Tifrunner.gnm2.ann1.X66CUM.1	Known_gene	1	4538462	4542020	arahy.Tifrunner.gnm2.chr20	+	3559	2114	1.58	1.07	1.26	2.8	2.86	3.65	0.37	0.19	0.42	0.14	0	0	-1.26172	8.14187e-07	6.59685e-09	2.15894	1.85026e-07	2.04765e-08	6.09508	4.23805e-18	2.46695e-19	2.68956	0.111685	0.00754618	XP_016179591.1	0	3-ketoacyl-CoA synthase 15 [Arachis ipaensis]	超长链脂肪酸的合成			K15397//3-ketoacyl-CoA synthase [EC:2.3.1.199]+ko04626//Plant-pathogen interaction+ko01100//Metabolic pathways+ko01110//Biosynthesis of secondary metabolites+ko00062//Fatty acid elongation	GO:0071704//organic substance metabolic process;GO:0043436//oxoacid metabolic process;GO:0008610//lipid biosynthetic process;GO:0044249//cellular biosynthetic process;GO:0044281//small molecule metabolic process;GO:0046394//carboxylic acid biosynthetic process;GO:0019752//carboxylic acid metabolic process;GO:0044255//cellular lipid metabolic process;GO:0072330//monocarboxylic acid biosynthetic pr…
arahy.Tifrunner.gnm2.ann1.YN4HAV	0.013	0.51	5.20909	0.00457865	0.000117933	arahy.Tifrunner.gnm2.ann1.YN4HAV	arahy.Tifrunner.gnm2.ann1.YN4HAV.1	Known_gene	1	116257393	116259098	arahy.Tifrunner.gnm2.chr06	-	1706	1559	0.61	0.39	0.53	0.04	0	0	8.23	8.75	8.56	3.46	2.82	3.29	5.20909	0.00457865	0.000117933	-4.00333	7.5288e-49	1.59803e-50	-7.83016	7.41699e-10	7.25559e-11	1.39091	8.81611e-18	3.53802e-20	XP_025660287.1	9.8e-297	3-oxo-Delta(4,5)-steroid 5-beta-reductase [Arachis hypogaea]				K22419//Delta4-3-oxosteroid 5beta-reductase [EC:1.3.1.3]	GO:0003824//catalytic activity;
arahy.Tifrunner.gnm2.ann1.WWT7DH	0.646	0.023	-5.25045	0.000199332	3.06754e-06	arahy.Tifrunner.gnm2.ann1.WWT7DH	arahy.Tifrunner.gnm2.ann1.WWT7DH.1	Known_gene	1	3905276	3909989	arahy.Tifrunner.gnm2.chr01	+	4714	2350	0.03	0.04	0	0.74	0.38	0.82	0.05	0.07	0	0	0.03	0	-5.25045	0.000199332	3.06754e-06	-0.85572	0.89938	0.727101	6.1718	8.02681e-06	1.19916e-06	1.78392	0.984853	0.520271	XP_025689555.1	0	4-coumarate--CoA ligase-like 1 [Arachis hypogaea]				K01904//4-coumarate--CoA ligase [EC:6.2.1.12]+ko00130//Ubiquinone and other terpenoid-quinone biosynthesis+ko01100//Metabolic pathways+ko01110//Biosynthesis of secondary metabolites+ko00940//Phenylpropanoid biosynthesis	GO:0110165//cellular anatomical entity;GO:0016021//integral component of membrane;GO:0016020//membrane;GO:0031224//intrinsic component of membrane;GO:0003824//catalytic activity;GO:0016874//ligase activity;
arahy.Tifrunner.gnm2.ann1.7DZV4F	0.686	0.12	-2.65054	0.000575656	1.03092e-05	arahy.Tifrunner.gnm2.ann1.7DZV4F	arahy.Tifrunner.gnm2.ann1.7DZV4F.1	Known_gene	1	8346630	8352358	arahy.Tifrunner.gnm2.chr11	-	5729	2352	0.07	0.11	0.18	0.36	0.91	0.79	0.05	0	0.02	0	0	0	-2.65054	0.000575656	1.03092e-05	2.26121	0.262711	0.113228	7.23573	1.07187e-07	1.27675e-08	2.35035	0.984853	0.540188	XP_016173855.1	0	4-coumarate--CoA ligase-like 1 [Arachis ipaensis]				K01904//4-coumarate--CoA ligase [EC:6.2.1.12]+ko00130//Ubiquinone and other terpenoid-quinone biosynthesis+ko01100//Metabolic pathways+ko01110//Biosynthesis of secondary metabolites+ko00940//Phenylpropanoid biosynthesis	GO:0016021//integral component of membrane;GO:0031224//intrinsic component of membrane;GO:0016020//membrane;GO:0110165//cellular anatomical entity;GO:0003824//catalytic activity;GO:0016874//ligase activity;
arahy.Tifrunner.gnm2.ann1.TMXK2X	3.21	1.616	-1.00354	0.00283926	6.67499e-05	arahy.Tifrunner.gnm2.ann1.TMXK2X	arahy.Tifrunner.gnm2.ann1.TMXK2X.1	Known_gene	1	131349325	131355028	arahy.Tifrunner.gnm2.chr18	-	5704	1520	1.17	1.44	2.24	2.83	3.21	3.59	0.25	0.58	0	0	0	0	-1.00354	0.00283926	6.67499e-05	2.6522	0.070661	0.0226514	8.83051	2.46257e-12	1.99471e-13	5.18169	0.72685	0.168772	XP_016171779.1	2.34e-270	4-hydroxy-tetrahydrodipicolinate synthase, chloroplastic-like isoform X1 [Arachis ipaensis]				K01714//4-hydroxy-tetrahydrodipicolinate synthase [EC:4.3.3.7]+ko00300//Lysine biosynthesis+ko01230//Biosynthesis of amino acids+ko01100//Metabolic pathways+ko01110//Biosynthesis of secondary metabolites+ko00261//Monobactam biosynthesis
arahy.Tifrunner.gnm2.ann1.WN75YW	0.34	5.413	4.03994	7.54823e-06	7.6969e-08	arahy.Tifrunner.gnm2.ann1.WN75YW	arahy.Tifrunner.gnm2.ann1.WN75YW.1	Known_gene	1	155481581	155483819	arahy.Tifrunner.gnm2.chr15	-	2239	399	2.84	9.2	4.2	0.36	0	0.66	0.27	0	0	0	0.36	0	4.03994	7.54823e-06	7.6969e-08	6.66112	1.16941e-06	1.42101e-07	1.6184	0.705368	0.472021	-1.02388	0.984853	0.787585	XP_025656583.1	2.27e-65	60S ribosomal protein L7-4-like [Arachis hypogaea]				K02937//large subunit ribosomal protein L7e+ko03010//Ribosome	GO:0010467//gene expression;GO:0044085//cellular component biogenesis;GO:0006139//nucleobase-containing compound metabolic process;GO:0043170//macromolecule metabolic process;GO:0042273//ribosomal large subunit biogenesis;GO:0044238//primary metabolic process;GO:0008152//metabolic process;GO:0090304//nucleic acid metabolic process;GO:1901360//organic cyclic compound metabolic process;GO:0006364//…
arahy.Tifrunner.gnm2.ann1.WK2RNV	0.91	3.093	1.75437	3.41234e-11	1.18757e-13	arahy.Tifrunner.gnm2.ann1.WK2RNV	arahy.Tifrunner.gnm2.ann1.WK2RNV.1	Known_gene	1	76921917	76924689	arahy.Tifrunner.gnm2.chr07	+	2773	2135	2.72	3.42	3.14	1.21	0.74	0.78	0.23	0.33	0.14	0	0.03	0	1.75437	3.41234e-11	1.18757e-13	3.90249	1.28608e-27	4.72498e-29	6.55411	1.03693e-06	1.38312e-07	4.41076	0.0554508	0.00299406	XP_015933691.1	0	7-ethoxycoumarin O-deethylase [Arachis duranensis]				K23810//(E)-8-carboxylinalool synthase [EC:1.14.14.-]+ko00902//Monoterpenoid biosynthesis+ko01110//Biosynthesis of secondary metabolites;K13404//7-ethoxycoumarin O-deethylase [EC:1.14.-.-];K20556//cytochrome P450 family 76 subfamily C	GO:0016021//integral component of membrane;GO:0031224//intrinsic component of membrane;GO:0110165//cellular anatomical entity;GO:0016020//membrane;GO:0043169//cation binding;GO:0003824//catalytic activity;GO:0016491//oxidoreductase activity;GO:0046906//tetrapyrrole binding;GO:0043167//ion binding;GO:0005488//binding;GO:0020037//heme binding;GO:0097159//organic cyclic compound binding;GO:0046872//…
arahy.Tifrunner.gnm2.ann1.903KBH	0.293	0.606	1.05505	0.0269951	0.00101093	arahy.Tifrunner.gnm2.ann1.903KBH	arahy.Tifrunner.gnm2.ann1.903KBH.1	Known_gene	1	7551884	7557978	arahy.Tifrunner.gnm2.chr19	-	6095	4674	0.49	0.69	0.64	0.34	0.2	0.34	0.82	0.86	0.78	0.73	0.65	0.72	1.05505	0.0269951	0.00101093	-0.329656	0.351628	0.166165	-1.19733	0.000437575	8.55394e-05	0.194798	0.953814	0.388414	XP_025679305.1	0	ABC transporter C family member 8 isoform X1 [Arachis hypogaea]			PREDICTED: Vitis vinifera hypothetical protein LOC100262734 (LOC100262734), mRNA	K05665//ATP-binding cassette, subfamily C (CFTR/MRP), member 1 [EC:7.6.2.3]+ko02010//ABC transporters	GO:0031224//intrinsic component of membrane;GO:0016020//membrane;GO:0110165//cellular anatomical entity;GO:0016021//integral component of membrane;GO:0032559//adenyl ribonucleotide binding;GO:0005488//binding;GO:0000166//nucleotide binding;GO:0042626//ATPase-coupled transmembrane transporter activity;GO:0022804//active transmembrane transporter activity;GO:0032555//purine ribonucleotide binding;G…
arahy.Tifrunner.gnm2.ann1.D8MFXN	0.823	0.023	-5.70183	1.66533e-05	1.8655e-07	arahy.Tifrunner.gnm2.ann1.D8MFXN	arahy.Tifrunner.gnm2.ann1.D8MFXN.1	Known_gene	1	1419552	1423156	arahy.Tifrunner.gnm2.chr07	+	3605	2487	0.07	0	0	1.09	0.7	0.68	0	0	0	0	0	0.09	-5.70183	1.66533e-05	1.8655e-07	2.00376	0.8304	0.619828	5.13972	1.92509e-07	2.35609e-08	-2.58934	0.984853	0.516728	XP_025608358.1	0	ABC transporter G family member 26 [Arachis hypogaea]			ABC-2 type transporter family protein (best arabidopsis hit)	K05681//ATP-binding cassette, subfamily G (WHITE), member 2+ko02010//ABC transporters	GO:0031224//intrinsic component of membrane;GO:0016021//integral component of membrane;GO:0110165//cellular anatomical entity;GO:0016020//membrane;GO:0035639//purine ribonucleoside triphosphate binding;GO:0140657//ATP-dependent activity;GO:0005488//binding;GO:1901265//nucleoside phosphate binding;GO:0097367//carbohydrate derivative binding;GO:0005524//ATP binding;GO:0015399//primary active transm…
arahy.Tifrunner.gnm2.ann1.1C3JIX	2.673	0.853	-1.66829	2.99897e-10	1.23219e-12	arahy.Tifrunner.gnm2.ann1.1C3JIX	arahy.Tifrunner.gnm2.ann1.1C3JIX.1	Known_gene	1	7816581	7823964	arahy.Tifrunner.gnm2.chr11	-	7384	2571	0.59	0.72	1.25	2.69	2.8	2.53	0	0	0	0	0	0	-1.66829	2.99897e-10	1.23219e-12	7.81423	3.46556e-09	3.22147e-10	9.34705	6.56996e-14	4.81668e-15				XP_016204917.2	0	ABC transporter G family member 26-like [Arachis ipaensis]			ABC-2 type transporter family protein (best arabidopsis hit)	K05681//ATP-binding cassette, subfamily G (WHITE), member 2+ko02010//ABC transporters	GO:0016021//integral component of membrane;GO:0016020//membrane;GO:0110165//cellular anatomical entity;GO:0031224//intrinsic component of membrane;GO:1901363//heterocyclic compound binding;GO:0097367//carbohydrate derivative binding;GO:0043167//ion binding;GO:0015399//primary active transmembrane transporter activity;GO:0017076//purine nucleotide binding;GO:0030554//adenyl nucleotide binding;GO:0…
arahy.Tifrunner.gnm2.ann1.05CXYI	1.09	0.2	-2.60493	5.04392e-05	6.4913e-07	arahy.Tifrunner.gnm2.ann1.05CXYI	arahy.Tifrunner.gnm2.ann1.05CXYI.1	Known_gene	1	11983367	12003652	arahy.Tifrunner.gnm2.chr03	-	20286	1775	0.08	0.26	0.26	1.25	0.81	1.21	0.16	0.12	0	0	0	0	-2.60493	5.04392e-05	6.4913e-07	1.15363	0.530677	0.295856	7.49041	1.62066e-08	1.7824e-09	3.74649	0.619396	0.116976	XP_025687238.1	0	alcohol-forming fatty acyl-CoA reductase [Arachis hypogaea]				K13356//alcohol-forming fatty acyl-CoA reductase [EC:1.2.1.84]+ko04146//Peroxisome+ko00073//Cutin, suberine and wax biosynthesis	GO:0044238//primary metabolic process;GO:0008152//metabolic process;GO:0071704//organic substance metabolic process;GO:0006629//lipid metabolic process;GO:0016903//oxidoreductase activity, acting on the aldehyde or oxo group of donors;GO:0080019//fatty-acyl-CoA reductase (alcohol-forming) activity;GO:0102965//alcohol-forming fatty acyl-CoA reductase activity;GO:0003824//catalytic activity;GO:0016…
arahy.Tifrunner.gnm2.ann1.QQ1SRH	2	4.106	1.04117	9.20788e-05	1.28956e-06	arahy.Tifrunner.gnm2.ann1.QQ1SRH	arahy.Tifrunner.gnm2.ann1.QQ1SRH.1	Known_gene	1	4259279	4260730	arahy.Tifrunner.gnm2.chr03	+	1452	1452	4.33	4.16	3.83	1.99	1.65	2.36	8.87	7.68	7.39	5.41	5.45	5.54	1.04117	9.20788e-05	1.28956e-06	-0.86016	1.14238e-07	1.23853e-08	-1.39575	2.94437e-11	2.57192e-12	0.513116	0.00751821	0.000257007	XP_025686382.1	0	allene oxide synthase 3 [Arachis hypogaea]				K01723//hydroperoxide dehydratase [EC:4.2.1.92]+ko00592//alpha-Linolenic acid metabolism+ko01100//Metabolic pathways+ko01110//Biosynthesis of secondary metabolites	GO:0043167//ion binding;GO:0004497//monooxygenase activity;GO:0046872//metal ion binding;GO:0097159//organic cyclic compound binding;GO:0016705//oxidoreductase activity, acting on paired donors, with incorporation or reduction of molecular oxygen;GO:0046906//tetrapyrrole binding;GO:0003824//catalytic activity;GO:0016491//oxidoreductase activity;GO:0005488//binding;GO:0005506//iron ion binding;GO:…
arahy.Tifrunner.gnm2.ann1.G0ZPLS	0.513	1.826	1.87849	0.000160287	2.41727e-06	arahy.Tifrunner.gnm2.ann1.G0ZPLS	arahy.Tifrunner.gnm2.ann1.G0ZPLS.1	Known_gene	1	16256928	16259803	arahy.Tifrunner.gnm2.chr07	+	2876	1357	1.37	2.04	2.07	0.48	0.59	0.47	4.75	4.05	3.72	2.09	2.77	2.94	1.87849	0.000160287	2.41727e-06	-1.11442	1.164e-05	1.60657e-06	-2.33928	1.27634e-09	1.27627e-10	0.65985	0.0378699	0.00184179	XP_025609549.1	6.97e-260	anthranilate N-methyltransferase [Arachis hypogaea]				K13066//caffeic acid 3-O-methyltransferase / acetylserotonin O-methyltransferase [EC:2.1.1.68 2.1.1.4]+ko00380//Tryptophan metabolism+ko01100//Metabolic pathways+ko01110//Biosynthesis of secondary metabolites+ko00940//Phenylpropanoid biosynthesis	GO:0032259//methylation;GO:0008152//metabolic process;GO:0005515//protein binding;GO:0005488//binding;GO:0016740//transferase activity;GO:0008171//O-methyltransferase activity;GO:0003824//catalytic activity;GO:0016741//transferase activity, transferring one-carbon groups;GO:0008168//methyltransferase activity;GO:0046983//protein dimerization activity;
arahy.Tifrunner.gnm2.ann1.K1UB8T	0.293	1.616	2.51805	3.97006e-06	3.70603e-08	arahy.Tifrunner.gnm2.ann1.K1UB8T	arahy.Tifrunner.gnm2.ann1.K1UB8T.1	Known_gene	1	19100419	19104011	arahy.Tifrunner.gnm2.chr17	+	3593	1474	1.51	1.79	1.55	0.16	0.26	0.46	7.85	10.13	8.76	4.15	4.86	5.54	2.51805	3.97006e-06	3.70603e-08	-2.38654	2.9336e-34	8.71108e-36	-4.06361	2.82012e-26	1.17073e-27	0.850318	9.75807e-07	1.24067e-08	XP_016167176.1	5.15e-272	anthranilate N-methyltransferase [Arachis ipaensis]				K13066//caffeic acid 3-O-methyltransferase / acetylserotonin O-methyltransferase [EC:2.1.1.68 2.1.1.4]+ko00380//Tryptophan metabolism+ko01100//Metabolic pathways+ko01110//Biosynthesis of secondary metabolites+ko00940//Phenylpropanoid biosynthesis	GO:0032259//methylation;GO:0008152//metabolic process;GO:0005488//binding;GO:0005515//protein binding;GO:0016740//transferase activity;GO:0008168//methyltransferase activity;GO:0003824//catalytic activity;GO:0016741//transferase activity, transferring one-carbon groups;GO:0046983//protein dimerization activity;GO:0008171//O-methyltransferase activity;
arahy.Tifrunner.gnm2.ann1.WK9AFF	1.006	3.45	1.7951	0.000294857	4.76205e-06	arahy.Tifrunner.gnm2.ann1.WK9AFF	arahy.Tifrunner.gnm2.ann1.WK9AFF.1	Known_gene	1	26684810	26686857	arahy.Tifrunner.gnm2.chr20	+	2048	912	3.4	4.04	2.91	1.83	0.82	0.37	6.62	4.88	6.4	5.13	5.45	5.01	1.7951	0.000294857	4.76205e-06	-0.697005	0.00782865	0.00183236	-2.33084	0.000238529	4.45664e-05	0.167255	0.95821	0.397598	XP_016180356.1	1.64e-143	arogenate dehydrogenase 1, chloroplastic [Arachis ipaensis]				K15227//arogenate dehydrogenase (NADP+), plant [EC:1.3.1.78]+ko01230//Biosynthesis of amino acids+ko01100//Metabolic pathways+ko01110//Biosynthesis of secondary metabolites+ko00400//Phenylalanine, tyrosine and tryptophan biosynthesis
arahy.Tifrunner.gnm2.ann1.Y8KTYY	2.1	0.963	-1.14402	0.000197598	3.03369e-06	arahy.Tifrunner.gnm2.ann1.Y8KTYY	arahy.Tifrunner.gnm2.ann1.Y8KTYY.1	Known_gene	1	4752815	4757542	arahy.Tifrunner.gnm2.chr11	+	4728	2147	0.97	0.97	0.95	2.18	2.17	1.95	1.4	0.97	0.77	1.13	0.55	1.08	-1.14402	0.000197598	3.03369e-06	-0.0159316	0.981522	0.958889	1.28549	8.64352e-06	1.2974e-06	0.165376	0.984853	0.623106	XP_016162712.1	0	asparagine synthetase [glutamine-hydrolyzing] 2 [Arachis ipaensis]				K01953//asparagine synthase (glutamine-hydrolysing) [EC:6.3.5.4]+ko00250//Alanine, aspartate and glutamate metabolism+ko01230//Biosynthesis of amino acids+ko01100//Metabolic pathways+ko01110//Biosynthesis of secondary metabolites	GO:0006807//nitrogen compound metabolic process;GO:1901576//organic substance biosynthetic process;GO:0009064//glutamine family amino acid metabolic process;GO:0006520//cellular amino acid metabolic process;GO:0008652//cellular amino acid biosynthetic process;GO:0006541//glutamine metabolic process;GO:0019752//carboxylic acid metabolic process;GO:0009987//cellular process;GO:0009067//aspartate fa…
arahy.Tifrunner.gnm2.ann1.12UU0E	1	5.736	2.54354	9.50136e-16	1.80834e-18	arahy.Tifrunner.gnm2.ann1.12UU0E	arahy.Tifrunner.gnm2.ann1.12UU0E.1	Known_gene	1	23657232	23658224	arahy.Tifrunner.gnm2.chr08	+	993	993	5.48	5.89	5.84	0.8	0.85	1.35	5.59	5.59	5.81	1.25	1.63	2.53	2.54354	9.50136e-16	1.80834e-18	0.111702	0.773486	0.53384	-0.798861	0.136724	0.0541474	1.63933	1.49295e-08	1.42977e-10	XP_025613588.1	6.74e-190	AT-hook motif nuclear-localized protein 25 [Arachis hypogaea]					GO:0110165//cellular anatomical entity;GO:0031224//intrinsic component of membrane;GO:0016021//integral component of membrane;GO:0016020//membrane;GO:0003677//DNA binding;GO:0003680//minor groove of adenine-thymine-rich DNA binding;GO:0000217//DNA secondary structure binding;GO:1901363//heterocyclic compound binding;GO:0003676//nucleic acid binding;GO:0097159//organic cyclic compound binding;GO:0…
arahy.Tifrunner.gnm2.ann1.F6N15A	0.386	0	-6.35191	0.000130558	1.92161e-06	arahy.Tifrunner.gnm2.ann1.F6N15A	arahy.Tifrunner.gnm2.ann1.F6N15A.1,arahy.Tifrunner.gnm2.ann1.F6N15A.2	Known_gene	2	10296304	10310318	arahy.Tifrunner.gnm2.chr08	-	14015	2333	0	0	0	0.48	0.35	0.33	0	0	0.02	0	0	0	-6.35191	0.000130558	1.92161e-06	-0.800971	0.924378	0.84438	6.3777	1.13784e-05	1.73486e-06	0.833859	0.984853	0.838077	XP_025612908.1	0	beta-galactosidase 16 [Arachis hypogaea]				K12309//beta-galactosidase [EC:3.2.1.23]+ko00600//Sphingolipid metabolism+ko00604//Glycosphingolipid biosynthesis - ganglio series+ko00531//Glycosaminoglycan degradation+ko00511//Other glycan degradation+ko01100//Metabolic pathways+ko00052//Galactose metabolism;K12309//beta-galactosidase [EC:3.2.1.23]+ko00600//Sphingolipid metabolism+ko00604//Glycosphingolipid biosynthesis - ganglio series+ko0053…	GO:0071704//organic substance metabolic process;GO:0005975//carbohydrate metabolic process;GO:0044238//primary metabolic process;GO:0008152//metabolic process;GO:0005576//extracellular region;GO:0048046//apoplast;GO:0110165//cellular anatomical entity;GO:0016798//hydrolase activity, acting on glycosyl bonds;GO:0016787//hydrolase activity;GO:0004565//beta-galactosidase activity;GO:0015925//galacto…
arahy.Tifrunner.gnm2.ann1.YD7UU4	2.26	0	-8.07945	6.35999e-09	3.4354e-11	arahy.Tifrunner.gnm2.ann1.YD7UU4	arahy.Tifrunner.gnm2.ann1.YD7UU4.1	Known_gene	1	5867957	5870716	arahy.Tifrunner.gnm2.chr10	+	2760	1318	0	0	0	2.04	2.6	2.14	0	0.08	0	0	0	0	-8.07945	6.35999e-09	3.4354e-11	-1.66187	0.86667	0.680887	8.10538	3.04331e-10	2.87525e-11	1.69505	0.984853	0.674874	XP_015943611.1	2.94e-186	bidirectional sugar transporter N3 [Arachis duranensis]	糖转运蛋白			K15382//solute carrier family 50 (sugar transporter)	GO:0071702//organic substance transport;GO:0051234//establishment of localization;GO:0006810//transport;GO:0008643//carbohydrate transport;GO:0051179//localization;GO:0005886//plasma membrane;GO:0016021//integral component of membrane;GO:0071944//cell periphery;GO:0016020//membrane;GO:0110165//cellular anatomical entity;GO:0031224//intrinsic component of membrane;GO:0005215//transporter activity;…
arahy.Tifrunner.gnm2.ann1.BFG4SY	1.66	0.05	-5.06229	4.59301e-06	4.40411e-08	arahy.Tifrunner.gnm2.ann1.BFG4SY	arahy.Tifrunner.gnm2.ann1.BFG4SY.1,arahy.Tifrunner.gnm2.ann1.BFG4SY.2	Known_gene	2	11037096	11039132	arahy.Tifrunner.gnm2.chr20	+	2037	1238	0.05	0.1	0	1.82	2.03	1.13	0.2	0	0.09	0	0.05	0	-5.06229	4.59301e-06	4.40411e-08	-0.86911	0.861352	0.660559	6.56933	9.88592e-07	1.31561e-07	2.38664	0.905273	0.31961	XP_016166816.1	9.63e-145	bidirectional sugar transporter N3-like [Arachis ipaensis]				K15382//solute carrier family 50 (sugar transporter);K15382//solute carrier family 50 (sugar transporter)	GO:0071702//organic substance transport;GO:0006810//transport;GO:0051179//localization;GO:0008643//carbohydrate transport;GO:0051234//establishment of localization;GO:0071944//cell periphery;GO:0031224//intrinsic component of membrane;GO:0016020//membrane;GO:0016021//integral component of membrane;GO:0005886//plasma membrane;GO:0110165//cellular anatomical entity;GO:0051119//sugar transmembrane t…
arahy.Tifrunner.gnm2.ann1.DV46W1	1.75	0.773	-1.20262	0.016725	0.000564181	arahy.Tifrunner.gnm2.ann1.DV46W1	arahy.Tifrunner.gnm2.ann1.DV46W1.1	Known_gene	1	50231165	50233873	arahy.Tifrunner.gnm2.chr08	+	2709	1503	0.83	1.02	0.47	1.95	1.71	1.59	0.56	0.39	0.57	0.88	1.24	1.05	-1.20262	0.016725	0.000564181	0.745055	0.286847	0.126911	0.812937	0.029955	0.00908301	-1.12804	0.130327	0.00933913	XP_025616058.1	1.98e-123	bidirectional sugar transporter SWEET12 [Arachis hypogaea]				K15382//solute carrier family 50 (sugar transporter)	GO:0051179//localization;GO:0051234//establishment of localization;GO:0071702//organic substance transport;GO:0008643//carbohydrate transport;GO:0006810//transport;GO:0031224//intrinsic component of membrane;GO:0005886//plasma membrane;GO:0071944//cell periphery;GO:0110165//cellular anatomical entity;GO:0016021//integral component of membrane;GO:0016020//membrane;
arahy.Tifrunner.gnm2.ann1.614ST7	0.613	0.233	-1.44551	0.0417708	0.00179518	arahy.Tifrunner.gnm2.ann1.614ST7	arahy.Tifrunner.gnm2.ann1.614ST7.1	Known_gene	1	117721432	117725464	arahy.Tifrunner.gnm2.chr20	-	4033	2468	0.25	0.22	0.23	0.66	0.64	0.54	0.53	0.23	0.29	0	0	0	-1.44551	0.0417708	0.00179518	-0.536605	0.583404	0.340409	7.13589	1.29196e-07	1.55434e-08	6.23685	0.000202788	4.16525e-06	XP_025684267.1	0	BTB/POZ domain-containing protein NPY1 [Arachis hypogaea]				K01738//cysteine synthase [EC:2.5.1.47]+ko00920//Sulfur metabolism+ko01230//Biosynthesis of amino acids+ko01100//Metabolic pathways+ko01110//Biosynthesis of secondary metabolites+ko00270//Cysteine and methionine metabolism+ko01200//Carbon metabolism	GO:0043412//macromolecule modification;GO:0048856//anatomical structure development;GO:0007275//multicellular organism development;GO:0099402//plant organ development;GO:0008152//metabolic process;GO:0044237//cellular metabolic process;GO:0032501//multicellular organismal process;GO:0044267//cellular protein metabolic process;GO:0032446//protein modification by small protein conjugation;GO:004423…
arahy.Tifrunner.gnm2.ann1.W8IC6S	12.05	3.6	-1.75837	1.98933e-73	2.88471e-77	arahy.Tifrunner.gnm2.ann1.W8IC6S	arahy.Tifrunner.gnm2.ann1.W8IC6S.1	Known_gene	1	105340099	105346274	arahy.Tifrunner.gnm2.chr05	+	6176	3339	3.39	3.49	3.92	11.32	12.5	12.33	0.76	0.61	0.4	5.39	6.22	4.44	-1.75837	1.98933e-73	2.88471e-77	2.72277	4.15596e-40	1.06634e-41	1.24372	9.16706e-37	2.84382e-38	-3.23006	1.42634e-57	1.06677e-60	XP_015967062.1	2.44e-221	carbonic anhydrase, chloroplastic isoform X2 [Arachis duranensis]				K01673//carbonic anhydrase [EC:4.2.1.1]+ko00910//Nitrogen metabolism+ko01100//Metabolic pathways	GO:0015976//carbon utilization;GO:0016836//hydro-lyase activity;GO:0005488//binding;GO:0043167//ion binding;GO:0003824//catalytic activity;GO:0008270//zinc ion binding;GO:0016835//carbon-oxygen lyase activity;GO:0046914//transition metal ion binding;GO:0043169//cation binding;GO:0046872//metal ion binding;GO:0016829//lyase activity;GO:0004089//carbonate dehydratase activity;
arahy.Tifrunner.gnm2.ann1.QR6FW0	25.74	7.086	-1.86441	3.56757e-87	2.58665e-91	arahy.Tifrunner.gnm2.ann1.QR6FW0	arahy.Tifrunner.gnm2.ann1.QR6FW0.2,arahy.Tifrunner.gnm2.ann1.QR6FW0.1,arahy.Tifrunner.gnm2.ann1.QR6FW0.3	Known_gene	3	135425147	135431553	arahy.Tifrunner.gnm2.chr15	-	6407	3237	7.08	7.08	7.1	25.57	26.79	24.86	1.85	1.4	1.45	12.86	12.86	11.83	-1.86441	3.56757e-87	2.58665e-91	2.33324	7.25715e-36	2.05688e-37	1.09567	1.22535e-40	3.41786e-42	-3.09544	2.40478e-76	1.00894e-79	XP_016203313.1	3.57e-221	carbonic anhydrase, chloroplastic isoform X2 [Arachis ipaensis]				K01673//carbonic anhydrase [EC:4.2.1.1]+ko00910//Nitrogen metabolism+ko01100//Metabolic pathways;K01673//carbonic anhydrase [EC:4.2.1.1]+ko00910//Nitrogen metabolism+ko01100//Metabolic pathways;K01673//carbonic anhydrase [EC:4.2.1.1]+ko00910//Nitrogen metabolism+ko01100//Metabolic pathways	GO:0015976//carbon utilization;GO:0016829//lyase activity;GO:0016835//carbon-oxygen lyase activity;GO:0043169//cation binding;GO:0008270//zinc ion binding;GO:0046872//metal ion binding;GO:0016836//hydro-lyase activity;GO:0004089//carbonate dehydratase activity;GO:0046914//transition metal ion binding;GO:0003824//catalytic activity;GO:0043167//ion binding;GO:0005488//binding;
arahy.Tifrunner.gnm2.ann1.MD1Q75	3.656	9.04	1.29674	6.08508e-23	6.83853e-26	arahy.Tifrunner.gnm2.ann1.MD1Q75	arahy.Tifrunner.gnm2.ann1.MD1Q75.1	Known_gene	1	99451269	99456750	arahy.Tifrunner.gnm2.chr10	-	5482	2105	8.97	9.43	8.72	3.83	3.84	3.3	39.65	38.06	43	37.5	38.43	42.68	1.29674	6.08508e-23	6.83853e-26	-2.05852	1.82777e-167	8.79319e-170	-3.36741	2.0048e-271	5.87482e-274	-0.00547446	0.99501	0.925263	XP_025623738.1	0	carotenoid cleavage dioxygenase 8 homolog B, chloroplastic [Arachis hypogaea]				K17913//carlactone synthase / all-trans-10'-apo-beta-carotenal 13,14-cleaving dioxygenase [EC:1.13.11.69 1.13.11.70]+ko00906//Carotenoid biosynthesis+ko01110//Biosynthesis of secondary metabolites	GO:0016702//oxidoreductase activity, acting on single donors with incorporation of molecular oxygen, incorporation of two atoms of oxygen;GO:0005488//binding;GO:0046872//metal ion binding;GO:0016491//oxidoreductase activity;GO:0043167//ion binding;GO:0016701//oxidoreductase activity, acting on single donors with incorporation of molecular oxygen;GO:0003824//catalytic activity;GO:0051213//dioxygen…
arahy.Tifrunner.gnm2.ann1.M0J9YU	1.31	0.666	-1.00444	0.0428198	0.00185424	arahy.Tifrunner.gnm2.ann1.M0J9YU	arahy.Tifrunner.gnm2.ann1.M0J9YU.1	Known_gene	1	103887659	103890503	arahy.Tifrunner.gnm2.chr03	-	2845	2655	0.34	0.83	0.83	1.23	1.72	0.98	0.63	0.63	0.73	0.89	1.05	0.7	-1.00444	0.0428198	0.00185424	0.101937	0.913109	0.778396	0.648836	0.0602564	0.0203987	-0.451213	0.686753	0.146734	XP_015955391.1	0	cation/H(+) antiporter 18-like [Arachis duranensis]					GO:0110165//cellular anatomical entity;GO:0016021//integral component of membrane;GO:0016020//membrane;GO:0031224//intrinsic component of membrane;GO:0015298//solute:cation antiporter activity;GO:0022804//active transmembrane transporter activity;GO:0015318//inorganic molecular entity transmembrane transporter activity;GO:0022853//active ion transmembrane transporter activity;GO:0005215//transpor…
arahy.Tifrunner.gnm2.ann1.ZN4AW4	0	2.676	6.05871	0.000736277	1.37368e-05	arahy.Tifrunner.gnm2.ann1.ZN4AW4	arahy.Tifrunner.gnm2.ann1.ZN4AW4.1	Known_gene	1	121848297	121848699	arahy.Tifrunner.gnm2.chr18	-	403	311	1.75	2.08	4.2	0	0	0	1.77	3.24	4.33	1.85	0.2	4.72	6.05871	0.000736277	1.37368e-05	-0.0816178	0.947924	0.884898	-5.67782	0.292501	0.139714	0.46541	0.984853	0.72355	XP_016168989.1	6.35e-58	CCR4-NOT transcription complex subunit 1-like [Arachis ipaensis]				K12604//CCR4-NOT transcription complex subunit 1+ko03018//RNA degradation
arahy.Tifrunner.gnm2.ann1.S1R27D	0.953	0.07	-3.96558	1.9198e-10	7.58606e-13	arahy.Tifrunner.gnm2.ann1.S1R27D	arahy.Tifrunner.gnm2.ann1.S1R27D.1	Known_gene	1	18453862	18459348	arahy.Tifrunner.gnm2.chr02	-	5487	3193	0.05	0.02	0.14	0.86	0.81	1.19	3.04	3.52	3.13	0.84	0.75	0.71	-3.96558	1.9198e-10	7.58606e-13	-5.62293	9.45827e-30	3.25848e-31	0.382312	0.314812	0.153776	2.04768	1.08758e-23	3.13457e-26	QHO52897.1	0	Cellulose synthase A catalytic subunit 4 [UDP-forming] [Arachis hypogaea]	纤维素合酶			K10999//cellulose synthase A [EC:2.4.1.12]	GO:0034645//cellular macromolecule biosynthetic process;GO:0044260//cellular macromolecule metabolic process;GO:0044237//cellular metabolic process;GO:0051274//beta-glucan biosynthetic process;GO:0009987//cellular process;GO:0009058//biosynthetic process;GO:0005975//carbohydrate metabolic process;GO:0016051//carbohydrate biosynthetic process;GO:1901576//organic substance biosynthetic process;GO:0…
arahy.Tifrunner.gnm2.ann1.KX036Y	3.18	0.633	-2.32606	3.18759e-24	3.40894e-27	arahy.Tifrunner.gnm2.ann1.KX036Y	arahy.Tifrunner.gnm2.ann1.KX036Y.3,arahy.Tifrunner.gnm2.ann1.KX036Y.2,arahy.Tifrunner.gnm2.ann1.KX036Y.1	Known_gene	3	81246739	81254936	arahy.Tifrunner.gnm2.chr03	+	8198	3109	0.57	0.86	0.47	3.23	2.74	3.57	5.4	5.6	5.46	2.55	2.58	2.52	-2.32606	3.18759e-24	3.40894e-27	-2.9906	1.76566e-53	3.43277e-55	0.397902	0.0244181	0.00719781	1.06989	1.34257e-14	6.73487e-17	XP_025688972.1	0	cellulose synthase A catalytic subunit 7 [UDP-forming] [Arachis hypogaea]			Hordeum vulgare subsp. vulgare mRNA for predicted protein, complete cds, clone: NIASHv2059P21	K10999//cellulose synthase A [EC:2.4.1.12];K10999//cellulose synthase A [EC:2.4.1.12];K10999//cellulose synthase A [EC:2.4.1.12]	GO:0044238//primary metabolic process;GO:0034645//cellular macromolecule biosynthetic process;GO:0034637//cellular carbohydrate biosynthetic process;GO:0071704//organic substance metabolic process;GO:0051273//beta-glucan metabolic process;GO:0044237//cellular metabolic process;GO:0030243//cellulose metabolic process;GO:0044249//cellular biosynthetic process;GO:0071840//cellular component organiza…
arahy.Tifrunner.gnm2.ann1.VZR30Z	3.25	0.556	-2.58408	2.23284e-28	1.7808e-31	arahy.Tifrunner.gnm2.ann1.VZR30Z	arahy.Tifrunner.gnm2.ann1.VZR30Z.1	Known_gene	1	86855811	86863146	arahy.Tifrunner.gnm2.chr13	-	7336	3003	0.45	0.6	0.62	3.32	3.61	2.82	5.2	5.13	5.05	3.51	3.1	3.31	-2.58408	2.23284e-28	1.7808e-31	-3.13063	4.1021e-54	7.87174e-56	0.0523543	0.875245	0.709404	0.605094	3.23262e-05	5.47812e-07	XP_025636800.1	0	cellulose synthase A catalytic subunit 7 [UDP-forming] [Arachis hypogaea]			Hordeum vulgare subsp. vulgare mRNA for predicted protein, complete cds, clone: NIASHv2059P21	K10999//cellulose synthase A [EC:2.4.1.12]	GO:0009059//macromolecule biosynthetic process;GO:0009058//biosynthetic process;GO:0044262//cellular carbohydrate metabolic process;GO:1901576//organic substance biosynthetic process;GO:0044249//cellular biosynthetic process;GO:0016043//cellular component organization;GO:0044238//primary metabolic process;GO:0000271//polysaccharide biosynthetic process;GO:0009987//cellular process;GO:0044042//glu…
arahy.Tifrunner.gnm2.ann1.6255L4	3.433	0.586	-2.59474	3.42357e-34	2.17196e-37	arahy.Tifrunner.gnm2.ann1.6255L4	arahy.Tifrunner.gnm2.ann1.6255L4.1,arahy.Tifrunner.gnm2.ann1.6255L4.2	Known_gene	2	144346468	144351634	arahy.Tifrunner.gnm2.chr20	-	5167	3848	0.51	0.64	0.61	2.77	3.69	3.84	6.14	5.94	5.9	2.63	2.92	2.41	-2.59474	3.42357e-34	2.17196e-37	-3.2893	6.13794e-78	7.73063e-80	0.445556	0.00727284	0.0018406	1.14672	2.52751e-21	8.29901e-24	XP_020973159.1	0	cellulose synthase A catalytic subunit 8 [UDP-forming] [Arachis ipaensis]				K10999//cellulose synthase A [EC:2.4.1.12];K10999//cellulose synthase A [EC:2.4.1.12]	GO:0034645//cellular macromolecule biosynthetic process;GO:0034637//cellular carbohydrate biosynthetic process;GO:0009250//glucan biosynthetic process;GO:0071704//organic substance metabolic process;GO:0045229//external encapsulating structure organization;GO:0044042//glucan metabolic process;GO:0008152//metabolic process;GO:0009058//biosynthetic process;GO:0016051//carbohydrate biosynthetic proc…
arahy.Tifrunner.gnm2.ann1.ALW2B1	1.253	0.486	-1.43192	0.00591884	0.000161465	arahy.Tifrunner.gnm2.ann1.ALW2B1	arahy.Tifrunner.gnm2.ann1.ALW2B1.1	Known_gene	1	129029013	129033191	arahy.Tifrunner.gnm2.chr16	+	4179	1795	0.51	0.6	0.35	1.15	1.39	1.22	0.66	1.01	0.94	0.4	0.48	0.3	-1.43192	0.00591884	0.000161465	-0.796705	0.163252	0.0619652	1.76364	5.56147e-05	9.3397e-06	1.13564	0.148615	0.0112601	XP_016162082.1	1.07e-286	chalcone synthase [Arachis ipaensis]				K00660//chalcone synthase [EC:2.3.1.74]+ko04712//Circadian rhythm - plant+ko01100//Metabolic pathways+ko01110//Biosynthesis of secondary metabolites+ko00941//Flavonoid biosynthesis	GO:0009058//biosynthetic process;GO:0008152//metabolic process;GO:0003824//catalytic activity;GO:0016746//acyltransferase activity;GO:0016740//transferase activity;GO:0016747//acyltransferase activity, transferring groups other than amino-acyl groups;
arahy.Tifrunner.gnm2.ann1.U2ZRRJ	0.83	4.193	2.47908	0.000162804	2.46114e-06	arahy.Tifrunner.gnm2.ann1.U2ZRRJ	arahy.Tifrunner.gnm2.ann1.U2ZRRJ.1	Known_gene	1	6974883	6975341	arahy.Tifrunner.gnm2.chr11	+	459	459	4.56	4.23	3.79	0.67	1.15	0.67	0.8	0.77	2.44	1.21	1.1	0.82	2.47908	0.000162804	2.46114e-06	1.80385	0.000995653	0.0001895	-0.335866	0.851065	0.676474	0.348038	0.984853	0.636674	XP_025626689.1	1.17e-102	chaperone protein dnaJ 11, chloroplastic [Arachis hypogaea]				K03686//molecular chaperone DnaJ
arahy.Tifrunner.gnm2.ann1.906G3Q	1.27	0.193	-2.80383	5.43248e-05	7.07997e-07	arahy.Tifrunner.gnm2.ann1.906G3Q	arahy.Tifrunner.gnm2.ann1.906G3Q.1,arahy.Tifrunner.gnm2.ann1.906G3Q.2	Known_gene	2	129218709	129221317	arahy.Tifrunner.gnm2.chr20	+	2609	1425	0.17	0.15	0.26	1.5	0.84	1.47	3.95	3.83	2.11	1.28	1.43	1.17	-2.80383	5.43248e-05	7.07997e-07	-4.07421	7.40029e-16	4.43359e-17	0.0525972	0.935314	0.878027	1.33176	0.000122176	2.36239e-06	QHO19658.1	7.11e-35	COBRA-like protein [Arachis hypogaea]	细胞壁组装				GO:0044085//cellular component biogenesis;GO:0016043//cellular component organization;GO:0043062//extracellular structure organization;GO:0030198//extracellular matrix organization;GO:0071669//plant-type cell wall organization or biogenesis;GO:0071668//plant-type cell wall assembly;GO:0022607//cellular component assembly;GO:0009664//plant-type cell wall organization;GO:0009832//plant-type cell wa…
arahy.Tifrunner.gnm2.ann1.TNUB95	2.316	0.753	-1.65824	1.70233e-06	1.49037e-08	arahy.Tifrunner.gnm2.ann1.TNUB95	arahy.Tifrunner.gnm2.ann1.TNUB95.1,arahy.Tifrunner.gnm2.ann1.TNUB95.2	Known_gene	2	104867803	104870628	arahy.Tifrunner.gnm2.chr10	+	2826	1905	1.13	0.58	0.55	2.03	2.52	2.4	4.61	4.37	4.79	2.16	1.83	2.48	-1.65824	1.70233e-06	1.49037e-08	-2.54157	3.70108e-24	1.54114e-25	0.173452	0.651731	0.419075	1.06429	1.88842e-07	2.06341e-09	XP_025623922.1	1.09e-33	COBRA-like protein 4 [Arachis hypogaea]					GO:0070726//cell wall assembly;GO:0009664//plant-type cell wall organization;GO:0042546//cell wall biogenesis;GO:0010215//cellulose microfibril organization;GO:0043062//extracellular structure organization;GO:0030198//extracellular matrix organization;GO:0044085//cellular component biogenesis;GO:0016043//cellular component organization;GO:0009832//plant-type cell wall biogenesis;GO:0071554//cell …
arahy.Tifrunner.gnm2.ann1.6Z49LM	5.023	1.153	-2.16565	5.40344e-22	6.36633e-25	arahy.Tifrunner.gnm2.ann1.6Z49LM	arahy.Tifrunner.gnm2.ann1.6Z49LM.1	Known_gene	1	28984520	28986624	arahy.Tifrunner.gnm2.chr03	-	2105	1807	0.97	1.05	1.44	5.1	4.92	5.05	0.25	0.1	0.15	0.04	0.03	0.1	-2.16565	5.40344e-22	6.36633e-25	3.03586	8.37844e-08	8.92659e-09	6.87813	2.66408e-19	1.47461e-20	1.68983	0.780464	0.204807	XP_015954098.1	0	cytochrome P450 703A2 [Arachis duranensis]				K20496//laurate 7-monooxygenase [EC:1.14.14.130]	GO:0003006//developmental process involved in reproduction;GO:0010208//pollen wall assembly;GO:0002933//lipid hydroxylation;GO:0048869//cellular developmental process;GO:0030258//lipid modification;GO:0048367//shoot system development;GO:0048437//floral organ development;GO:0009987//cellular process;GO:0048438//floral whorl development;GO:0044255//cellular lipid metabolic process;GO:0016043//cell…
arahy.Tifrunner.gnm2.ann1.U7G3WQ	2.316	0.613	-1.93124	3.33144e-08	2.07124e-10	arahy.Tifrunner.gnm2.ann1.U7G3WQ	arahy.Tifrunner.gnm2.ann1.U7G3WQ.2,arahy.Tifrunner.gnm2.ann1.U7G3WQ.1	Known_gene	2	30604670	30607499	arahy.Tifrunner.gnm2.chr13	-	2830	1819	0.58	0.8	0.46	2.04	2.72	2.19	0.28	0.23	0.03	0.06	0.1	0	-1.93124	3.33144e-08	2.07124e-10	1.96084	0.00683765	0.00157404	5.76498	6.53177e-13	5.11123e-14	1.89018	0.705078	0.156196	XP_016193339.1	0	cytochrome P450 703A2 [Arachis ipaensis]				K20496//laurate 7-monooxygenase [EC:1.14.14.130];K20496//laurate 7-monooxygenase [EC:1.14.14.130]	GO:0048466//androecium development;GO:0048438//floral whorl development;GO:0048437//floral organ development;GO:0009987//cellular process;GO:0044255//cellular lipid metabolic process;GO:0032501//multicellular organismal process;GO:0048608//reproductive structure development;GO:0003006//developmental process involved in reproduction;GO:0010208//pollen wall assembly;GO:0009653//anatomical structure…
arahy.Tifrunner.gnm2.ann1.07DPKN	1.106	0.496	-1.20232	0.0452562	0.00198927	arahy.Tifrunner.gnm2.ann1.07DPKN	arahy.Tifrunner.gnm2.ann1.07DPKN.1	Known_gene	1	16568392	16571482	arahy.Tifrunner.gnm2.chr07	-	3091	1811	0.56	0.52	0.41	1.31	0.89	1.12	0.33	0.34	0	0	0.35	0	-1.20232	0.0452562	0.00198927	1.2902	0.149739	0.0559009	3.36775	0.12909	0.0505473	0.88489	0.984853	0.767887	XP_025609565.1	0	cytochrome P450 714C2 [Arachis hypogaea]				K24544//cytochrome P450 family 714 subfamily C
arahy.Tifrunner.gnm2.ann1.TY87ZU	4.28	1.433	-1.61817	0.00381642	9.40806e-05	arahy.Tifrunner.gnm2.ann1.TY87ZU	arahy.Tifrunner.gnm2.ann1.TY87ZU.1	Known_gene	1	115664892	115667589	arahy.Tifrunner.gnm2.chr05	-	2698	1807	2.07	0.79	1.44	5.14	4.37	3.33	1.08	0.37	1.51	0	0	0	-1.61817	0.00381642	9.40806e-05	0.625894	0.590322	0.346732	9.50932	2.4496e-14	1.75291e-15	7.27141	1.1035e-06	1.41108e-08	XP_025702426.1	0	cytochrome P450 71A1 [Arachis hypogaea]				K20617//cytochrome P450 family 71 subfamily A	GO:0043169//cation binding;GO:0097159//organic cyclic compound binding;GO:0043167//ion binding;GO:0004497//monooxygenase activity;GO:0005488//binding;GO:0046872//metal ion binding;GO:0046914//transition metal ion binding;GO:1901363//heterocyclic compound binding;GO:0020037//heme binding;GO:0046906//tetrapyrrole binding;GO:0003824//catalytic activity;GO:0016491//oxidoreductase activity;GO:0005506/…
arahy.Tifrunner.gnm2.ann1.8R7WRR	1.29	3.333	1.38777	1.71108e-06	1.50424e-08	arahy.Tifrunner.gnm2.ann1.8R7WRR	arahy.Tifrunner.gnm2.ann1.8R7WRR.1	Known_gene	1	1631161	1635472	arahy.Tifrunner.gnm2.chr13	-	4312	1497	3.63	3.06	3.31	1.26	1.35	1.26	7.21	5.42	5.59	3.09	3.05	3.52	1.38777	1.71108e-06	1.50424e-08	-0.760419	7.22355e-05	1.12351e-05	-1.27421	2.00283e-06	2.76497e-07	0.881338	2.73743e-05	4.57404e-07	XP_016187642.1	0	cytochrome P450 71A1 [Arachis ipaensis]				K20617//cytochrome P450 family 71 subfamily A	GO:0031224//intrinsic component of membrane;GO:0016020//membrane;GO:0110165//cellular anatomical entity;GO:0016021//integral component of membrane;GO:0020037//heme binding;GO:0005488//binding;GO:0003824//catalytic activity;GO:0004497//monooxygenase activity;GO:0046872//metal ion binding;GO:0005506//iron ion binding;GO:0097159//organic cyclic compound binding;GO:0016491//oxidoreductase activity;GO…
arahy.Tifrunner.gnm2.ann1.PJWR5J	0.48	0.136	-2.0413	0.0440746	0.00191976	arahy.Tifrunner.gnm2.ann1.PJWR5J	arahy.Tifrunner.gnm2.ann1.PJWR5J.1	Known_gene	1	15276928	15289647	arahy.Tifrunner.gnm2.chr19	-	12720	2194	0.07	0.21	0.13	0.27	0.6	0.57	0.07	0.06	0.22	0.12	0.58	0.49	-2.0413	0.0440746	0.00191976	0.292168	0.913109	0.778579	0.373835	0.718764	0.486557	-1.94963	0.154787	0.0119295	XP_025676040.1	0	cytochrome P450 71A1 isoform X1 [Arachis hypogaea]				K20617//cytochrome P450 family 71 subfamily A	GO:0031224//intrinsic component of membrane;GO:0110165//cellular anatomical entity;GO:0016020//membrane;GO:0016021//integral component of membrane;GO:0020037//heme binding;GO:0003824//catalytic activity;GO:0016705//oxidoreductase activity, acting on paired donors, with incorporation or reduction of molecular oxygen;GO:0005488//binding;GO:0043167//ion binding;GO:0046906//tetrapyrrole binding;GO:19…
arahy.Tifrunner.gnm2.ann1.XIHY4L	0.436	1.176	1.46044	0.0290204	0.00111939	arahy.Tifrunner.gnm2.ann1.XIHY4L	arahy.Tifrunner.gnm2.ann1.XIHY4L.1	Known_gene	1	43039845	43043432	arahy.Tifrunner.gnm2.chr03	+	3588	1488	1.33	1.25	0.95	0.26	0.54	0.51	3.07	3.07	3.74	1.82	1.18	1.78	1.46044	0.0290204	0.00111939	-1.41061	4.38067e-07	5.04615e-08	-1.84126	6.58781e-05	1.11825e-05	1.03674	0.00085105	2.05338e-05	XP_015954539.1	3.53e-311	cytochrome P450 71A1-like [Arachis duranensis]				K20617//cytochrome P450 family 71 subfamily A	GO:0016021//integral component of membrane;GO:0031224//intrinsic component of membrane;GO:0016020//membrane;GO:0110165//cellular anatomical entity;GO:0046906//tetrapyrrole binding;GO:0097159//organic cyclic compound binding;GO:0005506//iron ion binding;GO:1901363//heterocyclic compound binding;GO:0043169//cation binding;GO:0043167//ion binding;GO:0004497//monooxygenase activity;GO:0005488//bindin…
arahy.Tifrunner.gnm2.ann1.KRAQ4G	0.95	0.246	-1.98688	0.00218196	4.84494e-05	arahy.Tifrunner.gnm2.ann1.KRAQ4G	arahy.Tifrunner.gnm2.ann1.KRAQ4G.1,arahy.Tifrunner.gnm2.ann1.KRAQ4G.2,arahy.Tifrunner.gnm2.ann1.KRAQ4G.3	Known_gene	3	1838974	1848854	arahy.Tifrunner.gnm2.chr07	+	9881	1912	0.21	0.22	0.31	0.98	0.92	0.95	0.19	0.08	0.06	0.66	0.7	0.64	-1.98688	0.00218196	4.84494e-05	1.37024	0.300995	0.135043	0.624163	0.219272	0.0971757	-2.73142	0.00258601	7.4533e-05	XP_015972978.1	0	cytochrome P450 71D10 [Arachis duranensis]				K23806//alpha-guaiene 2-oxidase;K13267//flavonoid 6-hydroxylase [EC:1.14.13.-]+ko01110//Biosynthesis of secondary metabolites+ko00943//Isoflavonoid biosynthesis;K23806//alpha-guaiene 2-oxidase;K13267//flavonoid 6-hydroxylase [EC:1.14.13.-]+ko01110//Biosynthesis of secondary metabolites+ko00943//Isoflavonoid biosynthesis;K23806//alpha-guaiene 2-oxidase;K13267//flavonoid 6-hydroxylase [EC:1.14.13.-…	GO:0016020//membrane;GO:0031224//intrinsic component of membrane;GO:0110165//cellular anatomical entity;GO:0016021//integral component of membrane;GO:0004497//monooxygenase activity;GO:1901363//heterocyclic compound binding;GO:0046914//transition metal ion binding;GO:0030554//adenyl nucleotide binding;GO:0005488//binding;GO:0032559//adenyl ribonucleotide binding;GO:0022804//active transmembrane t…
arahy.Tifrunner.gnm2.ann1.XS7PLW	1	2.196	1.1386	0.00198587	4.36994e-05	arahy.Tifrunner.gnm2.ann1.XS7PLW	arahy.Tifrunner.gnm2.ann1.XS7PLW.1	Known_gene	1	7566042	7568626	arahy.Tifrunner.gnm2.chr15	+	2585	1798	2.21	2.65	1.73	1.18	1.04	0.78	1.55	0.95	1.93	1.62	1.13	1.23	1.1386	0.00198587	4.36994e-05	0.671236	0.0417343	0.0121934	-0.35236	0.469882	0.261745	0.122407	0.984853	0.682924	XP_025652476.1	0	cytochrome P450 81E8 [Arachis hypogaea]				K13260//isoflavone/4'-methoxyisoflavone 2'-hydroxylase [EC:1.14.14.90 1.14.14.89]+ko01100//Metabolic pathways+ko01110//Biosynthesis of secondary metabolites+ko00943//Isoflavonoid biosynthesis	GO:0016021//integral component of membrane;GO:0031224//intrinsic component of membrane;GO:0016020//membrane;GO:0110165//cellular anatomical entity;GO:0016705//oxidoreductase activity, acting on paired donors, with incorporation or reduction of molecular oxygen;GO:0005506//iron ion binding;GO:0004497//monooxygenase activity;GO:1901363//heterocyclic compound binding;GO:0043167//ion binding;GO:00038…
arahy.Tifrunner.gnm2.ann1.AC0A7B	0.246	0.736	1.61959	0.0238115	0.00086528	arahy.Tifrunner.gnm2.ann1.AC0A7B	arahy.Tifrunner.gnm2.ann1.AC0A7B.1	Known_gene	1	5698371	5700644	arahy.Tifrunner.gnm2.chr11	-	2274	2195	0.79	0.99	0.43	0.25	0.28	0.21	1.64	1.97	1.46	1.31	1.28	1.01	1.61959	0.0238115	0.00086528	-1.11903	0.000911839	0.000172053	-2.27358	2.4828e-07	3.08312e-08	0.470821	0.429718	0.0587414	XP_016165599.1	0	cytochrome P450 86A1 [Arachis ipaensis]				K15401//long-chain fatty acid omega-monooxygenase [EC:1.14.14.80]+ko00071//Fatty acid degradation+ko00073//Cutin, suberine and wax biosynthesis	GO:0031224//intrinsic component of membrane;GO:0110165//cellular anatomical entity;GO:0016020//membrane;GO:0016021//integral component of membrane;GO:0046914//transition metal ion binding;GO:0046872//metal ion binding;GO:0016491//oxidoreductase activity;GO:0020037//heme binding;GO:0043169//cation binding;GO:0046906//tetrapyrrole binding;GO:0043167//ion binding;GO:0097159//organic cyclic compound …
arahy.Tifrunner.gnm2.ann1.UPL4LC	1.82	0.663	-1.57021	0.0484626	0.00217062	arahy.Tifrunner.gnm2.ann1.UPL4LC	arahy.Tifrunner.gnm2.ann1.UPL4LC.1	Known_gene	1	133128928	133129853	arahy.Tifrunner.gnm2.chr18	+	926	813	0.27	0.75	0.97	1.73	1.93	1.8	0	0.35	0.13	0	0	0	-1.57021	0.0484626	0.00217062	2.4454	0.0754499	0.0244897	7.04096	2.24715e-07	2.77301e-08	3.01656	0.907069	0.321975	XP_015937641.1	9.28e-48	defensin Ec-AMP-D2 [Arachis duranensis]					GO:0050832//defense response to fungus;GO:0009605//response to external stimulus;GO:0006952//defense response;GO:0001906//cell killing;GO:0031640//killing of cells of another organism;GO:0098542//defense response to other organism;GO:0009987//cellular process;GO:0043207//response to external biotic stimulus;GO:0051707//response to other organism;GO:0009607//response to biotic stimulus;GO:0006950/…
arahy.Tifrunner.gnm2.ann1.HYG828	0.693	0.303	-1.23498	0.0148521	0.000489524	arahy.Tifrunner.gnm2.ann1.HYG828	arahy.Tifrunner.gnm2.ann1.HYG828.1	Known_gene	1	31565390	31572726	arahy.Tifrunner.gnm2.chr08	-	7337	3561	0.27	0.24	0.4	0.82	0.72	0.54	0.14	0.29	0.33	0.2	0.3	0.17	-1.23498	0.0148521	0.000489524	0.342476	0.719579	0.471651	1.8068	1.86963e-05	2.93213e-06	0.235876	0.984853	0.654017	XP_025614317.1	0	DNA repair protein RAD16 [Arachis hypogaea]				K15083//DNA repair protein RAD16
arahy.Tifrunner.gnm2.ann1.J6X5FL	0.08	0	-5.2972	0.0172269	0.000583029	arahy.Tifrunner.gnm2.ann1.J6X5FL	arahy.Tifrunner.gnm2.ann1.J6X5FL.2,arahy.Tifrunner.gnm2.ann1.J6X5FL.1,arahy.Tifrunner.gnm2.ann1.J6X5FL.5,arahy.Tifrunner.gnm2.ann1.J6X5FL.3,arahy.Tifrunner.gnm2.ann1.J6X5FL.4	Known_gene	5	136759640	136767633	arahy.Tifrunner.gnm2.chr19	-	7994	5599	0	0	0	0.12	0.05	0.07	0	0.01	0	0	0	0	-5.2972	0.0172269	0.000583029	-0.800971	0.924378	0.84438	5.32287	0.00248722	0.000564274	0.833859	0.984853	0.838077	QHN78581.1	0	DNA-directed RNA polymerase II subunit [Arachis hypogaea]				K03006//DNA-directed RNA polymerase II subunit RPB1 [EC:2.7.7.6]+ko03020//RNA polymerase;K03006//DNA-directed RNA polymerase II subunit RPB1 [EC:2.7.7.6]+ko03020//RNA polymerase;K03006//DNA-directed RNA polymerase II subunit RPB1 [EC:2.7.7.6]+ko03020//RNA polymerase;K03006//DNA-directed RNA polymerase II subunit RPB1 [EC:2.7.7.6]+ko03020//RNA polymerase;K03006//DNA-directed RNA polymerase II subu…	GO:0006366//transcription by RNA polymerase II;GO:0009987//cellular process;GO:0097659//nucleic acid-templated transcription;GO:0044237//cellular metabolic process;GO:0006139//nucleobase-containing compound metabolic process;GO:0046483//heterocycle metabolic process;GO:0034654//nucleobase-containing compound biosynthetic process;GO:1901576//organic substance biosynthetic process;GO:0034641//cellu…
arahy.Tifrunner.gnm2.ann1.3Y4VDA	1.73	4.586	1.42373	0.0026132	6.05826e-05	arahy.Tifrunner.gnm2.ann1.3Y4VDA	arahy.Tifrunner.gnm2.ann1.3Y4VDA.1	Known_gene	1	68816042	68818456	arahy.Tifrunner.gnm2.chr02	+	2415	594	4.07	5.13	4.56	2.14	1.27	1.78	0	0	0	0	0	0	1.42373	0.0026132	6.05826e-05	8.03066	6.10408e-10	5.35959e-11	6.47518	6.6615e-06	9.86036e-07				XP_029148217.1	5.97e-78	E3 ubiquitin-protein ligase MBR2 [Arachis hypogaea]				K19041//E3 ubiquitin-protein ligase RNF38/44 [EC:2.3.2.27]
arahy.Tifrunner.gnm2.ann1.JZ1PRS	17.13	7.073	-1.28837	5.22404e-27	4.4505e-30	arahy.Tifrunner.gnm2.ann1.JZ1PRS	arahy.Tifrunner.gnm2.ann1.JZ1PRS.1	Known_gene	1	110399513	110401064	arahy.Tifrunner.gnm2.chr09	+	1552	1334	7.31	7.49	6.42	17.71	16.97	16.71	4.5	5.74	4.81	14.55	13.95	12.55	-1.28837	5.22404e-27	4.4505e-30	0.598333	0.000670026	0.000123359	0.396266	0.000254443	4.77193e-05	-1.48281	3.70457e-26	9.79866e-29	XP_015941588.1	5.25e-110	early light-induced protein, chloroplastic [Arachis duranensis]				K17290//oxidoreductase [EC:1.1.1.-]	GO:0043227//membrane-bounded organelle;GO:0110165//cellular anatomical entity;GO:0043229//intracellular organelle;GO:0005737//cytoplasm;GO:0043231//intracellular membrane-bounded organelle;GO:0009536//plastid;GO:0043226//organelle;GO:0005622//intracellular anatomical structure;GO:0003824//catalytic activity;GO:0016614//oxidoreductase activity, acting on CH-OH group of donors;GO:0047834//D-threo-a…
arahy.Tifrunner.gnm2.ann1.KXQV93	1.84	0.443	-2.23376	0.00497694	0.000130899	arahy.Tifrunner.gnm2.ann1.KXQV93	arahy.Tifrunner.gnm2.ann1.KXQV93.1	Known_gene	1	8971173	8972192	arahy.Tifrunner.gnm2.chr20	+	1020	788	0.66	0.52	0.15	1.49	1.88	2.15	7.02	9.32	6.34	3.17	4.16	4.62	-2.23376	0.00497694	0.000130899	-4.1725	4.07017e-20	1.99845e-21	-1.05579	0.00307462	0.00071322	0.891663	0.00276682	8.06022e-05	XP_016179428.1	1.04e-65	early nodulin-93 [Arachis ipaensis]					GO:0016021//integral component of membrane;GO:0016020//membrane;GO:0110165//cellular anatomical entity;GO:0031224//intrinsic component of membrane;
arahy.Tifrunner.gnm2.ann1.A3WKU9	3.416	1.583	-1.13289	0.000633287	1.1525e-05	arahy.Tifrunner.gnm2.ann1.A3WKU9	arahy.Tifrunner.gnm2.ann1.A3WKU9.1	Known_gene	1	8099973	8101781	arahy.Tifrunner.gnm2.chr06	-	1809	1572	1.05	1.34	2.36	3.18	3.99	3.08	1.25	0.64	0.94	0.27	0	0.14	-1.13289	0.000633287	1.1525e-05	0.861842	0.0551268	0.0168542	4.94474	2.69455e-19	1.49196e-20	2.96081	0.000518961	1.1786e-05	XP_025604035.1	0	endoglucanase 17 [Arachis hypogaea]	淀粉蔗糖代谢			K01179//endoglucanase [EC:3.2.1.4]+ko01100//Metabolic pathways+ko00500//Starch and sucrose metabolism	GO:0005976//polysaccharide metabolic process;GO:0051275//beta-glucan catabolic process;GO:0044260//cellular macromolecule metabolic process;GO:1901575//organic substance catabolic process;GO:0044264//cellular polysaccharide metabolic process;GO:0009057//macromolecule catabolic process;GO:0043170//macromolecule metabolic process;GO:0044042//glucan metabolic process;GO:0006073//cellular glucan meta…
arahy.Tifrunner.gnm2.ann1.FMLD33	0.243	0	-5.44649	0.0117761	0.00036949	arahy.Tifrunner.gnm2.ann1.FMLD33	arahy.Tifrunner.gnm2.ann1.FMLD33.1	Known_gene	1	139195976	139199177	arahy.Tifrunner.gnm2.chr03	+	3202	2052	0	0	0	0.1	0.4	0.23	0	0	0	0	0	0	-5.44649	0.0117761	0.00036949				5.47264	0.00162336	0.000354372				XP_016190546.1	0	ent-kaurenoic acid oxidase 2-like [Arachis ipaensis]				K04123//ent-kaurenoic acid monooxygenase [EC:1.14.14.107]+ko00904//Diterpenoid biosynthesis+ko01100//Metabolic pathways+ko01110//Biosynthesis of secondary metabolites	GO:0031224//intrinsic component of membrane;GO:0016021//integral component of membrane;GO:0016020//membrane;GO:0110165//cellular anatomical entity;GO:0043167//ion binding;GO:0046914//transition metal ion binding;GO:0005488//binding;GO:0097159//organic cyclic compound binding;GO:1901363//heterocyclic compound binding;GO:0046906//tetrapyrrole binding;GO:0016705//oxidoreductase activity, acting on p…
arahy.Tifrunner.gnm2.ann1.WNDJ9P	34.723	7.526	-2.22143	1.48585e-73	1.88529e-77	arahy.Tifrunner.gnm2.ann1.WNDJ9P	arahy.Tifrunner.gnm2.ann1.WNDJ9P.1	Known_gene	1	1927749	1928606	arahy.Tifrunner.gnm2.chr03	-	858	858	6.71	8.29	7.58	35.98	33.75	34.44	55.65	56.26	54.02	22.77	24.42	21.61	-2.22143	1.48585e-73	1.88529e-77	-2.78334	6.48868e-142	3.96343e-144	0.671932	1.41152e-12	1.12445e-13	1.2409	1.26885e-49	1.20357e-52	XP_015952375.1	9.78e-188	fasciclin-like arabinogalactan protein 11 [Arachis duranensis]	类成束阿拉伯半乳聚糖蛋白
arahy.Tifrunner.gnm2.ann1.8FP09Y	5.043	1.59	-1.68809	1.45219e-06	1.24129e-08	arahy.Tifrunner.gnm2.ann1.8FP09Y	arahy.Tifrunner.gnm2.ann1.8FP09Y.1	Known_gene	1	1059016	1059888	arahy.Tifrunner.gnm2.chr10	-	873	873	0.98	1.67	2.12	5.59	4.24	5.3	8.64	8.17	8.86	3.16	2.73	4.54	-1.68809	1.45219e-06	1.24129e-08	-2.34902	4.9876e-19	2.57473e-20	0.609409	0.0405717	0.0128777	1.27777	8.12063e-08	8.45837e-10	XP_025621791.1	1.13e-161	fasciclin-like arabinogalactan protein 11 [Arachis hypogaea]
arahy.Tifrunner.gnm2.ann1.X9WXHT	16.183	2.356	-2.80965	1.3759e-45	5.73614e-49	arahy.Tifrunner.gnm2.ann1.X9WXHT	arahy.Tifrunner.gnm2.ann1.X9WXHT.1	Known_gene	1	1933029	1933904	arahy.Tifrunner.gnm2.chr03	-	876	876	2.37	2.38	2.32	16.63	15.92	16	22.84	20.59	22.72	10.15	12.48	11.17	-2.80965	1.3759e-45	5.73614e-49	-3.14657	8.0177e-65	1.23807e-66	0.59633	2.28426e-05	3.62702e-06	0.940336	1.19827e-12	7.12577e-15	XP_025685561.1	3.46e-168	fasciclin-like arabinogalactan protein 11 [Arachis hypogaea]
arahy.Tifrunner.gnm2.ann1.1B6G8C	37.27	12.49	-1.5932	1.1917e-47	3.88817e-51	arahy.Tifrunner.gnm2.ann1.1B6G8C	arahy.Tifrunner.gnm2.ann1.1B6G8C.1	Known_gene	1	3622204	3623061	arahy.Tifrunner.gnm2.chr13	+	858	858	13.37	12.15	11.95	37.07	34.41	40.33	52.52	56.11	49.5	29.14	27.37	29.14	-1.5932	1.1917e-47	3.88817e-51	-1.98468	8.58079e-90	9.01385e-92	0.455988	1.26234e-06	1.7032e-07	0.854878	5.17078e-24	1.45257e-26	XP_016187403.1	9.78e-188	fasciclin-like arabinogalactan protein 11 [Arachis ipaensis]
arahy.Tifrunner.gnm2.ann1.A40EG2	12.75	1.906	-2.78138	2.73493e-09	1.35832e-11	arahy.Tifrunner.gnm2.ann1.A40EG2	arahy.Tifrunner.gnm2.ann1.A40EG2.1	Known_gene	1	3057963	3059306	arahy.Tifrunner.gnm2.chr20	-	1344	861	2.65	2.24	0.83	12.84	13.39	12.02	19.53	15.91	17.85	9	9.35	8.86	-2.78138	2.73493e-09	1.35832e-11	-3.14878	8.83941e-13	6.33901e-14	0.567128	0.000354481	6.818e-05	0.939739	3.86998e-10	3.04968e-12	XP_016179255.1	1.06e-156	fasciclin-like arabinogalactan protein 11 [Arachis ipaensis]
arahy.Tifrunner.gnm2.ann1.0V7YUS	37.35	7.476	-2.34313	1.6337e-71	2.66514e-75	arahy.Tifrunner.gnm2.ann1.0V7YUS	arahy.Tifrunner.gnm2.ann1.0V7YUS.1	Known_gene	1	1929927	1930793	arahy.Tifrunner.gnm2.chr03	+	867	867	6.8	8.68	6.95	32.95	42.32	36.78	63.56	61.55	59.65	29.78	29.56	31.85	-2.34313	1.6337e-71	2.66514e-75	-2.95387	2.70066e-163	1.34306e-165	0.370728	0.000308996	5.87496e-05	0.987925	2.6815e-38	3.86426e-41	XP_025685550.1	1.07e-165	fasciclin-like arabinogalactan protein 12 [Arachis hypogaea]
arahy.Tifrunner.gnm2.ann1.BD1WMS	3.05	0.736	-2.12503	0.000116184	1.68114e-06	arahy.Tifrunner.gnm2.ann1.BD1WMS	arahy.Tifrunner.gnm2.ann1.BD1WMS.1	Known_gene	1	4218069	4219487	arahy.Tifrunner.gnm2.chr18	-	1419	795	0.48	1.29	0.44	2.67	3.62	2.86	10.18	9.93	10.16	2.61	2.58	2.84	-2.12503	0.000116184	1.68114e-06	-3.75524	6.6728e-28	2.43111e-29	0.26488	0.604993	0.374992	1.89978	2.48406e-16	1.06486e-18	XP_016169912.1	5.36e-160	fasciclin-like arabinogalactan protein 12 [Arachis ipaensis]
arahy.Tifrunner.gnm2.ann1.H5YHMD	42.04	9.876	-2.10522	3.48405e-71	6.31524e-75	arahy.Tifrunner.gnm2.ann1.H5YHMD	arahy.Tifrunner.gnm2.ann1.H5YHMD.1	Known_gene	1	3630603	3631469	arahy.Tifrunner.gnm2.chr13	+	867	867	7.72	11.34	10.57	40.25	40.62	45.25	75.46	68.28	65.97	28.76	30.39	32.86	-2.10522	3.48405e-71	6.31524e-75	-2.72936	8.3888e-149	4.79153e-151	0.526877	3.20959e-09	3.31915e-10	1.15796	5.92e-49	5.83145e-52	XP_016187400.1	1.85e-166	fasciclin-like arabinogalactan protein 12 [Arachis ipaensis]
arahy.Tifrunner.gnm2.ann1.P6N0JB	25.07	7.766	-1.70473	7.22702e-36	4.32293e-39	arahy.Tifrunner.gnm2.ann1.P6N0JB	arahy.Tifrunner.gnm2.ann1.P6N0JB.1	Known_gene	1	3628227	3629093	arahy.Tifrunner.gnm2.chr13	-	867	867	6.96	7.24	9.1	26.79	24.84	23.58	36.11	30.35	33.61	18.45	19.05	15.48	-1.70473	7.22702e-36	4.32293e-39	-2.00535	1.86621e-56	3.40968e-58	0.578117	6.24102e-07	8.12147e-08	0.885643	2.45375e-15	1.15481e-17	XP_016187402.1	1.83e-189	fasciclin-like arabinogalactan protein 12 [Arachis ipaensis]
arahy.Tifrunner.gnm2.ann1.H1SHP3	1.376	0.61	-1.17582	0.00158731	3.32952e-05	arahy.Tifrunner.gnm2.ann1.H1SHP3	arahy.Tifrunner.gnm2.ann1.H1SHP3.1,arahy.Tifrunner.gnm2.ann1.H1SHP3.2	Known_gene	2	9878532	9882288	arahy.Tifrunner.gnm2.chr06	+	3757	2868	0.75	0.72	0.36	1.47	1.37	1.29	0.32	0.15	0.04	0.04	0.25	0.25	-1.17582	0.00158731	3.32952e-05	2.07736	0.000824408	0.000154293	3.13459	8.15126e-14	6.01432e-15	-0.107108	0.99501	0.901658	XP_025604213.1	0	fatty acyl-CoA reductase 2 [Arachis hypogaea]				K13356//alcohol-forming fatty acyl-CoA reductase [EC:1.2.1.84]+ko04146//Peroxisome+ko00073//Cutin, suberine and wax biosynthesis;K13356//alcohol-forming fatty acyl-CoA reductase [EC:1.2.1.84]+ko04146//Peroxisome+ko00073//Cutin, suberine and wax biosynthesis	GO:0008152//metabolic process;GO:0006629//lipid metabolic process;GO:0071704//organic substance metabolic process;GO:0044238//primary metabolic process;GO:0080019//fatty-acyl-CoA reductase (alcohol-forming) activity;GO:0003824//catalytic activity;GO:0102965//alcohol-forming fatty acyl-CoA reductase activity;GO:0016620//oxidoreductase activity, acting on the aldehyde or oxo group of donors, NAD or…
arahy.Tifrunner.gnm2.ann1.Q8409C	3.59	0.62	-2.55739	2.72521e-21	3.30963e-24	arahy.Tifrunner.gnm2.ann1.Q8409C	arahy.Tifrunner.gnm2.ann1.Q8409C.1	Known_gene	1	99825376	99828671	arahy.Tifrunner.gnm2.chr02	-	3296	2087	0.53	0.78	0.55	3.16	3.64	3.97	0	0	0	0.1	0	0	-2.55739	2.72521e-21	3.30963e-24	7.04217	3.17177e-07	3.5936e-08	7.02162	2.9925e-15	2.03585e-16	-2.55177	0.984853	0.523066	XP_025660998.1	0	fatty acyl-CoA reductase 2 [Arachis hypogaea]				K13356//alcohol-forming fatty acyl-CoA reductase [EC:1.2.1.84]+ko04146//Peroxisome+ko00073//Cutin, suberine and wax biosynthesis
arahy.Tifrunner.gnm2.ann1.9L8CC3	2.44	0.743	-1.75239	5.58842e-08	3.61628e-10	arahy.Tifrunner.gnm2.ann1.9L8CC3	arahy.Tifrunner.gnm2.ann1.9L8CC3.1	Known_gene	1	116289565	116292850	arahy.Tifrunner.gnm2.chr12	-	3286	2087	0.68	0.74	0.81	3.26	1.92	2.14	0.27	0.37	0.26	0.11	0.15	0.39	-1.75239	5.58842e-08	3.61628e-10	1.43085	0.0062522	0.00142553	3.65098	5.91195e-18	3.46485e-19	0.469666	0.984853	0.497725	XP_016184500.2	0	fatty acyl-CoA reductase 2-like [Arachis ipaensis]				K13356//alcohol-forming fatty acyl-CoA reductase [EC:1.2.1.84]+ko04146//Peroxisome+ko00073//Cutin, suberine and wax biosynthesis
arahy.Tifrunner.gnm2.ann1.TN1PNA	0.64	1.523	1.28373	0.00288432	6.80182e-05	arahy.Tifrunner.gnm2.ann1.TN1PNA	arahy.Tifrunner.gnm2.ann1.TN1PNA.1	Known_gene	1	6181599	6187925	arahy.Tifrunner.gnm2.chr18	-	6327	1855	1.55	1.42	1.6	0.72	0.64	0.56	2.88	3.52	3.14	2	1.79	1.58	1.28373	0.00288432	6.80182e-05	-0.961572	4.30352e-05	6.46004e-06	-1.43698	2.6985e-05	4.32528e-06	0.815223	0.00279269	8.16615e-05	XP_015935914.1	0	fatty acyl-CoA reductase 3 isoform X2 [Arachis duranensis]				K13356//alcohol-forming fatty acyl-CoA reductase [EC:1.2.1.84]+ko04146//Peroxisome+ko00073//Cutin, suberine and wax biosynthesis	GO:0006629//lipid metabolic process;GO:0008152//metabolic process;GO:0071704//organic substance metabolic process;GO:0044238//primary metabolic process;GO:0016020//membrane;GO:0031224//intrinsic component of membrane;GO:0016021//integral component of membrane;GO:0110165//cellular anatomical entity;GO:0016620//oxidoreductase activity, acting on the aldehyde or oxo group of donors, NAD or NADP as a…
arahy.Tifrunner.gnm2.ann1.SVI1UB	0.74	0.28	-1.41679	0.000762852	1.42839e-05	arahy.Tifrunner.gnm2.ann1.SVI1UB	arahy.Tifrunner.gnm2.ann1.SVI1UB.1	Known_gene	1	139379769	139384813	arahy.Tifrunner.gnm2.chr14	+	5045	4477	0.38	0.2	0.26	0.56	0.7	0.96	0.31	0.39	0.27	0.15	0.23	0.19	-1.41679	0.000762852	1.42839e-05	-0.105514	0.915758	0.787896	2.08296	3.72055e-08	4.24327e-09	0.778318	0.475016	0.069892	XP_025650103.1	3.3e-269	F-box/kelch-repeat protein At3g23880 [Arachis hypogaea]				K04079//molecular chaperone HtpG+ko04141//Protein processing in endoplasmic reticulum+ko04626//Plant-pathogen interaction;K21596//calmodulin-binding transcription activator;K11649//SWI/SNF related-matrix-associated actin-dependent regulator of chromatin subfamily C
arahy.Tifrunner.gnm2.ann1.4WXU8P	4.88	2.413	-1.03923	3.36275e-06	3.11473e-08	arahy.Tifrunner.gnm2.ann1.4WXU8P	arahy.Tifrunner.gnm2.ann1.4WXU8P.1	Known_gene	1	19990601	19997630	arahy.Tifrunner.gnm2.chr07	-	7030	1927	1.85	2.51	2.88	5.72	4.98	3.94	0.97	1.22	1.26	1.88	1.68	2.72	-1.03923	3.36275e-06	3.11473e-08	1.15972	2.76972e-05	4.04137e-06	1.29946	3.52395e-10	3.35165e-11	-0.892753	0.0177919	0.000727645	XP_015931954.1	2.51e-248	flavonol synthase/flavanone 3-hydroxylase [Arachis duranensis]				K05278//flavonol synthase [EC:1.14.20.6]+ko01100//Metabolic pathways+ko01110//Biosynthesis of secondary metabolites+ko00941//Flavonoid biosynthesis	GO:0003824//catalytic activity;GO:0046872//metal ion binding;GO:0016491//oxidoreductase activity;GO:0005488//binding;GO:0043167//ion binding;GO:0043169//cation binding;
arahy.Tifrunner.gnm2.ann1.4Y1607	3.476	1.703	-1.04276	5.84944e-05	7.71012e-07	arahy.Tifrunner.gnm2.ann1.4Y1607	arahy.Tifrunner.gnm2.ann1.4Y1607.1	Known_gene	1	23577370	23585805	arahy.Tifrunner.gnm2.chr17	-	8436	1812	2.1	1.44	1.57	3.15	3.5	3.78	0.75	1.02	0.64	1.11	1.36	1.14	-1.04276	5.84944e-05	7.71012e-07	1.21839	0.000496514	8.91325e-05	1.62495	7.223e-12	6.04671e-13	-0.62963	0.440564	0.061335	XP_016167304.1	9.25e-251	flavonol synthase/flavanone 3-hydroxylase [Arachis ipaensis]				K05278//flavonol synthase [EC:1.14.20.6]+ko01100//Metabolic pathways+ko01110//Biosynthesis of secondary metabolites+ko00941//Flavonoid biosynthesis	GO:0043167//ion binding;GO:0043169//cation binding;GO:0016491//oxidoreductase activity;GO:0046872//metal ion binding;GO:0005488//binding;GO:0003824//catalytic activity;
arahy.Tifrunner.gnm2.ann1.IK0X0N	1.036	0.146	-2.92912	0.000185174	2.8161e-06	arahy.Tifrunner.gnm2.ann1.IK0X0N	arahy.Tifrunner.gnm2.ann1.IK0X0N.1	Known_gene	1	5590182	5592593	arahy.Tifrunner.gnm2.chr07	-	2412	1478	0.2	0.11	0.13	1.12	1.18	0.81	0.29	0.11	0.09	0.12	0	0.17	-2.92912	0.000185174	2.8161e-06	-0.125458	0.961358	0.907781	3.46745	5.69088e-06	8.34541e-07	0.669792	0.984853	0.592369	XP_025608899.1	2.29e-277	GDSL esterase/lipase At1g71250 [Arachis hypogaea]				K00679//phospholipid:diacylglycerol acyltransferase [EC:2.3.1.158]+ko01100//Metabolic pathways+ko00561//Glycerolipid metabolism;K10691//E3 ubiquitin-protein ligase UBR4 [EC:2.3.2.27]	GO:0016788//hydrolase activity, acting on ester bonds;GO:0003824//catalytic activity;GO:0016787//hydrolase activity;
arahy.Tifrunner.gnm2.ann1.L17MWU	0.306	1.136	1.94051	0.00153397	3.20035e-05	arahy.Tifrunner.gnm2.ann1.L17MWU	arahy.Tifrunner.gnm2.ann1.L17MWU.1	Known_gene	1	124515227	124517600	arahy.Tifrunner.gnm2.chr11	+	2374	1661	1.11	1.5	0.8	0.29	0.29	0.34	1.39	1.68	2.32	1.04	1.98	1.33	1.94051	0.00153397	3.20035e-05	-0.571931	0.167086	0.0638519	-2.24317	3.22355e-06	4.57559e-07	0.276612	0.92845	0.350417	XP_016192221.1	1.13e-292	GDSL esterase/lipase At1g74460 [Arachis ipaensis]				K10691//E3 ubiquitin-protein ligase UBR4 [EC:2.3.2.27];K00679//phospholipid:diacylglycerol acyltransferase [EC:2.3.1.158]+ko01100//Metabolic pathways+ko00561//Glycerolipid metabolism;K14209//solute carrier family 36 (proton-coupled amino acid transporter);K01206//alpha-L-fucosidase [EC:3.2.1.51]+ko00511//Other glycan degradation	GO:0016787//hydrolase activity;GO:0003824//catalytic activity;GO:0016788//hydrolase activity, acting on ester bonds;
arahy.Tifrunner.gnm2.ann1.VX313A	0.736	1.56	1.10981	0.00692602	0.000194339	arahy.Tifrunner.gnm2.ann1.VX313A	arahy.Tifrunner.gnm2.ann1.VX313A.1	Known_gene	1	16587767	16591693	arahy.Tifrunner.gnm2.chr11	+	3927	2113	1.28	1.95	1.45	0.74	0.67	0.8	2.81	2.85	2.83	1.85	1.94	1.79	1.10981	0.00692602	0.000194339	-0.75709	0.00147744	0.000291155	-1.29143	1.77046e-05	2.7686e-06	0.582449	0.0473089	0.00246124	XP_016184534.2	3.17e-267	GDSL esterase/lipase At2g23540 [Arachis ipaensis]				K00679//phospholipid:diacylglycerol acyltransferase [EC:2.3.1.158]+ko01100//Metabolic pathways+ko00561//Glycerolipid metabolism;K10691//E3 ubiquitin-protein ligase UBR4 [EC:2.3.2.27];K14209//solute carrier family 36 (proton-coupled amino acid transporter);K01206//alpha-L-fucosidase [EC:3.2.1.51]+ko00511//Other glycan degradation	GO:0016788//hydrolase activity, acting on ester bonds;GO:0016787//hydrolase activity;GO:0003824//catalytic activity;
arahy.Tifrunner.gnm2.ann1.K1CK5D	0.526	1.543	1.56649	0.000472422	8.27166e-06	arahy.Tifrunner.gnm2.ann1.K1CK5D	arahy.Tifrunner.gnm2.ann1.K1CK5D.1	Known_gene	1	87715476	87720032	arahy.Tifrunner.gnm2.chr19	-	4557	1835	1.32	1.36	1.95	0.62	0.52	0.44	1.74	1.62	1.28	0	0	0.07	1.56649	0.000472422	8.27166e-06	0.0900709	0.907209	0.737234	4.6068	0.000455398	8.92458e-05	6.09283	9.52865e-07	1.20629e-08	XP_016174254.1	4.5e-268	GDSL esterase/lipase At5g33370 [Arachis ipaensis]				K00679//phospholipid:diacylglycerol acyltransferase [EC:2.3.1.158]+ko01100//Metabolic pathways+ko00561//Glycerolipid metabolism;K10691//E3 ubiquitin-protein ligase UBR4 [EC:2.3.2.27];K14209//solute carrier family 36 (proton-coupled amino acid transporter);K01206//alpha-L-fucosidase [EC:3.2.1.51]+ko00511//Other glycan degradation	GO:0016788//hydrolase activity, acting on ester bonds;GO:0003824//catalytic activity;GO:0016787//hydrolase activity;
arahy.Tifrunner.gnm2.ann1.ZE3K9N	0.456	2.12	2.22913	3.24095e-09	1.64488e-11	arahy.Tifrunner.gnm2.ann1.ZE3K9N	arahy.Tifrunner.gnm2.ann1.ZE3K9N.1	Known_gene	1	67252261	67256568	arahy.Tifrunner.gnm2.chr09	-	4308	1846	2.11	2.37	1.88	0.3	0.54	0.53	2.71	2.65	3.01	0	0.1	0	2.22913	3.24095e-09	1.64488e-11	-0.297508	0.316462	0.144321	3.83133	0.0013533	0.000290914	6.36762	2.41637e-11	1.66616e-13	XP_015940095.1	1.07e-269	GDSL esterase/lipase At5g33370-like [Arachis duranensis]				K00679//phospholipid:diacylglycerol acyltransferase [EC:2.3.1.158]+ko01100//Metabolic pathways+ko00561//Glycerolipid metabolism;K10691//E3 ubiquitin-protein ligase UBR4 [EC:2.3.2.27];K14209//solute carrier family 36 (proton-coupled amino acid transporter);K01206//alpha-L-fucosidase [EC:3.2.1.51]+ko00511//Other glycan degradation	GO:0016788//hydrolase activity, acting on ester bonds;GO:0016787//hydrolase activity;GO:0003824//catalytic activity;
arahy.Tifrunner.gnm2.ann1.0C0TPY	0.136	1.01	3.00665	0.000696471	1.29021e-05	arahy.Tifrunner.gnm2.ann1.0C0TPY	arahy.Tifrunner.gnm2.ann1.0C0TPY.1	Known_gene	1	136259184	136263828	arahy.Tifrunner.gnm2.chr14	+	4645	1412	1.1	1.28	0.65	0.08	0.27	0.06	5.89	5.83	6.26	0	0	0.04	3.00665	0.000696471	1.29021e-05	-2.49959	8.61147e-24	3.64171e-25	3.01677	0.297631	0.142767	8.55766	9.11243e-11	6.64898e-13	XP_016196783.1	1.39e-266	GDSL esterase/lipase At5g33370-like [Arachis ipaensis]				K00679//phospholipid:diacylglycerol acyltransferase [EC:2.3.1.158]+ko01100//Metabolic pathways+ko00561//Glycerolipid metabolism;K10691//E3 ubiquitin-protein ligase UBR4 [EC:2.3.2.27];K14209//solute carrier family 36 (proton-coupled amino acid transporter);K01206//alpha-L-fucosidase [EC:3.2.1.51]+ko00511//Other glycan degradation	GO:0016020//membrane;GO:0016021//integral component of membrane;GO:0031224//intrinsic component of membrane;GO:0110165//cellular anatomical entity;GO:0016787//hydrolase activity;GO:0016788//hydrolase activity, acting on ester bonds;GO:0003824//catalytic activity;
arahy.Tifrunner.gnm2.ann1.E2F1QZ	1.813	0.91	-1.01586	0.0331271	0.00133123	arahy.Tifrunner.gnm2.ann1.E2F1QZ	arahy.Tifrunner.gnm2.ann1.E2F1QZ.1	Known_gene	1	1879672	1883529	arahy.Tifrunner.gnm2.chr10	+	3858	1556	1.07	0.88	0.78	1.83	1.51	2.1	2.03	2.51	1.95	0.25	0.19	0.23	-1.01586	0.0331271	0.00133123	-1.16731	0.000563457	0.000102236	3.26406	1.11137e-10	1.01341e-11	3.4221	2.44834e-11	1.69267e-13	XP_025621912.1	1.3e-243	GDSL esterase/lipase At5g45950 [Arachis hypogaea]				K00679//phospholipid:diacylglycerol acyltransferase [EC:2.3.1.158]+ko01100//Metabolic pathways+ko00561//Glycerolipid metabolism;K10691//E3 ubiquitin-protein ligase UBR4 [EC:2.3.2.27];K14209//solute carrier family 36 (proton-coupled amino acid transporter);K01206//alpha-L-fucosidase [EC:3.2.1.51]+ko00511//Other glycan degradation	GO:0110165//cellular anatomical entity;GO:0016021//integral component of membrane;GO:0031224//intrinsic component of membrane;GO:0016020//membrane;GO:0003824//catalytic activity;GO:0016788//hydrolase activity, acting on ester bonds;GO:0016787//hydrolase activity;
arahy.Tifrunner.gnm2.ann1.BLU62M	0.716	3.063	2.07837	5.57165e-06	5.52248e-08	arahy.Tifrunner.gnm2.ann1.BLU62M	arahy.Tifrunner.gnm2.ann1.BLU62M.1	Known_gene	1	21287734	21288919	arahy.Tifrunner.gnm2.chr16	-	1186	1036	3	3.91	2.28	0.66	1.08	0.41	7.32	6.83	6.29	3.99	3.68	4.23	2.07837	5.57165e-06	5.52248e-08	-1.0618	3.23397e-06	4.1209e-07	-2.38659	5.24889e-11	4.66469e-12	0.758263	0.00182339	4.91446e-05	QHN85402.1	1.31e-169	Germin-like protein subfamily 1 member [Arachis hypogaea]			Leucine-rich repeat protein kinase family protein (best arabidopsis hit)	K15025//probable RNA-binding protein EIF1AD;K00384//thioredoxin reductase (NADPH) [EC:1.8.1.9]+ko00450//Selenocompound metabolism	GO:0005576//extracellular region;GO:0030312//external encapsulating structure;GO:0071944//cell periphery;GO:0048046//apoplast;GO:0005618//cell wall;GO:0110165//cellular anatomical entity;GO:0043167//ion binding;GO:0005488//binding;GO:0046914//transition metal ion binding;GO:0030145//manganese ion binding;GO:0046872//metal ion binding;GO:0043169//cation binding;
arahy.Tifrunner.gnm2.ann1.T0D6X0	0.226	1.16	2.39193	0.00185463	4.02713e-05	arahy.Tifrunner.gnm2.ann1.T0D6X0	arahy.Tifrunner.gnm2.ann1.T0D6X0.1	Known_gene	1	21162486	21163992	arahy.Tifrunner.gnm2.chr16	-	1507	1354	0.9	0.87	1.71	0.36	0.21	0.11	3.91	3.29	3.9	3.49	2.57	3.05	2.39193	0.00185463	4.02713e-05	-1.60051	7.04477e-08	7.44716e-09	-3.74133	3.70408e-15	2.53067e-16	0.257089	0.795503	0.21449	QHN85402.1	8.99e-164	Germin-like protein subfamily 1 member [Arachis hypogaea]			Leucine-rich repeat protein kinase family protein (best arabidopsis hit)	K00384//thioredoxin reductase (NADPH) [EC:1.8.1.9]+ko00450//Selenocompound metabolism;K15025//probable RNA-binding protein EIF1AD	GO:0110165//cellular anatomical entity;GO:0005576//extracellular region;GO:0048046//apoplast;GO:0005618//cell wall;GO:0030312//external encapsulating structure;GO:0071944//cell periphery;GO:0043169//cation binding;GO:0046914//transition metal ion binding;GO:0005488//binding;GO:0046872//metal ion binding;GO:0043167//ion binding;GO:0030145//manganese ion binding;
arahy.Tifrunner.gnm2.ann1.110YWB	0.363	1.813	2.34494	0.000534406	9.4896e-06	arahy.Tifrunner.gnm2.ann1.110YWB	arahy.Tifrunner.gnm2.ann1.110YWB.1	Known_gene	1	3055183	3056339	arahy.Tifrunner.gnm2.chr06	+	1157	1023	2.08	2.19	1.17	0.26	0.22	0.61	5.78	5.08	6.47	3.92	3.91	4.7	2.34494	0.000534406	9.4896e-06	-1.59928	3.15796e-09	2.92415e-10	-3.5117	2.22597e-15	1.5039e-16	0.443736	0.253133	0.024593	XP_025603458.1	1.52e-175	germin-like protein subfamily 1 member 15 [Arachis hypogaea]			Leucine-rich repeat protein kinase family protein (best arabidopsis hit)	K00384//thioredoxin reductase (NADPH) [EC:1.8.1.9]+ko00450//Selenocompound metabolism;K15025//probable RNA-binding protein EIF1AD	GO:0110165//cellular anatomical entity;GO:0030312//external encapsulating structure;GO:0071944//cell periphery;GO:0048046//apoplast;GO:0005618//cell wall;GO:0005576//extracellular region;GO:0005488//binding;GO:0046914//transition metal ion binding;GO:0046872//metal ion binding;GO:0030145//manganese ion binding;GO:0043169//cation binding;GO:0043167//ion binding;
arahy.Tifrunner.gnm2.ann1.Y65TV9	0.096	0.716	3.0159	0.0146058	0.000479193	arahy.Tifrunner.gnm2.ann1.Y65TV9	arahy.Tifrunner.gnm2.ann1.Y65TV9.1	Known_gene	1	2998016	2999522	arahy.Tifrunner.gnm2.chr06	-	1507	1373	0.47	0.48	1.2	0.1	0.19	0	1.51	1.34	1.07	0.64	0.54	0.89	3.0159	0.0146058	0.000479193	-0.825919	0.145034	0.0537734	-2.92652	0.00221119	0.00049657	0.920952	0.225655	0.0207326	XP_025603457.1	1.27e-173	germin-like protein subfamily 1 member 15 [Arachis hypogaea]			Leucine-rich repeat protein kinase family protein (best arabidopsis hit)	K15025//probable RNA-binding protein EIF1AD;K00384//thioredoxin reductase (NADPH) [EC:1.8.1.9]+ko00450//Selenocompound metabolism	GO:0005618//cell wall;GO:0110165//cellular anatomical entity;GO:0005576//extracellular region;GO:0030312//external encapsulating structure;GO:0071944//cell periphery;GO:0048046//apoplast;GO:0046914//transition metal ion binding;GO:0043167//ion binding;GO:0046872//metal ion binding;GO:0043169//cation binding;GO:0030145//manganese ion binding;GO:0005488//binding;
arahy.Tifrunner.gnm2.ann1.WCV94E	4.96	2.413	-1.04829	1.73419e-07	1.22279e-09	arahy.Tifrunner.gnm2.ann1.WCV94E	arahy.Tifrunner.gnm2.ann1.WCV94E.1	Known_gene	1	139022653	139026440	arahy.Tifrunner.gnm2.chr11	+	3788	1829	2.07	2.42	2.75	5.2	4.77	4.91	2.47	1.53	2.03	3.03	3.57	2.67	-1.04829	1.73419e-07	1.22279e-09	0.373157	0.242593	0.10218	0.757007	2.30645e-05	3.66392e-06	-0.657373	0.044338	0.00225572	XP_016196340.1	0	glucose-1-phosphate adenylyltransferase large subunit 3, chloroplastic/amyloplastic isoform X1 [Arachis ipaensis]				K00975//glucose-1-phosphate adenylyltransferase [EC:2.7.7.27]+ko01250//Biosynthesis of nucleotide sugars+ko00520//Amino sugar and nucleotide sugar metabolism+ko01100//Metabolic pathways+ko00500//Starch and sucrose metabolism+ko01110//Biosynthesis of secondary metabolites	GO:0005978//glycogen biosynthetic process;GO:0006112//energy reserve metabolic process;GO:0006073//cellular glucan metabolic process;GO:0000271//polysaccharide biosynthetic process;GO:0044237//cellular metabolic process;GO:0005976//polysaccharide metabolic process;GO:0044262//cellular carbohydrate metabolic process;GO:0015980//energy derivation by oxidation of organic compounds;GO:0005982//starch…
arahy.Tifrunner.gnm2.ann1.R6YSCZ	1.036	0.403	-1.39791	0.0244116	0.000892057	arahy.Tifrunner.gnm2.ann1.R6YSCZ	arahy.Tifrunner.gnm2.ann1.R6YSCZ.1	Known_gene	1	147546512	147548982	arahy.Tifrunner.gnm2.chr11	-	2471	1764	0.5	0.35	0.36	1.21	0.93	0.97	0.09	0.31	0.18	0.28	0.42	0.4	-1.39791	0.0244116	0.000892057	1.30134	0.163602	0.062155	1.59684	0.00100971	0.000210918	-1.09694	0.650334	0.129637	QHO21849.1	0	Glutamate receptor 2 [Arachis hypogaea]				K05387//glutamate receptor, ionotropic, plant	GO:0016021//integral component of membrane;GO:0031224//intrinsic component of membrane;GO:0016020//membrane;GO:0110165//cellular anatomical entity;GO:0005215//transporter activity;GO:0005216//ion channel activity;GO:0022803//passive transmembrane transporter activity;GO:0022834//ligand-gated channel activity;GO:0015318//inorganic molecular entity transmembrane transporter activity;GO:0022857//tra…
arahy.Tifrunner.gnm2.ann1.JY7X0W	0.733	2.326	1.67252	0.00153625	3.20789e-05	arahy.Tifrunner.gnm2.ann1.JY7X0W	arahy.Tifrunner.gnm2.ann1.JY7X0W.1	Known_gene	1	145821698	145822968	arahy.Tifrunner.gnm2.chr13	+	1271	1112	2.83	2.43	1.72	0.72	1.14	0.34	3.78	3.91	6.02	4.89	4.93	5.3	1.67252	0.00153625	3.20789e-05	-0.884715	0.0026254	0.000547512	-2.73687	7.92485e-17	4.93269e-18	-0.176245	0.953204	0.387489	XP_015958120.1	4.55e-169	glutathione transferase GST 23 [Arachis duranensis]			PREDICTED: Vitis vinifera putative disease resistance protein RGA1-like (LOC100257609), mRNA.	K00799//glutathione S-transferase [EC:2.5.1.18]+ko01100//Metabolic pathways+ko00480//Glutathione metabolism	GO:0006518//peptide metabolic process;GO:0006807//nitrogen compound metabolic process;GO:0006749//glutathione metabolic process;GO:0008152//metabolic process;GO:0034641//cellular nitrogen compound metabolic process;GO:0009987//cellular process;GO:0006790//sulfur compound metabolic process;GO:1901564//organonitrogen compound metabolic process;GO:0071704//organic substance metabolic process;GO:0043…
arahy.Tifrunner.gnm2.ann1.DGK5DJ	3.07	1.06	-1.58633	0.000153306	2.30643e-06	arahy.Tifrunner.gnm2.ann1.DGK5DJ	arahy.Tifrunner.gnm2.ann1.DGK5DJ.1	Known_gene	1	5743842	5745085	arahy.Tifrunner.gnm2.chr15	-	1244	1011	0.94	0.88	1.36	3.29	2.64	3.28	0.19	0.38	0.42	1.66	1.04	1.12	-1.58633	0.000153306	2.30643e-06	1.84079	0.0105293	0.00254775	1.35536	0.0001309	2.33822e-05	-2.06302	0.0107594	0.000395087	XP_015963729.1	8.52e-116	glycine cleavage system H protein, mitochondrial [Arachis duranensis]				K02437//glycine cleavage system H protein+ko01100//Metabolic pathways+ko01110//Biosynthesis of secondary metabolites+ko00260//Glycine, serine and threonine metabolism+ko01200//Carbon metabolism+ko00630//Glyoxylate and dicarboxylate metabolism	GO:1901606//alpha-amino acid catabolic process;GO:0044248//cellular catabolic process;GO:0044281//small molecule metabolic process;GO:0019464//glycine decarboxylation via glycine cleavage system;GO:0046395//carboxylic acid catabolic process;GO:0006544//glycine metabolic process;GO:0043436//oxoacid metabolic process;GO:0006520//cellular amino acid metabolic process;GO:0006807//nitrogen compound me…
arahy.Tifrunner.gnm2.ann1.NJ55ST	3.07	1.06	-1.58633	0.000153306	2.30643e-06	arahy.Tifrunner.gnm2.ann1.NJ55ST	arahy.Tifrunner.gnm2.ann1.NJ55ST.1	Known_gene	1	5743842	5745085	arahy.Tifrunner.gnm2.chr15	-	1244	1011	0.94	0.88	1.36	3.29	2.64	3.28	0.19	0.38	0.42	1.66	1.04	1.12	-1.58633	0.000153306	2.30643e-06	1.84079	0.0105293	0.00254775	1.35536	0.0001309	2.33822e-05	-2.06302	0.0107594	0.000395087	XP_015963729.1	8.52e-116	glycine cleavage system H protein, mitochondrial [Arachis duranensis]				K02437//glycine cleavage system H protein+ko01100//Metabolic pathways+ko01110//Biosynthesis of secondary metabolites+ko00260//Glycine, serine and threonine metabolism+ko01200//Carbon metabolism+ko00630//Glyoxylate and dicarboxylate metabolism	GO:0043436//oxoacid metabolic process;GO:0044248//cellular catabolic process;GO:0006082//organic acid metabolic process;GO:0009056//catabolic process;GO:0006544//glycine metabolic process;GO:0016054//organic acid catabolic process;GO:0006520//cellular amino acid metabolic process;GO:0006807//nitrogen compound metabolic process;GO:0009063//cellular amino acid catabolic process;GO:1901565//organoni…
arahy.Tifrunner.gnm2.ann1.565NUI	0.543	0.02	-4.78089	0.0202228	0.000709897	arahy.Tifrunner.gnm2.ann1.565NUI	arahy.Tifrunner.gnm2.ann1.565NUI.2,arahy.Tifrunner.gnm2.ann1.565NUI.1	Known_gene	2	15074244	15075591	arahy.Tifrunner.gnm2.chr17	-	1348	1168	0.06	0	0	0.57	0.4	0.66	0	0	0	0	0	0	-4.78089	0.0202228	0.000709897	1.12258	0.913109	0.783231	5.76853	0.00028577	5.40288e-05				XP_025667666.1	7.03e-75	glycine-rich cell wall structural protein 2-like isoform X1 [Arachis hypogaea]
arahy.Tifrunner.gnm2.ann1.8Y7MPM	0.99	0	-22.0468	1.91293e-06	1.69556e-08	arahy.Tifrunner.gnm2.ann1.8Y7MPM	arahy.Tifrunner.gnm2.ann1.8Y7MPM.1	Known_gene	1	111623305	111627321	arahy.Tifrunner.gnm2.chr05	+	4017	2700	0	0	0	0	0	2.97	0	0	1.81	0	0	0	-22.0468	1.91293e-06	1.69556e-08	-7.13686	0.175769	0.0679463	21.3224	3.85993e-07	4.89238e-08	20.5328	9.98423e-06	1.50802e-07	XP_025701882.1	4.04e-246	glycosyltransferase family 64 protein C4 isoform X1 [Arachis hypogaea]				K19033//30S ribosomal protein S31;K00750//glycogenin [EC:2.4.1.186]+ko01100//Metabolic pathways+ko00500//Starch and sucrose metabolism+ko01110//Biosynthesis of secondary metabolites	GO:0043170//macromolecule metabolic process;GO:0009100//glycoprotein metabolic process;GO:0036211//protein modification process;GO:0044260//cellular macromolecule metabolic process;GO:0006807//nitrogen compound metabolic process;GO:0019538//protein metabolic process;GO:0044237//cellular metabolic process;GO:1901137//carbohydrate derivative biosynthetic process;GO:0006486//protein glycosylation;GO…
arahy.Tifrunner.gnm2.ann1.AF8ALP	1.063	0.52	-1.04167	0.0202228	0.00071003	arahy.Tifrunner.gnm2.ann1.AF8ALP	arahy.Tifrunner.gnm2.ann1.AF8ALP.1	Known_gene	1	115413670	115419119	arahy.Tifrunner.gnm2.chr06	+	5450	2722	0.6	0.44	0.52	1.01	0.96	1.22	0.48	0.43	0.54	0.22	0.1	0.17	-1.04167	0.0202228	0.00071003	0.243686	0.759525	0.519114	2.9155	2.14715e-10	1.99789e-11	1.63706	0.0430801	0.00217294	XP_016162978.1	0	growth-regulating factor 1 [Arachis ipaensis]		GRF		K22382//WD repeat-containing protein 26	GO:0034654//nucleobase-containing compound biosynthetic process;GO:0010467//gene expression;GO:0019438//aromatic compound biosynthetic process;GO:1903506//regulation of nucleic acid-templated transcription;GO:0009059//macromolecule biosynthetic process;GO:0090304//nucleic acid metabolic process;GO:0006807//nitrogen compound metabolic process;GO:0097659//nucleic acid-templated transcription;GO:008…
arahy.Tifrunner.gnm2.ann1.T9C3HB	0	3.513	8.84092	6.27135e-11	2.28487e-13	arahy.Tifrunner.gnm2.ann1.T9C3HB	arahy.Tifrunner.gnm2.ann1.T9C3HB.1	Known_gene	1	10251772	10254251	arahy.Tifrunner.gnm2.chr09	-	2480	1410	4.03	4	2.51	0	0	0	3.35	2.36	1.84	0	0	0	8.84092	6.27135e-11	2.28487e-13	0.59186	0.0511091	0.0154187				8.25433	1.43357e-09	1.22384e-11	XP_025618271.1	0	GTP cyclohydrolase 1 [Arachis hypogaea]				K01495//GTP cyclohydrolase IA [EC:3.5.4.16]+ko01240//Biosynthesis of cofactors+ko01100//Metabolic pathways+ko00790//Folate biosynthesis	GO:0042559//pteridine-containing compound biosynthetic process;GO:0044271//cellular nitrogen compound biosynthetic process;GO:0051066//dihydrobiopterin metabolic process;GO:0009987//cellular process;GO:1901360//organic cyclic compound metabolic process;GO:0019637//organophosphate metabolic process;GO:0046483//heterocycle metabolic process;GO:0042398//cellular modified amino acid biosynthetic proc…
arahy.Tifrunner.gnm2.ann1.K4VXRT	0	4.39	9.15976	7.51998e-12	2.30361e-14	arahy.Tifrunner.gnm2.ann1.K4VXRT	arahy.Tifrunner.gnm2.ann1.K4VXRT.1	Known_gene	1	14987599	14990083	arahy.Tifrunner.gnm2.chr19	-	2485	1410	4.09	5.55	3.53	0	0	0	3.87	3.41	3.45	0	0	0	9.15976	7.51998e-12	2.30361e-14	0.39332	0.122889	0.0439352				8.76997	3.93454e-11	2.7704e-13	XP_016174961.1	0	GTP cyclohydrolase 1 [Arachis ipaensis]				K01495//GTP cyclohydrolase IA [EC:3.5.4.16]+ko01240//Biosynthesis of cofactors+ko01100//Metabolic pathways+ko00790//Folate biosynthesis	GO:0046653//tetrahydrofolate metabolic process;GO:0035998//7,8-dihydroneopterin 3'-triphosphate biosynthetic process;GO:0042398//cellular modified amino acid biosynthetic process;GO:0006807//nitrogen compound metabolic process;GO:0044237//cellular metabolic process;GO:0019637//organophosphate metabolic process;GO:0018130//heterocycle biosynthetic process;GO:0046483//heterocycle metabolic process;…
arahy.Tifrunner.gnm2.ann1.5ZTX8H	8.733	4.28	-1.04216	1.297e-37	7.52309e-41	arahy.Tifrunner.gnm2.ann1.5ZTX8H	arahy.Tifrunner.gnm2.ann1.5ZTX8H.1	Known_gene	1	14978117	14990627	arahy.Tifrunner.gnm2.chr19	+	12511	5213	4.2	4.62	4.02	8.93	8.65	8.62	3.03	2.72	2.66	9.07	8.38	8.42	-1.04216	1.297e-37	7.52309e-41	0.710066	6.08264e-11	4.9484e-12	0.0906063	0.332683	0.165249	-1.65471	8.14262e-78	3.26774e-81	XP_016174961.1	0	GTP cyclohydrolase 1 [Arachis ipaensis]				K01495//GTP cyclohydrolase IA [EC:3.5.4.16]+ko01240//Biosynthesis of cofactors+ko01100//Metabolic pathways+ko00790//Folate biosynthesis;K00099//1-deoxy-D-xylulose-5-phosphate reductoisomerase [EC:1.1.1.267]+ko00900//Terpenoid backbone biosynthesis+ko01100//Metabolic pathways+ko01110//Biosynthesis of secondary metabolites	GO:1901564//organonitrogen compound metabolic process;GO:0044249//cellular biosynthetic process;GO:0042558//pteridine-containing compound metabolic process;GO:0006725//cellular aromatic compound metabolic process;GO:0006760//folic acid-containing compound metabolic process;GO:0044271//cellular nitrogen compound biosynthetic process;GO:1901566//organonitrogen compound biosynthetic process;GO:00510…
arahy.Tifrunner.gnm2.ann1.G4Z2H5	0.3	0.1	-1.62075	0.0435759	0.00189409	arahy.Tifrunner.gnm2.ann1.G4Z2H5	arahy.Tifrunner.gnm2.ann1.G4Z2H5.1	Known_gene	1	108521323	108526721	arahy.Tifrunner.gnm2.chr09	-	5399	4219	0.1	0.1	0.1	0.27	0.31	0.32	0.03	0.04	0.03	0	0.04	0.03	-1.62075	0.0435759	0.00189409	1.96867	0.135002	0.0492729	4.4531	2.33202e-05	3.70749e-06	0.867721	0.984853	0.636094	QHO35544.1	0	G-type lectin S-receptor-like serine/threonine-protein kinase [Arachis hypogaea]				K01183//chitinase [EC:3.2.1.14]+ko00520//Amino sugar and nucleotide sugar metabolism+ko01100//Metabolic pathways
arahy.Tifrunner.gnm2.ann1.14L1JV	0.183	0	-5.05825	0.0413944	0.00177151	arahy.Tifrunner.gnm2.ann1.14L1JV	arahy.Tifrunner.gnm2.ann1.14L1JV.1	Known_gene	1	5535682	5538889	arahy.Tifrunner.gnm2.chr20	+	3208	2112	0	0	0	0.11	0.26	0.18	0	0.11	0	0	0	0	-5.05825	0.0413944	0.00177151	-2.65934	0.749573	0.503438	5.08428	0.00690182	0.00173747	2.69297	0.984853	0.470492	XP_016182536.1	0	heterogeneous nuclear ribonucleoprotein U-like protein 1 isoform X1 [Arachis ipaensis]				K15047//heterogeneous nuclear ribonucleoprotein U-like protein 1
arahy.Tifrunner.gnm2.ann1.S3RVS3	0.616	1.41	1.17921	0.0431362	0.00187029	arahy.Tifrunner.gnm2.ann1.S3RVS3	arahy.Tifrunner.gnm2.ann1.S3RVS3.1	Known_gene	1	9225191	9226705	arahy.Tifrunner.gnm2.chr12	+	1515	1515	1.46	1.36	1.41	0.39	0.8	0.66	1.58	1.88	2.18	1.68	1.42	1.5	1.17921	0.0431362	0.00187029	-0.325905	0.464453	0.244507	-1.245	0.00352645	0.000829832	0.266999	0.913809	0.331357	XP_016182742.2	0	hydroquinone glucosyltransferase [Arachis ipaensis]				K08237//hydroquinone glucosyltransferase [EC:2.4.1.218]	GO:0031224//intrinsic component of membrane;GO:0110165//cellular anatomical entity;GO:0016021//integral component of membrane;GO:0016020//membrane;GO:0016757//glycosyltransferase activity;GO:0046872//metal ion binding;GO:0043169//cation binding;GO:0043167//ion binding;GO:0016740//transferase activity;GO:0003824//catalytic activity;GO:0005509//calcium ion binding;GO:0008194//UDP-glycosyltransferas…
arahy.Tifrunner.gnm2.ann1.U896IL	0.233	0.083	-1.53315	0.0291238	0.00112443	arahy.Tifrunner.gnm2.ann1.U896IL	arahy.Tifrunner.gnm2.ann1.U896IL.1	Known_gene	1	52972	59553	arahy.Tifrunner.gnm2.scaffold_36	-	6582	6582	0.09	0.06	0.1	0.21	0.26	0.23	0.13	0.24	0.2	0.34	0.02	0.19	-1.53315	0.0291238	0.00112443	-1.1414	0.0773705	0.0252232	0.410361	0.841723	0.663323	0.0242637	0.99569	0.980204	YP_009472198.1	0	hypothetical chloroplast RF21 [Arachis hypogaea]				K01963//acetyl-CoA carboxylase carboxyl transferase subunit beta [EC:6.4.1.2 2.1.3.15]+ko00640//Propanoate metabolism+ko01100//Metabolic pathways+ko01110//Biosynthesis of secondary metabolites+ko00061//Fatty acid biosynthesis+ko01212//Fatty acid metabolism+ko00620//Pyruvate metabolism+ko01200//Carbon metabolism;K03936//NADH dehydrogenase (ubiquinone) Fe-S protein 3 [EC:7.1.1.2]+ko01100//Metabolic…	GO:0110165//cellular anatomical entity;GO:0043227//membrane-bounded organelle;GO:0005622//intracellular anatomical structure;GO:0043231//intracellular membrane-bounded organelle;GO:0043229//intracellular organelle;GO:0009570//chloroplast stroma;GO:0009507//chloroplast;GO:0009532//plastid stroma;GO:0009536//plastid;GO:0043226//organelle;GO:0005737//cytoplasm;GO:1901363//heterocyclic compound bindi…
arahy.Tifrunner.gnm2.ann1.6ZR9AH	1.553	0.453	-1.82716	0.00957021	0.000287268	arahy.Tifrunner.gnm2.ann1.6ZR9AH	arahy.Tifrunner.gnm2.ann1.6ZR9AH.1	Known_gene	1	100498155	100499416	arahy.Tifrunner.gnm2.chr01	-	1262	1038	0.51	0.33	0.52	1.79	1.76	1.11	0.47	0.49	0.33	0	0.48	0.18	-1.82716	0.00957021	0.000287268	0.0945993	0.953116	0.893151	2.85014	4.26973e-05	7.06614e-06	0.934331	0.904046	0.317719	RYR76513.1	1.91e-222	hypothetical protein Ahy_A01g001099 [Arachis hypogaea]				K00430//peroxidase [EC:1.11.1.7]+ko01100//Metabolic pathways+ko01110//Biosynthesis of secondary metabolites+ko00940//Phenylpropanoid biosynthesis	GO:0044248//cellular catabolic process;GO:0050896//response to stimulus;GO:0042743//hydrogen peroxide metabolic process;GO:0044237//cellular metabolic process;GO:0006950//response to stress;GO:0006979//response to oxidative stress;GO:0072593//reactive oxygen species metabolic process;GO:0008152//metabolic process;GO:0009056//catabolic process;GO:0042744//hydrogen peroxide catabolic process;GO:000…
arahy.Tifrunner.gnm2.ann1.6413YV	5.59	13.386	1.25062	3.20196e-07	2.32157e-09	arahy.Tifrunner.gnm2.ann1.6413YV	arahy.Tifrunner.gnm2.ann1.6413YV.1	Known_gene	1	7845897	7847308	arahy.Tifrunner.gnm2.chr01	-	1412	596	10.87	15.19	14.1	6.72	5.8	4.25	51.66	45.9	49.45	52.94	54.11	50.4	1.25062	3.20196e-07	2.32157e-09	-1.77971	6.92082e-48	1.49019e-49	-3.16726	2.40851e-101	2.52688e-103	-0.131441	0.61212	0.113717	RYR79450.1	3.1e-100	hypothetical protein Ahy_A01g004263 [Arachis hypogaea]					GO:0006869//lipid transport;GO:0006810//transport;GO:0033036//macromolecule localization;GO:0010876//lipid localization;GO:0051234//establishment of localization;GO:0071702//organic substance transport;GO:0051179//localization;GO:0008289//lipid binding;GO:0005488//binding;
arahy.Tifrunner.gnm2.ann1.42WI7N	1.7	0.82	-1.07363	0.00358489	8.8048e-05	arahy.Tifrunner.gnm2.ann1.42WI7N	arahy.Tifrunner.gnm2.ann1.42WI7N.1	Known_gene	1	6220560	6225310	arahy.Tifrunner.gnm2.chr01	-	4751	2424	0.75	0.86	0.85	1.47	1.36	2.27	0.24	0.72	0.57	0.57	0.51	0.35	-1.07363	0.00358489	8.8048e-05	0.795902	0.105935	0.0367182	1.93819	1.00962e-08	1.08791e-09	0.0745062	0.990028	0.869728	RYR79582.1	0	hypothetical protein Ahy_A01g004386 isoform A [Arachis hypogaea]				K01953//asparagine synthase (glutamine-hydrolysing) [EC:6.3.5.4]+ko00250//Alanine, aspartate and glutamate metabolism+ko01230//Biosynthesis of amino acids+ko01100//Metabolic pathways+ko01110//Biosynthesis of secondary metabolites	GO:0009064//glutamine family amino acid metabolic process;GO:0008152//metabolic process;GO:0006541//glutamine metabolic process;GO:1901566//organonitrogen compound biosynthetic process;GO:0016053//organic acid biosynthetic process;GO:1901607//alpha-amino acid biosynthetic process;GO:0009067//aspartate family amino acid biosynthetic process;GO:1901605//alpha-amino acid metabolic process;GO:1901576…
arahy.Tifrunner.gnm2.ann1.D092PP	1.39	0	-6.5401	6.77355e-05	9.11014e-07	arahy.Tifrunner.gnm2.ann1.D092PP	arahy.Tifrunner.gnm2.ann1.D092PP.1	Known_gene	1	114741412	114745925	arahy.Tifrunner.gnm2.chr12	+	4514	768	0	0	0	0.94	0.97	2.26	3.33	0	0	0	0	0	-6.5401	6.77355e-05	9.11014e-07	-6.13	0.269788	0.117208	6.56576	5.5698e-06	8.15476e-07	6.16249	0.615368	0.115278	RYR71809.1	1.74e-128	hypothetical protein Ahy_A02g006031 isoform A [Arachis hypogaea]				K10085//ER degradation enhancer, mannosidase alpha-like 2+ko04141//Protein processing in endoplasmic reticulum;K10084//ER degradation enhancer, mannosidase alpha-like 1+ko04141//Protein processing in endoplasmic reticulum	GO:1904382//mannose trimming involved in glycoprotein ERAD pathway;GO:0030433//ubiquitin-dependent ERAD pathway;GO:0006508//proteolysis;GO:0006807//nitrogen compound metabolic process;GO:0010243//response to organonitrogen compound;GO:0019941//modification-dependent protein catabolic process;GO:0036503//ERAD pathway;GO:0009057//macromolecule catabolic process;GO:0044257//cellular protein cataboli…
arahy.Tifrunner.gnm2.ann1.ZW4616	1.143	0.083	-4.1496	1.4716e-08	8.53578e-11	arahy.Tifrunner.gnm2.ann1.ZW4616	arahy.Tifrunner.gnm2.ann1.ZW4616.1	Known_gene	1	11318459	11323281	arahy.Tifrunner.gnm2.chr03	-	4823	2141	0.1	0.1	0.05	1	1.2	1.23	0	0	0	0	0	0	-4.1496	1.4716e-08	8.53578e-11	3.82495	0.238328	0.0998205	7.84029	1.63558e-09	1.64822e-10				RYR69338.1	4.38e-296	hypothetical protein Ahy_A03g015886 [Arachis hypogaea]				K20855//beta-1,3-galactosyltransferase 1/2/3/4/5/7/8 [EC:2.4.1.-]	GO:0019538//protein metabolic process;GO:0009100//glycoprotein metabolic process;GO:0070085//glycosylation;GO:1901137//carbohydrate derivative biosynthetic process;GO:0043413//macromolecule glycosylation;GO:0044249//cellular biosynthetic process;GO:0009058//biosynthetic process;GO:1901135//carbohydrate derivative metabolic process;GO:1901564//organonitrogen compound metabolic process;GO:0008152//…
arahy.Tifrunner.gnm2.ann1.2X39TD	0.953	0.42	-1.19916	0.000106141	1.51412e-06	arahy.Tifrunner.gnm2.ann1.2X39TD	arahy.Tifrunner.gnm2.ann1.2X39TD.1	Known_gene	1	1886353	1898424	arahy.Tifrunner.gnm2.chr03	-	12072	4976	0.47	0.38	0.41	0.86	1.17	0.83	0.78	0.66	0.67	0.78	0.61	0.66	-1.19916	0.000106141	1.51412e-06	-0.646445	0.0445182	0.0131265	0.557636	0.0390885	0.0123382	0.0113989	0.99501	0.960616	RYR70364.1	0	hypothetical protein Ahy_A03g016863 [Arachis hypogaea]				K12309//beta-galactosidase [EC:3.2.1.23]+ko00600//Sphingolipid metabolism+ko00604//Glycosphingolipid biosynthesis - ganglio series+ko00531//Glycosaminoglycan degradation+ko00511//Other glycan degradation+ko01100//Metabolic pathways+ko00052//Galactose metabolism	GO:0005975//carbohydrate metabolic process;GO:0044238//primary metabolic process;GO:0008152//metabolic process;GO:0071704//organic substance metabolic process;GO:0110165//cellular anatomical entity;GO:0005576//extracellular region;GO:0048046//apoplast;GO:0005488//binding;GO:0015925//galactosidase activity;GO:0030246//carbohydrate binding;GO:0004553//hydrolase activity, hydrolyzing O-glycosyl comp…
arahy.Tifrunner.gnm2.ann1.QV3UQR	3.223	1.5	-1.12275	0.000370432	6.21762e-06	arahy.Tifrunner.gnm2.ann1.QV3UQR	arahy.Tifrunner.gnm2.ann1.QV3UQR.1	Known_gene	1	101628523	101631364	arahy.Tifrunner.gnm2.chr06	+	2842	1370	1.51	1.62	1.37	3.09	3.31	3.27	1.25	1.18	0.91	1.48	1.98	1.92	-1.12275	0.000370432	6.21762e-06	0.528186	0.256821	0.109986	0.925458	0.000590378	0.000118165	-0.718744	0.250749	0.0242928	RYR54395.1	4.09e-268	hypothetical protein Ahy_A06g029668 isoform B [Arachis hypogaea]					GO:0010817//regulation of hormone levels;GO:0009628//response to abiotic stimulus;GO:0051049//regulation of transport;GO:0009629//response to gravity;GO:0009606//tropism;GO:0009605//response to external stimulus;GO:0065008//regulation of biological quality;GO:0032879//regulation of localization;GO:0009630//gravitropism;GO:0050789//regulation of biological process;GO:0050896//response to stimulus;…
arahy.Tifrunner.gnm2.ann1.6Q8RNL	0.226	0.703	1.65093	0.0422022	0.00181908	arahy.Tifrunner.gnm2.ann1.6Q8RNL	arahy.Tifrunner.gnm2.ann1.6Q8RNL.1	Known_gene	1	106541106	106549611	arahy.Tifrunner.gnm2.chr06	-	8506	1940	0.81	0.46	0.84	0.31	0.15	0.22	4.42	4.2	4.66	3.94	4.35	4.93	1.65093	0.0422022	0.00181908	-2.57782	2.90355e-25	1.15621e-26	-4.26597	9.02083e-32	3.18029e-33	-0.0242791	0.9901	0.870433	RYR54788.1	0	hypothetical protein Ahy_A06g030064 [Arachis hypogaea]				K17912//9-cis-beta-carotene 9',10'-cleaving dioxygenase [EC:1.13.11.68]+ko00906//Carotenoid biosynthesis+ko01110//Biosynthesis of secondary metabolites	GO:0051213//dioxygenase activity;GO:0003824//catalytic activity;GO:0016491//oxidoreductase activity;GO:0046872//metal ion binding;GO:0016702//oxidoreductase activity, acting on single donors with incorporation of molecular oxygen, incorporation of two atoms of oxygen;GO:0016701//oxidoreductase activity, acting on single donors with incorporation of molecular oxygen;GO:0043169//cation binding;GO:0…
arahy.Tifrunner.gnm2.ann1.8VY1P5	0	3.86	7.33334	7.91411e-07	6.35493e-09	arahy.Tifrunner.gnm2.ann1.8VY1P5	arahy.Tifrunner.gnm2.ann1.8VY1P5.1	Known_gene	1	108595157	108595737	arahy.Tifrunner.gnm2.chr12	-	581	490	2.3	4.79	4.49	0	0	0	1.14	2.17	0	1.45	0	0	7.33334	7.91411e-07	6.35493e-09	1.96541	0.241484	0.101599	-4.1648	0.203967	0.0886405	1.21179	0.984853	0.691018	RYR50781.1	1.2e-71	hypothetical protein Ahy_A07g037399 isoform A [Arachis hypogaea]				K12856//pre-mRNA-processing factor 8+ko03040//Spliceosome	GO:0016070//RNA metabolic process;GO:0009987//cellular process;GO:0090304//nucleic acid metabolic process;GO:0006397//mRNA processing;GO:0006807//nitrogen compound metabolic process;GO:1901360//organic cyclic compound metabolic process;GO:0034641//cellular nitrogen compound metabolic process;GO:0046483//heterocycle metabolic process;GO:0000375//RNA splicing, via transesterification reactions;GO:0…
arahy.Tifrunner.gnm2.ann1.A4NC5F	2.443	0.746	-1.75439	0.000722547	1.34637e-05	arahy.Tifrunner.gnm2.ann1.A4NC5F	arahy.Tifrunner.gnm2.ann1.A4NC5F.1	Known_gene	1	28478070	28479568	arahy.Tifrunner.gnm2.chr08	-	1499	1008	0.86	1.05	0.33	2.26	2.41	2.66	5.87	6.6	6.11	1.95	2.54	3.65	-1.75439	0.000722547	1.34637e-05	-2.99761	8.62762e-20	4.30145e-21	-0.0860079	0.904101	0.766989	1.16518	1.74813e-05	2.79344e-07	RYR42854.1	2.39e-214	hypothetical protein Ahy_A08g039293 [Arachis hypogaea]
arahy.Tifrunner.gnm2.ann1.4H5G59	1.726	0.563	-1.65728	0.0461405	0.00203902	arahy.Tifrunner.gnm2.ann1.4H5G59	arahy.Tifrunner.gnm2.ann1.4H5G59.1	Known_gene	1	48773265	48774182	arahy.Tifrunner.gnm2.chr08	-	918	791	0.8	0.33	0.56	1.45	2.23	1.5	0.24	0.36	0.38	0.08	0.24	0	-1.65728	0.0461405	0.00203902	0.856435	0.544518	0.307264	4.07387	1.8975e-05	2.97721e-06	1.56658	0.836526	0.249264	RYR44790.1	1.86e-48	hypothetical protein Ahy_A08g041061 [Arachis hypogaea]					GO:0050896//response to stimulus;GO:0006950//response to stress;GO:0009607//response to biotic stimulus;GO:0031640//killing of cells of another organism;GO:0001906//cell killing;GO:0050832//defense response to fungus;GO:0043207//response to external biotic stimulus;GO:0009620//response to fungus;GO:0051707//response to other organism;GO:0044419//biological process involved in interspecies interac…
arahy.Tifrunner.gnm2.ann1.TC32UL	0	0.363	5.13745	0.0316721	0.00125382	arahy.Tifrunner.gnm2.ann1.TC32UL	arahy.Tifrunner.gnm2.ann1.TC32UL.1	Known_gene	1	111659852	111661534	arahy.Tifrunner.gnm2.chr09	-	1683	1129	0.24	0.33	0.52	0	0	0	0	0	0	0	0.66	0	5.13745	0.0316721	0.00125382	5.26848	0.00396705	0.000862475	-4.44607	0.464988	0.25779	-4.57056	0.832007	0.2447	RYR37355.1	7.99e-229	hypothetical protein Ahy_A09g042257 [Arachis hypogaea]				K08235//xyloglucan:xyloglucosyl transferase [EC:2.4.1.207]	GO:0044238//primary metabolic process;GO:0044042//glucan metabolic process;GO:0071554//cell wall organization or biogenesis;GO:0010410//hemicellulose metabolic process;GO:0044260//cellular macromolecule metabolic process;GO:0071555//cell wall organization;GO:0016043//cellular component organization;GO:0009987//cellular process;GO:0045229//external encapsulating structure organization;GO:0010383//…
arahy.Tifrunner.gnm2.ann1.GW8ENJ	0.15	0.536	2.4178	0.0328005	0.00131097	arahy.Tifrunner.gnm2.ann1.GW8ENJ	arahy.Tifrunner.gnm2.ann1.GW8ENJ.1,arahy.Tifrunner.gnm2.ann1.GW8ENJ.3,arahy.Tifrunner.gnm2.ann1.GW8ENJ.2	Known_gene	3	83791891	83804474	arahy.Tifrunner.gnm2.chr09	+	12584	1942	0.34	0.53	0.74	0.19	0.14	0.12	0.89	0.84	0.6	1.21	0.63	0.64	2.4178	0.0328005	0.00131097	-0.455722	0.556878	0.317336	-3.09739	1.65957e-05	2.58319e-06	-0.218392	0.984853	0.578105	RYR38577.1	1.21e-80	hypothetical protein Ahy_A09g043633 [Arachis hypogaea]				K00430//peroxidase [EC:1.11.1.7]+ko01100//Metabolic pathways+ko01110//Biosynthesis of secondary metabolites+ko00940//Phenylpropanoid biosynthesis;K00430//peroxidase [EC:1.11.1.7]+ko01100//Metabolic pathways+ko01110//Biosynthesis of secondary metabolites+ko00940//Phenylpropanoid biosynthesis;K15277//solute carrier family 35 (adenosine 3'-phospho 5'-phosphosulfate transporter), member B3;K00430//pe…	GO:0008152//metabolic process;GO:0006950//response to stress;GO:0044237//cellular metabolic process;GO:0006979//response to oxidative stress;GO:0009987//cellular process;GO:0042744//hydrogen peroxide catabolic process;GO:0042743//hydrogen peroxide metabolic process;GO:0072593//reactive oxygen species metabolic process;GO:0009056//catabolic process;GO:0050896//response to stimulus;GO:0044248//cell…
arahy.Tifrunner.gnm2.ann1.42IM76	37.456	18.713	-1.01899	6.21408e-08	4.08873e-10	arahy.Tifrunner.gnm2.ann1.42IM76	arahy.Tifrunner.gnm2.ann1.42IM76.1	Known_gene	1	48672090	48672531	arahy.Tifrunner.gnm2.chr11	-	442	306	17.5	19.02	19.62	33.59	39.59	39.19	0.45	1.25	1.88	3.4	1.99	3.72	-1.01899	6.21408e-08	4.08873e-10	4.03789	7.17638e-21	3.42145e-22	3.71941	1.03337e-38	3.03563e-40	-1.33906	0.381942	0.0472586	RYR29362.1	1.81e-54	hypothetical protein Ahy_B01g053760 isoform B [Arachis hypogaea]				K07151//dolichyl-diphosphooligosaccharide---protein glycosyltransferase [EC:2.4.99.18]+ko04141//Protein processing in endoplasmic reticulum+ko00513//Various types of N-glycan biosynthesis+ko00510//N-Glycan biosynthesis+ko01100//Metabolic pathways;K11855//ubiquitin carboxyl-terminal hydrolase 36/42 [EC:3.4.19.12]
arahy.Tifrunner.gnm2.ann1.QZAD6M	2.64	5.403	1.02803	0.00866096	0.000254163	arahy.Tifrunner.gnm2.ann1.QZAD6M	arahy.Tifrunner.gnm2.ann1.QZAD6M.1	Known_gene	1	6891585	6893207	arahy.Tifrunner.gnm2.chr12	+	1623	734	5.14	5.25	5.82	1.66	3.27	2.99	11.05	11.05	11.68	11.3	9.02	8.66	1.02803	0.00866096	0.000254163	-0.967531	8.59161e-07	1.0259e-07	-1.81038	2.19489e-12	1.77154e-13	0.191067	0.822321	0.236747	RYR24231.1	1.63e-164	hypothetical protein Ahy_B02g057724 [Arachis hypogaea]				K01507//inorganic pyrophosphatase [EC:3.6.1.1]+ko00190//Oxidative phosphorylation	GO:0006796//phosphate-containing compound metabolic process;GO:0009987//cellular process;GO:0006793//phosphorus metabolic process;GO:0044237//cellular metabolic process;GO:0008152//metabolic process;GO:0005737//cytoplasm;GO:0005622//intracellular anatomical structure;GO:0110165//cellular anatomical entity;GO:0046872//metal ion binding;GO:0005488//binding;GO:0043167//ion binding;GO:0016818//hydrol…
arahy.Tifrunner.gnm2.ann1.65D6GP	0.786	0.016	-5.99998	2.53629e-06	2.28946e-08	arahy.Tifrunner.gnm2.ann1.65D6GP	arahy.Tifrunner.gnm2.ann1.65D6GP.1	Known_gene	1	20828001	20833474	arahy.Tifrunner.gnm2.chr12	-	5474	3183	0	0.05	0	0.77	0.84	0.75	2.95	2.06	2.61	0.86	0.81	0.79	-5.99998	2.53629e-06	2.28946e-08	-7.58763	3.65651e-12	2.72234e-13	0.0161151	0.984361	0.952168	1.60935	2.06825e-12	1.26766e-14	RYR25108.1	0	hypothetical protein Ahy_B02g058734 [Arachis hypogaea]				K10999//cellulose synthase A [EC:2.4.1.12]	GO:0034645//cellular macromolecule biosynthetic process;GO:0044249//cellular biosynthetic process;GO:0016051//carbohydrate biosynthetic process;GO:0044264//cellular polysaccharide metabolic process;GO:0009987//cellular process;GO:0033692//cellular polysaccharide biosynthetic process;GO:0009058//biosynthetic process;GO:0009059//macromolecule biosynthetic process;GO:0044262//cellular carbohydrate m…
arahy.Tifrunner.gnm2.ann1.RH6BR7	0.326	1.65	2.3951	0.000131847	1.94536e-06	arahy.Tifrunner.gnm2.ann1.RH6BR7	arahy.Tifrunner.gnm2.ann1.RH6BR7.1	Known_gene	1	137319040	137320879	arahy.Tifrunner.gnm2.chr03	-	1840	1154	1.97	1.31	1.67	0.32	0.26	0.4	2.4	2.99	1.93	1.19	1.2	0.65	2.3951	0.000131847	1.94536e-06	-0.479509	0.263177	0.113481	-1.6355	0.0173491	0.00487355	1.24473	0.00860915	0.000301682	RYR17632.1	1.46e-135	hypothetical protein Ahy_B03g062333 [Arachis hypogaea]					GO:0031224//intrinsic component of membrane;GO:0071944//cell periphery;GO:0005886//plasma membrane;GO:0110165//cellular anatomical entity;GO:0016020//membrane;GO:0016021//integral component of membrane;
arahy.Tifrunner.gnm2.ann1.U0T1IZ	1.253	0.076	-4.29336	1.30396e-06	1.09197e-08	arahy.Tifrunner.gnm2.ann1.U0T1IZ	arahy.Tifrunner.gnm2.ann1.U0T1IZ.1	Known_gene	1	14958976	14962607	arahy.Tifrunner.gnm2.chr13	-	3632	1563	0.09	0.02	0.12	1.15	1.21	1.4	0	0.07	0	0	0	0	-4.29336	1.30396e-06	1.09197e-08	1.50611	0.769357	0.529556	7.4982	1.39908e-08	1.52656e-09	1.69505	0.984853	0.674874	RYR22054.1	6.3e-271	hypothetical protein Ahy_B03g067337 [Arachis hypogaea]				K20855//beta-1,3-galactosyltransferase 1/2/3/4/5/7/8 [EC:2.4.1.-]	GO:0036211//protein modification process;GO:0043412//macromolecule modification;GO:0044238//primary metabolic process;GO:0070085//glycosylation;GO:1901135//carbohydrate derivative metabolic process;GO:0009987//cellular process;GO:1901564//organonitrogen compound metabolic process;GO:0009100//glycoprotein metabolic process;GO:1901137//carbohydrate derivative biosynthetic process;GO:0019538//protei…
arahy.Tifrunner.gnm2.ann1.FD4NWC	1.27	8.673	3.52629	0.0385267	0.00161177	arahy.Tifrunner.gnm2.ann1.FD4NWC	arahy.Tifrunner.gnm2.ann1.FD4NWC.2,arahy.Tifrunner.gnm2.ann1.FD4NWC.1	Known_gene	2	3074508	3080888	arahy.Tifrunner.gnm2.chr14	+	6381	2499	10.11	5.87	10.04	0.7	0.4	2.71	0	0	0	0	0	0	3.52629	0.0385267	0.00161177	10.9646	8.91509e-18	4.91061e-19	7.30358	0.00385995	0.000916409				RYR11640.1	0	hypothetical protein Ahy_B04g069146 isoform A [Arachis hypogaea]				K14442//ATP-dependent RNA helicase DHX36 [EC:3.6.4.13]+ko03018//RNA degradation;K14442//ATP-dependent RNA helicase DHX36 [EC:3.6.4.13]+ko03018//RNA degradation	GO:0140640//catalytic activity, acting on a nucleic acid;GO:0030554//adenyl nucleotide binding;GO:0003824//catalytic activity;GO:0032555//purine ribonucleotide binding;GO:0017076//purine nucleotide binding;GO:0032559//adenyl ribonucleotide binding;GO:0003676//nucleic acid binding;GO:0097367//carbohydrate derivative binding;GO:0043167//ion binding;GO:0035639//purine ribonucleoside triphosphate bin…
arahy.Tifrunner.gnm2.ann1.9D2QNN	1.353	0.17	-3.02479	4.32443e-09	2.26533e-11	arahy.Tifrunner.gnm2.ann1.9D2QNN	arahy.Tifrunner.gnm2.ann1.9D2QNN.1	Known_gene	1	70032882	70035391	arahy.Tifrunner.gnm2.chr15	-	2510	2130	0.14	0.15	0.22	1.1	1.52	1.44	0.08	0.09	0.08	0.11	0.06	0	-3.02479	4.32443e-09	2.26533e-11	1.16123	0.430521	0.219779	4.63726	4.09471e-11	3.6086e-12	0.466574	0.984853	0.735762	RYR09171.1	0	hypothetical protein Ahy_B05g077289 [Arachis hypogaea]				K20619//cytochrome P450 family 78 subfamily A	GO:0016021//integral component of membrane;GO:0016020//membrane;GO:0031224//intrinsic component of membrane;GO:0110165//cellular anatomical entity;GO:0046906//tetrapyrrole binding;GO:0003824//catalytic activity;GO:0005506//iron ion binding;GO:0005488//binding;GO:0046872//metal ion binding;GO:0020037//heme binding;GO:0016491//oxidoreductase activity;GO:0043167//ion binding;GO:0043169//cation bindi…
arahy.Tifrunner.gnm2.ann1.TW15KP	1.2	0.013	-6.92478	1.94239e-06	1.72871e-08	arahy.Tifrunner.gnm2.ann1.TW15KP	arahy.Tifrunner.gnm2.ann1.TW15KP.1	Known_gene	1	52747558	52750068	arahy.Tifrunner.gnm2.chr05	+	2511	2133	0	0.04	0	1.34	1.4	0.86	0	0.04	0.02	0	0	0.03	-6.92478	1.94239e-06	1.72871e-08	0.16081	0.981522	0.968564	6.95072	1.23961e-07	1.48889e-08	-0.127914	0.99501	0.974992	RYR09171.1	0	hypothetical protein Ahy_B05g077289 [Arachis hypogaea]				K20619//cytochrome P450 family 78 subfamily A	GO:0031224//intrinsic component of membrane;GO:0016020//membrane;GO:0016021//integral component of membrane;GO:0110165//cellular anatomical entity;GO:0043167//ion binding;GO:0046872//metal ion binding;GO:0005506//iron ion binding;GO:0004497//monooxygenase activity;GO:0046914//transition metal ion binding;GO:0097159//organic cyclic compound binding;GO:0005488//binding;GO:0016705//oxidoreductase ac…
arahy.Tifrunner.gnm2.ann1.9NYV5L	0.383	1.253	1.69875	0.0159247	0.000532564	arahy.Tifrunner.gnm2.ann1.9NYV5L	arahy.Tifrunner.gnm2.ann1.9NYV5L.1	Known_gene	1	134230927	134235965	arahy.Tifrunner.gnm2.chr18	-	5039	1287	1.17	1.62	0.97	0.33	0.51	0.31	3.78	3.33	2.63	1.89	1.56	2.37	1.69875	0.0159247	0.000532564	-1.29951	3.43058e-05	5.0724e-06	-2.28671	1.11874e-06	1.49832e-07	0.716858	0.0794114	0.00477743	RYQ94139.1	2.28e-316	hypothetical protein Ahy_B08g089022 [Arachis hypogaea]				K15400//omega-hydroxypalmitate O-feruloyl transferase [EC:2.3.1.188]+ko00073//Cutin, suberine and wax biosynthesis	GO:0016747//acyltransferase activity, transferring groups other than amino-acyl groups;GO:0016740//transferase activity;GO:0003824//catalytic activity;GO:0016746//acyltransferase activity;
arahy.Tifrunner.gnm2.ann1.UE4B97	0.79	2.103	1.42789	0.0128336	0.00040965	arahy.Tifrunner.gnm2.ann1.UE4B97	arahy.Tifrunner.gnm2.ann1.UE4B97.1,arahy.Tifrunner.gnm2.ann1.UE4B97.2	Known_gene	2	92488939	92491970	arahy.Tifrunner.gnm2.chr18	-	3032	1080	1.95	1.72	2.64	0.49	0.82	1.06	1.54	2.32	2.34	2.51	1.02	3.34	1.42789	0.0128336	0.00040965	0.115313	0.888839	0.71283	-1.4819	0.00350545	0.00082401	-0.162854	0.984853	0.643891	RYQ95424.1	8.75e-198	hypothetical protein Ahy_B08g090702 isoform A [Arachis hypogaea]				K01772//protoporphyrin/coproporphyrin ferrochelatase [EC:4.98.1.1 4.99.1.9]+ko00860//Porphyrin metabolism+ko01240//Biosynthesis of cofactors+ko01100//Metabolic pathways+ko01110//Biosynthesis of secondary metabolites;K01772//protoporphyrin/coproporphyrin ferrochelatase [EC:4.98.1.1 4.99.1.9]+ko00860//Porphyrin metabolism+ko01240//Biosynthesis of cofactors+ko01100//Metabolic pathways+ko01110//Biosy…	GO:0044237//cellular metabolic process;GO:0006778//porphyrin-containing compound metabolic process;GO:1901576//organic substance biosynthetic process;GO:1901362//organic cyclic compound biosynthetic process;GO:0008152//metabolic process;GO:0006783//heme biosynthetic process;GO:0046148//pigment biosynthetic process;GO:0033014//tetrapyrrole biosynthetic process;GO:0006807//nitrogen compound metabol…
arahy.Tifrunner.gnm2.ann1.NJJ8BU	11.343	4.64	-1.30183	4.05436e-64	9.55368e-68	arahy.Tifrunner.gnm2.ann1.NJJ8BU	arahy.Tifrunner.gnm2.ann1.NJJ8BU.1,arahy.Tifrunner.gnm2.ann1.NJJ8BU.2	Known_gene	2	10242013	10254853	arahy.Tifrunner.gnm2.chr09	+	12841	5262	5.01	4.57	4.34	10.86	11.09	12.08	3.24	3.39	3.55	13.62	14.48	14.16	-1.30183	4.05436e-64	9.55368e-68	0.550531	8.42426e-08	8.97845e-09	-0.241021	0.000131099	2.34201e-05	-2.08588	1.45112e-176	2.11765e-180	RYQ88467.1	2.56e-65	hypothetical protein Ahy_B09g095640 isoform B [Arachis hypogaea]				K01495//GTP cyclohydrolase IA [EC:3.5.4.16]+ko01240//Biosynthesis of cofactors+ko01100//Metabolic pathways+ko00790//Folate biosynthesis;K00099//1-deoxy-D-xylulose-5-phosphate reductoisomerase [EC:1.1.1.267]+ko00900//Terpenoid backbone biosynthesis+ko01100//Metabolic pathways+ko01110//Biosynthesis of secondary metabolites;K01495//GTP cyclohydrolase IA [EC:3.5.4.16]+ko01240//Biosynthesis of cofacto…	GO:0044237//cellular metabolic process;GO:0006629//lipid metabolic process;GO:0044255//cellular lipid metabolic process;GO:0044271//cellular nitrogen compound biosynthetic process;GO:0008610//lipid biosynthetic process;GO:0046483//heterocycle metabolic process;GO:0046653//tetrahydrofolate metabolic process;GO:1901360//organic cyclic compound metabolic process;GO:0009396//folic acid-containing com…
arahy.Tifrunner.gnm2.ann1.JILU9Q	1.4	0.586	-1.28155	0.0077847	0.00022196	arahy.Tifrunner.gnm2.ann1.JILU9Q	arahy.Tifrunner.gnm2.ann1.JILU9Q.1	Known_gene	1	44021820	44030418	arahy.Tifrunner.gnm2.chr19	-	8599	1859	0.67	0.71	0.38	1.36	1.37	1.47	3.15	2.23	2.4	1.56	1.17	1.03	-1.28155	0.0077847	0.00022196	-2.06661	1.19501e-10	9.94994e-12	0.218068	0.672166	0.439023	1.00977	0.00169105	4.53147e-05	RYQ90519.1	0	hypothetical protein Ahy_B09g096580 isoform C [Arachis hypogaea]				K20890//xylan alpha-glucuronosyltransferase [EC:2.4.1.-]	GO:0016020//membrane;GO:0110165//cellular anatomical entity;GO:0016021//integral component of membrane;GO:0031224//intrinsic component of membrane;GO:0016740//transferase activity;GO:0003824//catalytic activity;GO:0016757//glycosyltransferase activity;
arahy.Tifrunner.gnm2.ann1.3UE11F	0.563	0.156	-1.94341	0.043152	0.00187175	arahy.Tifrunner.gnm2.ann1.3UE11F	arahy.Tifrunner.gnm2.ann1.3UE11F.1	Known_gene	1	125071042	125074226	arahy.Tifrunner.gnm2.chr04	+	3185	2054	0.11	0.07	0.29	0.44	0.6	0.65	0.22	0.27	0.13	0.13	0.2	0	-1.94341	0.043152	0.00187175	-0.323909	0.88451	0.707207	2.55774	0.00096957	0.000201708	0.947536	0.914405	0.332292	RYQ78915.1	0	hypothetical protein Ahy_Scaffold8g108391 [Arachis hypogaea]				K23280//rhamnogalacturonan I rhamnosyltransferase [EC:2.4.1.351]	GO:0005996//monosaccharide metabolic process;GO:0071704//organic substance metabolic process;GO:0044238//primary metabolic process;GO:0008152//metabolic process;GO:0006004//fucose metabolic process;GO:0019318//hexose metabolic process;GO:0005975//carbohydrate metabolic process;GO:0044281//small molecule metabolic process;GO:0031224//intrinsic component of membrane;GO:0110165//cellular anatomical …
arahy.Tifrunner.gnm2.ann1.V64HKR	0.67	0.07	-3.30128	0.000412141	6.99988e-06	arahy.Tifrunner.gnm2.ann1.V64HKR	arahy.Tifrunner.gnm2.ann1.V64HKR.1	Known_gene	1	139436416	139439647	arahy.Tifrunner.gnm2.chr14	+	3232	2049	0.14	0.07	0	0.62	0.91	0.48	0.86	0.51	0.73	0.45	0.69	0.6	-3.30128	0.000412141	6.99988e-06	-3.24949	5.07146e-05	7.69962e-06	0.275454	0.73558	0.504832	0.227201	0.984853	0.572237	RYQ78915.1	0	hypothetical protein Ahy_Scaffold8g108391 [Arachis hypogaea]				K23280//rhamnogalacturonan I rhamnosyltransferase [EC:2.4.1.351]	GO:0006004//fucose metabolic process;GO:0044238//primary metabolic process;GO:0019318//hexose metabolic process;GO:0071704//organic substance metabolic process;GO:0005975//carbohydrate metabolic process;GO:0005996//monosaccharide metabolic process;GO:0044281//small molecule metabolic process;GO:0008152//metabolic process;GO:0110165//cellular anatomical entity;GO:0016021//integral component of mem…
arahy.Tifrunner.gnm2.ann1.WD7ZBJ	0.04	1.01	4.56368	0.000145452	2.16455e-06	arahy.Tifrunner.gnm2.ann1.WD7ZBJ	arahy.Tifrunner.gnm2.ann1.WD7ZBJ.1	Known_gene	1	148599113	148600832	arahy.Tifrunner.gnm2.chr16	-	1720	1396	1.14	0.98	0.91	0	0.12	0	17.69	15.9	18.21	11.82	10.61	9.71	4.56368	0.000145452	2.16455e-06	-4.03314	2.1731e-86	2.39633e-88	-7.93556	1.04636e-19	5.6763e-21	0.659446	3.04043e-08	2.99495e-10	XP_025606886.1	9.54e-297	iridoid synthase CYC2 [Arachis hypogaea]				K22419//Delta4-3-oxosteroid 5beta-reductase [EC:1.3.1.3]	GO:0003824//catalytic activity;
arahy.Tifrunner.gnm2.ann1.0AN8KE	0.216	0.823	2.00966	0.0027042	6.31381e-05	arahy.Tifrunner.gnm2.ann1.0AN8KE	arahy.Tifrunner.gnm2.ann1.0AN8KE.1	Known_gene	1	140436555	140438666	arahy.Tifrunner.gnm2.chr03	+	2112	2019	0.76	0.92	0.79	0.14	0.17	0.34	3.02	2.8	3.04	2.18	2.12	1.67	2.00966	0.0027042	6.31381e-05	-1.76723	4.87473e-12	3.65919e-13	-3.23814	3.18579e-14	2.29181e-15	0.546974	0.0820492	0.0049915	XP_016191270.1	0	isoflavone 2'-hydroxylase [Arachis ipaensis]				K13260//isoflavone/4'-methoxyisoflavone 2'-hydroxylase [EC:1.14.14.90 1.14.14.89]+ko01100//Metabolic pathways+ko01110//Biosynthesis of secondary metabolites+ko00943//Isoflavonoid biosynthesis	GO:0110165//cellular anatomical entity;GO:0016020//membrane;GO:0031224//intrinsic component of membrane;GO:0016021//integral component of membrane;GO:0004497//monooxygenase activity;GO:0020037//heme binding;GO:0016705//oxidoreductase activity, acting on paired donors, with incorporation or reduction of molecular oxygen;GO:0043167//ion binding;GO:0005506//iron ion binding;GO:0046914//transition me…
arahy.Tifrunner.gnm2.ann1.JHJ4T8	3.296	0.713	-2.24924	1.70149e-06	1.48656e-08	arahy.Tifrunner.gnm2.ann1.JHJ4T8	arahy.Tifrunner.gnm2.ann1.JHJ4T8.1	Known_gene	1	29131770	29134051	arahy.Tifrunner.gnm2.chr08	-	2282	855	0.64	0.58	0.92	2.82	3.55	3.52	1.24	1.25	1.2	0.07	0.22	0.15	-2.24924	1.70149e-06	1.48656e-08	-0.681453	0.383027	0.187355	4.54774	1.08567e-10	9.89191e-12	2.98663	0.0053977	0.000174081	XP_020984860.1	1.23e-157	kiwellin-like [Arachis duranensis]				K01051//pectinesterase [EC:3.1.1.11]+ko00040//Pentose and glucuronate interconversions+ko01100//Metabolic pathways
arahy.Tifrunner.gnm2.ann1.4IVK6N	0.496	1.086	1.13419	0.0133313	0.000430128	arahy.Tifrunner.gnm2.ann1.4IVK6N	arahy.Tifrunner.gnm2.ann1.4IVK6N.1	Known_gene	1	117614454	117620413	arahy.Tifrunner.gnm2.chr09	-	5960	2721	1.13	0.9	1.23	0.39	0.41	0.69	1.25	1.43	1.16	0.31	0.15	0.2	1.13419	0.0133313	0.000430128	-0.131011	0.818443	0.590852	1.32629	0.0281187	0.00844122	2.59567	1.12817e-09	9.50771e-12	XP_015942390.1	0	laccase-15 [Arachis duranensis]				K05909//laccase [EC:1.10.3.2]	GO:0044248//cellular catabolic process;GO:0071704//organic substance metabolic process;GO:0044237//cellular metabolic process;GO:1901360//organic cyclic compound metabolic process;GO:0009808//lignin metabolic process;GO:0009698//phenylpropanoid metabolic process;GO:0046274//lignin catabolic process;GO:0019439//aromatic compound catabolic process;GO:0046271//phenylpropanoid catabolic process;GO:00…
arahy.Tifrunner.gnm2.ann1.G9FESD	0.396	0.806	1.0481	0.046498	0.00206073	arahy.Tifrunner.gnm2.ann1.G9FESD	arahy.Tifrunner.gnm2.ann1.G9FESD.2,arahy.Tifrunner.gnm2.ann1.G9FESD.1	Known_gene	2	86840002	86845481	arahy.Tifrunner.gnm2.chr02	-	5480	3080	0.72	0.85	0.85	0.37	0.29	0.53	1.59	1.18	1.27	1.26	1.31	1.58	1.0481	0.046498	0.00206073	-0.639594	0.0315929	0.00880005	-1.76777	2.27701e-08	2.54172e-09	-0.0720946	0.984853	0.736735	XP_025653141.1	0	laccase-7 [Arachis hypogaea]				K05909//laccase [EC:1.10.3.2];K05909//laccase [EC:1.10.3.2]	GO:0009987//cellular process;GO:1901575//organic substance catabolic process;GO:0044248//cellular catabolic process;GO:0019748//secondary metabolic process;GO:0008152//metabolic process;GO:0009808//lignin metabolic process;GO:0046271//phenylpropanoid catabolic process;GO:0019439//aromatic compound catabolic process;GO:0009056//catabolic process;GO:0044237//cellular metabolic process;GO:0006725//c…
arahy.Tifrunner.gnm2.ann1.85FVGB	0.05	0.53	3.45674	0.00282257	6.62039e-05	arahy.Tifrunner.gnm2.ann1.85FVGB	arahy.Tifrunner.gnm2.ann1.85FVGB.1	Known_gene	1	100966005	100973221	arahy.Tifrunner.gnm2.chr12	+	7217	2007	0.57	0.46	0.56	0	0.15	0	0.68	0.34	0.14	0.23	0.47	0.09	3.45674	0.00282257	6.62039e-05	0.622163	0.467122	0.246654	-2.30538	0.134116	0.0529253	0.559893	0.980421	0.437623	XP_016186605.1	0	laccase-7 [Arachis ipaensis]				K05909//laccase [EC:1.10.3.2]	GO:0006725//cellular aromatic compound metabolic process;GO:1901360//organic cyclic compound metabolic process;GO:0009987//cellular process;GO:0071704//organic substance metabolic process;GO:0044248//cellular catabolic process;GO:0009056//catabolic process;GO:0009808//lignin metabolic process;GO:0019748//secondary metabolic process;GO:0044237//cellular metabolic process;GO:0008152//metabolic proc…
arahy.Tifrunner.gnm2.ann1.RADU3S	0.033	0.376	3.92873	0.00571607	0.000155001	arahy.Tifrunner.gnm2.ann1.RADU3S	arahy.Tifrunner.gnm2.ann1.RADU3S.1	Known_gene	1	18320406	18323991	arahy.Tifrunner.gnm2.chr06	-	3586	2400	0.31	0.51	0.31	0	0	0.1	0.29	0	0.07	0.22	0.14	0	3.92873	0.00571607	0.000155001	1.81849	0.0461335	0.0136749	-2.07963	0.394727	0.206606	0.0304509	0.99569	0.979686	XP_020980166.1	0	LOW QUALITY PROTEIN: probable pre-mRNA-splicing factor ATP-dependent RNA helicase DEAH5 [Arachis duranensis]				K12818//ATP-dependent RNA helicase DHX8/PRP22 [EC:3.6.4.13]+ko03040//Spliceosome	GO:0009987//cellular process;GO:0000375//RNA splicing, via transesterification reactions;GO:0044237//cellular metabolic process;GO:0006725//cellular aromatic compound metabolic process;GO:0006139//nucleobase-containing compound metabolic process;GO:0000377//RNA splicing, via transesterification reactions with bulged adenosine as nucleophile;GO:0010467//gene expression;GO:0043170//macromolecule me…
arahy.Tifrunner.gnm2.ann1.YKD9YR	0.476	0.226	-1.12552	0.0122298	0.000386387	arahy.Tifrunner.gnm2.ann1.YKD9YR	arahy.Tifrunner.gnm2.ann1.YKD9YR.1,arahy.Tifrunner.gnm2.ann1.YKD9YR.2	Known_gene	2	103281452	103289372	arahy.Tifrunner.gnm2.chr01	-	7921	5884	0.28	0.17	0.23	0.48	0.47	0.48	0.12	0.2	0.24	0.33	0.36	0.24	-1.12552	0.0122298	0.000386387	0.329795	0.682364	0.432467	0.703774	0.0474085	0.0154104	-0.743788	0.402439	0.0519982	XP_025612234.1	0	LRR receptor-like serine/threonine-protein kinase EFR [Arachis hypogaea]			Leucine-rich repeat protein kinase family protein (best arabidopsis hit)	K00975//glucose-1-phosphate adenylyltransferase [EC:2.7.7.27]+ko01250//Biosynthesis of nucleotide sugars+ko00520//Amino sugar and nucleotide sugar metabolism+ko01100//Metabolic pathways+ko00500//Starch and sucrose metabolism+ko01110//Biosynthesis of secondary metabolites;K13420//LRR receptor-like serine/threonine-protein kinase FLS2 [EC:2.7.11.1]+ko04016//MAPK signaling pathway - plant+ko04626//P…	GO:0044264//cellular polysaccharide metabolic process;GO:0009250//glucan biosynthetic process;GO:0044260//cellular macromolecule metabolic process;GO:1901576//organic substance biosynthetic process;GO:0005977//glycogen metabolic process;GO:0044262//cellular carbohydrate metabolic process;GO:0034637//cellular carbohydrate biosynthetic process;GO:0005976//polysaccharide metabolic process;GO:0019252…
arahy.Tifrunner.gnm2.ann1.2CL1B2	0.506	0.25	-1.05757	0.0157494	0.000525847	arahy.Tifrunner.gnm2.ann1.2CL1B2	arahy.Tifrunner.gnm2.ann1.2CL1B2.2,arahy.Tifrunner.gnm2.ann1.2CL1B2.1	Known_gene	2	1634975	1646732	arahy.Tifrunner.gnm2.chr18	+	11758	5745	0.27	0.23	0.25	0.43	0.51	0.58	0.49	0.35	0.36	0.64	0.68	0.86	-1.05757	0.0157494	0.000525847	-0.592863	0.180515	0.0702751	-0.441858	0.152252	0.0618449	-0.900551	0.00950748	0.000341277	RDX71291.1	0	LRR receptor-like serine/threonine-protein kinase IOS1, partial [Mucuna pruriens]			Leucine-rich repeat transmembrane protein kinase protein (best arabidopsis hit)	K16224//senescence-induced receptor-like serine/threonine-protein kinase+ko04016//MAPK signaling pathway - plant+ko04626//Plant-pathogen interaction;K16224//senescence-induced receptor-like serine/threonine-protein kinase+ko04016//MAPK signaling pathway - plant+ko04626//Plant-pathogen interaction	GO:0016021//integral component of membrane;GO:0031224//intrinsic component of membrane;GO:0110165//cellular anatomical entity;GO:0016020//membrane;GO:0097159//organic cyclic compound binding;GO:0032555//purine ribonucleotide binding;GO:0005524//ATP binding;GO:0032553//ribonucleotide binding;GO:0005488//binding;GO:0016740//transferase activity;GO:0000166//nucleotide binding;GO:0016773//phosphotran…
arahy.Tifrunner.gnm2.ann1.GAA875	2.426	6.32	1.39553	3.35525e-08	2.11037e-10	arahy.Tifrunner.gnm2.ann1.GAA875	arahy.Tifrunner.gnm2.ann1.GAA875.1,arahy.Tifrunner.gnm2.ann1.GAA875.2	Known_gene	2	142582561	142586390	arahy.Tifrunner.gnm2.chr03	-	3830	1404	6.8	6.7	5.46	1.99	2.98	2.31	5.1	5.72	6.06	0.26	0.1	0.4	1.39553	3.35525e-08	2.11037e-10	0.269488	0.274009	0.11952	3.3314	1.82102e-09	1.84629e-10	4.46709	1.34837e-20	4.6979e-23	XP_015958023.1	7.31e-165	MADS-box transcription factor 1 isoform X4 [Arachis duranensis]		MADS		K09264//MADS-box transcription factor, plant;K09264//MADS-box transcription factor, plant	GO:0045935//positive regulation of nucleobase-containing compound metabolic process;GO:1903508//positive regulation of nucleic acid-templated transcription;GO:0019222//regulation of metabolic process;GO:0050794//regulation of cellular process;GO:0031326//regulation of cellular biosynthetic process;GO:0060255//regulation of macromolecule metabolic process;GO:0080090//regulation of primary metaboli…
arahy.Tifrunner.gnm2.ann1.I53961	1.993	0.893	-1.16985	2.57994e-05	3.02098e-07	arahy.Tifrunner.gnm2.ann1.I53961	arahy.Tifrunner.gnm2.ann1.I53961.1	Known_gene	1	3377831	3382326	arahy.Tifrunner.gnm2.chr19	-	4496	3001	1.1	0.72	0.86	1.86	2.42	1.7	0.49	0.51	0.47	0.19	0.45	0.24	-1.16985	2.57994e-05	3.02098e-07	0.991849	0.00656383	0.00150439	2.86545	2.49739e-19	1.38054e-20	0.710439	0.583205	0.103008	XP_016176783.1	9.69e-271	MAR-binding filament-like protein 1-1 isoform X1 [Arachis ipaensis]
arahy.Tifrunner.gnm2.ann1.RG53C8	3.126	1.39	-1.21856	0.0266506	0.000995611	arahy.Tifrunner.gnm2.ann1.RG53C8	arahy.Tifrunner.gnm2.ann1.RG53C8.1	Known_gene	1	145234251	145235244	arahy.Tifrunner.gnm2.chr11	+	994	892	2.29	1.29	0.59	2.93	3.17	3.28	0	0	0.26	2.16	0.26	0.6	-1.21856	0.0266506	0.000995611	4.04836	0.00010418	1.65847e-05	1.74131	0.101487	0.0379288	-3.53442	0.36696	0.0442735	XP_016199225.1	6.08e-102	mavicyanin [Arachis ipaensis]				K10859//DNA oxidative demethylase [EC:1.14.11.33]	GO:0031224//intrinsic component of membrane;GO:0016020//membrane;GO:0016021//integral component of membrane;GO:0110165//cellular anatomical entity;GO:0016491//oxidoreductase activity;GO:0009055//electron transfer activity;GO:0003824//catalytic activity;
arahy.Tifrunner.gnm2.ann1.GB2M6L	0.526	0.016	-4.6699	0.0293775	0.00113849	arahy.Tifrunner.gnm2.ann1.GB2M6L	arahy.Tifrunner.gnm2.ann1.GB2M6L.1	Known_gene	1	15438227	15439504	arahy.Tifrunner.gnm2.chr17	+	1278	1113	0.05	0	0	0.37	0.59	0.62	0	0	0	0	0	0	-4.6699	0.0293775	0.00113849	1.12258	0.913109	0.783231	5.65753	0.000511665	0.000101198				XP_025667720.1	4.97e-99	merozoite surface antigen 2-like isoform X1 [Arachis hypogaea]				K13436//pto-interacting protein 1 [EC:2.7.11.1]+ko04626//Plant-pathogen interaction
arahy.Tifrunner.gnm2.ann1.773MH2	1.053	0.426	-1.35314	0.0184445	0.000635287	arahy.Tifrunner.gnm2.ann1.773MH2	arahy.Tifrunner.gnm2.ann1.773MH2.1	Known_gene	1	109975259	109978261	arahy.Tifrunner.gnm2.chr13	+	3003	2470	0.16	0.41	0.71	1.28	1.04	0.84	1	1.04	0.95	1.28	0.74	1.1	-1.35314	0.0184445	0.000635287	-1.14657	0.0145114	0.00364963	0.0943459	0.901084	0.743354	-0.105415	0.984853	0.709971	XP_015955460.1	5.15e-275	mitogen-activated protein kinase homolog MMK2 [Arachis duranensis]				K04464//mitogen-activated protein kinase 7 [EC:2.7.11.24];K20600//mitogen-activated protein kinase 4 [EC:2.7.11.24]+ko04016//MAPK signaling pathway - plant+ko04626//Plant-pathogen interaction	GO:0016773//phosphotransferase activity, alcohol group as acceptor;GO:0004674//protein serine/threonine kinase activity;GO:0005524//ATP binding;GO:0000166//nucleotide binding;GO:0106310//protein serine kinase activity;GO:0016772//transferase activity, transferring phosphorus-containing groups;GO:0016301//kinase activity;GO:0140096//catalytic activity, acting on a protein;GO:1901265//nucleoside ph…
arahy.Tifrunner.gnm2.ann1.MYBU45	0.436	2.756	2.64505	2.49219e-08	1.5088e-10	arahy.Tifrunner.gnm2.ann1.MYBU45	arahy.Tifrunner.gnm2.ann1.MYBU45.1	Known_gene	1	8002655	8004235	arahy.Tifrunner.gnm2.chr07	-	1581	1091	2.62	2.44	3.21	0.49	0.41	0.41	6.89	7.13	7.01	2.97	2.91	3.29	2.64505	2.49219e-08	1.5088e-10	-1.26749	2.04237e-09	1.86171e-10	-2.75092	7.33354e-11	6.5916e-12	1.16895	9.04246e-08	9.46803e-10	XP_020982991.1	6.74e-106	MLP-like protein 31 [Arachis duranensis]					GO:0006952//defense response;GO:0050896//response to stimulus;GO:0006950//response to stress;
arahy.Tifrunner.gnm2.ann1.BNMM5E	0.52	3.086	2.60788	6.6309e-10	2.96876e-12	arahy.Tifrunner.gnm2.ann1.BNMM5E	arahy.Tifrunner.gnm2.ann1.BNMM5E.1	Known_gene	1	7991862	7993337	arahy.Tifrunner.gnm2.chr07	-	1476	1131	3.36	3.02	2.88	0.48	0.56	0.52	6.36	6.03	4.66	3.14	2.56	2.29	2.60788	6.6309e-10	2.96876e-12	-0.781793	0.000751378	0.000139529	-2.33622	2.21791e-08	2.47254e-09	1.06039	5.20711e-05	9.26109e-07	XP_015973777.1	4.43e-105	MLP-like protein 34 [Arachis duranensis]				K01742//thebaine synthase [EC:4.2.99.24]+ko01100//Metabolic pathways+ko00950//Isoquinoline alkaloid biosynthesis+ko01110//Biosynthesis of secondary metabolites	GO:0032870//cellular response to hormone stimulus;GO:0007154//cell communication;GO:0023052//signaling;GO:0097305//response to alcohol;GO:0050789//regulation of biological process;GO:0010033//response to organic substance;GO:0009755//hormone-mediated signaling pathway;GO:0007165//signal transduction;GO:0070887//cellular response to chemical stimulus;GO:1901700//response to oxygen-containing compo…
arahy.Tifrunner.gnm2.ann1.0PC5WU	8.083	26.213	1.68709	9.39576e-41	4.42803e-44	arahy.Tifrunner.gnm2.ann1.0PC5WU	arahy.Tifrunner.gnm2.ann1.0PC5WU.1	Known_gene	1	120142641	120144831	arahy.Tifrunner.gnm2.chr18	-	2191	899	26.09	27.64	24.91	8.3	8.55	7.4	34.75	34.67	33.18	19.74	20.01	16.69	1.68709	9.39576e-41	4.42803e-44	-0.286349	0.00358185	0.000769112	-1.14724	2.7329e-16	1.74999e-17	0.833309	4.14517e-16	1.80718e-18	XP_016171455.1	2.84e-106	MLP-like protein 34 [Arachis ipaensis]					GO:0006952//defense response;GO:0050896//response to stimulus;GO:0006950//response to stress;
arahy.Tifrunner.gnm2.ann1.IZV6R2	2.12	4.663	1.12172	0.000348323	5.77708e-06	arahy.Tifrunner.gnm2.ann1.IZV6R2	arahy.Tifrunner.gnm2.ann1.IZV6R2.2,arahy.Tifrunner.gnm2.ann1.IZV6R2.1	Known_gene	2	7978281	7979989	arahy.Tifrunner.gnm2.chr07	-	1709	1229	4.66	4.78	4.55	1.55	2.5	2.31	10.62	9.1	10.19	7.51	9.47	9.31	1.12172	0.000348323	5.77708e-06	-1.01652	4.32136e-09	4.06916e-10	-1.98581	5.95939e-19	3.34389e-20	0.158883	0.85854	0.269104	XP_015973776.1	2.3e-105	MLP-like protein 43 [Arachis duranensis]				K01742//thebaine synthase [EC:4.2.99.24]+ko01100//Metabolic pathways+ko00950//Isoquinoline alkaloid biosynthesis+ko01110//Biosynthesis of secondary metabolites;K10781//fatty acyl-ACP thioesterase B [EC:3.1.2.14 3.1.2.21]+ko01100//Metabolic pathways+ko00061//Fatty acid biosynthesis+ko01212//Fatty acid metabolism;K01742//thebaine synthase [EC:4.2.99.24]+ko01100//Metabolic pathways+ko00950//Isoquino…	GO:1901701//cellular response to oxygen-containing compound;GO:0097306//cellular response to alcohol;GO:0009987//cellular process;GO:0006952//defense response;GO:0009737//response to abscisic acid;GO:0009738//abscisic acid-activated signaling pathway;GO:0050794//regulation of cellular process;GO:0009719//response to endogenous stimulus;GO:0032870//cellular response to hormone stimulus;GO:0097305/…
arahy.Tifrunner.gnm2.ann1.TQH2IV	1.393	5.053	1.8655	1.01606e-09	4.678e-12	arahy.Tifrunner.gnm2.ann1.TQH2IV	arahy.Tifrunner.gnm2.ann1.TQH2IV.1	Known_gene	1	142468394	142470677	arahy.Tifrunner.gnm2.chr20	+	2284	1004	5.28	5.07	4.81	1.17	1.31	1.7	15.25	13.04	12.83	5.96	4.95	6.42	1.8655	1.01606e-09	4.678e-12	-1.34291	2.02228e-17	1.12776e-18	-1.99863	7.04581e-13	5.53005e-14	1.21718	1.12466e-13	6.07259e-16	XP_016179694.1	9.06e-107	MLP-like protein 43 [Arachis ipaensis]				K10781//fatty acyl-ACP thioesterase B [EC:3.1.2.14 3.1.2.21]+ko01100//Metabolic pathways+ko00061//Fatty acid biosynthesis+ko01212//Fatty acid metabolism	GO:0050896//response to stimulus;GO:0006952//defense response;GO:0006950//response to stress;
arahy.Tifrunner.gnm2.ann1.U52AAS	1.65	5.386	1.70221	5.37431e-20	7.02759e-23	arahy.Tifrunner.gnm2.ann1.U52AAS	arahy.Tifrunner.gnm2.ann1.U52AAS.1	Known_gene	1	45962718	45965308	arahy.Tifrunner.gnm2.chr08	+	2591	2171	6.06	4.83	5.27	1.53	1.88	1.54	6.34	6.92	6.29	7.15	6.79	6.07	1.70221	5.37431e-20	7.02759e-23	-0.174071	0.338053	0.157761	-1.94723	2.00524e-31	7.13476e-33	-0.0640481	0.984853	0.579728	XP_025615570.1	6.16e-311	molybdate transporter 1 [Arachis hypogaea]					GO:0031224//intrinsic component of membrane;GO:0110165//cellular anatomical entity;GO:0016021//integral component of membrane;GO:0016020//membrane;GO:0015318//inorganic molecular entity transmembrane transporter activity;GO:0015075//ion transmembrane transporter activity;GO:0015103//inorganic anion transmembrane transporter activity;GO:0015098//molybdate ion transmembrane transporter activity;GO:…
arahy.Tifrunner.gnm2.ann1.B4MRFB	3.803	11.246	1.55477	1.11413e-37	6.05845e-41	arahy.Tifrunner.gnm2.ann1.B4MRFB	arahy.Tifrunner.gnm2.ann1.B4MRFB.1	Known_gene	1	127842852	127845349	arahy.Tifrunner.gnm2.chr18	+	2498	2098	11.79	10.6	11.35	3.8	3.95	3.66	16.94	17.4	17.78	16.31	17.52	18.17	1.55477	1.11413e-37	6.05845e-41	-0.530596	6.74272e-10	5.93248e-11	-2.11904	2.50579e-86	3.17286e-88	-0.0264873	0.984853	0.720808	XP_016172230.1	9.80e-311	molybdate transporter 1-like [Arachis ipaensis]					GO:0031224//intrinsic component of membrane;GO:0110165//cellular anatomical entity;GO:0016021//integral component of membrane;GO:0016020//membrane;GO:0015103//inorganic anion transmembrane transporter activity;GO:0015318//inorganic molecular entity transmembrane transporter activity;GO:0022857//transmembrane transporter activity;GO:0015075//ion transmembrane transporter activity;GO:0008509//anion…
arahy.Tifrunner.gnm2.ann1.87K6D4	0.17	0	-5.2108	0.0222167	0.000794935	arahy.Tifrunner.gnm2.ann1.87K6D4	arahy.Tifrunner.gnm2.ann1.87K6D4.2,arahy.Tifrunner.gnm2.ann1.87K6D4.1	Known_gene	2	105452062	105457729	arahy.Tifrunner.gnm2.chr09	-	5668	2347	0	0	0	0.17	0.21	0.13	0	0.02	0.02	0	0	0	-5.2108	0.0222167	0.000794935	-1.6639	0.86667	0.680504	5.23671	0.00330602	0.000772639	1.69698	0.984853	0.674511	XP_025617097.1	5.71e-233	monocopper oxidase-like protein SKU5 [Arachis hypogaea]				K19791//iron transport multicopper oxidase;K19791//iron transport multicopper oxidase	GO:0005507//copper ion binding;GO:0043169//cation binding;GO:0016491//oxidoreductase activity;GO:0043167//ion binding;GO:0046914//transition metal ion binding;GO:0003824//catalytic activity;GO:0046872//metal ion binding;GO:0005488//binding;
arahy.Tifrunner.gnm2.ann1.WVAI17	4.826	2.396	-1.03808	3.39679e-05	4.13755e-07	arahy.Tifrunner.gnm2.ann1.WVAI17	arahy.Tifrunner.gnm2.ann1.WVAI17.1	Known_gene	1	137340109	137341661	arahy.Tifrunner.gnm2.chr14	+	1553	1316	2.27	2.15	2.77	4.79	4.66	5.03	2.19	2.5	1.51	1.2	1.81	1.62	-1.03808	3.39679e-05	4.13755e-07	0.306691	0.472992	0.251023	1.73401	7.57104e-13	5.95325e-14	0.396023	0.758328	0.189258	XP_025649931.1	2.24e-181	myb-related protein 306 [Arachis hypogaea]		MYB		K09422//transcription factor MYB, plant	GO:0110165//cellular anatomical entity;GO:0043227//membrane-bounded organelle;GO:0005622//intracellular anatomical structure;GO:0043226//organelle;GO:0043231//intracellular membrane-bounded organelle;GO:0005634//nucleus;GO:0043229//intracellular organelle;
arahy.Tifrunner.gnm2.ann1.GBQU8N	0.793	0.08	-3.66031	0.000451308	7.81235e-06	arahy.Tifrunner.gnm2.ann1.GBQU8N	arahy.Tifrunner.gnm2.ann1.GBQU8N.1	Known_gene	1	124133652	124135422	arahy.Tifrunner.gnm2.chr11	+	1771	1560	0	0.06	0.18	0.79	0.98	0.61	0	0.03	0	0	0	0	-3.66031	0.000451308	7.81235e-06	3.34563	0.487529	0.26241	6.86712	6.94555e-07	9.08727e-08				XP_016176691.1	1.16e-199	myb-related protein 306 [Arachis ipaensis]		MYB		K09422//transcription factor MYB, plant	GO:0043229//intracellular organelle;GO:0043226//organelle;GO:0043231//intracellular membrane-bounded organelle;GO:0043227//membrane-bounded organelle;GO:0005634//nucleus;GO:0005622//intracellular anatomical structure;GO:0110165//cellular anatomical entity;
arahy.Tifrunner.gnm2.ann1.E24V4Y	1.09	0.29	-1.97707	0.00114322	2.28565e-05	arahy.Tifrunner.gnm2.ann1.E24V4Y	arahy.Tifrunner.gnm2.ann1.E24V4Y.1	Known_gene	1	137724204	137726191	arahy.Tifrunner.gnm2.chr13	+	1988	1721	0.33	0.23	0.31	1.1	1.35	0.82	0.22	0.17	0.13	0	0	0.04	-1.97707	0.00114322	2.28565e-05	0.833489	0.503532	0.274992	6.48266	1.4713e-06	1.99897e-07	3.68167	0.270065	0.0271958	XP_015956780.1	2.38e-303	myb-related protein 306-like [Arachis duranensis]		MYB		K09422//transcription factor MYB, plant	GO:0043226//organelle;GO:0043227//membrane-bounded organelle;GO:0005634//nucleus;GO:0110165//cellular anatomical entity;GO:0005622//intracellular anatomical structure;GO:0043229//intracellular organelle;GO:0043231//intracellular membrane-bounded organelle;
arahy.Tifrunner.gnm2.ann1.6T6LBL	3.936	1.92	-1.06846	0.00808521	0.000231848	arahy.Tifrunner.gnm2.ann1.6T6LBL	arahy.Tifrunner.gnm2.ann1.6T6LBL.1,arahy.Tifrunner.gnm2.ann1.6T6LBL.2	Known_gene	2	8588148	8590796	arahy.Tifrunner.gnm2.chr01	+	2649	1035	2.25	1.31	2.2	3.02	4.51	4.28	0.73	1.81	1.27	2.9	3.33	2.91	-1.06846	0.00808521	0.000231848	0.691625	0.205451	0.0826966	0.440033	0.183411	0.077617	-1.31183	0.00337185	0.000101365	XP_015949301.1	4.23e-166	NAD(P)H-quinone oxidoreductase subunit N, chloroplastic [Arachis duranensis]					GO:0065003//protein-containing complex assembly;GO:0022607//cellular component assembly;GO:0098542//defense response to other organism;GO:0051707//response to other organism;GO:0071840//cellular component organization or biogenesis;GO:0009607//response to biotic stimulus;GO:0010257//NADH dehydrogenase complex assembly;GO:0009987//cellular process;GO:0050832//defense response to fungus;GO:0009605/…
arahy.Tifrunner.gnm2.ann1.Q0LHXL	0.513	2.906	2.58634	8.09476e-06	8.35614e-08	arahy.Tifrunner.gnm2.ann1.Q0LHXL	arahy.Tifrunner.gnm2.ann1.Q0LHXL.1	Known_gene	1	119064606	119067106	arahy.Tifrunner.gnm2.chr14	+	2501	753	2.59	2.86	3.27	0.49	0.43	0.62	7	6.5	6.44	0	0.31	0.34	2.58634	8.09476e-06	8.35614e-08	-1.09421	3.85963e-05	5.74817e-06	1.3584	0.390193	0.203478	5.04732	3.56699e-15	1.71127e-17	XP_020977228.1	9.87e-78	non-specific lipid-transfer protein 3-like [Arachis ipaensis]					GO:0033036//macromolecule localization;GO:0006869//lipid transport;GO:0010876//lipid localization;GO:0051179//localization;GO:0051234//establishment of localization;GO:0006810//transport;GO:0071702//organic substance transport;GO:0005488//binding;GO:0008289//lipid binding;
arahy.Tifrunner.gnm2.ann1.EB1W4P	3.22	11.533	1.84182	1.03038e-12	2.87622e-15	arahy.Tifrunner.gnm2.ann1.EB1W4P	arahy.Tifrunner.gnm2.ann1.EB1W4P.1	Known_gene	1	49233712	49234886	arahy.Tifrunner.gnm2.chr07	+	1175	648	12.68	12.6	9.32	2.51	3.34	3.81	24.89	22.74	21.96	12.07	16.8	15.97	1.84182	1.03038e-12	2.87622e-15	-0.912887	1.3821e-09	1.24441e-10	-2.15718	5.01585e-21	2.56858e-22	0.605018	0.000414324	9.21307e-06	XP_025610112.1	1.62e-71	non-specific lipid-transfer protein 8 [Arachis hypogaea]					GO:0006869//lipid transport;GO:0051179//localization;GO:0071702//organic substance transport;GO:0051234//establishment of localization;GO:0033036//macromolecule localization;GO:0010876//lipid localization;GO:0006810//transport;GO:0008289//lipid binding;GO:0005488//binding;
arahy.Tifrunner.gnm2.ann1.JFR3PY	1.236	3.323	1.43853	0.0133261	0.000429717	arahy.Tifrunner.gnm2.ann1.JFR3PY	arahy.Tifrunner.gnm2.ann1.JFR3PY.1	Known_gene	1	107744757	107748025	arahy.Tifrunner.gnm2.chr18	+	3269	628	3.42	3.68	2.87	0.94	1.38	1.39	6.16	7.64	6.42	3.35	4.13	3.64	1.43853	0.0133261	0.000429717	-0.949172	0.00139754	0.000273949	-1.55296	0.000445619	8.72087e-05	0.841821	0.0199531	0.000842026	XP_016169195.1	6.38e-53	non-specific lipid-transfer protein 8 [Arachis ipaensis]					GO:0051179//localization;GO:0051234//establishment of localization;GO:0006810//transport;GO:0010876//lipid localization;GO:0071702//organic substance transport;GO:0033036//macromolecule localization;GO:0006869//lipid transport;GO:0008289//lipid binding;GO:0005488//binding;
arahy.Tifrunner.gnm2.ann1.LF2RWL	0.826	2.77	1.73842	0.00040891	6.93758e-06	arahy.Tifrunner.gnm2.ann1.LF2RWL	arahy.Tifrunner.gnm2.ann1.LF2RWL.1	Known_gene	1	10086389	10087604	arahy.Tifrunner.gnm2.chr02	-	1216	984	2.8	2.84	2.67	0.94	1.22	0.32	5.09	4.57	5.72	2.74	2.77	3.39	1.73842	0.00040891	6.93758e-06	-0.799613	0.0021581	0.000441233	-1.78737	1.94938e-05	3.06497e-06	0.757863	0.018811	0.00078442	XP_025642519.1	8.34e-76	non-specific lipid-transfer protein-like protein At2g13820 [Arachis hypogaea]					GO:0051179//localization;GO:0010876//lipid localization;GO:0006869//lipid transport;GO:0033036//macromolecule localization;GO:0051234//establishment of localization;GO:0006810//transport;GO:0071702//organic substance transport;GO:0031225//anchored component of membrane;GO:0071944//cell periphery;GO:0110165//cellular anatomical entity;GO:0005886//plasma membrane;GO:0016020//membrane;GO:0031224//in…
arahy.Tifrunner.gnm2.ann1.BSC65D	0.99	3.436	1.83689	0.000304998	4.94795e-06	arahy.Tifrunner.gnm2.ann1.BSC65D	arahy.Tifrunner.gnm2.ann1.BSC65D.1	Known_gene	1	575948	577901	arahy.Tifrunner.gnm2.chr17	-	1954	861	3.46	4.5	2.35	0.53	0.75	1.69	4.55	6.91	5.59	4.27	5.45	5.56	1.83689	0.000304998	4.94795e-06	-0.633955	0.0391509	0.0113109	-2.35082	1.4104e-10	1.29552e-11	0.129563	0.984853	0.547893	XP_025668309.2	1.96e-203	nudix hydrolase 2 isoform X1 [Arachis hypogaea]				K22763//deubiquitinase DESI2 [EC:3.4.19.12]	GO:0003824//catalytic activity;GO:0005488//binding;GO:0043167//ion binding;GO:0046872//metal ion binding;GO:0016787//hydrolase activity;GO:0043169//cation binding;
arahy.Tifrunner.gnm2.ann1.GHRN5T	1.316	3.986	1.59497	9.10148e-18	1.50127e-20	arahy.Tifrunner.gnm2.ann1.GHRN5T	arahy.Tifrunner.gnm2.ann1.GHRN5T.1,arahy.Tifrunner.gnm2.ann1.GHRN5T.2	Known_gene	2	16575429	16582066	arahy.Tifrunner.gnm2.chr17	+	6638	2734	3.83	4.43	3.7	1.34	1.28	1.33	2.39	2.7	2.74	0.35	0.29	0.38	1.59497	9.10148e-18	1.50127e-20	0.720305	5.27751e-06	6.92936e-07	2.05841	1.69239e-09	1.70883e-10	2.93935	2.52513e-23	7.50814e-26	XP_016166813.1	0	nudix hydrolase 3 [Arachis ipaensis]					GO:0005488//binding;GO:0043169//cation binding;GO:0043167//ion binding;GO:0016787//hydrolase activity;GO:0046872//metal ion binding;GO:0003824//catalytic activity;
arahy.Tifrunner.gnm2.ann1.GX8EW1	0.953	2.176	1.17167	0.0102872	0.000314871	arahy.Tifrunner.gnm2.ann1.GX8EW1	arahy.Tifrunner.gnm2.ann1.GX8EW1.1,arahy.Tifrunner.gnm2.ann1.GX8EW1.2	Known_gene	2	132597769	132600791	arahy.Tifrunner.gnm2.chr16	-	3023	1470	1.76	2.55	2.22	1.27	1.05	0.54	3.53	3.18	2.57	2.05	2.26	2.69	1.17167	0.0102872	0.000314871	-0.431575	0.168875	0.0646819	-1.21779	0.000594726	0.000119089	0.39221	0.526985	0.0842099	XP_016162213.1	2.68e-300	omega-hydroxypalmitate O-feruloyl transferase [Arachis ipaensis]				K15400//omega-hydroxypalmitate O-feruloyl transferase [EC:2.3.1.188]+ko00073//Cutin, suberine and wax biosynthesis;K15400//omega-hydroxypalmitate O-feruloyl transferase [EC:2.3.1.188]+ko00073//Cutin, suberine and wax biosynthesis	GO:0016740//transferase activity;GO:0016746//acyltransferase activity;GO:0003824//catalytic activity;GO:0016747//acyltransferase activity, transferring groups other than amino-acyl groups;
arahy.Tifrunner.gnm2.ann1.8M77KD	1.303	0.186	-2.97893	0.0150717	0.000499121	arahy.Tifrunner.gnm2.ann1.8M77KD	arahy.Tifrunner.gnm2.ann1.8M77KD.1	Known_gene	1	143915927	143916778	arahy.Tifrunner.gnm2.chr11	+	852	763	0.17	0.39	0	0.79	1	2.12	0.47	0	0	0.47	1.32	0.7	-2.97893	0.0150717	0.000499121	0.367058	0.925737	0.846346	0.730432	0.409285	0.217015	-2.63263	0.166782	0.0132707	XP_016198522.1	4.96e-106	pathogenesis-related protein 2-like [Arachis ipaensis]				K05387//glutamate receptor, ionotropic, plant
arahy.Tifrunner.gnm2.ann1.JW8F1C	5.756	2.186	-1.409	1.92516e-09	9.38694e-12	arahy.Tifrunner.gnm2.ann1.JW8F1C	arahy.Tifrunner.gnm2.ann1.JW8F1C.1	Known_gene	1	7206742	7207965	arahy.Tifrunner.gnm2.chr04	-	1224	1224	2.08	2.33	2.15	5.35	5.91	6.01	2.63	1.93	2.64	0.3	0.15	0.1	-1.409	1.92516e-09	9.38694e-12	-0.032957	0.957017	0.900332	5.03142	6.97783e-25	3.05705e-26	3.66396	7.94853e-10	6.4812e-12	XP_020997073.1	2.53e-17	pEARLI1-like lipid transfer protein 3 [Arachis duranensis]
arahy.Tifrunner.gnm2.ann1.H1W6SU	2.55	5.633	1.13634	1.91872e-08	1.14075e-10	arahy.Tifrunner.gnm2.ann1.H1W6SU	arahy.Tifrunner.gnm2.ann1.H1W6SU.1	Known_gene	1	136155364	136159149	arahy.Tifrunner.gnm2.chr16	-	3786	1589	5.3	5.85	5.75	2.95	2.35	2.35	9.72	9.58	10	8.11	8.1	6.68	1.13634	1.91872e-08	1.14075e-10	-0.698235	1.60046e-07	1.76082e-08	-1.51715	2.80535e-18	1.61928e-19	0.324316	0.0977775	0.00631755	XP_025658876.1	6.88e-311	pectate lyase [Arachis hypogaea]				K01728//pectate lyase [EC:4.2.2.2]+ko00040//Pentose and glucuronate interconversions+ko01100//Metabolic pathways	GO:0045488//pectin metabolic process;GO:0008152//metabolic process;GO:0005976//polysaccharide metabolic process;GO:0010393//galacturonan metabolic process;GO:1901575//organic substance catabolic process;GO:0009056//catabolic process;GO:0045490//pectin catabolic process;GO:0043170//macromolecule metabolic process;GO:0071704//organic substance metabolic process;GO:0000272//polysaccharide catabolic …
arahy.Tifrunner.gnm2.ann1.HS5100	0.933	0	-6.56647	6.86787e-05	9.31169e-07	arahy.Tifrunner.gnm2.ann1.HS5100	arahy.Tifrunner.gnm2.ann1.HS5100.1	Known_gene	1	18188083	18189955	arahy.Tifrunner.gnm2.chr06	-	1873	1141	0	0	0	1.63	0.55	0.62	0	0	0	0	0	0	-6.56647	6.86787e-05	9.31169e-07				6.59208	5.68391e-06	8.33417e-07				QHO46032.1	1.71e-255	Peroxidase [Arachis hypogaea]				K00430//peroxidase [EC:1.11.1.7]+ko01100//Metabolic pathways+ko01110//Biosynthesis of secondary metabolites+ko00940//Phenylpropanoid biosynthesis	GO:0009987//cellular process;GO:0044248//cellular catabolic process;GO:0006979//response to oxidative stress;GO:0009056//catabolic process;GO:0006950//response to stress;GO:0044237//cellular metabolic process;GO:0050896//response to stimulus;GO:0072593//reactive oxygen species metabolic process;GO:0042744//hydrogen peroxide catabolic process;GO:0008152//metabolic process;GO:0042743//hydrogen pero…
arahy.Tifrunner.gnm2.ann1.4YP1G2	1.51	3.6	1.2626	6.024e-06	6.0383e-08	arahy.Tifrunner.gnm2.ann1.4YP1G2	arahy.Tifrunner.gnm2.ann1.4YP1G2.1,arahy.Tifrunner.gnm2.ann1.4YP1G2.2	Known_gene	2	8217144	8220301	arahy.Tifrunner.gnm2.chr07	-	3158	1589	4.19	3.16	3.45	1.74	1.48	1.31	7.32	6.79	6.52	5.3	5.68	5.21	1.2626	6.024e-06	6.0383e-08	-0.82257	1.67357e-06	2.06242e-07	-1.77762	1.05105e-16	6.59916e-18	0.314738	0.250159	0.0242128	XP_025609075.1	1.97e-226	peroxidase P7 [Arachis hypogaea]				K00430//peroxidase [EC:1.11.1.7]+ko01100//Metabolic pathways+ko01110//Biosynthesis of secondary metabolites+ko00940//Phenylpropanoid biosynthesis;K00430//peroxidase [EC:1.11.1.7]+ko01100//Metabolic pathways+ko01110//Biosynthesis of secondary metabolites+ko00940//Phenylpropanoid biosynthesis	GO:0044237//cellular metabolic process;GO:0044248//cellular catabolic process;GO:0006950//response to stress;GO:0009987//cellular process;GO:0050896//response to stimulus;GO:0008152//metabolic process;GO:0009056//catabolic process;GO:0042744//hydrogen peroxide catabolic process;GO:0006979//response to oxidative stress;GO:0042743//hydrogen peroxide metabolic process;GO:0072593//reactive oxygen spe…
arahy.Tifrunner.gnm2.ann1.S1GD6Q	0.613	1.746	1.5078	0.00235573	5.33753e-05	arahy.Tifrunner.gnm2.ann1.S1GD6Q	arahy.Tifrunner.gnm2.ann1.S1GD6Q.1	Known_gene	1	9013480	9017107	arahy.Tifrunner.gnm2.chr17	-	3628	1354	1.68	1.6	1.96	0.62	0.57	0.65	2.82	3.23	3.77	1.96	2.55	2.55	1.5078	0.00235573	5.33753e-05	-0.822619	0.00375885	0.00081118	-1.87969	5.46159e-07	7.0568e-08	0.458333	0.376465	0.0462175	XP_016166378.1	5.91e-160	peroxidase P7 [Arachis ipaensis]				K00430//peroxidase [EC:1.11.1.7]+ko01100//Metabolic pathways+ko01110//Biosynthesis of secondary metabolites+ko00940//Phenylpropanoid biosynthesis	GO:0044237//cellular metabolic process;GO:0009056//catabolic process;GO:0008152//metabolic process;GO:0042744//hydrogen peroxide catabolic process;GO:0042743//hydrogen peroxide metabolic process;GO:0006950//response to stress;GO:0044248//cellular catabolic process;GO:0009987//cellular process;GO:0072593//reactive oxygen species metabolic process;GO:0050896//response to stimulus;GO:0006979//respon…
arahy.Tifrunner.gnm2.ann1.4N6INR	8.386	3.503	-1.27474	3.32454e-05	4.04352e-07	arahy.Tifrunner.gnm2.ann1.4N6INR	arahy.Tifrunner.gnm2.ann1.4N6INR.1	Known_gene	1	268603	269311	arahy.Tifrunner.gnm2.chr14	+	709	636	2.39	3.49	4.63	9	8	8.16	0.49	0.23	1.43	1.13	1.57	1.36	-1.27474	3.32454e-05	4.04352e-07	2.5047	9.34602e-06	1.27407e-06	2.74399	2.64128e-17	1.60054e-18	-1.03065	0.64555	0.127532	XP_016197156.1	9.62e-154	peroxiredoxin Q, chloroplastic [Arachis ipaensis]				K03564//thioredoxin-dependent peroxiredoxin [EC:1.11.1.24]	GO:0016209//antioxidant activity;GO:0003824//catalytic activity;GO:0016491//oxidoreductase activity;GO:0016684//oxidoreductase activity, acting on peroxide as acceptor;GO:0051920//peroxiredoxin activity;
arahy.Tifrunner.gnm2.ann1.7R2T36	0.36	0.043	-3.81227	0.00792464	0.000226381	arahy.Tifrunner.gnm2.ann1.7R2T36	arahy.Tifrunner.gnm2.ann1.7R2T36.1	Known_gene	1	17281263	17284536	arahy.Tifrunner.gnm2.chr17	-	3274	2401	0.04	0.05	0.04	0.26	0.35	0.47	0	0.02	0.02	0	0	0	-3.81227	0.00792464	0.000226381	0.771909	0.913109	0.759691	6.2808	2.03053e-05	3.20357e-06	1.69698	0.984853	0.674511	XP_025664126.1	0	PHD finger protein MALE MEIOCYTE DEATH 1-like [Arachis hypogaea]					GO:0046872//metal ion binding;GO:0005488//binding;GO:0043167//ion binding;GO:0043169//cation binding;
arahy.Tifrunner.gnm2.ann1.TSBJ8P	0.436	0.026	-4.74485	0.00185463	4.02734e-05	arahy.Tifrunner.gnm2.ann1.TSBJ8P	arahy.Tifrunner.gnm2.ann1.TSBJ8P.1	Known_gene	1	14735832	14739118	arahy.Tifrunner.gnm2.chr07	-	3287	2403	0.04	0	0.04	0.42	0.52	0.37	0.07	0	0	0	0.03	0	-4.74485	0.00185463	4.02734e-05	-0.492151	0.935682	0.863743	5.66586	7.67147e-05	1.3144e-05	1.41879	0.984853	0.668353	XP_025609473.1	0	PHD finger protein MALE MEIOCYTE DEATH 1-like [Arachis hypogaea]					GO:0046872//metal ion binding;GO:0043167//ion binding;GO:0005488//binding;GO:0043169//cation binding;
arahy.Tifrunner.gnm2.ann1.019LBF	1.023	0.466	-1.16456	0.00610544	0.000167441	arahy.Tifrunner.gnm2.ann1.019LBF	arahy.Tifrunner.gnm2.ann1.019LBF.1	Known_gene	1	1540399	1544430	arahy.Tifrunner.gnm2.chr02	-	4032	2927	0.53	0.49	0.38	0.92	1.14	1.01	0.24	0.39	0.13	0.1	0.1	0.1	-1.16456	0.00610544	0.000167441	1.00303	0.104472	0.0360846	3.69229	3.98356e-12	3.27646e-13	1.53113	0.350373	0.0408789	XP_025636666.1	0	phospholipase D alpha 1 [Arachis hypogaea]				K01115//phospholipase D1/2 [EC:3.1.4.4]+ko04144//Endocytosis+ko01100//Metabolic pathways+ko01110//Biosynthesis of secondary metabolites+ko00564//Glycerophospholipid metabolism+ko00565//Ether lipid metabolism	GO:0006650//glycerophospholipid metabolic process;GO:0044237//cellular metabolic process;GO:0046470//phosphatidylcholine metabolic process;GO:0006796//phosphate-containing compound metabolic process;GO:0071704//organic substance metabolic process;GO:0006807//nitrogen compound metabolic process;GO:0046486//glycerolipid metabolic process;GO:0044255//cellular lipid metabolic process;GO:0006644//phos…
arahy.Tifrunner.gnm2.ann1.3I3T69	0.886	0.323	-1.48746	0.0400591	0.00169094	arahy.Tifrunner.gnm2.ann1.3I3T69	arahy.Tifrunner.gnm2.ann1.3I3T69.1	Known_gene	1	126445	129135	arahy.Tifrunner.gnm2.scaffold_36	-	2691	2322	0.25	0.45	0.27	0.51	0.57	1.58	0.51	0.64	0	0.69	0.22	0.35	-1.48746	0.0400591	0.00169094	-0.159308	0.960578	0.906426	1.17324	0.041497	0.0132118	-0.145131	0.99501	0.91832	QHN96860.1	0	Photosystem I P700 chlorophyll a apoprotein [Arachis hypogaea]				K02689//photosystem I P700 chlorophyll a apoprotein A1+ko01100//Metabolic pathways+ko00195//Photosynthesis	GO:0044260//cellular macromolecule metabolic process;GO:0044237//cellular metabolic process;GO:0006807//nitrogen compound metabolic process;GO:0044267//cellular protein metabolic process;GO:0008152//metabolic process;GO:0044238//primary metabolic process;GO:0009987//cellular process;GO:0071704//organic substance metabolic process;GO:0043412//macromolecule modification;GO:0036211//protein modifica…
arahy.Tifrunner.gnm2.ann1.1Q8FTJ	1.456	0.703	-1.08785	0.00124439	2.51499e-05	arahy.Tifrunner.gnm2.ann1.1Q8FTJ	arahy.Tifrunner.gnm2.ann1.1Q8FTJ.1	Known_gene	1	2369542	2379071	arahy.Tifrunner.gnm2.chr03	+	9530	3144	0.75	0.92	0.44	1.34	1.46	1.57	1.95	1.73	1.75	2.87	2.95	2.4	-1.08785	0.00124439	2.51499e-05	-1.28874	9.51179e-07	1.14264e-07	-0.839226	8.26492e-06	1.23668e-06	-0.631714	0.00339776	0.000102267	XP_025685899.1	0	phototropin-1 [Arachis hypogaea]				K20715//phototropin [EC:2.7.11.1]	GO:0044238//primary metabolic process;GO:0044267//cellular protein metabolic process;GO:0044260//cellular macromolecule metabolic process;GO:0044237//cellular metabolic process;GO:0036211//protein modification process;GO:0043170//macromolecule metabolic process;GO:0050896//response to stimulus;GO:0008152//metabolic process;GO:0009987//cellular process;GO:0006464//cellular protein modification pro…
arahy.Tifrunner.gnm2.ann1.PMC9AK	2.246	4.913	1.12647	0.00259189	5.99476e-05	arahy.Tifrunner.gnm2.ann1.PMC9AK	arahy.Tifrunner.gnm2.ann1.PMC9AK.1	Known_gene	1	13346728	13348237	arahy.Tifrunner.gnm2.chr20	-	1510	927	5.47	4.62	4.65	1.32	2.02	3.4	5.77	3.77	4.52	5.28	4.51	4.91	1.12647	0.00259189	5.99476e-05	0.17549	0.666719	0.417667	-1.06839	0.000669681	0.00013531	-0.110222	0.984853	0.608964	XP_016181003.1	9.13e-225	plastidial lipoyltransferase 2 isoform X2 [Arachis ipaensis]				K03801//lipoyl(octanoyl) transferase [EC:2.3.1.181]+ko01240//Biosynthesis of cofactors+ko01100//Metabolic pathways+ko00785//Lipoic acid metabolism
arahy.Tifrunner.gnm2.ann1.KR97Y0	0.856	0.033	-5.18585	1.41469e-06	1.20265e-08	arahy.Tifrunner.gnm2.ann1.KR97Y0	arahy.Tifrunner.gnm2.ann1.KR97Y0.1	Known_gene	1	119572028	119576864	arahy.Tifrunner.gnm2.chr12	-	4837	2505	0.02	0.04	0.04	0.85	1.01	0.71	0.09	0.09	0.1	0.07	0.12	0.2	-5.18585	1.41469e-06	1.20265e-08	-1.70879	0.465989	0.24575	2.79507	1.91082e-07	2.33828e-08	-0.676943	0.984853	0.475586	XP_015951667.1	0	polyadenylate-binding protein 7 isoform X2 [Arachis duranensis]				K13126//polyadenylate-binding protein+ko03015//mRNA surveillance pathway+ko03018//RNA degradation	GO:0005737//cytoplasm;GO:0005622//intracellular anatomical structure;GO:0110165//cellular anatomical entity;GO:0003723//RNA binding;GO:1901363//heterocyclic compound binding;GO:0003676//nucleic acid binding;GO:0097159//organic cyclic compound binding;GO:0005488//binding;
arahy.Tifrunner.gnm2.ann1.TXX6G9	0.856	0.033	-5.18585	1.41469e-06	1.20265e-08	arahy.Tifrunner.gnm2.ann1.TXX6G9	arahy.Tifrunner.gnm2.ann1.TXX6G9.1	Known_gene	1	119572028	119576864	arahy.Tifrunner.gnm2.chr12	-	4837	2505	0.02	0.04	0.04	0.85	1.01	0.71	0.09	0.09	0.1	0.07	0.12	0.2	-5.18585	1.41469e-06	1.20265e-08	-1.70879	0.465989	0.24575	2.79507	1.91082e-07	2.33828e-08	-0.676943	0.984853	0.475586	XP_015951667.1	0	polyadenylate-binding protein 7 isoform X2 [Arachis duranensis]				K13126//polyadenylate-binding protein+ko03015//mRNA surveillance pathway+ko03018//RNA degradation	GO:0005737//cytoplasm;GO:0110165//cellular anatomical entity;GO:0005622//intracellular anatomical structure;GO:0005488//binding;GO:0003676//nucleic acid binding;GO:1901363//heterocyclic compound binding;GO:0097159//organic cyclic compound binding;GO:0003723//RNA binding;
arahy.Tifrunner.gnm2.ann1.SI7AR4	5.93	2.46	-1.28578	6.06916e-12	1.80417e-14	arahy.Tifrunner.gnm2.ann1.SI7AR4	arahy.Tifrunner.gnm2.ann1.SI7AR4.1	Known_gene	1	21482395	21486606	arahy.Tifrunner.gnm2.chr04	+	4212	1916	2.57	1.96	2.85	5.4	6.66	5.73	0.53	0.57	0.64	0.3	0.23	0.49	-1.28578	6.06916e-12	1.80417e-14	2.22442	4.82416e-13	3.41348e-14	4.25112	6.75345e-44	1.74569e-45	0.745018	0.676374	0.141301	XP_025694748.1	0	polygalacturonase QRT3 [Arachis hypogaea]					GO:0110165//cellular anatomical entity;GO:0016020//membrane;GO:0031224//intrinsic component of membrane;GO:0005618//cell wall;GO:0071944//cell periphery;GO:0016021//integral component of membrane;GO:0030312//external encapsulating structure;GO:0003824//catalytic activity;GO:0016798//hydrolase activity, acting on glycosyl bonds;GO:0004650//polygalacturonase activity;GO:0016787//hydrolase activity;…
arahy.Tifrunner.gnm2.ann1.EW9UD1	0.206	0.853	2.13255	0.00475337	0.000124157	arahy.Tifrunner.gnm2.ann1.EW9UD1	arahy.Tifrunner.gnm2.ann1.EW9UD1.1	Known_gene	1	2823170	2825005	arahy.Tifrunner.gnm2.chr10	+	1836	1836	0.75	0.82	0.99	0.14	0.08	0.4	2.5	3.51	3.43	1.8	1.66	2.09	2.13255	0.00475337	0.000124157	-1.80897	4.06596e-11	3.25356e-12	-3.21101	1.49606e-11	1.27759e-12	0.743868	0.0130535	0.000501711	XP_025622043.1	0	polyphenol oxidase, chloroplastic-like [Arachis hypogaea]				K00422//polyphenol oxidase [EC:1.10.3.1]+ko00350//Tyrosine metabolism+ko01100//Metabolic pathways+ko00950//Isoquinoline alkaloid biosynthesis+ko01110//Biosynthesis of secondary metabolites	GO:0046148//pigment biosynthetic process;GO:0008152//metabolic process;GO:0042440//pigment metabolic process;GO:0046872//metal ion binding;GO:0043167//ion binding;GO:0016682//oxidoreductase activity, acting on diphenols and related substances as donors, oxygen as acceptor;GO:0005488//binding;GO:0003824//catalytic activity;GO:0016679//oxidoreductase activity, acting on diphenols and related substa…
arahy.Tifrunner.gnm2.ann1.J80UIY	0.373	0.046	-2.97097	0.00967005	0.000291492	arahy.Tifrunner.gnm2.ann1.J80UIY	arahy.Tifrunner.gnm2.ann1.J80UIY.1	Known_gene	1	4688835	4693396	arahy.Tifrunner.gnm2.chr11	-	4562	2514	0	0.05	0.09	0.39	0.33	0.4	0.04	0.11	0.22	0.07	0.1	0.1	-2.97097	0.00967005	0.000291492	-1.22597	0.564368	0.323544	2.12354	0.00660604	0.00165453	0.389761	0.984853	0.699152	XP_016204119.1	0	potassium transporter 1 [Arachis ipaensis]				K03549//KUP system potassium uptake protein
arahy.Tifrunner.gnm2.ann1.8DR635	0.273	0.93	1.7956	0.0491669	0.00220484	arahy.Tifrunner.gnm2.ann1.8DR635	arahy.Tifrunner.gnm2.ann1.8DR635.1	Known_gene	1	139583969	139585592	arahy.Tifrunner.gnm2.chr11	-	1624	1278	0.96	0.74	1.09	0.44	0.17	0.21	0.04	0	0	0	0	0.05	1.7956	0.0491669	0.00220484	6.87585	8.49628e-07	1.01437e-07	3.98769	0.0423537	0.0135321	-1.08969	0.984853	0.78943	XP_025630002.1	8.05e-297	primary amine oxidase [Arachis hypogaea]				K00276//primary-amine oxidase [EC:1.4.3.21]+ko00410//beta-Alanine metabolism+ko00960//Tropane, piperidine and pyridine alkaloid biosynthesis+ko00350//Tyrosine metabolism+ko01100//Metabolic pathways+ko00950//Isoquinoline alkaloid biosynthesis+ko01110//Biosynthesis of secondary metabolites+ko00260//Glycine, serine and threonine metabolism+ko00360//Phenylalanine metabolism	GO:0008152//metabolic process;GO:0006807//nitrogen compound metabolic process;GO:1901564//organonitrogen compound metabolic process;GO:0009308//amine metabolic process;GO:0071704//organic substance metabolic process;GO:0005488//binding;GO:0016491//oxidoreductase activity;GO:0043167//ion binding;GO:0005507//copper ion binding;GO:0046914//transition metal ion binding;GO:0052594//aminoacetone:oxygen…
arahy.Tifrunner.gnm2.ann1.U3X98C	0.22	0	-5.62555	0.00431197	0.000110048	arahy.Tifrunner.gnm2.ann1.U3X98C	arahy.Tifrunner.gnm2.ann1.U3X98C.2,arahy.Tifrunner.gnm2.ann1.U3X98C.1	Known_gene	2	70337119	70340562	arahy.Tifrunner.gnm2.chr17	+	3444	2833	0	0	0	0.25	0.27	0.14	0.06	0.1	0.07	0.06	0	0	-5.62555	0.00431197	0.000110048	-3.85617	0.18848	0.0741921	3.79852	0.0137524	0.00374713	2.04232	0.853536	0.264057	XP_025612531.1	0	probable alkaline/neutral invertase B isoform X1 [Arachis hypogaea]				K03884//NADH-ubiquinone oxidoreductase chain 6 [EC:7.1.1.2]+ko01100//Metabolic pathways+ko00190//Oxidative phosphorylation;K02986//small subunit ribosomal protein S4+ko03010//Ribosome;K03884//NADH-ubiquinone oxidoreductase chain 6 [EC:7.1.1.2]+ko01100//Metabolic pathways+ko00190//Oxidative phosphorylation;K02986//small subunit ribosomal protein S4+ko03010//Ribosome
arahy.Tifrunner.gnm2.ann1.4QCN9H	3.903	1.603	-1.33982	0.033336	0.00134446	arahy.Tifrunner.gnm2.ann1.4QCN9H	arahy.Tifrunner.gnm2.ann1.4QCN9H.1	Known_gene	1	127748952	127752326	arahy.Tifrunner.gnm2.chr18	-	3375	522	2.34	0.94	1.53	3.89	3.76	4.06	1.1	1.13	3.86	2.24	0	2.1	-1.33982	0.033336	0.00134446	-0.224813	0.880029	0.701285	1.52505	0.377635	0.195041	0.412261	0.984853	0.76983	XP_025670824.1	1.46e-104	probable E3 ubiquitin-protein ligase RZFP34 isoform X4 [Arachis hypogaea]			TSA: Lactuca sativa Letassy_X1_20535 mRNA sequence	K10144//RING finger and CHY zinc finger domain-containing protein 1 [EC:2.3.2.27]+ko04120//Ubiquitin mediated proteolysis
arahy.Tifrunner.gnm2.ann1.QBE51F	0.5	0.113	-2.17742	0.0109125	0.000337845	arahy.Tifrunner.gnm2.ann1.QBE51F	arahy.Tifrunner.gnm2.ann1.QBE51F.1,arahy.Tifrunner.gnm2.ann1.QBE51F.2	Known_gene	2	103140957	103145699	arahy.Tifrunner.gnm2.chr06	-	4743	2754	0.18	0.16	0	0.46	0.43	0.61	0.27	0.08	0.33	0.13	0.05	0.07	-2.17742	0.0109125	0.000337845	-0.894697	0.529083	0.294566	2.78776	7.4135e-05	1.26685e-05	1.51254	0.503372	0.0772609	XP_025606095.1	0	probable inactive leucine-rich repeat receptor-like protein kinase At3g03770 [Arachis hypogaea]			Leucine-rich repeat protein kinase family protein (best arabidopsis hit)	K13435//serine/threonine-protein kinase Pto+ko04626//Plant-pathogen interaction;K13430//serine/threonine-protein kinase PBS1 [EC:2.7.11.1]+ko04626//Plant-pathogen interaction;K13435//serine/threonine-protein kinase Pto+ko04626//Plant-pathogen interaction;K13430//serine/threonine-protein kinase PBS1 [EC:2.7.11.1]+ko04626//Plant-pathogen interaction	GO:0016021//integral component of membrane;GO:0016020//membrane;GO:0031224//intrinsic component of membrane;GO:0110165//cellular anatomical entity;GO:0097367//carbohydrate derivative binding;GO:0016772//transferase activity, transferring phosphorus-containing groups;GO:0016301//kinase activity;GO:0035639//purine ribonucleoside triphosphate binding;GO:0005488//binding;GO:0032559//adenyl ribonucleo…
arahy.Tifrunner.gnm2.ann1.J3JZ4F	0.913	0.3	-1.60893	0.00464277	0.000120174	arahy.Tifrunner.gnm2.ann1.J3JZ4F	arahy.Tifrunner.gnm2.ann1.J3JZ4F.1	Known_gene	1	12769489	12778060	arahy.Tifrunner.gnm2.chr13	+	8572	2310	0.48	0.22	0.2	0.97	0.96	0.81	0.29	0.03	0.33	0.16	0.19	0.32	-1.60893	0.00464277	0.000120174	0.632894	0.6131	0.367347	2.11594	1.09226e-05	1.66181e-06	-0.121683	0.990789	0.871729	XP_016187971.1	0	probable inactive purple acid phosphatase 27 [Arachis ipaensis]				K22390//acid phosphatase type 7	GO:0003824//catalytic activity;GO:0016788//hydrolase activity, acting on ester bonds;GO:0042578//phosphoric ester hydrolase activity;GO:0043167//ion binding;GO:0043169//cation binding;GO:0016787//hydrolase activity;GO:0003993//acid phosphatase activity;GO:0016791//phosphatase activity;GO:0046872//metal ion binding;GO:0005488//binding;
arahy.Tifrunner.gnm2.ann1.HAQ1CQ	1.776	0.876	-1.044	0.00162263	3.42943e-05	arahy.Tifrunner.gnm2.ann1.HAQ1CQ	arahy.Tifrunner.gnm2.ann1.HAQ1CQ.1	Known_gene	1	143722766	143726780	arahy.Tifrunner.gnm2.chr13	-	4015	2359	0.98	0.74	0.91	1.88	1.78	1.67	1.71	1.36	1.58	3.13	2.98	3.23	-1.044	0.00162263	3.42943e-05	-0.725863	0.0221282	0.00587026	-0.742146	0.00021184	3.92196e-05	-1.05397	1.32919e-06	1.73119e-08	XP_025691597.1	0	probable inositol transporter 2 [Arachis hypogaea]				K08150//MFS transporter, SP family, solute carrier family 2 (myo-inositol transporter), member 13
arahy.Tifrunner.gnm2.ann1.4L2VPC	1.47	0.633	-1.24974	0.0162181	0.000544139	arahy.Tifrunner.gnm2.ann1.4L2VPC	arahy.Tifrunner.gnm2.ann1.4L2VPC.1	Known_gene	1	9470036	9473427	arahy.Tifrunner.gnm2.chr10	+	3392	1934	0.49	0.65	0.76	2.09	0.85	1.47	1.36	1.46	0.99	0.75	1.06	0.83	-1.24974	0.0162181	0.000544139	-0.919623	0.0267263	0.00726679	0.831333	0.0408921	0.012997	0.508665	0.589951	0.105474	XP_015943885.1	2.76e-193	probable pectate lyase 5 [Arachis duranensis]				K01728//pectate lyase [EC:4.2.2.2]+ko00040//Pentose and glucuronate interconversions+ko01100//Metabolic pathways	GO:0016052//carbohydrate catabolic process;GO:0009057//macromolecule catabolic process;GO:0045488//pectin metabolic process;GO:0005975//carbohydrate metabolic process;GO:0005976//polysaccharide metabolic process;GO:0044238//primary metabolic process;GO:0009056//catabolic process;GO:1901575//organic substance catabolic process;GO:0008152//metabolic process;GO:0045490//pectin catabolic process;GO:0…
arahy.Tifrunner.gnm2.ann1.63HNLP	0.993	0.373	-1.45137	0.0101451	0.000309488	arahy.Tifrunner.gnm2.ann1.63HNLP	arahy.Tifrunner.gnm2.ann1.63HNLP.2,arahy.Tifrunner.gnm2.ann1.63HNLP.1	Known_gene	2	93695948	93701797	arahy.Tifrunner.gnm2.chr12	+	5850	2080	0.37	0.25	0.5	1.09	0.93	0.96	0.89	0.44	0.24	0.1	0.21	0	-1.45137	0.0101451	0.000309488	-0.417927	0.684722	0.43468	3.40423	7.43305e-08	8.75164e-09	2.38123	0.0363	0.00174547	XP_016183703.1	5.44e-307	probable pectate lyase 8 [Arachis ipaensis]				K01728//pectate lyase [EC:4.2.2.2]+ko00040//Pentose and glucuronate interconversions+ko01100//Metabolic pathways;K01728//pectate lyase [EC:4.2.2.2]+ko00040//Pentose and glucuronate interconversions+ko01100//Metabolic pathways	GO:0005975//carbohydrate metabolic process;GO:0044238//primary metabolic process;GO:0071704//organic substance metabolic process;GO:0009057//macromolecule catabolic process;GO:0000272//polysaccharide catabolic process;GO:0009056//catabolic process;GO:0045488//pectin metabolic process;GO:0008152//metabolic process;GO:0043170//macromolecule metabolic process;GO:0010393//galacturonan metabolic proce…
arahy.Tifrunner.gnm2.ann1.03H74W	0	0.083	5.13039	0.0346201	0.00141382	arahy.Tifrunner.gnm2.ann1.03H74W	arahy.Tifrunner.gnm2.ann1.03H74W.1	Known_gene	1	11040588	11048502	arahy.Tifrunner.gnm2.chr03	-	7915	4666	0.13	0.04	0.08	0	0	0	0.05	0.09	0.15	0.1	0.08	0	5.13039	0.0346201	0.00141382	-0.167267	0.924378	0.828096	-4.65735	0.361483	0.184151	0.643731	0.984853	0.473915	XP_025687171.1	0	probable serine/threonine protein kinase IRE [Arachis hypogaea]				K12767//serine/threonine-protein kinase RIM15 [EC:2.7.11.1];K08790//serine/threonine kinase 38 [EC:2.7.11.1]
arahy.Tifrunner.gnm2.ann1.P6PLTJ	1.06	0.246	-2.17544	0.000305488	4.96144e-06	arahy.Tifrunner.gnm2.ann1.P6PLTJ	arahy.Tifrunner.gnm2.ann1.P6PLTJ.1,arahy.Tifrunner.gnm2.ann1.P6PLTJ.2	Known_gene	2	17267225	17272765	arahy.Tifrunner.gnm2.chr18	+	5541	2022	0.46	0.16	0.12	1.34	0.82	1.02	0.04	0.25	0.07	0.09	0.08	0.06	-2.17544	0.000305488	4.96144e-06	2.42481	0.0665073	0.0210476	4.199	1.41019e-08	1.53894e-09	-0.395902	0.984853	0.79805	XP_029144624.1	1.66e-33	probable sesquiterpene synthase [Arachis hypogaea]				K15803//(-)-germacrene D synthase [EC:4.2.3.75]+ko00909//Sesquiterpenoid and triterpenoid biosynthesis;K15803//(-)-germacrene D synthase [EC:4.2.3.75]+ko00909//Sesquiterpenoid and triterpenoid biosynthesis	GO:0008299//isoprenoid biosynthetic process;GO:0016114//terpenoid biosynthetic process;GO:0006720//isoprenoid metabolic process;GO:0008152//metabolic process;GO:0009987//cellular process;GO:0006721//terpenoid metabolic process;GO:0016102//diterpenoid biosynthetic process;GO:0008610//lipid biosynthetic process;GO:0009058//biosynthetic process;GO:0044237//cellular metabolic process;GO:0044255//cell…
arahy.Tifrunner.gnm2.ann1.ET2S95	0.663	0.133	-2.44208	0.00170159	3.63334e-05	arahy.Tifrunner.gnm2.ann1.ET2S95	arahy.Tifrunner.gnm2.ann1.ET2S95.1	Known_gene	1	141104517	141107041	arahy.Tifrunner.gnm2.chr13	+	2525	2119	0.09	0.12	0.19	0.54	0.59	0.86	0.12	0.2	0.23	0.06	0	0	-2.44208	0.00170159	3.63334e-05	-0.37626	0.863107	0.664007	5.17104	2.75548e-05	4.42059e-06	3.11584	0.30284	0.0324329	XP_015957510.1	1.36e-304	probable WRKY transcription factor 9 [Arachis duranensis]		WRKY		K13424//WRKY transcription factor 33+ko04016//MAPK signaling pathway - plant+ko04626//Plant-pathogen interaction	GO:0043231//intracellular membrane-bounded organelle;GO:0043227//membrane-bounded organelle;GO:0005634//nucleus;GO:0043226//organelle;GO:0005622//intracellular anatomical structure;GO:0110165//cellular anatomical entity;GO:0043229//intracellular organelle;GO:0003677//DNA binding;GO:0003700//DNA-binding transcription factor activity;GO:0097159//organic cyclic compound binding;GO:0003676//nucleic a…
arahy.Tifrunner.gnm2.ann1.2613M1	0.653	0.206	-1.76525	0.0272299	0.00102268	arahy.Tifrunner.gnm2.ann1.2613M1	arahy.Tifrunner.gnm2.ann1.2613M1.1	Known_gene	1	138910163	138912727	arahy.Tifrunner.gnm2.chr03	+	2565	1968	0.2	0.26	0.16	0.69	0.66	0.61	0.29	0.15	0.18	0	0.03	0.03	-1.76525	0.0272299	0.00102268	0.0786426	0.966773	0.918044	5.03864	4.78407e-05	7.96927e-06	3.20245	0.238209	0.0224347	XP_016190560.1	1.55e-305	probable WRKY transcription factor 9 [Arachis ipaensis]		WRKY		K13424//WRKY transcription factor 33+ko04016//MAPK signaling pathway - plant+ko04626//Plant-pathogen interaction	GO:0043226//organelle;GO:0043227//membrane-bounded organelle;GO:0005622//intracellular anatomical structure;GO:0005634//nucleus;GO:0043231//intracellular membrane-bounded organelle;GO:0043229//intracellular organelle;GO:0110165//cellular anatomical entity;GO:0005488//binding;GO:0043565//sequence-specific DNA binding;GO:0003700//DNA-binding transcription factor activity;GO:1901363//heterocyclic co…
arahy.Tifrunner.gnm2.ann1.PQZ31Q	19.003	2.373	-3.01616	2.94497e-105	1.60143e-109	arahy.Tifrunner.gnm2.ann1.PQZ31Q	arahy.Tifrunner.gnm2.ann1.PQZ31Q.1	Known_gene	1	1031398	1032989	arahy.Tifrunner.gnm2.chr11	-	1592	1592	2.45	2.19	2.48	18.65	19.82	18.54	31.78	29.54	31.34	16.61	16.69	13.95	-3.01616	2.94497e-105	1.60143e-109	-3.60726	3.61502e-176	1.64145e-178	0.343418	0.000451356	8.8413e-05	0.941416	4.24083e-30	8.43215e-33	XP_016186078.1	4.51e-71	proline-rich extensin-like protein EPR1 [Arachis ipaensis]
arahy.Tifrunner.gnm2.ann1.QGX5EX	0.406	0.976	1.28095	0.0284073	0.00108844	arahy.Tifrunner.gnm2.ann1.QGX5EX	arahy.Tifrunner.gnm2.ann1.QGX5EX.2,arahy.Tifrunner.gnm2.ann1.QGX5EX.1	Known_gene	2	105474881	105478953	arahy.Tifrunner.gnm2.chr01	+	4073	2219	0.9	0.86	1.17	0.23	0.53	0.46	2.66	3.51	3	3.84	3.03	3.05	1.28095	0.0284073	0.00108844	-1.55034	1.15433e-10	9.59671e-12	-2.97886	8.83281e-24	4.04389e-25	-0.142836	0.959561	0.399871	XP_015945405.1	0	prolycopene isomerase, chloroplastic [Arachis duranensis]				K09835//prolycopene isomerase [EC:5.2.1.13]+ko00906//Carotenoid biosynthesis+ko01100//Metabolic pathways+ko01110//Biosynthesis of secondary metabolites;K09835//prolycopene isomerase [EC:5.2.1.13]+ko00906//Carotenoid biosynthesis+ko01100//Metabolic pathways+ko01110//Biosynthesis of secondary metabolites	GO:0003824//catalytic activity;GO:0016491//oxidoreductase activity;GO:0016853//isomerase activity;
arahy.Tifrunner.gnm2.ann1.W7VCER	1.7	0.69	-1.31376	0.0293122	0.00113356	arahy.Tifrunner.gnm2.ann1.W7VCER	arahy.Tifrunner.gnm2.ann1.W7VCER.1	Known_gene	1	145999841	146001572	arahy.Tifrunner.gnm2.chr11	+	1732	1146	0.85	0.48	0.74	1.53	1.75	1.82	0.52	0.31	0.27	0.57	0.09	0.5	-1.31376	0.0293122	0.00113356	1.11555	0.188073	0.0739767	2.30218	2.62427e-05	4.20202e-06	-0.11773	0.993228	0.885837	XP_016199707.1	4.77e-165	protein CHLORORESPIRATORY REDUCTION 6, chloroplastic [Arachis ipaensis]
arahy.Tifrunner.gnm2.ann1.R0TJM1	3.503	0.96	-1.91754	1.8284e-10	7.18397e-13	arahy.Tifrunner.gnm2.ann1.R0TJM1	arahy.Tifrunner.gnm2.ann1.R0TJM1.1	Known_gene	1	143934783	143937614	arahy.Tifrunner.gnm2.chr16	-	2832	1535	0.8	1.16	0.92	2.94	3.57	4	0.18	0.05	0.16	0	0	0	-1.91754	1.8284e-10	7.18397e-13	3.15915	8.83483e-06	1.19885e-06	8.97171	9.63395e-13	7.61543e-14	3.91205	0.459377	0.0659234	XP_020981712.1	0	protein ECERIFERUM 26-like [Arachis duranensis]				K13065//shikimate O-hydroxycinnamoyltransferase [EC:2.3.1.133]+ko01100//Metabolic pathways+ko01110//Biosynthesis of secondary metabolites+ko00940//Phenylpropanoid biosynthesis+ko00941//Flavonoid biosynthesis+ko00945//Stilbenoid, diarylheptanoid and gingerol biosynthesis	GO:0003824//catalytic activity;GO:0016740//transferase activity;GO:0016746//acyltransferase activity;GO:0016747//acyltransferase activity, transferring groups other than amino-acyl groups;
arahy.Tifrunner.gnm2.ann1.3Z1QL9	3.913	1.236	-1.6801	2.49964e-10	1.00585e-12	arahy.Tifrunner.gnm2.ann1.3Z1QL9	arahy.Tifrunner.gnm2.ann1.3Z1QL9.1	Known_gene	1	110582286	110586052	arahy.Tifrunner.gnm2.chr06	-	3767	1538	1.42	1.11	1.18	4.13	3.98	3.63	0.17	0.2	0.34	0	0	0	-1.6801	2.49964e-10	1.00585e-12	2.56394	2.00776e-06	2.49726e-07	9.13282	2.95793e-13	2.26487e-14	4.89009	0.0563193	0.00305328	XP_016207057.1	0	protein ECERIFERUM 26-like [Arachis ipaensis]				K13065//shikimate O-hydroxycinnamoyltransferase [EC:2.3.1.133]+ko01100//Metabolic pathways+ko01110//Biosynthesis of secondary metabolites+ko00940//Phenylpropanoid biosynthesis+ko00941//Flavonoid biosynthesis+ko00945//Stilbenoid, diarylheptanoid and gingerol biosynthesis	GO:0003824//catalytic activity;GO:0016740//transferase activity;GO:0016746//acyltransferase activity;GO:0016747//acyltransferase activity, transferring groups other than amino-acyl groups;
arahy.Tifrunner.gnm2.ann1.DGS72K	1.156	2.87	1.30157	0.000311792	5.07217e-06	arahy.Tifrunner.gnm2.ann1.DGS72K	arahy.Tifrunner.gnm2.ann1.DGS72K.1	Known_gene	1	35977996	35983661	arahy.Tifrunner.gnm2.chr11	+	5666	1354	2.65	3.07	2.89	0.79	1.19	1.49	18.7	18.46	20.23	16.87	18.8	18.11	1.30157	0.000311792	5.07217e-06	-2.65223	1.64462e-77	2.08618e-79	-3.89756	4.61256e-89	5.60686e-91	0.0633377	0.984853	0.477286	XP_025627499.1	1.93e-224	protein NRT1/ PTR FAMILY 7.3 [Arachis hypogaea]				K14638//solute carrier family 15 (peptide/histidine transporter), member 3/4	GO:0110165//cellular anatomical entity;GO:0031224//intrinsic component of membrane;GO:0016020//membrane;GO:0016021//integral component of membrane;GO:0005215//transporter activity;GO:0022857//transmembrane transporter activity;
arahy.Tifrunner.gnm2.ann1.5S2FNZ	2.39	6.38	1.40334	0.018434	0.000634528	arahy.Tifrunner.gnm2.ann1.5S2FNZ	arahy.Tifrunner.gnm2.ann1.5S2FNZ.1	Known_gene	1	9925640	9926056	arahy.Tifrunner.gnm2.chr20	+	417	417	5.83	6.96	6.35	1.61	4.46	1.1	13.55	11.03	17.33	8.64	9.56	10.04	1.40334	0.018434	0.000634528	-1.0493	9.12405e-05	1.43932e-05	-1.91061	1.44176e-06	1.95676e-07	0.546096	0.163479	0.0129066	XP_025682182.1	2.65e-44	protein PELPK1 [Arachis hypogaea]
arahy.Tifrunner.gnm2.ann1.F2TBWJ	0.653	0.063	-3.63856	2.25874e-05	2.61211e-07	arahy.Tifrunner.gnm2.ann1.F2TBWJ	arahy.Tifrunner.gnm2.ann1.F2TBWJ.1	Known_gene	1	66735289	66740863	arahy.Tifrunner.gnm2.chr02	-	5575	2669	0	0.13	0.06	0.41	0.63	0.92	0	0.08	0.15	0.04	0	0.16	-3.63856	2.25874e-05	2.61211e-07	-0.316817	0.924378	0.827311	3.66337	1.98241e-06	2.73571e-07	0.346212	0.984853	0.815363	XP_020991165.1	0	protein STRUBBELIG-RECEPTOR FAMILY 2 [Arachis duranensis]				K13430//serine/threonine-protein kinase PBS1 [EC:2.7.11.1]+ko04626//Plant-pathogen interaction	GO:0110165//cellular anatomical entity;GO:0016021//integral component of membrane;GO:0031224//intrinsic component of membrane;GO:0016020//membrane;GO:0016772//transferase activity, transferring phosphorus-containing groups;GO:0097159//organic cyclic compound binding;GO:0005524//ATP binding;GO:0043167//ion binding;GO:0030554//adenyl nucleotide binding;GO:1901363//heterocyclic compound binding;GO:0…
arahy.Tifrunner.gnm2.ann1.7J08Q6	0.563	0.166	-1.76574	0.0136702	0.000442549	arahy.Tifrunner.gnm2.ann1.7J08Q6	arahy.Tifrunner.gnm2.ann1.7J08Q6.1	Known_gene	1	88899589	88905216	arahy.Tifrunner.gnm2.chr12	-	5628	2743	0.19	0.22	0.09	0.69	0.58	0.42	0.13	0.1	0	0.16	0.15	0.13	-1.76574	0.0136702	0.000442549	1.21062	0.384087	0.188044	1.99349	0.000455891	8.93541e-05	-0.975263	0.891036	0.301655	XP_020971662.1	0	protein STRUBBELIG-RECEPTOR FAMILY 2 [Arachis ipaensis]				K13430//serine/threonine-protein kinase PBS1 [EC:2.7.11.1]+ko04626//Plant-pathogen interaction	GO:0016020//membrane;GO:0110165//cellular anatomical entity;GO:0016021//integral component of membrane;GO:0031224//intrinsic component of membrane;GO:0097159//organic cyclic compound binding;GO:0035639//purine ribonucleoside triphosphate binding;GO:0032559//adenyl ribonucleotide binding;GO:0043168//anion binding;GO:0016301//kinase activity;GO:0000166//nucleotide binding;GO:0043167//ion binding;GO…
arahy.Tifrunner.gnm2.ann1.14ARY3	0.23	0.006	-4.71152	0.0275553	0.0010404	arahy.Tifrunner.gnm2.ann1.14ARY3	arahy.Tifrunner.gnm2.ann1.14ARY3.2,arahy.Tifrunner.gnm2.ann1.14ARY3.1	Known_gene	2	133878674	133882569	arahy.Tifrunner.gnm2.chr17	-	3896	2469	0.02	0	0	0.13	0.32	0.24	0	0	0	0	0	0	-4.71152	0.0275553	0.0010404	1.12258	0.913109	0.783231	5.69913	0.000463156	9.08669e-05				XP_016163934.1	0	pumilio homolog 12-like [Arachis ipaensis]				K17943//pumilio RNA-binding family;K17943//pumilio RNA-binding family	GO:0060255//regulation of macromolecule metabolic process;GO:0051246//regulation of protein metabolic process;GO:0009889//regulation of biosynthetic process;GO:0032268//regulation of cellular protein metabolic process;GO:0031326//regulation of cellular biosynthetic process;GO:0080090//regulation of primary metabolic process;GO:0050789//regulation of biological process;GO:0010468//regulation of ge…
arahy.Tifrunner.gnm2.ann1.49DPT6	2.166	0.8	-1.51821	0.0197194	0.000689135	arahy.Tifrunner.gnm2.ann1.49DPT6	arahy.Tifrunner.gnm2.ann1.49DPT6.1	Known_gene	1	144350582	144351777	arahy.Tifrunner.gnm2.chr16	-	1196	864	0.47	0.67	1.26	1.85	2.51	2.14	0.21	0	0	0	0	0	-1.51821	0.0197194	0.000689135	3.55738	0.00718124	0.00166297	7.40285	2.59287e-08	2.91166e-09	2.38381	0.984853	0.550265	QHN87820.1	1.13e-209	putative carboxylesterase [Arachis hypogaea]				K13258//2-hydroxyisoflavanone dehydratase [EC:4.2.1.105]+ko01100//Metabolic pathways+ko01110//Biosynthesis of secondary metabolites+ko00943//Isoflavonoid biosynthesis;K14493//gibberellin receptor GID1 [EC:3.-.-.-]+ko04075//Plant hormone signal transduction	GO:0003824//catalytic activity;GO:0016787//hydrolase activity;
arahy.Tifrunner.gnm2.ann1.X0RP1L	0	0.103	5.20784	0.0233362	0.000843876	arahy.Tifrunner.gnm2.ann1.X0RP1L	arahy.Tifrunner.gnm2.ann1.X0RP1L.2,arahy.Tifrunner.gnm2.ann1.X0RP1L.1	Known_gene	2	125098842	125115375	arahy.Tifrunner.gnm2.chr14	+	16534	4375	0.12	0.1	0.09	0	0	0	0.38	0.33	0.33	0.43	0.41	0.41	5.20784	0.0233362	0.000843876	-1.66836	0.00627572	0.00143123	-7.20085	8.59745e-08	1.01724e-08	-0.317261	0.946571	0.375131	XP_025649222.1	0	putative disease resistance protein RGA3 [Arachis hypogaea]			LRR and NB-ARC domains-containing disease resistance protein (best arabidopsis hit)	K19613//leucine-rich repeat protein SHOC2;K19613//leucine-rich repeat protein SHOC2
arahy.Tifrunner.gnm2.ann1.Z5I6I4	0.24	0.516	1.10288	0.00457891	0.000118023	arahy.Tifrunner.gnm2.ann1.Z5I6I4	arahy.Tifrunner.gnm2.ann1.Z5I6I4.3,arahy.Tifrunner.gnm2.ann1.Z5I6I4.4,arahy.Tifrunner.gnm2.ann1.Z5I6I4.2,arahy.Tifrunner.gnm2.ann1.Z5I6I4.1,arahy.Tifrunner.gnm2.ann1.Z5I6I4.5	Known_gene	5	104492474	104504533	arahy.Tifrunner.gnm2.chr09	+	12060	8651	0.31	0.72	0.52	0.26	0.22	0.24	0.41	0.32	0.5	0.36	0.41	0.51	1.10288	0.00457891	0.000118023	0.440904	0.232726	0.0968451	-0.767916	0.0133676	0.00363115	-0.0988025	0.984853	0.682191	XP_025619874.1	0	putative E3 ubiquitin-protein ligase LIN-1 isoform X1 [Arachis hypogaea]			PREDICTED: Vitis vinifera hypothetical protein LOC100249092 (LOC100249092), mRNA	K15112//solute carrier family 25 (mitochondrial uncoupling protein), member 27;K15112//solute carrier family 25 (mitochondrial uncoupling protein), member 27;K15112//solute carrier family 25 (mitochondrial uncoupling protein), member 27;K15112//solute carrier family 25 (mitochondrial uncoupling protein), member 27;K15112//solute carrier family 25 (mitochondrial uncoupling protein), member 27	GO:0019787//ubiquitin-like protein transferase activity;GO:0004842//ubiquitin-protein transferase activity;GO:0140096//catalytic activity, acting on a protein;GO:0003824//catalytic activity;GO:0016740//transferase activity;
arahy.Tifrunner.gnm2.ann1.VV3YZI	7.236	0.483	-3.96287	5.33724e-23	5.90135e-26	arahy.Tifrunner.gnm2.ann1.VV3YZI	arahy.Tifrunner.gnm2.ann1.VV3YZI.2,arahy.Tifrunner.gnm2.ann1.VV3YZI.1	Known_gene	2	44973138	44975849	arahy.Tifrunner.gnm2.chr08	+	2712	928	0.37	0.42	0.66	8.36	7.44	5.91	0.46	0.23	0.58	0.36	0	0.43	-3.96287	5.33724e-23	5.90135e-26	0.646759	0.674729	0.425306	5.05938	1.39272e-22	6.72891e-24	0.457955	0.984853	0.66985	XP_025615417.1	2.72e-74	putative lipid-transfer protein DIR1 [Arachis hypogaea]				K02834//ribosome-binding factor A	GO:0006950//response to stress;GO:0009605//response to external stimulus;GO:0009607//response to biotic stimulus;GO:0044419//biological process involved in interspecies interaction between organisms;GO:0043207//response to external biotic stimulus;GO:0009627//systemic acquired resistance;GO:0098542//defense response to other organism;GO:0006952//defense response;GO:0050896//response to stimulus;G…
arahy.Tifrunner.gnm2.ann1.CQ9Q2Z	3.596	0	-8.16564	4.26761e-09	2.22783e-11	arahy.Tifrunner.gnm2.ann1.CQ9Q2Z	arahy.Tifrunner.gnm2.ann1.CQ9Q2Z.1	Known_gene	1	111736426	111737772	arahy.Tifrunner.gnm2.chr18	-	1347	899	0	0	0	2.62	3.84	4.33	0	0	0.06	0.07	0	0	-8.16564	4.26761e-09	2.22783e-11	-0.800971	0.924378	0.84438	7.22971	2.68934e-08	3.02583e-09	-0.127914	0.99501	0.974992	XP_016169628.1	5.75e-93	putative lipid-transfer protein DIR1 [Arachis ipaensis]				K02834//ribosome-binding factor A	GO:0051707//response to other organism;GO:0009607//response to biotic stimulus;GO:0006950//response to stress;GO:0009627//systemic acquired resistance;GO:0098542//defense response to other organism;GO:0044419//biological process involved in interspecies interaction between organisms;GO:0006952//defense response;GO:0009605//response to external stimulus;GO:0043207//response to external biotic stim…
arahy.Tifrunner.gnm2.ann1.PP9VDR	5.2	0	-8.70392	1.28074e-10	4.89835e-13	arahy.Tifrunner.gnm2.ann1.PP9VDR	arahy.Tifrunner.gnm2.ann1.PP9VDR.1	Known_gene	1	40413575	40414689	arahy.Tifrunner.gnm2.chr08	-	1115	895	0	0	0	5.95	5.04	4.61	0	0	0	0	0	0	-8.70392	1.28074e-10	4.89835e-13				8.72973	4.91188e-12	4.0631e-13				XP_016169628.1	2.84e-88	putative lipid-transfer protein DIR1 [Arachis ipaensis]				K02834//ribosome-binding factor A	GO:0098542//defense response to other organism;GO:0050896//response to stimulus;GO:0009607//response to biotic stimulus;GO:0051707//response to other organism;GO:0044419//biological process involved in interspecies interaction between organisms;GO:0043207//response to external biotic stimulus;GO:0009605//response to external stimulus;GO:0006952//defense response;GO:0009627//systemic acquired resi…
arahy.Tifrunner.gnm2.ann1.G5CYYB	2.096	0	-5.89943	0.00133587	2.72893e-05	arahy.Tifrunner.gnm2.ann1.G5CYYB	arahy.Tifrunner.gnm2.ann1.G5CYYB.1	Known_gene	1	158830795	158831151	arahy.Tifrunner.gnm2.chr19	-	357	357	0	0	0	1.72	2.98	1.59	0	0	0	0	0	0	-5.89943	0.00133587	2.72893e-05				5.92545	0.000141269	2.53622e-05				XP_016173584.1	1.25e-83	putative non-specific lipid-transfer protein 14 [Arachis ipaensis]					GO:0006810//transport;GO:0010876//lipid localization;GO:0033036//macromolecule localization;GO:0006869//lipid transport;GO:0051179//localization;GO:0051234//establishment of localization;GO:0071702//organic substance transport;GO:0005488//binding;GO:0008289//lipid binding;
arahy.Tifrunner.gnm2.ann1.BLK73U	0.916	2.65	1.54609	1.13021e-06	9.3827e-09	arahy.Tifrunner.gnm2.ann1.BLK73U	arahy.Tifrunner.gnm2.ann1.BLK73U.1	Known_gene	1	10956032	10958093	arahy.Tifrunner.gnm2.chr04	+	2062	1739	2.89	2.73	2.33	1.18	0.76	0.81	2.05	2.54	3.19	2.58	1.42	1.06	1.54609	1.13021e-06	9.3827e-09	0.123303	0.796576	0.562048	-0.816909	0.0558933	0.0186881	0.61045	0.272986	0.0276074	XP_015959402.1	5.74e-283	putative stilbene synthase 2 [Arachis duranensis]				K00660//chalcone synthase [EC:2.3.1.74]+ko04712//Circadian rhythm - plant+ko01100//Metabolic pathways+ko01110//Biosynthesis of secondary metabolites+ko00941//Flavonoid biosynthesis	GO:0009058//biosynthetic process;GO:0008152//metabolic process;GO:0016747//acyltransferase activity, transferring groups other than amino-acyl groups;GO:0016740//transferase activity;GO:0003824//catalytic activity;GO:0016746//acyltransferase activity;
arahy.Tifrunner.gnm2.ann1.95I963	1.383	2.776	1.01029	0.000315427	5.15716e-06	arahy.Tifrunner.gnm2.ann1.95I963	arahy.Tifrunner.gnm2.ann1.95I963.1	Known_gene	1	10139270	10141695	arahy.Tifrunner.gnm2.chr11	-	2426	2103	2.47	2.42	3.44	1.34	1.29	1.52	7	7.01	7.11	6.87	6.06	7.38	1.01029	0.000315427	5.15716e-06	-1.24676	3.4264e-16	2.01884e-17	-2.23907	1.47096e-36	4.59782e-38	0.0255758	0.984853	0.823606	NP_001363144.1	5.4e-281	putative stilbene synthase 2 [Arachis hypogaea]				K00660//chalcone synthase [EC:2.3.1.74]+ko04712//Circadian rhythm - plant+ko01100//Metabolic pathways+ko01110//Biosynthesis of secondary metabolites+ko00941//Flavonoid biosynthesis	GO:0009058//biosynthetic process;GO:0008152//metabolic process;GO:0050350//trihydroxystilbene synthase activity;GO:0016740//transferase activity;GO:0003824//catalytic activity;GO:0016746//acyltransferase activity;GO:0016747//acyltransferase activity, transferring groups other than amino-acyl groups;
arahy.Tifrunner.gnm2.ann1.QNY1X4	0.763	0.06	-3.99419	2.86952e-05	3.42767e-07	arahy.Tifrunner.gnm2.ann1.QNY1X4	arahy.Tifrunner.gnm2.ann1.QNY1X4.1	Known_gene	1	34256224	34262953	arahy.Tifrunner.gnm2.chr09	-	6730	2088	0.07	0.11	0	0.64	1	0.65	1.51	1.61	1.43	1.04	0.84	0.66	-3.99419	2.86952e-05	3.42767e-07	-4.89945	6.33112e-11	5.16195e-12	-0.0798155	0.905517	0.823528	0.82978	0.067201	0.003832	XP_015939822.1	0	putative UDP-glucuronate:xylan alpha-glucuronosyltransferase 4 [Arachis duranensis]				K20890//xylan alpha-glucuronosyltransferase [EC:2.4.1.-]	GO:0031224//intrinsic component of membrane;GO:0016021//integral component of membrane;GO:0016020//membrane;GO:0110165//cellular anatomical entity;GO:0016740//transferase activity;GO:0003824//catalytic activity;GO:0016757//glycosyltransferase activity;
arahy.Tifrunner.gnm2.ann1.B572PV	0.553	0	-6.32673	0.000164354	2.48755e-06	arahy.Tifrunner.gnm2.ann1.B572PV	arahy.Tifrunner.gnm2.ann1.B572PV.1	Known_gene	1	4900709	4904493	arahy.Tifrunner.gnm2.chr06	+	3785	1635	0	0	0	0.41	0.46	0.79	0	0.03	0.03	0	0.11	0	-6.32673	0.000164354	2.48755e-06	-1.6639	0.86667	0.680504	4.49476	0.000864051	0.000178052	-0.157485	0.99501	0.959594	XP_025603652.1	0	putative UDP-glucuronate:xylan alpha-glucuronosyltransferase 4 [Arachis hypogaea]				K20890//xylan alpha-glucuronosyltransferase [EC:2.4.1.-]	GO:0010383//cell wall polysaccharide metabolic process;GO:0009059//macromolecule biosynthetic process;GO:0044237//cellular metabolic process;GO:0033692//cellular polysaccharide biosynthetic process;GO:0008152//metabolic process;GO:0044085//cellular component biogenesis;GO:0005975//carbohydrate metabolic process;GO:0044249//cellular biosynthetic process;GO:0044260//cellular macromolecule metabolic…
arahy.Tifrunner.gnm2.ann1.UXK99M	0	0.293	20.92	8.39369e-06	8.73312e-08	arahy.Tifrunner.gnm2.ann1.UXK99M	arahy.Tifrunner.gnm2.ann1.UXK99M.1	Known_gene	1	4425145	4436409	arahy.Tifrunner.gnm2.chr04	+	11265	6818	0	0.88	0	0	0	0	3.91	8.81	9.25	4.27	3.38	0.03	20.92	8.39369e-06	8.73312e-08	-4.55106	0.199798	0.0798272	-10.6411	0.000270885	5.1048e-05	1.48973	0.889677	0.299979	QHO37289.1	2.64e-174	Receptor-like protein [Arachis hypogaea]				K08066//nuclear transcription factor Y, gamma	GO:0016021//integral component of membrane;GO:0016020//membrane;GO:0110165//cellular anatomical entity;GO:0031224//intrinsic component of membrane;
arahy.Tifrunner.gnm2.ann1.BDJ8VI	3.943	5.873	1.11105	1.52732e-09	7.28102e-12	arahy.Tifrunner.gnm2.ann1.BDJ8VI	arahy.Tifrunner.gnm2.ann1.BDJ8VI.2,arahy.Tifrunner.gnm2.ann1.BDJ8VI.3,arahy.Tifrunner.gnm2.ann1.BDJ8VI.1,arahy.Tifrunner.gnm2.ann1.BDJ8VI.4	Known_gene	4	11393637	11404953	arahy.Tifrunner.gnm2.chr04	-	11317	2572	4.56	6.4	6.66	3.82	3.07	4.94	7.77	7.74	8.15	8.34	8.53	9.22	1.11105	1.52732e-09	7.28102e-12	-0.394822	0.00770509	0.00180039	-1.65711	1.46571e-31	5.19918e-33	-0.144286	0.73933	0.177105	ADJ17769.1	4.07e-33	resveratrol synthase, partial [Arachis hypogaea]				K00660//chalcone synthase [EC:2.3.1.74]+ko04712//Circadian rhythm - plant+ko01100//Metabolic pathways+ko01110//Biosynthesis of secondary metabolites+ko00941//Flavonoid biosynthesis;K00660//chalcone synthase [EC:2.3.1.74]+ko04712//Circadian rhythm - plant+ko01100//Metabolic pathways+ko01110//Biosynthesis of secondary metabolites+ko00941//Flavonoid biosynthesis;K00660//chalcone synthase [EC:2.3.1.7…	GO:0016053//organic acid biosynthetic process;GO:0032787//monocarboxylic acid metabolic process;GO:0071704//organic substance metabolic process;GO:0044281//small molecule metabolic process;GO:0044283//small molecule biosynthetic process;GO:0008152//metabolic process;GO:0006082//organic acid metabolic process;GO:0043436//oxoacid metabolic process;GO:0019752//carboxylic acid metabolic process;GO:00…
arahy.Tifrunner.gnm2.ann1.8E3F1S	0.76	0	-7.34696	6.49631e-07	5.04358e-09	arahy.Tifrunner.gnm2.ann1.8E3F1S	arahy.Tifrunner.gnm2.ann1.8E3F1S.1	Known_gene	1	12016258	12019677	arahy.Tifrunner.gnm2.chr08	-	3420	2323	0	0	0	0.82	0.49	0.97	0.12	0.09	0	0	0	0.1	-7.34696	6.49631e-07	5.04358e-09	-3.52866	0.368793	0.177442	4.92774	1.12922e-06	1.5133e-07	1.10291	0.984853	0.576469	XP_015934701.1	4.23e-278	RHOMBOID-like protein 8 [Arachis duranensis]					GO:0016020//membrane;GO:0110165//cellular anatomical entity;GO:0031224//intrinsic component of membrane;GO:0016021//integral component of membrane;GO:0008233//peptidase activity;GO:0016787//hydrolase activity;GO:0003824//catalytic activity;GO:0017171//serine hydrolase activity;GO:0004175//endopeptidase activity;GO:0140096//catalytic activity, acting on a protein;GO:0008236//serine-type peptidase …
arahy.Tifrunner.gnm2.ann1.5X7K37	0.746	0.146	-2.46538	0.000352088	5.85867e-06	arahy.Tifrunner.gnm2.ann1.5X7K37	arahy.Tifrunner.gnm2.ann1.5X7K37.1,arahy.Tifrunner.gnm2.ann1.5X7K37.2	Known_gene	2	127979661	127983103	arahy.Tifrunner.gnm2.chr17	-	3443	2293	0.09	0.2	0.15	0.63	0.87	0.74	0.18	0.08	0.07	0	0.08	0	-2.46538	0.000352088	5.85867e-06	0.595775	0.781527	0.542394	4.8144	2.1024e-06	2.90852e-07	1.76673	0.858428	0.268825	XP_016165693.2	2.95e-278	RHOMBOID-like protein 8 [Arachis ipaensis]				K00729//dolichyl-phosphate beta-glucosyltransferase [EC:2.4.1.117]+ko00510//N-Glycan biosynthesis+ko01100//Metabolic pathways	GO:0016021//integral component of membrane;GO:0031224//intrinsic component of membrane;GO:0016020//membrane;GO:0110165//cellular anatomical entity;GO:0008236//serine-type peptidase activity;GO:0004175//endopeptidase activity;GO:0140096//catalytic activity, acting on a protein;GO:0017171//serine hydrolase activity;GO:0003824//catalytic activity;GO:0004252//serine-type endopeptidase activity;GO:000…
arahy.Tifrunner.gnm2.ann1.X2213I	2.223	5.613	1.35438	0.0239547	0.000871781	arahy.Tifrunner.gnm2.ann1.X2213I	arahy.Tifrunner.gnm2.ann1.X2213I.1	Known_gene	1	5008688	5009104	arahy.Tifrunner.gnm2.chr10	+	417	417	6.37	5.84	4.63	2.83	1.03	2.81	8.92	13.62	6.8	5.64	6.36	3.77	1.35438	0.0239547	0.000871781	-0.715421	0.046411	0.0137705	-1.19906	0.0163706	0.00456474	0.877177	0.0617396	0.00343249	XP_015943500.1	3.77e-44	RNA-binding protein 12 [Arachis duranensis]
arahy.Tifrunner.gnm2.ann1.IE6GXI	3.383	9.46	1.47872	6.43522e-22	7.69861e-25	arahy.Tifrunner.gnm2.ann1.IE6GXI	arahy.Tifrunner.gnm2.ann1.IE6GXI.1	Known_gene	1	13524620	13529020	arahy.Tifrunner.gnm2.chr11	+	4401	1650	9.47	10.13	8.78	3.38	2.97	3.8	6.71	6.32	5.95	2.67	2.91	3.11	1.47872	6.43522e-22	7.69861e-25	0.677741	1.79852e-07	1.98748e-08	0.297458	0.264627	0.122886	1.10499	9.94995e-10	8.3128e-12	XP_025627003.1	2.5e-238	salicylate carboxymethyltransferase [Arachis hypogaea]				K21483//salicylate 1-O-methyltransferase [EC:2.1.1.274]	GO:0008152//metabolic process;GO:0032259//methylation;GO:0016740//transferase activity;GO:0043169//cation binding;GO:0003824//catalytic activity;GO:0008168//methyltransferase activity;GO:0005488//binding;GO:0016741//transferase activity, transferring one-carbon groups;GO:0043167//ion binding;GO:0046872//metal ion binding;
arahy.Tifrunner.gnm2.ann1.7U017G	1.37	8.5	2.62265	3.47375e-63	8.81518e-67	arahy.Tifrunner.gnm2.ann1.7U017G	arahy.Tifrunner.gnm2.ann1.7U017G.1	Known_gene	1	7460255	7466356	arahy.Tifrunner.gnm2.chr09	-	6102	2380	8.5	8.75	8.25	1.24	1.52	1.35	11.05	10.92	10.45	4.74	5.2	5.12	2.62265	3.47375e-63	8.81518e-67	-0.249058	0.0207029	0.00544477	-1.80338	2.16677e-24	9.68877e-26	1.07596	4.43556e-23	1.33504e-25	XP_025618118.1	0	seed linoleate 9S-lipoxygenase-3 [Arachis hypogaea]				K15718//linoleate 9S-lipoxygenase [EC:1.13.11.58]+ko00591//Linoleic acid metabolism	GO:1901576//organic substance biosynthetic process;GO:0016053//organic acid biosynthetic process;GO:0006631//fatty acid metabolic process;GO:0008152//metabolic process;GO:0031408//oxylipin biosynthetic process;GO:0044238//primary metabolic process;GO:0031407//oxylipin metabolic process;GO:0043436//oxoacid metabolic process;GO:0072330//monocarboxylic acid biosynthetic process;GO:0006633//fatty aci…
arahy.Tifrunner.gnm2.ann1.GU7FRK	0.323	2.546	3.00747	3.78424e-20	4.87014e-23	arahy.Tifrunner.gnm2.ann1.GU7FRK	arahy.Tifrunner.gnm2.ann1.GU7FRK.1	Known_gene	1	9809995	9817395	arahy.Tifrunner.gnm2.chr19	-	7401	2482	2.35	2.47	2.82	0.14	0.43	0.4	3.1	3.46	3.14	1.5	1.32	1.51	3.00747	3.78424e-20	4.87014e-23	-0.254275	0.262325	0.112981	-2.11918	1.2845e-08	1.3962e-09	1.1507	4.18879e-08	4.21018e-10	XP_016175283.1	0	seed linoleate 9S-lipoxygenase-3 isoform X1 [Arachis ipaensis]				K15718//linoleate 9S-lipoxygenase [EC:1.13.11.58]+ko00591//Linoleic acid metabolism	GO:0044237//cellular metabolic process;GO:0006629//lipid metabolic process;GO:0044281//small molecule metabolic process;GO:0046394//carboxylic acid biosynthetic process;GO:0006631//fatty acid metabolic process;GO:0031408//oxylipin biosynthetic process;GO:0008610//lipid biosynthetic process;GO:0044249//cellular biosynthetic process;GO:0009987//cellular process;GO:0071704//organic substance metabol…
arahy.Tifrunner.gnm2.ann1.XSVY15	0.126	0.523	2.0712	0.0329648	0.00132113	arahy.Tifrunner.gnm2.ann1.XSVY15	arahy.Tifrunner.gnm2.ann1.XSVY15.1	Known_gene	1	7477070	7484607	arahy.Tifrunner.gnm2.chr09	+	7538	2223	0.43	0.74	0.4	0.13	0.2	0.05	0.52	0.64	0.68	0.21	0.34	0.45	2.0712	0.0329648	0.00132113	-0.150121	0.891621	0.715944	-1.34678	0.17244	0.0719137	0.88509	0.42064	0.0564682	XP_025618120.1	0	seed linoleate 9S-lipoxygenase-3 isoform X2 [Arachis hypogaea]				K15718//linoleate 9S-lipoxygenase [EC:1.13.11.58]+ko00591//Linoleic acid metabolism	GO:0071704//organic substance metabolic process;GO:0043436//oxoacid metabolic process;GO:0031407//oxylipin metabolic process;GO:0044283//small molecule biosynthetic process;GO:0019752//carboxylic acid metabolic process;GO:0072330//monocarboxylic acid biosynthetic process;GO:0008152//metabolic process;GO:1901576//organic substance biosynthetic process;GO:0032787//monocarboxylic acid metabolic proc…
arahy.Tifrunner.gnm2.ann1.3MI4YM	0.263	0.706	1.4362	0.0493326	0.00221317	arahy.Tifrunner.gnm2.ann1.3MI4YM	arahy.Tifrunner.gnm2.ann1.3MI4YM.1	Known_gene	1	51000692	51004328	arahy.Tifrunner.gnm2.chr13	+	3637	2259	0.87	0.7	0.55	0.36	0.15	0.28	1.42	1.11	1.17	1.28	0.84	0.95	1.4362	0.0493326	0.00221317	-0.720146	0.0588374	0.0181975	-1.9223	3.96155e-05	6.52245e-06	0.242325	0.951278	0.384516	XP_016189071.1	1.48e-288	serine/threonine-protein kinase RIPK [Arachis ipaensis]				K00924//kinase [EC:2.7.1.-]	GO:0032559//adenyl ribonucleotide binding;GO:1901363//heterocyclic compound binding;GO:0036094//small molecule binding;GO:0016740//transferase activity;GO:0032555//purine ribonucleotide binding;GO:0016773//phosphotransferase activity, alcohol group as acceptor;GO:0097367//carbohydrate derivative binding;GO:0097159//organic cyclic compound binding;GO:0005524//ATP binding;GO:0003824//catalytic acti…
arahy.Tifrunner.gnm2.ann1.161DVK	3.386	1.18	-1.54425	2.08489e-05	2.39595e-07	arahy.Tifrunner.gnm2.ann1.161DVK	arahy.Tifrunner.gnm2.ann1.161DVK.1	Known_gene	1	125573056	125575188	arahy.Tifrunner.gnm2.chr04	+	2133	1157	1.1	0.86	1.58	3.62	2.89	3.65	0	0	0	0	0	0	-1.54425	2.08489e-05	2.39595e-07	7.08432	2.71159e-07	3.04974e-08	8.49395	2.38272e-11	2.06235e-12				XP_025692285.1	8.66e-196	short-chain dehydrogenase reductase ATA1-like [Arachis hypogaea]				K09841//xanthoxin dehydrogenase [EC:1.1.1.288]+ko00906//Carotenoid biosynthesis+ko01100//Metabolic pathways+ko01110//Biosynthesis of secondary metabolites	GO:0003824//catalytic activity;GO:0016491//oxidoreductase activity;
arahy.Tifrunner.gnm2.ann1.1JZQ8B	0.48	0	-5.60098	0.00583417	0.000158626	arahy.Tifrunner.gnm2.ann1.1JZQ8B	arahy.Tifrunner.gnm2.ann1.1JZQ8B.1	Known_gene	1	139900382	139902161	arahy.Tifrunner.gnm2.chr14	+	1780	1157	0	0	0	0.75	0.19	0.5	0	0	0	0	0	0	-5.60098	0.00583417	0.000158626				5.62654	0.000740012	0.000150792				XP_016196827.2	4.46e-136	short-chain dehydrogenase reductase ATA1-like [Arachis ipaensis]				K09841//xanthoxin dehydrogenase [EC:1.1.1.288]+ko00906//Carotenoid biosynthesis+ko01100//Metabolic pathways+ko01110//Biosynthesis of secondary metabolites	GO:0003824//catalytic activity;GO:0016491//oxidoreductase activity;
arahy.Tifrunner.gnm2.ann1.QCM6US	2.443	0.676	-1.92294	0.000112431	1.62219e-06	arahy.Tifrunner.gnm2.ann1.QCM6US	arahy.Tifrunner.gnm2.ann1.QCM6US.1	Known_gene	1	139925122	139927134	arahy.Tifrunner.gnm2.chr14	+	2013	1158	0.34	1.19	0.5	2.61	2.71	2.01	0	0	0	0	0	0	-1.92294	0.000112431	1.62219e-06	6.23288	5.3352e-05	8.13079e-06	8.01874	5.39882e-10	5.2247e-11				XP_020975903.1	4.46e-196	short-chain dehydrogenase reductase ATA1-like [Arachis ipaensis]				K09841//xanthoxin dehydrogenase [EC:1.1.1.288]+ko00906//Carotenoid biosynthesis+ko01100//Metabolic pathways+ko01110//Biosynthesis of secondary metabolites	GO:0003824//catalytic activity;GO:0016491//oxidoreductase activity;
arahy.Tifrunner.gnm2.ann1.JF7GVB	0.136	1.286	3.39313	3.45719e-05	4.23016e-07	arahy.Tifrunner.gnm2.ann1.JF7GVB	arahy.Tifrunner.gnm2.ann1.JF7GVB.1	Known_gene	1	8913139	8916641	arahy.Tifrunner.gnm2.chr08	+	3503	1311	1.38	1.05	1.43	0.1	0	0.31	0.69	0.46	0.74	0	0	0	3.39313	3.45719e-05	4.23016e-07	1.17689	0.0189819	0.00494086	3.89432	0.233627	0.104906	6.08903	0.000373078	8.1598e-06	QHO29821.1	8.88e-258	Stearoyl-[acyl-carrier-protein] 9-desaturase 6 [Arachis hypogaea]			Leucine-rich receptor-like protein kinase family protein (best arabidopsis hit); systemin receptor SR160 precursor, putative, expressed (best rice hit)	K03921//acyl-[acyl-carrier-protein] desaturase [EC:1.14.19.2 1.14.19.11 1.14.19.26]+ko01100//Metabolic pathways+ko00061//Fatty acid biosynthesis+ko01212//Fatty acid metabolism+ko01040//Biosynthesis of unsaturated fatty acids	GO:0032787//monocarboxylic acid metabolic process;GO:0043436//oxoacid metabolic process;GO:0016053//organic acid biosynthetic process;GO:0044249//cellular biosynthetic process;GO:0044237//cellular metabolic process;GO:0046394//carboxylic acid biosynthetic process;GO:0019752//carboxylic acid metabolic process;GO:0044283//small molecule biosynthetic process;GO:1901576//organic substance biosyntheti…
arahy.Tifrunner.gnm2.ann1.END433	3.836	7.836	1.02032	3.03454e-10	1.2541e-12	arahy.Tifrunner.gnm2.ann1.END433	arahy.Tifrunner.gnm2.ann1.END433.1	Known_gene	1	3652693	3656702	arahy.Tifrunner.gnm2.chr09	-	4010	1655	7.7	8.03	7.78	3.87	4.3	3.34	16.21	15.17	14.12	11.41	9.54	11.73	1.02032	3.03454e-10	1.2541e-12	-0.855061	1.57874e-15	9.6262e-17	-1.43567	1.47589e-23	6.82109e-25	0.446757	0.000437672	9.79612e-06	XP_025617799.1	8e-194	stem 28 kDa glycoprotein [Arachis hypogaea]				K20728//vegetative storage protein 2+ko04016//MAPK signaling pathway - plant	GO:0016788//hydrolase activity, acting on ester bonds;GO:0042578//phosphoric ester hydrolase activity;GO:0016787//hydrolase activity;GO:0016791//phosphatase activity;GO:0045735//nutrient reservoir activity;GO:0003993//acid phosphatase activity;GO:0003824//catalytic activity;
arahy.Tifrunner.gnm2.ann1.QVKQ5Y	0.53	2.53	2.29217	5.91836e-10	2.62829e-12	arahy.Tifrunner.gnm2.ann1.QVKQ5Y	arahy.Tifrunner.gnm2.ann1.QVKQ5Y.1	Known_gene	1	12922134	12924354	arahy.Tifrunner.gnm2.chr14	+	2221	1887	1.66	3.25	2.68	0.46	0.41	0.72	3.09	2.08	2.81	1.16	0.78	0.61	2.29217	5.91836e-10	2.62829e-12	0.0222193	0.96926	0.922805	-0.637477	0.27777	0.130913	1.63664	2.92912e-07	3.37688e-09	XP_025646382.1	9.43e-283	stilbene synthase 1-like [Arachis hypogaea]				K00660//chalcone synthase [EC:2.3.1.74]+ko04712//Circadian rhythm - plant+ko01100//Metabolic pathways+ko01110//Biosynthesis of secondary metabolites+ko00941//Flavonoid biosynthesis	GO:0008152//metabolic process;GO:0009058//biosynthetic process;GO:0016747//acyltransferase activity, transferring groups other than amino-acyl groups;GO:0003824//catalytic activity;GO:0016740//transferase activity;GO:0016746//acyltransferase activity;
arahy.Tifrunner.gnm2.ann1.EPR46C	1.193	2.843	1.26837	5.44699e-05	7.11864e-07	arahy.Tifrunner.gnm2.ann1.EPR46C	arahy.Tifrunner.gnm2.ann1.EPR46C.1,arahy.Tifrunner.gnm2.ann1.EPR46C.2	Known_gene	2	11288907	11291272	arahy.Tifrunner.gnm2.chr04	+	2366	2025	2.43	3.13	2.97	1.52	1.2	0.86	3.36	4.31	4.44	4.34	3.67	4.14	1.26837	5.44699e-05	7.11864e-07	-0.404195	0.092364	0.0312179	-1.71397	1.98844e-12	1.60023e-13	-0.0343006	0.985854	0.841069	XP_015959445.1	1.51e-281	stilbene synthase 3 [Arachis duranensis]				K00660//chalcone synthase [EC:2.3.1.74]+ko04712//Circadian rhythm - plant+ko01100//Metabolic pathways+ko01110//Biosynthesis of secondary metabolites+ko00941//Flavonoid biosynthesis;K00660//chalcone synthase [EC:2.3.1.74]+ko04712//Circadian rhythm - plant+ko01100//Metabolic pathways+ko01110//Biosynthesis of secondary metabolites+ko00941//Flavonoid biosynthesis	GO:0008152//metabolic process;GO:0009058//biosynthetic process;GO:0016747//acyltransferase activity, transferring groups other than amino-acyl groups;GO:0016740//transferase activity;GO:0003824//catalytic activity;GO:0016746//acyltransferase activity;
arahy.Tifrunner.gnm2.ann1.YZ4W1Q	0.546	1.356	1.33108	0.00720592	0.000203107	arahy.Tifrunner.gnm2.ann1.YZ4W1Q	arahy.Tifrunner.gnm2.ann1.YZ4W1Q.1	Known_gene	1	13226398	13228582	arahy.Tifrunner.gnm2.chr14	-	2185	1832	1.22	1.32	1.53	0.42	0.72	0.5	5.44	4.83	4.18	5.27	3.92	4.54	1.33108	0.00720592	0.000203107	-1.73347	3.77439e-16	2.23271e-17	-3.02867	1.38186e-27	5.51663e-29	0.0392701	0.984853	0.801845	XP_016197780.1	2.65e-282	stilbene synthase 3 [Arachis ipaensis]				K00660//chalcone synthase [EC:2.3.1.74]+ko04712//Circadian rhythm - plant+ko01100//Metabolic pathways+ko01110//Biosynthesis of secondary metabolites+ko00941//Flavonoid biosynthesis
arahy.Tifrunner.gnm2.ann1.TF0YG1	1.4	3.16	1.17924	2.8484e-06	2.59439e-08	arahy.Tifrunner.gnm2.ann1.TF0YG1	arahy.Tifrunner.gnm2.ann1.TF0YG1.1	Known_gene	1	3140585	3143008	arahy.Tifrunner.gnm2.chr01	+	2424	2099	3.01	3.17	3.3	1.52	1.02	1.66	5.97	7.58	6.56	7.34	6.8	7.56	1.17924	2.8484e-06	2.59439e-08	-0.989737	5.49527e-11	4.44482e-12	-2.31927	2.53065e-39	7.30131e-41	-0.141135	0.818425	0.233651	XP_025688727.1	3.66e-281	stilbene synthase 3-like [Arachis hypogaea]				K00660//chalcone synthase [EC:2.3.1.74]+ko04712//Circadian rhythm - plant+ko01100//Metabolic pathways+ko01110//Biosynthesis of secondary metabolites+ko00941//Flavonoid biosynthesis	GO:0009058//biosynthetic process;GO:0008152//metabolic process;GO:0016747//acyltransferase activity, transferring groups other than amino-acyl groups;GO:0050350//trihydroxystilbene synthase activity;GO:0003824//catalytic activity;GO:0016740//transferase activity;GO:0016746//acyltransferase activity;
arahy.Tifrunner.gnm2.ann1.21U9AI	0.043	0.323	3.15131	0.0125969	0.000400971	arahy.Tifrunner.gnm2.ann1.21U9AI	arahy.Tifrunner.gnm2.ann1.21U9AI.1	Known_gene	1	120817397	120829002	arahy.Tifrunner.gnm2.chr04	+	11606	2679	0.32	0.32	0.33	0.03	0.1	0	0.36	0.3	0.28	0	0	0.09	3.15131	0.0125969	0.000400971	0.158112	0.913109	0.745446	0.669479	0.904101	0.768781	3.71316	0.0114598	0.00042687	XP_025696504.1	0	subtilisin-like protease Glyma18g48580 [Arachis hypogaea]				K13199//plasminogen activator inhibitor 1 RNA-binding protein;K15333//tRNA guanosine-2'-O-methyltransferase [EC:2.1.1.34];K03233//elongation factor 1-gamma;K13124//mitogen-activated protein kinase organizer 1;K12663//Delta3,5-Delta2,4-dienoyl-CoA isomerase [EC:5.3.3.21]+ko04146//Peroxisome	GO:0004175//endopeptidase activity;GO:0140096//catalytic activity, acting on a protein;GO:0004252//serine-type endopeptidase activity;GO:0008233//peptidase activity;GO:0008236//serine-type peptidase activity;GO:0017171//serine hydrolase activity;GO:0003824//catalytic activity;GO:0016787//hydrolase activity;
arahy.Tifrunner.gnm2.ann1.M9IPMG	0	0.186	5.28303	0.0189766	0.000659052	arahy.Tifrunner.gnm2.ann1.M9IPMG	arahy.Tifrunner.gnm2.ann1.M9IPMG.1	Known_gene	1	28834087	28836393	arahy.Tifrunner.gnm2.chr16	-	2307	2307	0.11	0.24	0.21	0	0	0	0.17	0.17	0.06	0	0	0	5.28303	0.0189766	0.000659052	0.644472	0.685507	0.435599				4.64326	0.119734	0.00827787	XP_016207595.1	0	subtilisin-like protease SBT1.2 [Arachis ipaensis]				K15333//tRNA guanosine-2'-O-methyltransferase [EC:2.1.1.34];K13199//plasminogen activator inhibitor 1 RNA-binding protein;K03233//elongation factor 1-gamma;K13124//mitogen-activated protein kinase organizer 1;K12663//Delta3,5-Delta2,4-dienoyl-CoA isomerase [EC:5.3.3.21]+ko04146//Peroxisome	GO:0017171//serine hydrolase activity;GO:0016787//hydrolase activity;GO:0140096//catalytic activity, acting on a protein;GO:0008236//serine-type peptidase activity;GO:0004252//serine-type endopeptidase activity;GO:0003824//catalytic activity;GO:0008233//peptidase activity;GO:0004175//endopeptidase activity;
arahy.Tifrunner.gnm2.ann1.LUT726	0.426	0.1	-2.21784	0.0155104	0.000516179	arahy.Tifrunner.gnm2.ann1.LUT726	arahy.Tifrunner.gnm2.ann1.LUT726.1	Known_gene	1	5447381	5451625	arahy.Tifrunner.gnm2.chr02	-	4245	2662	0.1	0.15	0.05	0.48	0.4	0.4	0.03	0	0.04	0.13	0.12	0.05	-2.21784	0.0155104	0.000516179	2.16134	0.307958	0.139172	2.24606	0.00185666	0.000410842	-2.12325	0.684183	0.145238	XP_025639481.1	0	subtilisin-like protease SBT1.9 [Arachis hypogaea]				K15333//tRNA guanosine-2'-O-methyltransferase [EC:2.1.1.34];K13199//plasminogen activator inhibitor 1 RNA-binding protein;K03233//elongation factor 1-gamma;K13124//mitogen-activated protein kinase organizer 1	GO:0008236//serine-type peptidase activity;GO:0004175//endopeptidase activity;GO:0004252//serine-type endopeptidase activity;GO:0008233//peptidase activity;GO:0140096//catalytic activity, acting on a protein;GO:0003824//catalytic activity;GO:0017171//serine hydrolase activity;GO:0016787//hydrolase activity;
arahy.Tifrunner.gnm2.ann1.C2XN8V	1.133	0.326	-1.88091	0.00022906	3.57899e-06	arahy.Tifrunner.gnm2.ann1.C2XN8V	arahy.Tifrunner.gnm2.ann1.C2XN8V.1	Known_gene	1	106651028	106653162	arahy.Tifrunner.gnm2.chr03	+	2135	2052	0.44	0.29	0.25	1.11	1.01	1.28	0.18	0.2	0.56	0.27	0.09	0.39	-1.88091	0.00022906	3.57899e-06	0.125022	0.924378	0.84119	2.26039	2.3497e-06	3.27613e-07	0.258897	0.984853	0.708511	XP_015955428.1	0	sugar carrier protein C-like [Arachis duranensis]				K24193//MFS transporter, SP family, sugar:H+ symporter	GO:0031224//intrinsic component of membrane;GO:0016020//membrane;GO:0016021//integral component of membrane;GO:0110165//cellular anatomical entity;GO:0015144//carbohydrate transmembrane transporter activity;GO:0005215//transporter activity;GO:0051119//sugar transmembrane transporter activity;GO:0015145//monosaccharide transmembrane transporter activity;GO:0022857//transmembrane transporter activi…
arahy.Tifrunner.gnm2.ann1.DVK8Y6	1.043	0.06	-4.10595	0.000187258	2.85526e-06	arahy.Tifrunner.gnm2.ann1.DVK8Y6	arahy.Tifrunner.gnm2.ann1.DVK8Y6.1	Known_gene	1	102681097	102682940	arahy.Tifrunner.gnm2.chr04	+	1844	1336	0	0.18	0	0.82	1.38	0.93	0	0	0	0	0	0	-4.10595	0.000187258	2.85526e-06	3.03042	0.658208	0.409235	6.99202	3.50179e-07	4.41817e-08				QHO39058.1	4.54e-245	Tetraketide alpha-pyrone reductase [Arachis hypogaea]				K13082//bifunctional dihydroflavonol 4-reductase/flavanone 4-reductase [EC:1.1.1.219 1.1.1.234]+ko01100//Metabolic pathways+ko01110//Biosynthesis of secondary metabolites+ko00941//Flavonoid biosynthesis
arahy.Tifrunner.gnm2.ann1.C4VG4L	2.276	0.306	-2.94889	2.1697e-08	1.29783e-10	arahy.Tifrunner.gnm2.ann1.C4VG4L	arahy.Tifrunner.gnm2.ann1.C4VG4L.1	Known_gene	1	80435134	80436922	arahy.Tifrunner.gnm2.chr07	-	1789	1231	0.43	0.32	0.17	2.51	2.33	1.99	0	0	0.08	0	0	0	-2.94889	2.1697e-08	1.29783e-10	4.22389	0.0270735	0.00737828	8.00134	5.84435e-10	5.67383e-11	0.833859	0.984853	0.838077	XP_025611473.1	1.46e-223	tetraketide alpha-pyrone reductase 1 [Arachis hypogaea]				K09753//cinnamoyl-CoA reductase [EC:1.2.1.44]+ko01100//Metabolic pathways+ko01110//Biosynthesis of secondary metabolites+ko00940//Phenylpropanoid biosynthesis
arahy.Tifrunner.gnm2.ann1.IA0TUX	2.803	0.053	-6.01433	1.30173e-09	6.06399e-12	arahy.Tifrunner.gnm2.ann1.IA0TUX	arahy.Tifrunner.gnm2.ann1.IA0TUX.1	Known_gene	1	1295000	1296572	arahy.Tifrunner.gnm2.chr18	+	1573	1375	0	0.11	0.05	2.66	2.73	3.02	0	0	0	0	0	0	-6.01433	1.30173e-09	6.06399e-12	2.61252	0.752935	0.507327	8.48321	2.46451e-11	2.1376e-12				XP_016171354.2	6.42e-244	tetraketide alpha-pyrone reductase 1-like [Arachis ipaensis]				K09753//cinnamoyl-CoA reductase [EC:1.2.1.44]+ko01100//Metabolic pathways+ko01110//Biosynthesis of secondary metabolites+ko00940//Phenylpropanoid biosynthesis;K13082//bifunctional dihydroflavonol 4-reductase/flavanone 4-reductase [EC:1.1.1.219 1.1.1.234]+ko01100//Metabolic pathways+ko01110//Biosynthesis of secondary metabolites+ko00941//Flavonoid biosynthesis
arahy.Tifrunner.gnm2.ann1.T6X3LK	1.533	0.033	-6.01361	2.33199e-06	2.09237e-08	arahy.Tifrunner.gnm2.ann1.T6X3LK	arahy.Tifrunner.gnm2.ann1.T6X3LK.1	Known_gene	1	111644461	111646512	arahy.Tifrunner.gnm2.chr14	+	2052	1663	0	0	0.1	1.61	1.52	1.47	0	0	0	0	0	0	-6.01361	2.33199e-06	2.09237e-08	2.02198	0.8304	0.616507	7.8973	1.10313e-09	1.09628e-10				XP_016195876.2	2.16e-224	tetraketide alpha-pyrone reductase 1-like [Arachis ipaensis]				K09753//cinnamoyl-CoA reductase [EC:1.2.1.44]+ko01100//Metabolic pathways+ko01110//Biosynthesis of secondary metabolites+ko00940//Phenylpropanoid biosynthesis
arahy.Tifrunner.gnm2.ann1.IXH11T	0.46	0.026	-4.3398	0.000459312	8.00085e-06	arahy.Tifrunner.gnm2.ann1.IXH11T	arahy.Tifrunner.gnm2.ann1.IXH11T.1	Known_gene	1	143928840	143934723	arahy.Tifrunner.gnm2.chr13	-	5884	2615	0	0.03	0.05	0.53	0.42	0.43	0.06	0.06	0.04	0.12	0	0.09	-4.3398	0.000459312	8.00085e-06	-0.835305	0.854702	0.651171	2.78229	0.000285697	5.40097e-05	-0.710874	0.984853	0.610316	QHO04082.1	0	Topless-related protein [Arachis hypogaea]				K14558//periodic tryptophan protein 2+ko03008//Ribosome biogenesis in eukaryotes
arahy.Tifrunner.gnm2.ann1.GHW83A	0.41	0.116	-1.95076	0.0432868	0.00187839	arahy.Tifrunner.gnm2.ann1.GHW83A	arahy.Tifrunner.gnm2.ann1.GHW83A.1	Known_gene	1	141836041	141841780	arahy.Tifrunner.gnm2.chr03	-	5740	2655	0.11	0.15	0.09	0.56	0.3	0.37	0.17	0.11	0.21	0.15	0.18	0.09	-1.95076	0.0432868	0.00187839	-0.490573	0.785521	0.547355	1.61495	0.0211243	0.00609966	0.162502	0.984853	0.831387	XP_025641238.1	0	topless-related protein 1 [Arachis hypogaea]				K14558//periodic tryptophan protein 2+ko03008//Ribosome biogenesis in eukaryotes
arahy.Tifrunner.gnm2.ann1.GJBP3C	1.853	0.373	-2.35928	5.59503e-10	2.45427e-12	arahy.Tifrunner.gnm2.ann1.GJBP3C	arahy.Tifrunner.gnm2.ann1.GJBP3C.1	Known_gene	1	154234901	154239265	arahy.Tifrunner.gnm2.chr19	-	4365	2216	0.51	0.27	0.34	2.2	1.91	1.45	0.16	0.17	0.12	0.06	0.11	0.04	-2.35928	5.59503e-10	2.45427e-12	1.42758	0.0794624	0.0260311	5.15671	1.80417e-14	1.28289e-15	1.37823	0.785459	0.207827	XP_025674351.1	0	transcription factor ABORTED MICROSPORES [Arachis hypogaea]		bHLH		K16190//glucuronokinase [EC:2.7.1.43]+ko01250//Biosynthesis of nucleotide sugars+ko00520//Amino sugar and nucleotide sugar metabolism+ko00040//Pentose and glucuronate interconversions+ko01100//Metabolic pathways+ko00053//Ascorbate and aldarate metabolism;K13422//transcription factor MYC2+ko04016//MAPK signaling pathway - plant+ko04075//Plant hormone signal transduction	GO:0043231//intracellular membrane-bounded organelle;GO:0043226//organelle;GO:0043227//membrane-bounded organelle;GO:0043229//intracellular organelle;GO:0110165//cellular anatomical entity;GO:0005634//nucleus;GO:0005622//intracellular anatomical structure;GO:0046983//protein dimerization activity;GO:0005488//binding;GO:0005515//protein binding;
arahy.Tifrunner.gnm2.ann1.W4LCKL	1.6	0.276	-2.6013	4.50795e-09	2.36964e-11	arahy.Tifrunner.gnm2.ann1.W4LCKL	arahy.Tifrunner.gnm2.ann1.W4LCKL.1	Known_gene	1	114650557	114654924	arahy.Tifrunner.gnm2.chr09	+	4368	2311	0.32	0.15	0.36	1.86	1.9	1.04	0	0	0.03	0.09	0.05	0.04	-2.6013	4.50795e-09	2.36964e-11	5.00884	0.00188782	0.000380428	4.99615	4.47596e-13	3.46852e-14	-2.60319	0.826836	0.240103	XP_025621635.1	0	transcription factor ABORTED MICROSPORES [Arachis hypogaea]		bHLH		K16190//glucuronokinase [EC:2.7.1.43]+ko01250//Biosynthesis of nucleotide sugars+ko00520//Amino sugar and nucleotide sugar metabolism+ko00040//Pentose and glucuronate interconversions+ko01100//Metabolic pathways+ko00053//Ascorbate and aldarate metabolism;K13422//transcription factor MYC2+ko04016//MAPK signaling pathway - plant+ko04075//Plant hormone signal transduction	GO:0043229//intracellular organelle;GO:0043231//intracellular membrane-bounded organelle;GO:0043226//organelle;GO:0043227//membrane-bounded organelle;GO:0005622//intracellular anatomical structure;GO:0110165//cellular anatomical entity;GO:0005634//nucleus;GO:0005488//binding;GO:0005515//protein binding;GO:0046983//protein dimerization activity;
arahy.Tifrunner.gnm2.ann1.UPIP6Z	1.523	0.33	-2.28434	2.33889e-05	2.71328e-07	arahy.Tifrunner.gnm2.ann1.UPIP6Z	arahy.Tifrunner.gnm2.ann1.UPIP6Z.1	Known_gene	1	142337968	142339670	arahy.Tifrunner.gnm2.chr13	-	1703	1527	0.48	0.29	0.22	1.83	1.32	1.42	0.49	0.53	0.2	0.46	1	0.52	-2.28434	2.33889e-05	2.71328e-07	-0.214947	0.913109	0.747246	1.3084	0.00267059	0.00061056	-0.755492	0.742626	0.179059	XP_020975605.1	0	transcription factor bHLH91 isoform X1 [Arachis ipaensis]		bHLH		K01068//acyl-coenzyme A thioesterase 1/2/4 [EC:3.1.2.2]+ko01100//Metabolic pathways+ko01110//Biosynthesis of secondary metabolites+ko00062//Fatty acid elongation+ko01040//Biosynthesis of unsaturated fatty acids;K13422//transcription factor MYC2+ko04016//MAPK signaling pathway - plant+ko04075//Plant hormone signal transduction	GO:0005634//nucleus;GO:0043229//intracellular organelle;GO:0005622//intracellular anatomical structure;GO:0043226//organelle;GO:0043227//membrane-bounded organelle;GO:0043231//intracellular membrane-bounded organelle;GO:0110165//cellular anatomical entity;GO:0005515//protein binding;GO:0046983//protein dimerization activity;GO:0005488//binding;
arahy.Tifrunner.gnm2.ann1.47Q1NW	0.78	0.13	-2.75761	4.85508e-05	6.16906e-07	arahy.Tifrunner.gnm2.ann1.47Q1NW	arahy.Tifrunner.gnm2.ann1.47Q1NW.1	Known_gene	1	126017493	126020268	arahy.Tifrunner.gnm2.chr04	-	2776	2565	0.2	0.04	0.15	0.96	0.92	0.46	0.4	0.52	0.41	1.06	1.56	1.44	-2.75761	4.85508e-05	6.16906e-07	-1.83805	0.0121615	0.00299441	-0.729186	0.0434648	0.01395	-1.64277	1.03874e-05	1.58028e-07	XP_025696948.1	4.62e-173	transcription factor DICHOTOMA [Arachis hypogaea]		TCP			GO:0140110//transcription regulator activity;GO:0003700//DNA-binding transcription factor activity;
arahy.Tifrunner.gnm2.ann1.Q1RL33	1.163	0.326	-1.91558	0.000280902	4.50612e-06	arahy.Tifrunner.gnm2.ann1.Q1RL33	arahy.Tifrunner.gnm2.ann1.Q1RL33.1	Known_gene	1	140464278	140466478	arahy.Tifrunner.gnm2.chr14	-	2201	1994	0.28	0.38	0.32	0.95	0.97	1.57	0.8	0.74	1.23	2.48	1.64	1.33	-1.91558	0.000280902	4.50612e-06	-1.46494	0.00433255	0.000950368	-0.577464	0.120085	0.0463937	-1.01918	0.0176725	0.000719537	XP_025645095.1	8.58e-166	transcription factor DICHOTOMA [Arachis hypogaea]		TCP
arahy.Tifrunner.gnm2.ann1.6V3SWS	2.64	1.053	-1.37124	0.00237274	5.39326e-05	arahy.Tifrunner.gnm2.ann1.6V3SWS	arahy.Tifrunner.gnm2.ann1.6V3SWS.1	Known_gene	1	111396243	111397559	arahy.Tifrunner.gnm2.chr01	+	1317	1317	1.11	1	1.05	1.4	3.64	2.88	3.43	3.33	3.37	4.13	2.97	2.79	-1.37124	0.00237274	5.39326e-05	-1.60306	5.86996e-08	6.15775e-09	-0.233832	0.625016	0.392366	0.00373221	0.9965	0.986048	XP_025618322.1	4.27e-238	transcription factor TCP14 [Arachis hypogaea]		TCP		K16221//transcription factor TCP21 (protein CCA1 HIKING EXPEDITION)+ko04712//Circadian rhythm - plant	GO:0140110//transcription regulator activity;GO:0003700//DNA-binding transcription factor activity;
arahy.Tifrunner.gnm2.ann1.4J5UF2	3.403	1.65	-1.05365	7.61989e-12	2.34802e-14	arahy.Tifrunner.gnm2.ann1.4J5UF2	arahy.Tifrunner.gnm2.ann1.4J5UF2.1	Known_gene	1	627676	633092	arahy.Tifrunner.gnm2.chr02	+	5417	4010	1.66	1.69	1.6	3.14	3.45	3.62	0.89	0.92	0.82	1.23	1.27	1.01	-1.05365	7.61989e-12	2.34802e-14	1.02408	6.27762e-07	7.36475e-08	1.6129	1.39102e-24	6.17469e-26	-0.457463	0.293628	0.0309804	XP_025636328.1	0	U-box domain-containing protein 33 [Arachis hypogaea]			PREDICTED: Glycine max U-box domain-containing protein 33-like (LOC100780079), mRNA	K17609//nucleoredoxin [EC:1.8.1.8];K13435//serine/threonine-protein kinase Pto+ko04626//Plant-pathogen interaction;K13430//serine/threonine-protein kinase PBS1 [EC:2.7.11.1]+ko04626//Plant-pathogen interaction	GO:0035639//purine ribonucleoside triphosphate binding;GO:0032555//purine ribonucleotide binding;GO:0004842//ubiquitin-protein transferase activity;GO:0004672//protein kinase activity;GO:0016772//transferase activity, transferring phosphorus-containing groups;GO:0140096//catalytic activity, acting on a protein;GO:0016301//kinase activity;GO:0016740//transferase activity;GO:0017076//purine nucleot…
arahy.Tifrunner.gnm2.ann1.ZH3B41	3.866	1.84	-1.08679	4.82908e-14	1.15543e-16	arahy.Tifrunner.gnm2.ann1.ZH3B41	arahy.Tifrunner.gnm2.ann1.ZH3B41.1	Known_gene	1	1572930	1578529	arahy.Tifrunner.gnm2.chr12	+	5600	3903	1.79	1.82	1.91	3.66	4.01	3.93	0.61	0.75	1.02	1.34	1.27	1.5	-1.08679	4.82908e-14	1.15543e-16	1.30578	1.33616e-09	1.20112e-10	1.57525	6.47436e-27	2.63505e-28	-0.810851	0.00750413	0.000256389	XP_016178952.1	0	U-box domain-containing protein 33 isoform X3 [Arachis ipaensis]			PREDICTED: Glycine max U-box domain-containing protein 33-like (LOC100780079), mRNA	K17609//nucleoredoxin [EC:1.8.1.8];K13435//serine/threonine-protein kinase Pto+ko04626//Plant-pathogen interaction;K13430//serine/threonine-protein kinase PBS1 [EC:2.7.11.1]+ko04626//Plant-pathogen interaction	GO:0000166//nucleotide binding;GO:0003824//catalytic activity;GO:0036094//small molecule binding;GO:0016740//transferase activity;GO:0004842//ubiquitin-protein transferase activity;GO:0097367//carbohydrate derivative binding;GO:0005488//binding;GO:0016301//kinase activity;GO:0019787//ubiquitin-like protein transferase activity;GO:0004672//protein kinase activity;GO:0032559//adenyl ribonucleotide …
arahy.Tifrunner.gnm2.ann1.3RC294	0.746	1.516	1.02009	0.0281461	0.00107291	arahy.Tifrunner.gnm2.ann1.3RC294	arahy.Tifrunner.gnm2.ann1.3RC294.1	Known_gene	1	110610832	110613141	arahy.Tifrunner.gnm2.chr10	-	2310	1825	1.67	1.43	1.45	0.77	0.75	0.72	3.11	3.64	2.79	3.47	3.08	3.46	1.02009	0.0281461	0.00107291	-0.976324	5.33185e-05	8.12474e-06	-2.09982	2.90955e-15	1.97784e-16	-0.0960944	0.984853	0.591455	XP_015946336.1	8e-279	UDP-arabinopyranose mutase 1 [Arachis duranensis]				K13379//reversibly glycosylated polypeptide / UDP-arabinopyranose mutase [EC:2.4.1.- 5.4.99.30]+ko01250//Biosynthesis of nucleotide sugars+ko00520//Amino sugar and nucleotide sugar metabolism+ko01100//Metabolic pathways	GO:0055086//nucleobase-containing small molecule metabolic process;GO:0042546//cell wall biogenesis;GO:0044237//cellular metabolic process;GO:0044281//small molecule metabolic process;GO:0046483//heterocycle metabolic process;GO:0071840//cellular component organization or biogenesis;GO:0009987//cellular process;GO:0044238//primary metabolic process;GO:0033356//UDP-L-arabinose metabolic process;GO…
arahy.Tifrunner.gnm2.ann1.KNK9T9	0.896	0.346	-1.3913	0.0393593	0.00165373	arahy.Tifrunner.gnm2.ann1.KNK9T9	arahy.Tifrunner.gnm2.ann1.KNK9T9.1	Known_gene	1	134334741	134337859	arahy.Tifrunner.gnm2.chr14	-	3119	1872	0.31	0.36	0.37	0.69	1.03	0.97	0.09	0.32	0.28	0.09	0.09	0.18	-1.3913	0.0393593	0.00165373	0.718501	0.514678	0.283653	3.24558	2.0914e-06	2.89254e-07	1.13681	0.826723	0.239813	XP_016196764.1	0	UDP-glycosyltransferase 74G1-like [Arachis ipaensis]				K13691//pathogen-inducible salicylic acid glucosyltransferase [EC:2.4.1.-]	GO:0003824//catalytic activity;GO:0016740//transferase activity;GO:0016757//glycosyltransferase activity;GO:0008194//UDP-glycosyltransferase activity;
arahy.Tifrunner.gnm2.ann1.STL1FG	1.386	0.676	-1.05372	0.0430428	0.00186468	arahy.Tifrunner.gnm2.ann1.STL1FG	arahy.Tifrunner.gnm2.ann1.STL1FG.1	Known_gene	1	314621	317834	arahy.Tifrunner.gnm2.chr07	+	3214	1790	0.86	0.6	0.57	1.31	1.32	1.53	0	0.16	0.23	0.17	0.37	0.14	-1.05372	0.0430428	0.00186468	2.49564	0.000754288	0.000140123	2.66372	4.28418e-08	4.91011e-09	-0.888369	0.931192	0.355369	XP_016167751.1	0	UDP-glycosyltransferase 82A1 [Arachis ipaensis]				K23279//gallate 1-beta-glucosyltransferase [EC:2.4.1.136]+ko00999//Biosynthesis of various plant secondary metabolites;K13692//UDP-glucose:(indol-3-yl)acetate beta-D-glucosyltransferase [EC:2.4.1.121];K13691//pathogen-inducible salicylic acid glucosyltransferase [EC:2.4.1.-];K13227//UDP-glucosyltransferase BX8/BX9 [EC:2.4.1.202]+ko00402//Benzoxazinoid biosynthesis+ko01110//Biosynthesis of seconda…
arahy.Tifrunner.gnm2.ann1.51PXCV	1.246	0.066	-4.19612	5.82305e-05	7.66288e-07	arahy.Tifrunner.gnm2.ann1.51PXCV	arahy.Tifrunner.gnm2.ann1.51PXCV.1	Known_gene	1	15999587	16000974	arahy.Tifrunner.gnm2.chr18	-	1388	1197	0.05	0.1	0.05	1.42	1.29	1.03	0	0.19	0	0.05	0	0.16	-4.19612	5.82305e-05	7.66288e-07	0.194162	0.971332	0.926816	4.22092	5.01583e-06	7.29742e-07	-0.167462	0.99501	0.939639	XP_016168101.1	1.33e-169	uncharacterized peptidase C1-like protein F26E4.3 [Arachis ipaensis]				K01368//cathepsin S [EC:3.4.22.27]+ko04145//Phagosome	GO:0140096//catalytic activity, acting on a protein;GO:0008234//cysteine-type peptidase activity;GO:0016787//hydrolase activity;GO:0003824//catalytic activity;GO:0008233//peptidase activity;
arahy.Tifrunner.gnm2.ann1.06A0YN	1.363	2.766	1.02642	8.17371e-05	1.12748e-06	arahy.Tifrunner.gnm2.ann1.06A0YN	arahy.Tifrunner.gnm2.ann1.06A0YN.1	Known_gene	1	110878465	110882416	arahy.Tifrunner.gnm2.chr10	+	3952	2670	3.05	2.67	2.58	1.2	0.99	1.9	5.6	7.32	6.34	7.34	6.87	5.82	1.02642	8.17371e-05	1.12748e-06	-1.11748	4.84597e-15	3.03948e-16	-2.23941	8.83603e-37	2.73953e-38	-0.0863505	0.984853	0.46024	XP_015946326.1	0	uncharacterized protein At1g04910 [Arachis duranensis]				K23280//rhamnogalacturonan I rhamnosyltransferase [EC:2.4.1.351]	GO:0005975//carbohydrate metabolic process;GO:0019318//hexose metabolic process;GO:0005996//monosaccharide metabolic process;GO:0006004//fucose metabolic process;GO:0044281//small molecule metabolic process;GO:0044238//primary metabolic process;GO:0071704//organic substance metabolic process;GO:0008152//metabolic process;GO:0031224//intrinsic component of membrane;GO:0110165//cellular anatomical …
arahy.Tifrunner.gnm2.ann1.B2ZAEY	1.233	0.45	-1.51269	0.0185332	0.000639622	arahy.Tifrunner.gnm2.ann1.B2ZAEY	arahy.Tifrunner.gnm2.ann1.B2ZAEY.1	Known_gene	1	10186489	10192201	arahy.Tifrunner.gnm2.chr19	+	5713	1431	0.38	0.5	0.47	1.09	1.01	1.6	0.58	0.25	0.2	0.17	0.13	0.09	-1.51269	0.0185332	0.000639622	0.516189	0.67526	0.425774	3.32475	7.91023e-07	1.0421e-07	1.30762	0.691407	0.149243	XP_016174268.2	8.08e-289	uncharacterized protein At1g28695-like [Arachis ipaensis]				K20892//beta-arabinofuranosyltransferase [EC:2.4.2.-]	GO:0110165//cellular anatomical entity;GO:0016020//membrane;GO:0031224//intrinsic component of membrane;GO:0016021//integral component of membrane;
arahy.Tifrunner.gnm2.ann1.UF726L	7.22	4.086	-1.33663	4.22728e-22	4.90395e-25	arahy.Tifrunner.gnm2.ann1.UF726L	arahy.Tifrunner.gnm2.ann1.UF726L.2,arahy.Tifrunner.gnm2.ann1.UF726L.3,arahy.Tifrunner.gnm2.ann1.UF726L.1,arahy.Tifrunner.gnm2.ann1.UF726L.4	Known_gene	4	145683059	145694076	arahy.Tifrunner.gnm2.chr13	-	11018	3778	4.26	4.33	3.67	6.26	7.08	8.32	11.49	10.82	11.88	8.48	7.93	8.84	-1.33663	4.22728e-22	4.90395e-25	-1.9179	1.33516e-65	2.01601e-67	-0.0178951	0.927124	0.865073	0.570708	1.26818e-08	1.19601e-10	QHO04302.1	4.25e-251	uncharacterized protein DS421_13g439300 [Arachis hypogaea]				K10999//cellulose synthase A [EC:2.4.1.12];K10999//cellulose synthase A [EC:2.4.1.12];K10999//cellulose synthase A [EC:2.4.1.12];K10999//cellulose synthase A [EC:2.4.1.12];K24748//WD repeat-containing protein 53	GO:0005976//polysaccharide metabolic process;GO:0016043//cellular component organization;GO:0009987//cellular process;GO:0071704//organic substance metabolic process;GO:0071554//cell wall organization or biogenesis;GO:0034645//cellular macromolecule biosynthetic process;GO:0008152//metabolic process;GO:0045229//external encapsulating structure organization;GO:0009058//biosynthetic process;GO:0044…
arahy.Tifrunner.gnm2.ann1.3SIW0K	1.876	6.76	1.84991	4.72604e-05	5.9794e-07	arahy.Tifrunner.gnm2.ann1.3SIW0K	arahy.Tifrunner.gnm2.ann1.3SIW0K.1	Known_gene	1	4744448	4746827	arahy.Tifrunner.gnm2.chr18	+	2380	441	6.68	7.28	6.32	1.46	1.49	2.68	15.32	17.46	16.74	21.72	15.05	16.15	1.84991	4.72604e-05	5.9794e-07	-1.19127	8.42559e-08	8.98139e-09	-3.17066	1.0567e-23	4.85505e-25	-0.121022	0.984853	0.483722	QHN95074.1	2.77e-31	uncharacterized protein DS421_18g606420 [Arachis hypogaea]
arahy.Tifrunner.gnm2.ann1.3XXF02	12.546	5.103	-1.30847	7.535e-06	7.66215e-08	arahy.Tifrunner.gnm2.ann1.3XXF02	arahy.Tifrunner.gnm2.ann1.3XXF02.1	Known_gene	1	2735903	2736331	arahy.Tifrunner.gnm2.chr06	-	429	429	5.09	5.67	4.55	11.95	13.66	12.03	1.07	2.11	2.12	2.15	1.55	1.73	-1.30847	7.535e-06	7.66215e-08	1.65633	0.000297928	5.14914e-05	2.86365	2.13638e-17	1.29072e-18	-0.0958478	0.988903	0.862863	QHO45642.1	5.51e-94	uncharacterized protein DS421_6g180730 [Arachis hypogaea]
arahy.Tifrunner.gnm2.ann1.1IX743	0.666	0.033	-4.19201	0.0191768	0.000666698	arahy.Tifrunner.gnm2.ann1.1IX743	arahy.Tifrunner.gnm2.ann1.1IX743.1	Known_gene	1	36281314	36282631	arahy.Tifrunner.gnm2.chr08	-	1318	1144	0.05	0	0.05	0.54	0.48	0.98	0.06	0.11	0.1	0	0	0	-4.19201	0.0191768	0.000666698	-1.15339	0.821056	0.59413	6.07453	6.77692e-05	1.15243e-05	3.03904	0.860031	0.271046	XP_015936358.2	4.17e-175	uncharacterized protein LOC107462294 [Arachis duranensis]				K01368//cathepsin S [EC:3.4.22.27]+ko04145//Phagosome	GO:0008233//peptidase activity;GO:0003824//catalytic activity;GO:0008234//cysteine-type peptidase activity;GO:0016787//hydrolase activity;GO:0140096//catalytic activity, acting on a protein;
arahy.Tifrunner.gnm2.ann1.XAYE67	0.28	1.046	1.96973	0.00888802	0.000261635	arahy.Tifrunner.gnm2.ann1.XAYE67	arahy.Tifrunner.gnm2.ann1.XAYE67.1	Known_gene	1	100674536	100678227	arahy.Tifrunner.gnm2.chr10	-	3692	1358	0.98	1.15	1.01	0.38	0.25	0.21	0	0	0	0	0	0	1.96973	0.00888802	0.000261635	7.12753	1.75386e-07	1.9356e-08	5.02283	0.00797302	0.00203843				XP_015945623.1	1e-240	uncharacterized protein LOC107470730 [Arachis duranensis]				K07870//mitochondrial Rho GTPase 1 [EC:3.6.5.-]	GO:0055086//nucleobase-containing small molecule metabolic process;GO:0009987//cellular process;GO:0006725//cellular aromatic compound metabolic process;GO:0046483//heterocycle metabolic process;GO:0071704//organic substance metabolic process;GO:0044238//primary metabolic process;GO:0008152//metabolic process;GO:0009116//nucleoside metabolic process;GO:0006139//nucleobase-containing compound meta…
arahy.Tifrunner.gnm2.ann1.U16F8Z	0.723	2.746	1.94201	0.0371307	0.00154394	arahy.Tifrunner.gnm2.ann1.U16F8Z	arahy.Tifrunner.gnm2.ann1.U16F8Z.1	Known_gene	1	106700068	106700752	arahy.Tifrunner.gnm2.chr13	-	685	477	2.27	1.61	4.36	0.59	0.87	0.71	1.05	1.22	2.05	1.62	2.51	1.76	1.94201	0.0371307	0.00154394	1.07471	0.120355	0.0427892	-1.36758	0.0961357	0.035489	-0.493141	0.946571	0.375149	XP_015955407.1	4.94e-79	uncharacterized protein LOC107479822 [Arachis duranensis]				K07052//CAAX protease family protein	GO:0044267//cellular protein metabolic process;GO:0080120//CAAX-box protein maturation;GO:0044260//cellular macromolecule metabolic process;GO:0006508//proteolysis;GO:1901564//organonitrogen compound metabolic process;GO:0006807//nitrogen compound metabolic process;GO:0044237//cellular metabolic process;GO:0051604//protein maturation;GO:0071704//organic substance metabolic process;GO:0043170//mac…
arahy.Tifrunner.gnm2.ann1.PLH1MA	11.51	5.773	-1.0344	0.0412746	0.00176244	arahy.Tifrunner.gnm2.ann1.PLH1MA	arahy.Tifrunner.gnm2.ann1.PLH1MA.1	Known_gene	1	97934419	97934934	arahy.Tifrunner.gnm2.chr17	-	516	270	4.1	7.29	5.93	12.15	11.18	11.2	6.09	4.29	5.56	9.09	7.01	7.72	-1.0344	0.0412746	0.00176244	0.205469	0.8304	0.616943	0.602905	0.110463	0.0420147	-0.629837	0.532153	0.0858031	XP_020961651.1	1.15e-37	uncharacterized protein LOC107609496 isoform X3 [Arachis ipaensis]
arahy.Tifrunner.gnm2.ann1.L2N39S	2.083	0.996	-1.10146	0.0452562	0.00198884	arahy.Tifrunner.gnm2.ann1.L2N39S	arahy.Tifrunner.gnm2.ann1.L2N39S.1	Known_gene	1	146010262	146012063	arahy.Tifrunner.gnm2.chr11	+	1802	1077	1.01	1.13	0.85	2.24	2.08	1.93	0.87	1.07	1.02	0.97	1.03	0.83	-1.10146	0.0452562	0.00198884	0.110013	0.920748	0.801013	1.24335	0.00253561	0.000576491	0.0391158	0.99501	0.929898	XP_016177962.1	4.01e-91	uncharacterized protein LOC107620292 [Arachis ipaensis]					GO:0005102//signaling receptor binding;GO:0005488//binding;GO:0008083//growth factor activity;GO:0048018//receptor ligand activity;GO:0098772//molecular function regulator;GO:0030546//signaling receptor activator activity;GO:0030545//signaling receptor regulator activity;GO:0005515//protein binding;
arahy.Tifrunner.gnm2.ann1.7Y4SN4	1.473	0.643	-1.23281	0.00506321	0.000133902	arahy.Tifrunner.gnm2.ann1.7Y4SN4	arahy.Tifrunner.gnm2.ann1.7Y4SN4.1	Known_gene	1	11237087	11241891	arahy.Tifrunner.gnm2.chr13	+	4805	1981	0.8	0.48	0.65	1.27	1.43	1.72	0.49	0.78	0.76	0.87	1.32	0.76	-1.23281	0.00506321	0.000133902	-0.0055506	0.993217	0.988904	0.665357	0.07282	0.0255357	-0.554499	0.647323	0.128496	XP_016187865.1	2.85e-306	uncharacterized protein LOC107629563 isoform X1 [Arachis ipaensis]				K15378//solute carrier family 45, member 1/2/4	GO:0003824//catalytic activity;GO:0016491//oxidoreductase activity;
arahy.Tifrunner.gnm2.ann1.ZFJ3WN	0.566	2.14	1.96934	0.00845953	0.000245648	arahy.Tifrunner.gnm2.ann1.ZFJ3WN	arahy.Tifrunner.gnm2.ann1.ZFJ3WN.1	Known_gene	1	11163129	11164408	arahy.Tifrunner.gnm2.chr13	-	1280	707	2.28	2.39	1.75	0.34	0.48	0.88	3.54	4.31	3.68	4.15	4.66	4.84	1.96934	0.00845953	0.000245648	-0.74405	0.0588621	0.0182073	-2.99419	1.61889e-10	1.49494e-11	-0.271866	0.881454	0.290774	XP_016193229.1	9.11e-78	uncharacterized protein LOC107634169 [Arachis ipaensis]
arahy.Tifrunner.gnm2.ann1.5NF29Y	9.243	0	-8.6185	2.67671e-10	1.08681e-12	arahy.Tifrunner.gnm2.ann1.5NF29Y	arahy.Tifrunner.gnm2.ann1.5NF29Y.1	Known_gene	1	7810334	7810831	arahy.Tifrunner.gnm2.chr14	-	498	498	0	0	0	10.77	6.39	10.57	0	0	0	0	0	0	-8.6185	2.67671e-10	1.08681e-12				8.64412	1.06507e-11	9.01255e-13				XP_016194986.1	1.76e-117	uncharacterized protein LOC107635954 [Arachis ipaensis]
arahy.Tifrunner.gnm2.ann1.XPBD2F	1.636	0.753	-1.12984	0.00314938	7.56961e-05	arahy.Tifrunner.gnm2.ann1.XPBD2F	arahy.Tifrunner.gnm2.ann1.XPBD2F.2,arahy.Tifrunner.gnm2.ann1.XPBD2F.1	Known_gene	2	136997044	137000679	arahy.Tifrunner.gnm2.chr14	-	3636	2513	0.91	0.82	0.53	1.95	1.16	1.8	0.66	0.64	0.7	0.12	0	0.12	-1.12984	0.00314938	7.56961e-05	0.287421	0.643606	0.395285	4.7253	5.71459e-15	3.94873e-16	3.31472	2.93343e-05	4.92829e-07	XP_020977669.1	0	uncharacterized protein LOC107637278 [Arachis ipaensis]				K21867//potassium channel;K21867//potassium channel
arahy.Tifrunner.gnm2.ann1.RRB1C4	0	0.3	5.53065	0.00639867	0.000176642	arahy.Tifrunner.gnm2.ann1.RRB1C4	arahy.Tifrunner.gnm2.ann1.RRB1C4.1	Known_gene	1	111707376	111709171	arahy.Tifrunner.gnm2.chr14	-	1796	1716	0.33	0.29	0.28	0	0	0	0	0.06	0.08	0.06	0	0	5.53065	0.00639867	0.000176642	2.81744	0.0307105	0.00852053	-0.965598	0.904101	0.812937	1.73588	0.984853	0.537324	XP_020986621.1	0	uncharacterized protein LOC110275247 [Arachis duranensis]				K02995//small subunit ribosomal protein S8e+ko03010//Ribosome;K17925//sorting nexin-13;K20556//cytochrome P450 family 76 subfamily C;K18328//lariat debranching enzyme [EC:3.1.-.-];K01230//mannosyl-oligosaccharide alpha-1,2-mannosidase [EC:3.2.1.113]+ko04141//Protein processing in endoplasmic reticulum+ko00513//Various types of N-glycan biosynthesis+ko00510//N-Glycan biosynthesis+ko01100//Metaboli…
arahy.Tifrunner.gnm2.ann1.HUL940	0.71	4.203	2.56318	3.36824e-14	7.93691e-17	arahy.Tifrunner.gnm2.ann1.HUL940	arahy.Tifrunner.gnm2.ann1.HUL940.1	Known_gene	1	149619023	149620724	arahy.Tifrunner.gnm2.chr16	+	1702	1348	3.11	4.73	4.77	0.53	0.99	0.61	19.65	18.13	18.95	25.35	24.28	26.92	2.56318	3.36824e-14	7.93691e-17	-2.08039	4.83276e-53	9.47412e-55	-5.10859	5.17325e-112	4.86604e-114	-0.463601	1.17434e-06	1.51666e-08	XP_025607006.1	1.33e-107	uncharacterized protein LOC112697861 [Arachis hypogaea]
arahy.Tifrunner.gnm2.ann1.R9H0NA	0.71	4.203	2.56318	3.36824e-14	7.93691e-17	arahy.Tifrunner.gnm2.ann1.R9H0NA	arahy.Tifrunner.gnm2.ann1.R9H0NA.1	Known_gene	1	149619023	149620724	arahy.Tifrunner.gnm2.chr16	+	1702	1348	3.11	4.73	4.77	0.53	0.99	0.61	19.65	18.13	18.95	25.35	24.28	26.92	2.56318	3.36824e-14	7.93691e-17	-2.08039	4.83276e-53	9.47412e-55	-5.10859	5.17325e-112	4.86604e-114	-0.463601	1.17434e-06	1.51666e-08	XP_025607006.1	1.33e-107	uncharacterized protein LOC112697861 [Arachis hypogaea]
arahy.Tifrunner.gnm2.ann1.FENI28	1.393	3.216	1.20846	0.00612942	0.000168209	arahy.Tifrunner.gnm2.ann1.FENI28	arahy.Tifrunner.gnm2.ann1.FENI28.2,arahy.Tifrunner.gnm2.ann1.FENI28.1	Known_gene	2	17324055	17327144	arahy.Tifrunner.gnm2.chr09	-	3090	1167	1.8	4.46	3.39	1.2	1.45	1.53	0.34	0	1.33	0.62	0.76	0.98	1.20846	0.00612942	0.000168209	2.66579	0.150397	0.0561762	0.924032	0.0725367	0.0254101	-0.526847	0.984853	0.70353	XP_025609318.1	7.08e-110	uncharacterized protein LOC112702484 [Arachis hypogaea]
arahy.Tifrunner.gnm2.ann1.RN6KLM	0	0.693	5.2134	0.0262246	0.00097542	arahy.Tifrunner.gnm2.ann1.RN6KLM	arahy.Tifrunner.gnm2.ann1.RN6KLM.1	Known_gene	1	85741638	85743369	arahy.Tifrunner.gnm2.chr02	-	1732	633	0.46	1.11	0.51	0	0	0	0.89	0.72	0.77	0.29	0.76	0.92	5.2134	0.0262246	0.00097542	-0.0393006	0.981522	0.957544	-5.03823	0.00904941	0.00234669	0.222228	0.984853	0.772988	XP_029143811.1	4.39e-82	uncharacterized protein LOC112703069 isoform X1 [Arachis hypogaea]				K00759//adenine phosphoribosyltransferase [EC:2.4.2.7]+ko00230//Purine metabolism+ko01100//Metabolic pathways
arahy.Tifrunner.gnm2.ann1.FP3F30	4.913	1.9	-1.38955	4.02017e-10	1.69787e-12	arahy.Tifrunner.gnm2.ann1.FP3F30	arahy.Tifrunner.gnm2.ann1.FP3F30.1	Known_gene	1	81133142	81136053	arahy.Tifrunner.gnm2.chr07	+	2912	1562	2.03	1.71	1.96	5.14	5.08	4.52	1.27	1.48	1.08	0.85	0.66	1.03	-1.38955	4.02017e-10	1.69787e-12	0.680031	0.0497588	0.0149288	2.61138	1.06103e-24	4.67919e-26	0.548451	0.622739	0.118141	XP_025611093.1	4.48e-252	uncharacterized protein LOC112703729 [Arachis hypogaea]				K03097//casein kinase II subunit alpha [EC:2.7.11.1]+ko04712//Circadian rhythm - plant+ko03008//Ribosome biogenesis in eukaryotes
arahy.Tifrunner.gnm2.ann1.U6FLCS	4.913	1.9	-1.38955	4.02017e-10	1.69787e-12	arahy.Tifrunner.gnm2.ann1.U6FLCS	arahy.Tifrunner.gnm2.ann1.U6FLCS.1	Known_gene	1	81133142	81136053	arahy.Tifrunner.gnm2.chr07	+	2912	1562	2.03	1.71	1.96	5.14	5.08	4.52	1.27	1.48	1.08	0.85	0.66	1.03	-1.38955	4.02017e-10	1.69787e-12	0.680031	0.0497588	0.0149288	2.61138	1.06103e-24	4.67919e-26	0.548451	0.622739	0.118141	XP_025611093.1	4.48e-252	uncharacterized protein LOC112703729 [Arachis hypogaea]				K03097//casein kinase II subunit alpha [EC:2.7.11.1]+ko04712//Circadian rhythm - plant+ko03008//Ribosome biogenesis in eukaryotes
arahy.Tifrunner.gnm2.ann1.MF6V35	0.363	0	-5.11942	0.0463158	0.00204928	arahy.Tifrunner.gnm2.ann1.MF6V35	arahy.Tifrunner.gnm2.ann1.MF6V35.1	Known_gene	1	33105918	33107164	arahy.Tifrunner.gnm2.chr08	-	1247	1179	0	0	0	0.1	0.64	0.35	0	0	0.11	0	0	0	-5.11942	0.0463158	0.00204928	-1.66593	0.86667	0.680123	5.14563	0.00786112	0.00200641	1.69892	0.984853	0.674148	XP_025614434.1	6.09e-168	uncharacterized protein LOC112707085 [Arachis hypogaea]				K23540//golgi integral membrane protein 4
arahy.Tifrunner.gnm2.ann1.MEBM02	0.376	0.03	-3.74382	0.0147876	0.000485692	arahy.Tifrunner.gnm2.ann1.MEBM02	arahy.Tifrunner.gnm2.ann1.MEBM02.1	Known_gene	1	108751594	108754591	arahy.Tifrunner.gnm2.chr09	-	2998	2173	0.04	0	0.05	0.19	0.39	0.55	0.05	0.15	0.1	0.12	0.06	0.14	-3.74382	0.0147876	0.000485692	-1.82557	0.435266	0.223346	1.89352	0.0364329	0.0113801	-0.0164615	0.996809	0.987449	XP_025620094.1	9.11e-272	uncharacterized protein LOC112711614 isoform X3 [Arachis hypogaea]
arahy.Tifrunner.gnm2.ann1.U2UZ8D	1.093	0.26	-2.09294	0.000835311	1.58223e-05	arahy.Tifrunner.gnm2.ann1.U2UZ8D	arahy.Tifrunner.gnm2.ann1.U2UZ8D.1	Known_gene	1	112148556	112150157	arahy.Tifrunner.gnm2.chr09	-	1602	1602	0.26	0.26	0.26	1.03	1.36	0.89	0.3	0.24	0.1	2.07	2.16	2.15	-2.09294	0.000835311	1.58223e-05	0.375429	0.834923	0.625227	-0.878934	0.00676679	0.00169944	-3.34849	2.15765e-12	1.3269e-14	XP_025620487.1	0	uncharacterized protein LOC112711947 [Arachis hypogaea]
arahy.Tifrunner.gnm2.ann1.F8CZW6	0.313	0	-5.01618	0.0465916	0.00207077	arahy.Tifrunner.gnm2.ann1.F8CZW6	arahy.Tifrunner.gnm2.ann1.F8CZW6.1	Known_gene	1	7683781	7685347	arahy.Tifrunner.gnm2.chr02	-	1567	1267	0	0	0	0.37	0.15	0.42	0	0	0	0.05	0	0	-5.01618	0.0465916	0.00207077				4.07959	0.0334666	0.0103318	-1.08969	0.984853	0.78943	XP_025640976.1	6.81e-242	uncharacterized protein LOC112735661 [Arachis hypogaea]
arahy.Tifrunner.gnm2.ann1.GXCU2T	0.483	0.113	-2.15782	5.49861e-05	7.20603e-07	arahy.Tifrunner.gnm2.ann1.GXCU2T	arahy.Tifrunner.gnm2.ann1.GXCU2T.1	Known_gene	1	138451385	138464312	arahy.Tifrunner.gnm2.chr14	-	12928	4541	0.08	0.13	0.13	0.55	0.47	0.43	0.15	0.14	0	0.02	0.06	0.03	-2.15782	5.49861e-05	7.20603e-07	0.333696	0.86667	0.67709	4.02059	5.40412e-09	5.69123e-10	1.53778	0.730805	0.17113	XP_025650019.1	0	uncharacterized protein LOC112744567 [Arachis hypogaea]				K01176//alpha-amylase [EC:3.2.1.1]+ko01100//Metabolic pathways+ko00500//Starch and sucrose metabolism+ko01110//Biosynthesis of secondary metabolites	GO:0071704//organic substance metabolic process;GO:0005975//carbohydrate metabolic process;GO:0044238//primary metabolic process;GO:0008152//metabolic process;GO:0005509//calcium ion binding;GO:0043169//cation binding;GO:0004553//hydrolase activity, hydrolyzing O-glycosyl compounds;GO:0016798//hydrolase activity, acting on glycosyl bonds;GO:0004556//alpha-amylase activity;GO:0103025//alpha-amylas…
arahy.Tifrunner.gnm2.ann1.5WL6PR	0	3.153	7.59776	2.09616e-07	1.49321e-09	arahy.Tifrunner.gnm2.ann1.5WL6PR	arahy.Tifrunner.gnm2.ann1.5WL6PR.1	Known_gene	1	22064399	22065094	arahy.Tifrunner.gnm2.chr15	-	696	696	4.42	1.58	3.46	0	0	0	0	0	0	0	0	0	7.59776	2.09616e-07	1.49321e-09	7.72916	7.3857e-09	7.09838e-10							XP_025654176.1	2.1e-171	uncharacterized protein LOC112749948 [Arachis hypogaea]			Glycine max cv Williams 82 BAC clone Gm_ISb001_091_F11, complete sequence.
arahy.Tifrunner.gnm2.ann1.NK403H	0.526	0.04	-3.94119	0.00416475	0.000105159	arahy.Tifrunner.gnm2.ann1.NK403H	arahy.Tifrunner.gnm2.ann1.NK403H.1	Known_gene	1	159187805	159190547	arahy.Tifrunner.gnm2.chr19	+	2743	1766	0.05	0.07	0	0.57	0.48	0.53	0	0	0.19	0.06	0.1	0	-3.94119	0.00416475	0.000105159	-0.544202	0.924378	0.812887	3.55365	0.000634835	0.000127676	0.169299	0.99501	0.936136	XP_025677307.1	1.65e-280	uncharacterized protein LOC112777211 isoform X2 [Arachis hypogaea]
arahy.Tifrunner.gnm2.ann1.0R4JGR	0.806	2.326	1.53893	0.00010276	1.45473e-06	arahy.Tifrunner.gnm2.ann1.0R4JGR	arahy.Tifrunner.gnm2.ann1.0R4JGR.1	Known_gene	1	123905772	123910059	arahy.Tifrunner.gnm2.chr20	-	4288	1367	2.14	2.52	2.32	0.75	0.92	0.75	0.62	0.37	0.37	0	0	0	1.53893	0.00010276	1.45473e-06	2.47089	3.355e-10	2.88656e-11	6.65629	2.20283e-06	3.05702e-07	5.74016	0.00203595	5.60054e-05	XP_025682267.1	1.33e-240	uncharacterized protein LOC112783509 [Arachis hypogaea]				K07870//mitochondrial Rho GTPase 1 [EC:3.6.5.-]	GO:0044281//small molecule metabolic process;GO:0055086//nucleobase-containing small molecule metabolic process;GO:1901360//organic cyclic compound metabolic process;GO:0034641//cellular nitrogen compound metabolic process;GO:0008152//metabolic process;GO:0044238//primary metabolic process;GO:0009987//cellular process;GO:0071704//organic substance metabolic process;GO:0006725//cellular aromatic c…
arahy.Tifrunner.gnm2.ann1.3Y11PP	2.513	5.243	1.08265	0.0411052	0.00175308	arahy.Tifrunner.gnm2.ann1.3Y11PP	arahy.Tifrunner.gnm2.ann1.3Y11PP.1	Known_gene	1	95246807	95248816	arahy.Tifrunner.gnm2.chr16	-	2010	477	5.23	4.97	5.53	2.52	2.65	2.37	0	1.78	0	1.65	3.15	1.88	1.08265	0.0411052	0.00175308	3.24823	0.203199	0.081541	0.245757	0.801993	0.588	-1.91247	0.904046	0.31759	XP_025682276.1	3.88e-44	uncharacterized protein LOC112783515 [Arachis hypogaea]					GO:0006259//DNA metabolic process;GO:1901576//organic substance biosynthetic process;GO:0071704//organic substance metabolic process;GO:0006352//DNA-templated transcription, initiation;GO:0033554//cellular response to stress;GO:0006996//organelle organization;GO:0090304//nucleic acid metabolic process;GO:0044238//primary metabolic process;GO:0044271//cellular nitrogen compound biosynthetic proces…
arahy.Tifrunner.gnm2.ann1.SZ7SGM	3.533	1.406	-1.35962	0.0024519	5.60631e-05	arahy.Tifrunner.gnm2.ann1.SZ7SGM	arahy.Tifrunner.gnm2.ann1.SZ7SGM.1	Known_gene	1	42370960	42371772	arahy.Tifrunner.gnm2.chr03	+	813	813	1.57	1.43	1.22	4.34	3.3	2.96	1.75	1.51	1.81	0.37	0.85	0.37	-1.35962	0.0024519	5.60631e-05	-0.145481	0.894084	0.71905	2.91853	1.68443e-09	1.70018e-10	1.71137	0.0395533	0.00195313	XP_025688514.1	9.99e-194	uncharacterized protein LOC112790367 [Arachis hypogaea]
arahy.Tifrunner.gnm2.ann1.3H63LQ	0.81	0.243	-1.78258	2.21042e-05	2.55222e-07	arahy.Tifrunner.gnm2.ann1.3H63LQ	arahy.Tifrunner.gnm2.ann1.3H63LQ.1	Known_gene	1	124202805	124211181	arahy.Tifrunner.gnm2.chr04	-	8377	3721	0.19	0.32	0.22	0.75	0.75	0.93	0.1	0.11	0.41	0.07	0.09	0.07	-1.78258	2.21042e-05	2.55222e-07	0.310696	0.818204	0.590606	3.60093	3.13996e-12	2.56386e-13	1.5138	0.381599	0.0471861	XP_025696757.1	0	uncharacterized protein LOC112797865 [Arachis hypogaea]				K01176//alpha-amylase [EC:3.2.1.1]+ko01100//Metabolic pathways+ko00500//Starch and sucrose metabolism+ko01110//Biosynthesis of secondary metabolites	GO:0071704//organic substance metabolic process;GO:0044238//primary metabolic process;GO:0008152//metabolic process;GO:0005975//carbohydrate metabolic process;GO:0016160//amylase activity;GO:0016798//hydrolase activity, acting on glycosyl bonds;GO:0046872//metal ion binding;GO:0043169//cation binding;GO:0016787//hydrolase activity;GO:0103025//alpha-amylase activity (releasing maltohexaose);GO:000…
arahy.Tifrunner.gnm2.ann1.M38AUV	0.376	1.013	1.44765	0.00255344	5.89657e-05	arahy.Tifrunner.gnm2.ann1.M38AUV	arahy.Tifrunner.gnm2.ann1.M38AUV.1	Known_gene	1	90288686	90292152	arahy.Tifrunner.gnm2.chr05	+	3467	2769	0.8	1.4	0.84	0.39	0.25	0.49	1.28	1.03	0.86	1.04	1.42	0.88	1.44765	0.00255344	5.89657e-05	0.0414616	0.94635	0.881952	-1.5178	6.49392e-05	1.10031e-05	-0.104674	0.984853	0.693671	XP_029154246.1	0	uncharacterized protein LOC112801822 isoform X1 [Arachis hypogaea]			PREDICTED: Glycine max uncharacterized protein LOC100785853 (LOC100785853), mRNA	K00695//sucrose synthase [EC:2.4.1.13]+ko01100//Metabolic pathways+ko00500//Starch and sucrose metabolism+ko01110//Biosynthesis of secondary metabolites;K10406//kinesin family member C2/C3;K08852//serine/threonine-protein kinase/endoribonuclease IRE1 [EC:2.7.11.1 3.1.26.-]+ko04141//Protein processing in endoplasmic reticulum;K07466//replication factor A1+ko03420//Nucleotide excision repair+ko0303…	GO:0050896//response to stimulus;GO:0051716//cellular response to stimulus;GO:0050789//regulation of biological process;GO:0009987//cellular process;GO:0065007//biological regulation;GO:0023052//signaling;GO:0050794//regulation of cellular process;GO:0007165//signal transduction;GO:0007154//cell communication;GO:0030554//adenyl nucleotide binding;GO:0032555//purine ribonucleotide binding;GO:00431…
arahy.Tifrunner.gnm2.ann1.LGD9DB	1.96	0.826	-1.27827	0.00697717	0.000195901	arahy.Tifrunner.gnm2.ann1.LGD9DB	arahy.Tifrunner.gnm2.ann1.LGD9DB.1	Known_gene	1	3236538	3238410	arahy.Tifrunner.gnm2.chr10	+	1873	1857	0.79	1.28	0.41	1.89	2.63	1.36	3.82	3.03	3	2.94	2.02	2.28	-1.27827	0.00697717	0.000195901	-1.91611	9.50723e-11	7.86973e-12	-0.231303	0.573294	0.345513	0.410142	0.341471	0.0392923	QHN80848.1	0	Vacuolar protein [Arachis hypogaea]
arahy.Tifrunner.gnm2.ann1.JLT3U8	0.256	16.606	9.89853	2.81902e-19	4.03673e-22	arahy.Tifrunner.gnm2.ann1.JLT3U8	arahy.Tifrunner.gnm2.ann1.JLT3U8.2,arahy.Tifrunner.gnm2.ann1.JLT3U8.1,arahy.Tifrunner.gnm2.ann1.JLT3U8.3	Known_gene	3	5729	9135	arahy.Tifrunner.gnm2.scaffold_66	-	3407	2215	16.89	15.97	16.96	0.77	0	0	1.77	1.49	1.61	1.33	1.57	1.43	9.89853	2.81902e-19	4.03673e-22	3.54601	8.67312e-152	4.82891e-154	-6.2986	2.77044e-08	3.12259e-09	0.0596141	0.984853	0.800393	XP_015963710.1	1.78e-50	vacuolar protein sorting-associated protein 55 homolog [Arachis duranensis]					GO:0048523//negative regulation of cellular process;GO:0032880//regulation of protein localization;GO:0051234//establishment of localization;GO:0050794//regulation of cellular process;GO:0060341//regulation of cellular localization;GO:0048519//negative regulation of biological process;GO:0071985//multivesicular body sorting pathway;GO:0032511//late endosome to vacuole transport via multivesicular…
arahy.Tifrunner.gnm2.ann1.H3B4BB	8.346	0	-10.746	6.27781e-17	1.10378e-19	arahy.Tifrunner.gnm2.ann1.H3B4BB	arahy.Tifrunner.gnm2.ann1.H3B4BB.2,arahy.Tifrunner.gnm2.ann1.H3B4BB.1	Known_gene	2	3011043	3073166	arahy.Tifrunner.gnm2.chr14	-	62124	2215	0	0	0	8.09	8.33	8.62	1.46	1.49	1.61	1.33	1.57	1.43	-10.746	6.27781e-17	1.10378e-19	-8.1621	2.0546e-10	1.7407e-11	2.61947	1.6779e-60	3.20508e-62	0.0428959	0.987268	0.856241	XP_015963710.1	3.41e-70	vacuolar protein sorting-associated protein 55 homolog [Arachis duranensis]					GO:0016020//membrane;GO:0110165//cellular anatomical entity;GO:0031224//intrinsic component of membrane;GO:0016021//integral component of membrane;
arahy.Tifrunner.gnm2.ann1.J0XAHM	8.346	0	-10.746	6.27781e-17	1.10378e-19	arahy.Tifrunner.gnm2.ann1.J0XAHM	arahy.Tifrunner.gnm2.ann1.J0XAHM.1,arahy.Tifrunner.gnm2.ann1.J0XAHM.2	Known_gene	2	3011043	3073166	arahy.Tifrunner.gnm2.chr14	-	62124	2215	0	0	0	8.09	8.33	8.62	1.46	1.49	1.61	1.33	1.57	1.43	-10.746	6.27781e-17	1.10378e-19	-8.1621	2.0546e-10	1.7407e-11	2.61947	1.6779e-60	3.20508e-62	0.0428959	0.987268	0.856241	XP_015963710.1	1.78e-50	vacuolar protein sorting-associated protein 55 homolog [Arachis duranensis]					GO:0016021//integral component of membrane;GO:0110165//cellular anatomical entity;GO:0016020//membrane;GO:0031224//intrinsic component of membrane;
arahy.Tifrunner.gnm2.ann1.2IXB55	1.883	0.583	-1.85266	0.0361213	0.00149084	arahy.Tifrunner.gnm2.ann1.2IXB55	arahy.Tifrunner.gnm2.ann1.2IXB55.1	Known_gene	1	146509068	146510162	arahy.Tifrunner.gnm2.chr11	-	1095	714	0.75	0.26	0.74	1.56	2.71	1.38	2.22	1.13	0.94	1.31	0.77	1.85	-1.85266	0.0361213	0.00149084	-1.33017	0.10869	0.0378739	0.653506	0.339109	0.169367	0.134904	0.984853	0.794277	XP_016200075.1	1.31e-135	VAMP-like protein YKT61 [Arachis ipaensis]				K08516//synaptobrevin homolog YKT6+ko04130//SNARE interactions in vesicular transport	GO:0051234//establishment of localization;GO:0016192//vesicle-mediated transport;GO:0006810//transport;GO:0051179//localization;GO:0110165//cellular anatomical entity;GO:0016021//integral component of membrane;GO:0031224//intrinsic component of membrane;GO:0016020//membrane;
arahy.Tifrunner.gnm2.ann1.K8CSEF	1.83	0.34	-2.56126	0.000148787	2.22497e-06	arahy.Tifrunner.gnm2.ann1.K8CSEF	arahy.Tifrunner.gnm2.ann1.K8CSEF.1	Known_gene	1	9162698	9168881	arahy.Tifrunner.gnm2.chr10	+	6184	986	0.23	0.44	0.35	1.79	1.4	2.3	0.17	0	0	0	0.06	0	-2.56126	0.000148787	2.22497e-06	3.0442	0.125417	0.0450469	6.39147	2.34889e-06	3.27459e-07	0.83303	0.984853	0.827518	XP_025625835.1	1.48e-185	very-long-chain 3-oxoacyl-CoA reductase 1 [Arachis hypogaea]				K10251//17beta-estradiol 17-dehydrogenase / very-long-chain 3-oxoacyl-CoA reductase [EC:1.1.1.62 1.1.1.330]+ko01100//Metabolic pathways+ko01110//Biosynthesis of secondary metabolites+ko00062//Fatty acid elongation+ko01212//Fatty acid metabolism+ko01040//Biosynthesis of unsaturated fatty acids	GO:0016020//membrane;GO:0031224//intrinsic component of membrane;GO:0016021//integral component of membrane;GO:0110165//cellular anatomical entity;GO:0016491//oxidoreductase activity;GO:0003824//catalytic activity;
arahy.Tifrunner.gnm2.ann1.CSL02P	1.926	0.426	-2.26261	8.43042e-05	1.169e-06	arahy.Tifrunner.gnm2.ann1.CSL02P	arahy.Tifrunner.gnm2.ann1.CSL02P.1	Known_gene	1	16052631	16055980	arahy.Tifrunner.gnm2.chr20	+	3350	1063	0.35	0.4	0.53	1.9	1.95	1.93	0.08	0.16	0.16	0	0	0	-2.26261	8.43042e-05	1.169e-06	1.75668	0.181181	0.0705867	7.53864	1.06289e-08	1.14763e-09	3.51881	0.670157	0.13842	XP_016179601.1	3.06e-210	very-long-chain 3-oxoacyl-CoA reductase 1-like [Arachis ipaensis]				K10251//17beta-estradiol 17-dehydrogenase / very-long-chain 3-oxoacyl-CoA reductase [EC:1.1.1.62 1.1.1.330]+ko01100//Metabolic pathways+ko01110//Biosynthesis of secondary metabolites+ko00062//Fatty acid elongation+ko01212//Fatty acid metabolism+ko01040//Biosynthesis of unsaturated fatty acids	GO:0031224//intrinsic component of membrane;GO:0016020//membrane;GO:0016021//integral component of membrane;GO:0110165//cellular anatomical entity;GO:0003824//catalytic activity;GO:0016491//oxidoreductase activity;

## Sheet: G06GDown VS G06GUp
Gene ID	G06GUp FPKM	G06GDown FPKM	log2(G06GDown/G06GUp)	Qvalue(G06GUp-vs-G06GDown)	Pvalue(G06GUp-vs-G06GDown)	Other Gene ID	Transcripts	Gene Type	Transcripts Number	Start	End	Chr	Strand +/-	Length	Max Length of Transcript	EG06GDownA FPKM	EG06GDownB FPKM	EG06GDownC FPKM	EG06GUpA FPKM	EG06GUpB FPKM	EG06GUpC FPKM	G06GDownA FPKM	G06GDownB FPKM	G06GDownC FPKM	G06GUpA FPKM	G06GUpB FPKM	G06GUpC FPKM	log2(EG06GDown/EG06GUp)	Qvalue(EG06GUp-vs-EG06GDown)	Pvalue(EG06GUp-vs-EG06GDown)	log2(EG06GDown/G06GDown)	Qvalue(G06GDown-vs-EG06GDown)	Pvalue(G06GDown-vs-EG06GDown)	log2(EG06GUp/G06GUp)	Qvalue(G06GUp-vs-EG06GUp)	Pvalue(G06GUp-vs-EG06GUp)	log2(G06GDown/G06GUp)	Qvalue(G06GUp-vs-G06GDown)	Pvalue(G06GUp-vs-G06GDown)	Nr				TFs	PRG	Kegg Orthology	GO
arahy.Tifrunner.gnm2.ann1.UU0CZS	0.013	0.413	4.83064	0.0179725	0.000736669	arahy.Tifrunner.gnm2.ann1.UU0CZS	arahy.Tifrunner.gnm2.ann1.UU0CZS.1	Known_gene	1	1386327	1389129	arahy.Tifrunner.gnm2.chr06	-	2803	1629	0.08	0.06	0.06	0.1	0.23	0	0.64	0.16	0.44	0	0.04	0	-1.09847	0.984428	0.490442	-2.90273	0.0206173	0.00541818	3.01395	0.327548	0.161993	4.83064	0.0179725	0.000736669	XP_025603244.1	0	11S globulin [Arachis hypogaea]					GO:0045735//nutrient reservoir activity;
arahy.Tifrunner.gnm2.ann1.6HIR6Y	1.443	0.55	-1.48657	0.000609542	1.40544e-05	arahy.Tifrunner.gnm2.ann1.6HIR6Y	arahy.Tifrunner.gnm2.ann1.6HIR6Y.1	Known_gene	1	41745172	41752543	arahy.Tifrunner.gnm2.chr08	+	7372	1852	0.22	0.27	0.21	0.55	0.67	0.52	0.67	0.5	0.48	1.39	1.4	1.54	-1.35392	0.183388	0.0139873	-1.1241	0.13149	0.0477425	-1.25999	0.000863077	0.000177774	-1.48657	0.000609542	1.40544e-05	QHO31922.1	0	13-hydroxylupanine O-tigloyltransferase [Arachis hypogaea]				K13610//13-hydroxylupinine O-tigloyltransferase [EC:2.3.1.93]+ko00960//Tropane, piperidine and pyridine alkaloid biosynthesis	GO:0003824//catalytic activity;GO:0016740//transferase activity;GO:0016747//acyltransferase activity, transferring groups other than amino-acyl groups;GO:0016746//acyltransferase activity;
arahy.Tifrunner.gnm2.ann1.8A7NWS	1.963	6.37	1.67781	6.33469e-18	2.51909e-20	arahy.Tifrunner.gnm2.ann1.8A7NWS	arahy.Tifrunner.gnm2.ann1.8A7NWS.1	Known_gene	1	6850502	6852890	arahy.Tifrunner.gnm2.chr14	+	2389	1608	2.81	1.27	2.22	2	2.34	1.77	6.13	6.05	6.93	1.99	2.08	1.82	0.032606	0.992929	0.904691	-1.51216	8.76188e-13	6.28025e-14	0.125835	0.817251	0.606178	1.67781	6.33469e-18	2.51909e-20	XP_016197506.1	1.54e-231	1-aminocyclopropane-1-carboxylate oxidase [Arachis ipaensis]				K05933//aminocyclopropanecarboxylate oxidase [EC:1.14.17.4]+ko01100//Metabolic pathways+ko01110//Biosynthesis of secondary metabolites+ko00270//Cysteine and methionine metabolism	GO:0043167//ion binding;GO:0016491//oxidoreductase activity;GO:0046872//metal ion binding;GO:0043169//cation binding;GO:0003824//catalytic activity;GO:0005488//binding;
arahy.Tifrunner.gnm2.ann1.NASX6J	0.346	1.056	1.6688	0.0039549	0.000120696	arahy.Tifrunner.gnm2.ann1.NASX6J	arahy.Tifrunner.gnm2.ann1.NASX6J.1	Known_gene	1	136980746	136983256	arahy.Tifrunner.gnm2.chr11	-	2511	1889	0.21	0.25	0.46	0.75	0.42	0.6	1.17	0.76	1.24	0.43	0.32	0.29	-1.0549	0.398562	0.0493642	-1.78586	0.000519608	9.35967e-05	0.931044	0.163896	0.0675911	1.6688	0.0039549	0.000120696	XP_016195518.1	1.25e-220	1-aminocyclopropane-1-carboxylate oxidase [Arachis ipaensis]				K05933//aminocyclopropanecarboxylate oxidase [EC:1.14.17.4]+ko01100//Metabolic pathways+ko01110//Biosynthesis of secondary metabolites+ko00270//Cysteine and methionine metabolism	GO:0046872//metal ion binding;GO:0016491//oxidoreductase activity;GO:0043169//cation binding;GO:0003824//catalytic activity;GO:0043167//ion binding;GO:0005488//binding;
arahy.Tifrunner.gnm2.ann1.GXF0ZD	1.033	0.063	-4.18694	6.08109e-05	1.09498e-06	arahy.Tifrunner.gnm2.ann1.GXF0ZD	arahy.Tifrunner.gnm2.ann1.GXF0ZD.1	Known_gene	1	17420068	17423799	arahy.Tifrunner.gnm2.chr08	-	3732	1338	0.17	0.09	0.34	0	0.04	0	0.15	0	0.04	1.09	0.98	1.03	3.51085	0.396292	0.0488747	1.71949	0.427602	0.217593	-5.96541	1.79951e-05	2.81695e-06	-4.18694	6.08109e-05	1.09498e-06	XP_025611729.1	3.95e-289	1-aminocyclopropane-1-carboxylate synthase 3-like [Arachis hypogaea]				K01762//1-aminocyclopropane-1-carboxylate synthase [EC:4.4.1.14]+ko01100//Metabolic pathways+ko01110//Biosynthesis of secondary metabolites+ko00270//Cysteine and methionine metabolism	GO:0008152//metabolic process;GO:0009058//biosynthetic process;GO:0070279//vitamin B6 binding;GO:0019842//vitamin binding;GO:0097159//organic cyclic compound binding;GO:0030170//pyridoxal phosphate binding;GO:1901363//heterocyclic compound binding;GO:0005488//binding;GO:0003824//catalytic activity;GO:0043167//ion binding;GO:0036094//small molecule binding;GO:0043168//anion binding;
arahy.Tifrunner.gnm2.ann1.48E7F5	2.19	0.513	-2.19522	3.91956e-08	3.88953e-10	arahy.Tifrunner.gnm2.ann1.48E7F5	arahy.Tifrunner.gnm2.ann1.48E7F5.1	Known_gene	1	12304265	12309379	arahy.Tifrunner.gnm2.chr19	-	5115	1516	6.13	5.48	5.91	6.01	6.45	6.8	0.43	0.64	0.47	2.19	1.89	2.49	-0.152573	0.866118	0.279425	3.67161	6.32982e-37	1.74843e-38	1.62348	8.23407e-18	4.86451e-19	-2.19522	3.91956e-08	3.88953e-10	XP_025677417.1	1.38e-239	2-alkenal reductase (NADP(+)-dependent) [Arachis hypogaea]			PREDICTED: Vitis vinifera hypothetical protein LOC100251471 (LOC100251471), mRNA	K19825//2-alkenal reductase (NADP+) [EC:1.3.1.102]
arahy.Tifrunner.gnm2.ann1.A92A3Z	1.68	0.466	-1.92894	0.000177248	3.58246e-06	arahy.Tifrunner.gnm2.ann1.A92A3Z	arahy.Tifrunner.gnm2.ann1.A92A3Z.1	Known_gene	1	12275536	12280139	arahy.Tifrunner.gnm2.chr19	-	4604	1479	3.45	3.47	2.76	4.3	3.84	3.62	0.24	0.59	0.57	1.17	2.15	1.72	-0.292796	0.640614	0.124804	2.9386	5.32037e-17	3.02451e-18	1.29943	2.40903e-07	2.98498e-08	-1.92894	0.000177248	3.58246e-06	XP_025677416.1	2.25e-214	2-alkenal reductase (NADP(+)-dependent) [Arachis hypogaea]			PREDICTED: Vitis vinifera hypothetical protein LOC100251471 (LOC100251471), mRNA	K19825//2-alkenal reductase (NADP+) [EC:1.3.1.102]	GO:0003824//catalytic activity;GO:0016491//oxidoreductase activity;
arahy.Tifrunner.gnm2.ann1.TT6QCG	1.216	4.97	2.00906	1.40327e-18	5.50316e-21	arahy.Tifrunner.gnm2.ann1.TT6QCG	arahy.Tifrunner.gnm2.ann1.TT6QCG.1	Known_gene	1	89339411	89348776	arahy.Tifrunner.gnm2.chr12	+	9366	1864	3.21	3.26	2.54	1.8	2.19	1.87	5.36	5.58	3.97	1.07	1.38	1.2	0.602977	0.0698624	0.00353054	-0.63129	0.0014667	0.000288693	0.767035	0.0109027	0.00288921	2.00906	1.40327e-18	5.50316e-21	XP_015949869.1	1.71e-217	2-oxoglutarate-dependent dioxygenase DAO [Arachis duranensis]				K23947//2-oxoglutarate-dependent dioxygenase [EC:1.14.11.-]+ko00380//Tryptophan metabolism	GO:0016491//oxidoreductase activity;GO:0051213//dioxygenase activity;GO:0046872//metal ion binding;GO:0005488//binding;GO:0043169//cation binding;GO:0043167//ion binding;GO:0003824//catalytic activity;
arahy.Tifrunner.gnm2.ann1.7AH9CA	0.586	2.95	2.32007	1.97967e-15	9.1725e-18	arahy.Tifrunner.gnm2.ann1.7AH9CA	arahy.Tifrunner.gnm2.ann1.7AH9CA.1	Known_gene	1	12190646	12194366	arahy.Tifrunner.gnm2.chr15	-	3721	2034	2.58	2.69	3.02	3.31	3.02	3.21	3.26	2.71	2.88	0.59	0.71	0.46	-0.217036	0.788336	0.212942	0.00580898	0.984704	0.974066	2.53556	1.29574e-20	6.73619e-22	2.32007	1.97967e-15	9.1725e-18	XP_025653537.1	0	3-epi-6-deoxocathasterone 23-monooxygenase CYP90C1 [Arachis hypogaea]				K12637//3-epi-6-deoxocathasterone 23-monooxygenase [EC:1.14.14.147]+ko00905//Brassinosteroid biosynthesis+ko01100//Metabolic pathways+ko01110//Biosynthesis of secondary metabolites	GO:0016021//integral component of membrane;GO:0031224//intrinsic component of membrane;GO:0110165//cellular anatomical entity;GO:0016020//membrane;GO:0005488//binding;GO:0003824//catalytic activity;GO:0020037//heme binding;GO:1901363//heterocyclic compound binding;GO:0004497//monooxygenase activity;GO:0046906//tetrapyrrole binding;GO:0016491//oxidoreductase activity;GO:0043167//ion binding;GO:004…
arahy.Tifrunner.gnm2.ann1.B5QQYI	0.866	3.026	1.80431	1.04056e-08	9.66157e-11	arahy.Tifrunner.gnm2.ann1.B5QQYI	arahy.Tifrunner.gnm2.ann1.B5QQYI.1	Known_gene	1	11588109	11591170	arahy.Tifrunner.gnm2.chr05	-	3062	1700	2.76	2.76	2.86	3.01	2.6	2.69	2.51	3.45	3.12	0.7	1.22	0.68	0.0114745	0.999956	0.953496	-0.0210364	0.964941	0.914693	1.76591	2.65108e-09	2.72575e-10	1.80431	1.04056e-08	9.66157e-11	XP_025698947.1	0	3-epi-6-deoxocathasterone 23-monooxygenase CYP90C1 [Arachis hypogaea]				K12637//3-epi-6-deoxocathasterone 23-monooxygenase [EC:1.14.14.147]+ko00905//Brassinosteroid biosynthesis+ko01100//Metabolic pathways+ko01110//Biosynthesis of secondary metabolites	GO:0031224//intrinsic component of membrane;GO:0110165//cellular anatomical entity;GO:0016020//membrane;GO:0016021//integral component of membrane;GO:0005506//iron ion binding;GO:1901363//heterocyclic compound binding;GO:0046906//tetrapyrrole binding;GO:0043167//ion binding;GO:0016491//oxidoreductase activity;GO:0003824//catalytic activity;GO:0097159//organic cyclic compound binding;GO:0004497//m…
arahy.Tifrunner.gnm2.ann1.F7NA0C	0.153	1.086	2.77417	0.000199391	4.09184e-06	arahy.Tifrunner.gnm2.ann1.F7NA0C	arahy.Tifrunner.gnm2.ann1.F7NA0C.1	Known_gene	1	3642476	3643933	arahy.Tifrunner.gnm2.chr18	+	1458	1458	1.17	0.83	0.82	0.77	1.02	0.9	1.28	0.84	1.14	0.17	0.08	0.21	0.0325621	0.999956	0.932932	-0.11393	0.913109	0.759369	2.61886	0.000144062	2.59026e-05	2.77417	0.000199391	4.09184e-06	XP_016169484.1	0	3-ketoacyl-CoA synthase 12-like [Arachis ipaensis]				K15397//3-ketoacyl-CoA synthase [EC:2.3.1.199]+ko04626//Plant-pathogen interaction+ko01100//Metabolic pathways+ko01110//Biosynthesis of secondary metabolites+ko00062//Fatty acid elongation	GO:0044283//small molecule biosynthetic process;GO:0008152//metabolic process;GO:0044238//primary metabolic process;GO:0016053//organic acid biosynthetic process;GO:0006082//organic acid metabolic process;GO:0044237//cellular metabolic process;GO:0071704//organic substance metabolic process;GO:1901576//organic substance biosynthetic process;GO:0072330//monocarboxylic acid biosynthetic process;GO:…
arahy.Tifrunner.gnm2.ann1.UB51SX	1.096	2.69	1.26596	4.60987e-06	6.59274e-08	arahy.Tifrunner.gnm2.ann1.UB51SX	arahy.Tifrunner.gnm2.ann1.UB51SX.1,arahy.Tifrunner.gnm2.ann1.UB51SX.2	Known_gene	2	114536373	114546542	arahy.Tifrunner.gnm2.chr10	-	10170	2034	3.06	2.42	2.44	3.02	2.82	2.95	2.6	2.96	2.51	0.91	1.17	1.21	-0.156241	0.954058	0.392558	0.073869	0.875701	0.694562	1.48924	5.77394e-10	5.60234e-11	1.26596	4.60987e-06	6.59274e-08	XP_025624693.1	0	3-ketoacyl-CoA synthase 20 [Arachis hypogaea]				K15397//3-ketoacyl-CoA synthase [EC:2.3.1.199]+ko04626//Plant-pathogen interaction+ko01100//Metabolic pathways+ko01110//Biosynthesis of secondary metabolites+ko00062//Fatty acid elongation;K15397//3-ketoacyl-CoA synthase [EC:2.3.1.199]+ko04626//Plant-pathogen interaction+ko01100//Metabolic pathways+ko01110//Biosynthesis of secondary metabolites+ko00062//Fatty acid elongation	GO:0044249//cellular biosynthetic process;GO:0009058//biosynthetic process;GO:0019752//carboxylic acid metabolic process;GO:0006629//lipid metabolic process;GO:0032787//monocarboxylic acid metabolic process;GO:0043436//oxoacid metabolic process;GO:0044283//small molecule biosynthetic process;GO:0008610//lipid biosynthetic process;GO:0009987//cellular process;GO:0071704//organic substance metaboli…
arahy.Tifrunner.gnm2.ann1.A9N57E	0.233	2.383	3.4305	0.00254874	7.33192e-05	arahy.Tifrunner.gnm2.ann1.A9N57E	arahy.Tifrunner.gnm2.ann1.A9N57E.1	Known_gene	1	141332263	141337632	arahy.Tifrunner.gnm2.chr20	-	5370	1507	3.01	2.4	2.52	2.72	3.33	2.62	2.78	1.62	2.75	0.31	0.39	0	-0.142595	0.984428	0.508321	0.253933	0.523234	0.289999	3.81469	7.05917e-07	9.24358e-08	3.4305	0.00254874	7.33192e-05	XP_015947111.1	1.28e-304	3-ketoacyl-CoA synthase 20-like [Arachis duranensis]				K15397//3-ketoacyl-CoA synthase [EC:2.3.1.199]+ko04626//Plant-pathogen interaction+ko01100//Metabolic pathways+ko01110//Biosynthesis of secondary metabolites+ko00062//Fatty acid elongation	GO:0009987//cellular process;GO:0006633//fatty acid biosynthetic process;GO:0044238//primary metabolic process;GO:1901576//organic substance biosynthetic process;GO:0009058//biosynthetic process;GO:0008152//metabolic process;GO:0019752//carboxylic acid metabolic process;GO:0044249//cellular biosynthetic process;GO:0006629//lipid metabolic process;GO:0044255//cellular lipid metabolic process;GO:00…
arahy.Tifrunner.gnm2.ann1.YN4HAV	3.19	8.513	1.39091	8.81611e-18	3.53802e-20	arahy.Tifrunner.gnm2.ann1.YN4HAV	arahy.Tifrunner.gnm2.ann1.YN4HAV.1	Known_gene	1	116257393	116259098	arahy.Tifrunner.gnm2.chr06	-	1706	1559	0.61	0.39	0.53	0.04	0	0	8.23	8.75	8.56	3.46	2.82	3.29	5.20909	0.00457865	0.000117933	-4.00333	7.5288e-49	1.59803e-50	-7.83016	7.41699e-10	7.25559e-11	1.39091	8.81611e-18	3.53802e-20	XP_025660287.1	9.8e-297	3-oxo-Delta(4,5)-steroid 5-beta-reductase [Arachis hypogaea]				K22419//Delta4-3-oxosteroid 5beta-reductase [EC:1.3.1.3]	GO:0003824//catalytic activity;
arahy.Tifrunner.gnm2.ann1.47LZPG	0	1.53	7.23873	9.30486e-07	1.17117e-08	arahy.Tifrunner.gnm2.ann1.47LZPG	arahy.Tifrunner.gnm2.ann1.47LZPG.1	Known_gene	1	16730270	16732527	arahy.Tifrunner.gnm2.chr02	-	2258	1160	0	1.72	0	0	0	0	2.45	1.12	1.02	0	0	0	5.90059	0.653838	0.131766	-1.33955	0.791569	0.55495				7.23873	9.30486e-07	1.17117e-08	XP_025625998.1	2.6e-174	40S ribosomal protein SA-like [Arachis hypogaea]				K02998//small subunit ribosomal protein SAe+ko03010//Ribosome	GO:1901576//organic substance biosynthetic process;GO:0019538//protein metabolic process;GO:0006807//nitrogen compound metabolic process;GO:0044237//cellular metabolic process;GO:0022613//ribonucleoprotein complex biogenesis;GO:0140694//non-membrane-bounded organelle assembly;GO:0034641//cellular nitrogen compound metabolic process;GO:0044085//cellular component biogenesis;GO:0006518//peptide met…
arahy.Tifrunner.gnm2.ann1.GVW4KZ	0.203	2.13	3.426	1.01839e-11	6.70627e-14	arahy.Tifrunner.gnm2.ann1.GVW4KZ	arahy.Tifrunner.gnm2.ann1.GVW4KZ.1	Known_gene	1	133005307	133008734	arahy.Tifrunner.gnm2.chr18	-	3428	1688	1.42	1.93	0.81	1.06	0.87	0.64	1.63	2.1	2.66	0.14	0.21	0.26	0.693244	0.419982	0.0543482	-0.523091	0.190879	0.0754586	2.20209	0.00035762	6.88356e-05	3.426	1.01839e-11	6.70627e-14	XP_025670890.1	1.15e-270	4-hydroxy-tetrahydrodipicolinate synthase, chloroplastic isoform X2 [Arachis hypogaea]				K01714//4-hydroxy-tetrahydrodipicolinate synthase [EC:4.3.3.7]+ko00300//Lysine biosynthesis+ko01230//Biosynthesis of amino acids+ko01100//Metabolic pathways+ko01110//Biosynthesis of secondary metabolites+ko00261//Monobactam biosynthesis
arahy.Tifrunner.gnm2.ann1.WT01JD	3.83	7.916	1.01957	3.8958e-28	9.16743e-31	arahy.Tifrunner.gnm2.ann1.WT01JD	arahy.Tifrunner.gnm2.ann1.WT01JD.1	Known_gene	1	108158424	108167311	arahy.Tifrunner.gnm2.chr10	-	8888	4549	4.39	3.56	4.67	4.86	5.6	5.59	7.48	8.22	8.05	4.06	3.81	3.62	-0.357546	0.0180351	0.000616938	-0.814239	8.09572e-17	4.64892e-18	0.555734	1.28599e-07	1.54669e-08	1.01957	3.8958e-28	9.16743e-31	XP_025624079.1	0	ABC transporter B family member 19 [Arachis hypogaea]			PREDICTED: Vitis vinifera hypothetical protein LOC100262734 (LOC100262734), mRNA	K05658//ATP-binding cassette, subfamily B (MDR/TAP), member 1 [EC:7.6.2.2]+ko02010//ABC transporters	GO:0055085//transmembrane transport;GO:0006810//transport;GO:0051234//establishment of localization;GO:0009987//cellular process;GO:0051179//localization;GO:0016020//membrane;GO:0110165//cellular anatomical entity;GO:0016021//integral component of membrane;GO:0031224//intrinsic component of membrane;GO:1901265//nucleoside phosphate binding;GO:1901363//heterocyclic compound binding;GO:0030554//ade…
arahy.Tifrunner.gnm2.ann1.6J7SPU	2.996	6.886	1.17055	3.29328e-32	5.76714e-35	arahy.Tifrunner.gnm2.ann1.6J7SPU	arahy.Tifrunner.gnm2.ann1.6J7SPU.1	Known_gene	1	133434709	133443920	arahy.Tifrunner.gnm2.chr20	-	9212	4556	3.52	3.29	3.49	5.43	4.89	4.66	6.85	6.79	7.02	2.79	3.09	3.11	-0.554723	4.1901e-06	3.93422e-08	-0.909086	2.36477e-22	1.05202e-23	0.809007	2.18018e-13	1.65595e-14	1.17055	3.29328e-32	5.76714e-35	XP_016180100.1	0	ABC transporter B family member 19 [Arachis ipaensis]			PREDICTED: Vitis vinifera hypothetical protein LOC100262734 (LOC100262734), mRNA	K05658//ATP-binding cassette, subfamily B (MDR/TAP), member 1 [EC:7.6.2.2]+ko02010//ABC transporters	GO:0009987//cellular process;GO:0051179//localization;GO:0006810//transport;GO:0051234//establishment of localization;GO:0055085//transmembrane transport;GO:0110165//cellular anatomical entity;GO:0031224//intrinsic component of membrane;GO:0016021//integral component of membrane;GO:0016020//membrane;GO:0017076//purine nucleotide binding;GO:0000166//nucleotide binding;GO:0042626//ATPase-coupled tr…
arahy.Tifrunner.gnm2.ann1.8MUI2Y	0.173	0.463	1.43878	0.00320877	9.5584e-05	arahy.Tifrunner.gnm2.ann1.8MUI2Y	arahy.Tifrunner.gnm2.ann1.8MUI2Y.1	Known_gene	1	116596786	116603922	arahy.Tifrunner.gnm2.chr09	-	7137	5595	0.37	0.36	0.44	0.41	0.6	0.58	0.52	0.47	0.4	0.14	0.27	0.11	-0.453761	0.575052	0.100139	-0.152199	0.814583	0.586633	1.73243	9.93911e-06	1.50319e-06	1.43878	0.00320877	9.5584e-05	XP_025621094.1	0	ABC transporter C family member 10 [Arachis hypogaea]			PREDICTED: Vitis vinifera hypothetical protein LOC100262734 (LOC100262734), mRNA	K05666//ATP-binding cassette, subfamily C (CFTR/MRP), member 2+ko02010//ABC transporters	GO:0031224//intrinsic component of membrane;GO:0110165//cellular anatomical entity;GO:0016021//integral component of membrane;GO:0016020//membrane;GO:0032559//adenyl ribonucleotide binding;GO:0035639//purine ribonucleoside triphosphate binding;GO:0032555//purine ribonucleotide binding;GO:0043168//anion binding;GO:0005215//transporter activity;GO:0043167//ion binding;GO:0005524//ATP binding;GO:003…
arahy.Tifrunner.gnm2.ann1.IK6XD2	0.26	0.61	1.20944	0.011776	0.000440152	arahy.Tifrunner.gnm2.ann1.IK6XD2	arahy.Tifrunner.gnm2.ann1.IK6XD2.1	Known_gene	1	11087607	11097146	arahy.Tifrunner.gnm2.chr01	+	9540	5028	1.05	0.65	0.7	0.57	0.89	0.42	0.61	0.42	0.8	0.4	0.18	0.2	0.335045	0.792053	0.215505	0.488419	0.161842	0.0613231	1.3541	0.000590634	0.000118227	1.20944	0.011776	0.000440152	QHO48767.1	0	ABC transporter G family member [Arachis hypogaea]			pleiotropic drug resistance 4 (best arabidopsis hit)	K08711//ATP-binding cassette, subfamily G (WHITE), member 2, PDR+ko02010//ABC transporters
arahy.Tifrunner.gnm2.ann1.37FAW3	0.33	0.893	1.46587	0.00216999	6.04842e-05	arahy.Tifrunner.gnm2.ann1.37FAW3	arahy.Tifrunner.gnm2.ann1.37FAW3.1	Known_gene	1	103542894	103548517	arahy.Tifrunner.gnm2.chr19	+	5624	2735	0.71	0.6	0.27	0.47	0.27	0.79	0.81	1.03	0.84	0.38	0.35	0.26	0.0333441	0.999956	0.940079	-0.68924	0.129598	0.0469134	0.735999	0.251907	0.115129	1.46587	0.00216999	6.04842e-05	XP_020967046.1	0	ABC transporter G family member 11-like isoform X1 [Arachis ipaensis]				K05681//ATP-binding cassette, subfamily G (WHITE), member 2+ko02010//ABC transporters	GO:0016021//integral component of membrane;GO:0016020//membrane;GO:0110165//cellular anatomical entity;GO:0031224//intrinsic component of membrane;GO:0140657//ATP-dependent activity;GO:0005524//ATP binding;GO:0043168//anion binding;GO:0015399//primary active transmembrane transporter activity;GO:0030554//adenyl nucleotide binding;GO:1901363//heterocyclic compound binding;GO:0032559//adenyl ribonu…
arahy.Tifrunner.gnm2.ann1.810EMS	0.71	0.32	-1.20544	0.0154438	0.00061471	arahy.Tifrunner.gnm2.ann1.810EMS	arahy.Tifrunner.gnm2.ann1.810EMS.2,arahy.Tifrunner.gnm2.ann1.810EMS.1	Known_gene	2	100436368	100448023	arahy.Tifrunner.gnm2.chr02	+	11656	3195	0.53	0.4	0.4	0.24	0.59	0.64	0.35	0.29	0.32	0.75	0.72	0.66	-0.118205	0.984428	0.768757	0.600057	0.302869	0.136152	-0.493439	0.328469	0.162609	-1.20544	0.0154438	0.00061471	XP_025661604.1	0	ABC transporter G family member 22 isoform X1 [Arachis hypogaea]				K05681//ATP-binding cassette, subfamily G (WHITE), member 2+ko02010//ABC transporters;K05681//ATP-binding cassette, subfamily G (WHITE), member 2+ko02010//ABC transporters	GO:0031224//intrinsic component of membrane;GO:0110165//cellular anatomical entity;GO:0016020//membrane;GO:0016021//integral component of membrane;GO:0043168//anion binding;GO:0000166//nucleotide binding;GO:0030554//adenyl nucleotide binding;GO:0043167//ion binding;GO:0032555//purine ribonucleotide binding;GO:0022857//transmembrane transporter activity;GO:1901265//nucleoside phosphate binding;GO:…
arahy.Tifrunner.gnm2.ann1.MS236J	1.91	0.976	-1.01697	0.00141794	3.69874e-05	arahy.Tifrunner.gnm2.ann1.MS236J	arahy.Tifrunner.gnm2.ann1.MS236J.1	Known_gene	1	10877708	10885991	arahy.Tifrunner.gnm2.chr03	+	8284	2383	2.64	2.7	2.38	4.5	4.91	4.09	1.02	1.02	0.89	1.83	2.36	1.54	-0.820881	5.97282e-06	5.97618e-08	1.5159	4.33535e-11	3.47616e-12	1.31223	2.29445e-13	1.74523e-14	-1.01697	0.00141794	3.69874e-05	XP_025687157.1	0	acid beta-fructofuranosidase 1, vacuolar [Arachis hypogaea]				K01193//beta-fructofuranosidase [EC:3.2.1.26]+ko01100//Metabolic pathways+ko00052//Galactose metabolism+ko00500//Starch and sucrose metabolism+ko01110//Biosynthesis of secondary metabolites	GO:0008152//metabolic process;GO:0005975//carbohydrate metabolic process;GO:0071704//organic substance metabolic process;GO:0044238//primary metabolic process;GO:0005775//vacuolar lumen;GO:0031974//membrane-enclosed lumen;GO:0016020//membrane;GO:0070013//intracellular organelle lumen;GO:0110165//cellular anatomical entity;GO:0043227//membrane-bounded organelle;GO:0043226//organelle;GO:0043229//in…
arahy.Tifrunner.gnm2.ann1.ERFU6K	1.523	3.093	1.00771	0.00568604	0.00018421	arahy.Tifrunner.gnm2.ann1.ERFU6K	arahy.Tifrunner.gnm2.ann1.ERFU6K.1	Known_gene	1	1390951	1396149	arahy.Tifrunner.gnm2.chr09	-	5199	1312	3.22	2.2	3.5	1.79	1.9	1.94	2.38	3.46	3.44	1.5	1.3	1.77	0.652639	0.159821	0.0113792	0.0384757	0.939506	0.871014	0.386554	0.37317	0.192036	1.00771	0.00568604	0.00018421	XP_025617561.1	1.18e-196	acyl-protein thioesterase 1 [Arachis hypogaea]				K06130//lysophospholipase II [EC:3.1.1.5]+ko00564//Glycerophospholipid metabolism	GO:0003824//catalytic activity;GO:0016787//hydrolase activity;
arahy.Tifrunner.gnm2.ann1.S5HWQ6	2.29	5.17	1.15195	2.26951e-06	3.06354e-08	arahy.Tifrunner.gnm2.ann1.S5HWQ6	arahy.Tifrunner.gnm2.ann1.S5HWQ6.2,arahy.Tifrunner.gnm2.ann1.S5HWQ6.1	Known_gene	2	2694000	2699597	arahy.Tifrunner.gnm2.chr19	-	5598	1305	3.6	4.08	4.78	3.33	3.17	2.72	5.33	5.64	4.54	2.68	2.07	2.12	0.44251	0.311419	0.0323562	-0.237022	0.391206	0.192773	0.465332	0.127995	0.0500446	1.15195	2.26951e-06	3.06354e-08	XP_025680222.1	6.16e-198	acyl-protein thioesterase 1 [Arachis hypogaea]				K06130//lysophospholipase II [EC:3.1.1.5]+ko00564//Glycerophospholipid metabolism;K06130//lysophospholipase II [EC:3.1.1.5]+ko00564//Glycerophospholipid metabolism	GO:0003824//catalytic activity;GO:0016787//hydrolase activity;
arahy.Tifrunner.gnm2.ann1.GM0P2Y	2.206	0	-6.11496	0.000429051	9.57969e-06	arahy.Tifrunner.gnm2.ann1.GM0P2Y	arahy.Tifrunner.gnm2.ann1.GM0P2Y.1	Known_gene	1	130135034	130136745	arahy.Tifrunner.gnm2.chr16	+	1712	381	0	1.79	1.67	2.18	1.66	0	0	0	0	1.89	2.78	1.95	-0.155035	0.999956	0.93727	5.27497	0.319806	0.146347	-0.686452	0.570776	0.343149	-6.11496	0.000429051	9.57969e-06	QHN87076.1	1.28e-82	Acyltransferase-like protein [Arachis hypogaea]					GO:0016746//acyltransferase activity;GO:0016740//transferase activity;GO:0016747//acyltransferase activity, transferring groups other than amino-acyl groups;GO:0003824//catalytic activity;
arahy.Tifrunner.gnm2.ann1.4Y6QEN	0.493	1.236	1.31916	0.0129977	0.000499089	arahy.Tifrunner.gnm2.ann1.4Y6QEN	arahy.Tifrunner.gnm2.ann1.4Y6QEN.1	Known_gene	1	12438788	12441968	arahy.Tifrunner.gnm2.chr13	+	3181	1926	0.74	0.71	1.06	0.77	0.82	0.7	0.92	1.58	1.21	0.53	0.62	0.33	0.107271	0.984428	0.76713	-0.486651	0.312728	0.142016	0.718539	0.198251	0.0854034	1.31916	0.0129977	0.000499089	XP_016187934.1	2e-272	alcohol dehydrogenase-like 1 [Arachis ipaensis]				K00121//S-(hydroxymethyl)glutathione dehydrogenase / alcohol dehydrogenase [EC:1.1.1.284 1.1.1.1]+ko00010//Glycolysis / Gluconeogenesis+ko00350//Tyrosine metabolism+ko01100//Metabolic pathways+ko01110//Biosynthesis of secondary metabolites+ko00071//Fatty acid degradation+ko00620//Pyruvate metabolism+ko01200//Carbon metabolism	GO:0016491//oxidoreductase activity;GO:0043169//cation binding;GO:0003824//catalytic activity;GO:0043167//ion binding;GO:0046872//metal ion binding;GO:0046914//transition metal ion binding;GO:0008270//zinc ion binding;GO:0005488//binding;
arahy.Tifrunner.gnm2.ann1.Y7U2IY	0.493	1.47	1.57157	0.00116648	2.95769e-05	arahy.Tifrunner.gnm2.ann1.Y7U2IY	arahy.Tifrunner.gnm2.ann1.Y7U2IY.1	Known_gene	1	106048747	106065527	arahy.Tifrunner.gnm2.chr14	+	16781	1824	0.86	0.94	0.78	0.9	0.83	0.92	1.97	1.07	1.37	0.33	0.59	0.56	-0.0429384	0.992421	0.902098	-0.680089	0.100463	0.0344477	0.926828	0.0707404	0.0246601	1.57157	0.00116648	2.95769e-05	XP_016198559.1	4.88e-296	alcohol dehydrogenase-like 4 [Arachis ipaensis]				K00001//alcohol dehydrogenase [EC:1.1.1.1]+ko00010//Glycolysis / Gluconeogenesis+ko00350//Tyrosine metabolism+ko01100//Metabolic pathways+ko01110//Biosynthesis of secondary metabolites+ko00071//Fatty acid degradation+ko00620//Pyruvate metabolism	GO:0043169//cation binding;GO:0003824//catalytic activity;GO:0043167//ion binding;GO:0016491//oxidoreductase activity;GO:0008270//zinc ion binding;GO:0046914//transition metal ion binding;GO:0046872//metal ion binding;GO:0005488//binding;
arahy.Tifrunner.gnm2.ann1.54ZV2T	0.433	1.716	2.00359	4.34088e-05	7.57793e-07	arahy.Tifrunner.gnm2.ann1.54ZV2T	arahy.Tifrunner.gnm2.ann1.54ZV2T.1	Known_gene	1	107891803	107895747	arahy.Tifrunner.gnm2.chr10	+	3945	1627	0.7	0.92	0.65	1.09	1.04	0.91	2.19	1.22	1.74	0.43	0.25	0.62	-0.429354	0.83844	0.253087	-1.08454	0.00665937	0.00152808	1.34058	0.0107267	0.00283811	2.00359	4.34088e-05	7.57793e-07	XP_025624068.1	3.6e-275	aldose 1-epimerase [Arachis hypogaea]			Leucine-rich repeat receptor-like protein kinase family protein (best arabidopsis hit)	K01785//aldose 1-epimerase [EC:5.1.3.3]+ko00010//Glycolysis / Gluconeogenesis+ko01100//Metabolic pathways+ko00052//Galactose metabolism+ko01110//Biosynthesis of secondary metabolites	GO:0008152//metabolic process;GO:0071704//organic substance metabolic process;GO:0005975//carbohydrate metabolic process;GO:0044238//primary metabolic process;GO:0031224//intrinsic component of membrane;GO:0016021//integral component of membrane;GO:0110165//cellular anatomical entity;GO:0016020//membrane;GO:0016853//isomerase activity;GO:0030246//carbohydrate binding;GO:0003824//catalytic activit…
arahy.Tifrunner.gnm2.ann1.LKT3FQ	0	1.27	7.39044	2.57754e-07	2.94334e-09	arahy.Tifrunner.gnm2.ann1.LKT3FQ	arahy.Tifrunner.gnm2.ann1.LKT3FQ.1	Known_gene	1	5465471	5467000	arahy.Tifrunner.gnm2.chr03	+	1530	1530	0.02	0	0.05	0	0.1	0.02	1.44	1.38	0.99	0	0	0	-0.794946	0.985948	0.844174	-6.39573	2.23585e-06	2.79491e-07	1.78353	0.83866	0.659211	7.39044	2.57754e-07	2.94334e-09	XP_025669667.1	0	alkane hydroxylase MAH1 [Arachis hypogaea]				K15405//midchain alkane hydroxylase+ko01110//Biosynthesis of secondary metabolites+ko00073//Cutin, suberine and wax biosynthesis	GO:0016491//oxidoreductase activity;GO:0046906//tetrapyrrole binding;GO:0016705//oxidoreductase activity, acting on paired donors, with incorporation or reduction of molecular oxygen;GO:0004497//monooxygenase activity;GO:0043167//ion binding;GO:0005506//iron ion binding;GO:0003824//catalytic activity;GO:0005488//binding;GO:1901363//heterocyclic compound binding;GO:0020037//heme binding;GO:0043169…
arahy.Tifrunner.gnm2.ann1.JHZU79	0	0.52	6.06366	0.000509887	1.15427e-05	arahy.Tifrunner.gnm2.ann1.JHZU79	arahy.Tifrunner.gnm2.ann1.JHZU79.1	Known_gene	1	9433692	9435221	arahy.Tifrunner.gnm2.chr13	-	1530	1530	0.06	0.13	0.16	0.08	0	0.02	0.72	0.28	0.56	0	0	0	2.01707	0.87174	0.286287	-2.17045	0.0284155	0.00779327	1.88117	0.833894	0.641097	6.06366	0.000509887	1.15427e-05	XP_016191427.1	0	alkane hydroxylase MAH1-like [Arachis ipaensis]				K15405//midchain alkane hydroxylase+ko01110//Biosynthesis of secondary metabolites+ko00073//Cutin, suberine and wax biosynthesis	GO:0043167//ion binding;GO:0046906//tetrapyrrole binding;GO:0020037//heme binding;GO:0004497//monooxygenase activity;GO:1901363//heterocyclic compound binding;GO:0003824//catalytic activity;GO:0005506//iron ion binding;GO:0046914//transition metal ion binding;GO:0097159//organic cyclic compound binding;GO:0043169//cation binding;GO:0046872//metal ion binding;GO:0005488//binding;GO:0016491//oxidor…
arahy.Tifrunner.gnm2.ann1.G3AUWX	0.926	5.6	2.61873	8.31686e-29	1.82055e-31	arahy.Tifrunner.gnm2.ann1.G3AUWX	arahy.Tifrunner.gnm2.ann1.G3AUWX.1,arahy.Tifrunner.gnm2.ann1.G3AUWX.2	Known_gene	2	1387916	1398527	arahy.Tifrunner.gnm2.chr03	+	10612	1752	6.16	6.34	5.19	11.79	10.47	10.48	5.1	5.47	6.23	0.91	0.88	0.99	-0.906433	6.81119e-12	2.07414e-14	0.169254	0.438917	0.22594	3.68781	7.97507e-75	1.17282e-76	2.61873	8.31686e-29	1.82055e-31	XP_025684990.1	2.06e-140	alpha carbonic anhydrase 7 [Arachis hypogaea]				K01674//carbonic anhydrase [EC:4.2.1.1]+ko00910//Nitrogen metabolism+ko01100//Metabolic pathways;K01674//carbonic anhydrase [EC:4.2.1.1]+ko00910//Nitrogen metabolism+ko01100//Metabolic pathways	GO:0009536//plastid;GO:0043226//organelle;GO:0009532//plastid stroma;GO:0009570//chloroplast stroma;GO:0005622//intracellular anatomical structure;GO:0005737//cytoplasm;GO:0043229//intracellular organelle;GO:0043227//membrane-bounded organelle;GO:0009507//chloroplast;GO:0110165//cellular anatomical entity;GO:0043231//intracellular membrane-bounded organelle;GO:0016836//hydro-lyase activity;GO:000…
arahy.Tifrunner.gnm2.ann1.X04733	3.243	8.546	1.30169	2.08728e-08	2.03322e-10	arahy.Tifrunner.gnm2.ann1.X04733	arahy.Tifrunner.gnm2.ann1.X04733.1,arahy.Tifrunner.gnm2.ann1.X04733.3,arahy.Tifrunner.gnm2.ann1.X04733.2	Known_gene	3	1368815	1373374	arahy.Tifrunner.gnm2.chr03	+	4560	1238	51.14	52.07	47.59	43.04	48.41	47.38	9.28	8.83	7.53	2.65	3.87	3.21	0.133507	0.432435	0.057218	2.71978	9.08353e-153	5.02467e-155	3.88024	2.52017e-156	1.55907e-158	1.30169	2.08728e-08	2.03322e-10	XP_025684974.1	1.48e-154	alpha carbonic anhydrase 7 [Arachis hypogaea]				K01674//carbonic anhydrase [EC:4.2.1.1]+ko00910//Nitrogen metabolism+ko01100//Metabolic pathways;K01674//carbonic anhydrase [EC:4.2.1.1]+ko00910//Nitrogen metabolism+ko01100//Metabolic pathways;K01674//carbonic anhydrase [EC:4.2.1.1]+ko00910//Nitrogen metabolism+ko01100//Metabolic pathways	GO:0043227//membrane-bounded organelle;GO:0005622//intracellular anatomical structure;GO:0043226//organelle;GO:0009536//plastid;GO:0009507//chloroplast;GO:0009570//chloroplast stroma;GO:0043229//intracellular organelle;GO:0005737//cytoplasm;GO:0110165//cellular anatomical entity;GO:0009532//plastid stroma;GO:0043231//intracellular membrane-bounded organelle;GO:0043169//cation binding;GO:0046914//…
arahy.Tifrunner.gnm2.ann1.UB69JS	0.536	7.563	3.8591	1.86748e-28	4.15601e-31	arahy.Tifrunner.gnm2.ann1.UB69JS	arahy.Tifrunner.gnm2.ann1.UB69JS.1	Known_gene	1	1439896	1444284	arahy.Tifrunner.gnm2.chr03	+	4389	1055	1.21	1.67	1.05	0.87	0.78	0.85	7.18	7.94	7.57	0.54	0.46	0.61	0.669754	0.64251	0.125604	-2.46027	3.03466e-22	1.35769e-23	0.722403	0.377332	0.194744	3.8591	1.86748e-28	4.15601e-31	XP_025669482.1	4.23e-159	alpha carbonic anhydrase 7 isoform X2 [Arachis hypogaea]				K01674//carbonic anhydrase [EC:4.2.1.1]+ko00910//Nitrogen metabolism+ko01100//Metabolic pathways	GO:0110165//cellular anatomical entity;GO:0009507//chloroplast;GO:0005737//cytoplasm;GO:0043229//intracellular organelle;GO:0043231//intracellular membrane-bounded organelle;GO:0043227//membrane-bounded organelle;GO:0009532//plastid stroma;GO:0009536//plastid;GO:0005622//intracellular anatomical structure;GO:0043226//organelle;GO:0009570//chloroplast stroma;GO:0016829//lyase activity;GO:0016836//…
arahy.Tifrunner.gnm2.ann1.5W5TAL	3.38	22.993	2.72953	4.36705e-82	1.6729e-85	arahy.Tifrunner.gnm2.ann1.5W5TAL	arahy.Tifrunner.gnm2.ann1.5W5TAL.1,arahy.Tifrunner.gnm2.ann1.5W5TAL.5,arahy.Tifrunner.gnm2.ann1.5W5TAL.3,arahy.Tifrunner.gnm2.ann1.5W5TAL.2,arahy.Tifrunner.gnm2.ann1.5W5TAL.7,arahy.Tifrunner.gnm2.ann1.5W5TAL.6,arahy.Tifrunner.gnm2.ann1.5W5TAL.4	Known_gene	7	3182159	3193660	arahy.Tifrunner.gnm2.chr13	+	11502	1796	34.48	30.13	30.54	45.15	45.3	49.21	22.99	22.89	23.1	3.67	2.67	3.8	-0.565252	6.0912e-13	1.66719e-15	0.557041	6.14985e-11	5.00418e-12	3.84485	9.71271e-204	4.19901e-206	2.72953	4.36705e-82	1.6729e-85	XP_016193180.1	2.17e-160	alpha carbonic anhydrase 7-like [Arachis ipaensis]				K01674//carbonic anhydrase [EC:4.2.1.1]+ko00910//Nitrogen metabolism+ko01100//Metabolic pathways;K01674//carbonic anhydrase [EC:4.2.1.1]+ko00910//Nitrogen metabolism+ko01100//Metabolic pathways;K01674//carbonic anhydrase [EC:4.2.1.1]+ko00910//Nitrogen metabolism+ko01100//Metabolic pathways;K01674//carbonic anhydrase [EC:4.2.1.1]+ko00910//Nitrogen metabolism+ko01100//Metabolic pathways;K01674//car…	GO:0110165//cellular anatomical entity;GO:0043227//membrane-bounded organelle;GO:0005737//cytoplasm;GO:0043231//intracellular membrane-bounded organelle;GO:0005622//intracellular anatomical structure;GO:0009507//chloroplast;GO:0009536//plastid;GO:0009532//plastid stroma;GO:0009570//chloroplast stroma;GO:0043226//organelle;GO:0043229//intracellular organelle;GO:0046914//transition metal ion bindin…
arahy.Tifrunner.gnm2.ann1.N87U3K	0.403	5.38	3.81546	2.74772e-20	9.7739e-23	arahy.Tifrunner.gnm2.ann1.N87U3K	arahy.Tifrunner.gnm2.ann1.N87U3K.1	Known_gene	1	3201471	3206021	arahy.Tifrunner.gnm2.chr13	+	4551	1106	0.84	0.87	0.79	0.71	0.64	0.69	5.48	4.7	5.96	0.32	0.19	0.7	0.278896	0.984428	0.57858	-2.64617	8.11823e-18	4.46437e-19	0.880643	0.355416	0.179974	3.81546	2.74772e-20	9.7739e-23	XP_016193179.1	3.51e-141	alpha carbonic anhydrase 7-like [Arachis ipaensis]				K01674//carbonic anhydrase [EC:4.2.1.1]+ko00910//Nitrogen metabolism+ko01100//Metabolic pathways	GO:0009532//plastid stroma;GO:0009507//chloroplast;GO:0005622//intracellular anatomical structure;GO:0043229//intracellular organelle;GO:0009536//plastid;GO:0110165//cellular anatomical entity;GO:0005737//cytoplasm;GO:0043227//membrane-bounded organelle;GO:0043226//organelle;GO:0043231//intracellular membrane-bounded organelle;GO:0009570//chloroplast stroma;GO:0008270//zinc ion binding;GO:0043167…
arahy.Tifrunner.gnm2.ann1.BZR2FF	0.123	0.55	2.34726	0.0226641	0.000983958	arahy.Tifrunner.gnm2.ann1.BZR2FF	arahy.Tifrunner.gnm2.ann1.BZR2FF.1	Known_gene	1	12277875	12281689	arahy.Tifrunner.gnm2.chr03	-	3815	1770	0.31	0.45	0.29	0.34	0.42	0.23	0.59	0.45	0.61	0.12	0.13	0.12	0.088918	0.990967	0.884918	-0.576255	0.498041	0.270778	1.67363	0.116343	0.0446997	2.34726	0.0226641	0.000983958	XP_025687246.1	0	aluminum-activated malate transporter 2 [Arachis hypogaea]				K03695//ATP-dependent Clp protease ATP-binding subunit ClpB	GO:0006835//dicarboxylic acid transport;GO:0015849//organic acid transport;GO:0071702//organic substance transport;GO:0015711//organic anion transport;GO:0006811//ion transport;GO:0006820//anion transport;GO:0051179//localization;GO:0046942//carboxylic acid transport;GO:0015743//malate transport;GO:0006810//transport;GO:0051234//establishment of localization;GO:0015740//C4-dicarboxylate transport…
arahy.Tifrunner.gnm2.ann1.MQL26I	0.09	0.473	2.61215	0.0420516	0.0021082	arahy.Tifrunner.gnm2.ann1.MQL26I	arahy.Tifrunner.gnm2.ann1.MQL26I.1	Known_gene	1	15974743	15978622	arahy.Tifrunner.gnm2.chr13	-	3880	1677	0.16	0.13	0.26	0.16	0.21	0.4	0.52	0.45	0.45	0.13	0.05	0.09	-0.562099	0.984428	0.503214	-1.35559	0.128828	0.0465462	1.81253	0.188361	0.0801174	2.61215	0.0420516	0.0021082	XP_016193269.1	8.63e-279	aluminum-activated malate transporter 2 [Arachis ipaensis]				K03695//ATP-dependent Clp protease ATP-binding subunit ClpB	GO:0071702//organic substance transport;GO:0046942//carboxylic acid transport;GO:0006810//transport;GO:0015849//organic acid transport;GO:0015740//C4-dicarboxylate transport;GO:0006820//anion transport;GO:0051234//establishment of localization;GO:0015711//organic anion transport;GO:0051179//localization;GO:0006811//ion transport;GO:0006835//dicarboxylic acid transport;GO:0015743//malate transport…
arahy.Tifrunner.gnm2.ann1.ML4SS4	2.7	6.323	1.19997	0.0247114	0.00108907	arahy.Tifrunner.gnm2.ann1.ML4SS4	arahy.Tifrunner.gnm2.ann1.ML4SS4.1	Known_gene	1	138371035	138373807	arahy.Tifrunner.gnm2.chr13	+	2773	1961	8.4	1.77	0.83	3.46	3.87	0	8.78	5.87	4.32	2.55	3.47	2.08	0.578783	0.984428	0.759981	-0.685392	0.720115	0.472702	-0.0707864	0.994939	0.966241	1.19997	0.0247114	0.00108907	XP_029153319.1	4.64e-262	ankyrin repeat-containing protein At2g01680 [Arachis hypogaea]
arahy.Tifrunner.gnm2.ann1.IK60LM	0.3	4.446	3.93298	1.25957e-30	2.38955e-33	arahy.Tifrunner.gnm2.ann1.IK60LM	arahy.Tifrunner.gnm2.ann1.IK60LM.1	Known_gene	1	117139946	117142576	arahy.Tifrunner.gnm2.chr12	-	2631	1920	3.83	3.38	3.09	4.96	6.11	5.46	4.79	4.07	4.48	0.46	0.23	0.21	-0.698788	0.000291234	4.69298e-06	-0.274799	0.205658	0.0828056	4.34903	9.21756e-41	2.56103e-42	3.93298	1.25957e-30	2.38955e-33	XP_025634662.1	1.01e-241	anthocyanidin reductase ((2S)-flavan-3-ol-forming) [Arachis hypogaea]				K08695//anthocyanidin reductase [EC:1.3.1.77]+ko01100//Metabolic pathways+ko01110//Biosynthesis of secondary metabolites+ko00941//Flavonoid biosynthesis	GO:0003824//catalytic activity;
arahy.Tifrunner.gnm2.ann1.W8TDEC	0.493	5.7	3.52723	3.49689e-42	4.40142e-45	arahy.Tifrunner.gnm2.ann1.W8TDEC	arahy.Tifrunner.gnm2.ann1.W8TDEC.2,arahy.Tifrunner.gnm2.ann1.W8TDEC.1	Known_gene	2	126102947	126105626	arahy.Tifrunner.gnm2.chr03	+	2680	2079	1	0.48	1.06	0.71	0.67	1.15	5.96	5.41	5.73	0.53	0.58	0.37	0.00580266	0.999956	0.987593	-2.66645	1.03442e-33	3.13499e-35	0.847785	0.0972493	0.0359638	3.52723	3.49689e-42	4.40142e-45	XP_025689942.1	6.29e-241	anthocyanidin reductase ((2S)-flavan-3-ol-forming) [Arachis hypogaea]				K08695//anthocyanidin reductase [EC:1.3.1.77]+ko01100//Metabolic pathways+ko01110//Biosynthesis of secondary metabolites+ko00941//Flavonoid biosynthesis;K08695//anthocyanidin reductase [EC:1.3.1.77]+ko01100//Metabolic pathways+ko01110//Biosynthesis of secondary metabolites+ko00941//Flavonoid biosynthesis	GO:0003824//catalytic activity;
arahy.Tifrunner.gnm2.ann1.J53S6S	0.723	1.606	1.13889	0.00413756	0.000126874	arahy.Tifrunner.gnm2.ann1.J53S6S	arahy.Tifrunner.gnm2.ann1.J53S6S.1	Known_gene	1	12234912	12238143	arahy.Tifrunner.gnm2.chr03	+	3232	2006	0.45	0.54	0.36	0.26	0.19	0.12	1.53	1.69	1.6	0.8	0.82	0.55	1.2771	0.324567	0.0346985	-1.76253	1.25865e-06	1.53444e-07	-1.90672	0.00160525	0.000350065	1.13889	0.00413756	0.000126874	XP_025687244.1	7.52e-251	apoptosis-inducing factor homolog A [Arachis hypogaea]				K22745//apoptosis-inducing factor 2	GO:0016491//oxidoreductase activity;GO:0003824//catalytic activity;
arahy.Tifrunner.gnm2.ann1.12UU0E	1.803	5.663	1.63933	1.49295e-08	1.42977e-10	arahy.Tifrunner.gnm2.ann1.12UU0E	arahy.Tifrunner.gnm2.ann1.12UU0E.1	Known_gene	1	23657232	23658224	arahy.Tifrunner.gnm2.chr08	+	993	993	5.48	5.89	5.84	0.8	0.85	1.35	5.59	5.59	5.81	1.25	1.63	2.53	2.54354	9.50136e-16	1.80834e-18	0.111702	0.773486	0.53384	-0.798861	0.136724	0.0541474	1.63933	1.49295e-08	1.42977e-10	XP_025613588.1	6.74e-190	AT-hook motif nuclear-localized protein 25 [Arachis hypogaea]					GO:0110165//cellular anatomical entity;GO:0031224//intrinsic component of membrane;GO:0016021//integral component of membrane;GO:0016020//membrane;GO:0003677//DNA binding;GO:0003680//minor groove of adenine-thymine-rich DNA binding;GO:0000217//DNA secondary structure binding;GO:1901363//heterocyclic compound binding;GO:0003676//nucleic acid binding;GO:0097159//organic cyclic compound binding;GO:0…
arahy.Tifrunner.gnm2.ann1.7E4SNA	0.106	0.523	2.42781	0.0187925	0.000782485	arahy.Tifrunner.gnm2.ann1.7E4SNA	arahy.Tifrunner.gnm2.ann1.7E4SNA.3,arahy.Tifrunner.gnm2.ann1.7E4SNA.2,arahy.Tifrunner.gnm2.ann1.7E4SNA.1	Known_gene	3	29525617	29530910	arahy.Tifrunner.gnm2.chr16	+	5294	2350	0.49	0.37	0.47	0.47	0.19	0.36	0.44	0.57	0.56	0.2	0.06	0.06	0.479336	0.926969	0.349287	0.109115	0.923339	0.805536	2.05591	0.0392718	0.0124067	2.42781	0.0187925	0.000782485	QHN85791.1	0	Auxin response factor [Arachis hypogaea]		ARF		K14486//auxin response factor+ko04075//Plant hormone signal transduction;K14486//auxin response factor+ko04075//Plant hormone signal transduction;K14486//auxin response factor+ko04075//Plant hormone signal transduction
arahy.Tifrunner.gnm2.ann1.X5Q10C	0.163	0.716	2.20262	0.000643991	1.50131e-05	arahy.Tifrunner.gnm2.ann1.X5Q10C	arahy.Tifrunner.gnm2.ann1.X5Q10C.1	Known_gene	1	4945208	4950588	arahy.Tifrunner.gnm2.chr12	+	5381	2389	0.6	0.95	0.91	0.61	0.89	1.06	0.58	0.76	0.81	0.13	0.14	0.22	-0.0806541	0.984428	0.805552	0.27445	0.658908	0.409848	2.55172	1.63304e-06	2.23231e-07	2.20262	0.000643991	1.50131e-05	XP_025631713.1	0	auxin response factor 18 isoform X2 [Arachis hypogaea]		ARF		K14486//auxin response factor+ko04075//Plant hormone signal transduction
arahy.Tifrunner.gnm2.ann1.04ZIEQ	0.043	0.75	4.41772	7.44304e-06	1.10519e-07	arahy.Tifrunner.gnm2.ann1.04ZIEQ	arahy.Tifrunner.gnm2.ann1.04ZIEQ.2,arahy.Tifrunner.gnm2.ann1.04ZIEQ.1,arahy.Tifrunner.gnm2.ann1.04ZIEQ.3	Known_gene	3	49399508	49404698	arahy.Tifrunner.gnm2.chr08	+	5191	2400	0.74	0.64	0.6	1.18	1.44	1.01	0.91	0.78	0.56	0.06	0.07	0	-0.88912	0.0685748	0.00344309	-0.0790515	0.924378	0.81915	5.21822	3.52542e-10	3.35433e-11	4.41772	7.44304e-06	1.10519e-07	XP_015937952.1	0	auxin response factor 18 isoform X4 [Arachis duranensis]		ARF		K14486//auxin response factor+ko04075//Plant hormone signal transduction;K14486//auxin response factor+ko04075//Plant hormone signal transduction;K14486//auxin response factor+ko04075//Plant hormone signal transduction	GO:0051716//cellular response to stimulus;GO:0009725//response to hormone;GO:0006355//regulation of transcription, DNA-templated;GO:0009889//regulation of biosynthetic process;GO:0019222//regulation of metabolic process;GO:0050896//response to stimulus;GO:0023052//signaling;GO:0071495//cellular response to endogenous stimulus;GO:0070887//cellular response to chemical stimulus;GO:0007154//cell com…
arahy.Tifrunner.gnm2.ann1.3KF6RP	0	0.603	5.82493	0.001447	3.78267e-05	arahy.Tifrunner.gnm2.ann1.3KF6RP	arahy.Tifrunner.gnm2.ann1.3KF6RP.1,arahy.Tifrunner.gnm2.ann1.3KF6RP.2	Known_gene	2	94737355	94741517	arahy.Tifrunner.gnm2.chr02	-	4163	1193	1.02	0.75	0.94	0.36	0.73	1.37	0.75	0.68	0.38	0	0	0	0.143389	0.984428	0.780828	0.711359	0.345393	0.162319	6.38458	1.91993e-05	3.01485e-06	5.82493	0.001447	3.78267e-05	XP_015950611.1	1.63e-110	axial regulator YABBY 1 [Arachis duranensis]		C2C2-YABBY
arahy.Tifrunner.gnm2.ann1.F6I3SQ	0	0.6	5.89017	0.00102476	2.52918e-05	arahy.Tifrunner.gnm2.ann1.F6I3SQ	arahy.Tifrunner.gnm2.ann1.F6I3SQ.1	Known_gene	1	145058152	145061354	arahy.Tifrunner.gnm2.chr11	-	3203	1182	0.52	0.96	0.93	0.4	0	0.6	0.42	0.61	0.77	0	0	0	1.36039	0.401054	0.049891	0.523607	0.553853	0.314854	5.06573	0.334276	0.166282	5.89017	0.00102476	2.52918e-05	XP_025630384.1	3.52e-139	axial regulator YABBY 5 isoform X2 [Arachis hypogaea]		C2C2-YABBY
arahy.Tifrunner.gnm2.ann1.66D6IA	0.55	2	1.87724	1.25016e-05	1.92929e-07	arahy.Tifrunner.gnm2.ann1.66D6IA	arahy.Tifrunner.gnm2.ann1.66D6IA.2,arahy.Tifrunner.gnm2.ann1.66D6IA.1	Known_gene	2	143049937	143053377	arahy.Tifrunner.gnm2.chr20	-	3441	1596	0.88	1.06	1.1	1.02	0.73	1.03	2.28	1.48	2.24	0.75	0.48	0.42	0.139914	0.984428	0.701407	-0.89546	0.0123256	0.00303967	0.835943	0.142834	0.0571588	1.87724	1.25016e-05	1.92929e-07	XP_016179825.1	2.15e-212	B3 domain-containing transcription factor VRN1-like [Arachis ipaensis]		ABI3VP1			GO:0043231//intracellular membrane-bounded organelle;GO:0005622//intracellular anatomical structure;GO:0043229//intracellular organelle;GO:0043227//membrane-bounded organelle;GO:0043226//organelle;GO:0110165//cellular anatomical entity;GO:0005634//nucleus;GO:0003677//DNA binding;GO:0097159//organic cyclic compound binding;GO:1901363//heterocyclic compound binding;GO:0005488//binding;GO:0003676//n…
arahy.Tifrunner.gnm2.ann1.N19LSD	0	0.34	5.49932	0.00620614	0.000204003	arahy.Tifrunner.gnm2.ann1.N19LSD	arahy.Tifrunner.gnm2.ann1.N19LSD.1	Known_gene	1	1978809	1981362	arahy.Tifrunner.gnm2.chr12	+	2554	1605	0	0	0	0	0	0	0.49	0.27	0.26	0	0	0				-5.46651	0.00117533	0.000226494				5.49932	0.00620614	0.000204003	XP_025635240.1	0	BAHD acyltransferase BIA1-like [Arachis hypogaea]				K13065//shikimate O-hydroxycinnamoyltransferase [EC:2.3.1.133]+ko01100//Metabolic pathways+ko01110//Biosynthesis of secondary metabolites+ko00940//Phenylpropanoid biosynthesis+ko00941//Flavonoid biosynthesis+ko00945//Stilbenoid, diarylheptanoid and gingerol biosynthesis
arahy.Tifrunner.gnm2.ann1.MP3D3D	0.216	0.7	1.74227	0.00485257	0.000153756	arahy.Tifrunner.gnm2.ann1.MP3D3D	arahy.Tifrunner.gnm2.ann1.MP3D3D.1,arahy.Tifrunner.gnm2.ann1.MP3D3D.4,arahy.Tifrunner.gnm2.ann1.MP3D3D.3,arahy.Tifrunner.gnm2.ann1.MP3D3D.2	Known_gene	4	97739496	97752081	arahy.Tifrunner.gnm2.chr02	+	12586	2627	1.44	1.4	1.49	1.5	1.5	1.7	0.76	0.66	0.68	0.26	0.11	0.28	-0.102902	0.984428	0.63743	1.13753	0.000106405	1.69714e-05	2.97523	3.98391e-14	2.88472e-15	1.74227	0.00485257	0.000153756	QHO54658.1	7.5e-266	Basic helix-loop-helix protein A [Arachis hypogaea]				K13422//transcription factor MYC2+ko04016//MAPK signaling pathway - plant+ko04075//Plant hormone signal transduction;K13422//transcription factor MYC2+ko04016//MAPK signaling pathway - plant+ko04075//Plant hormone signal transduction;K13422//transcription factor MYC2+ko04016//MAPK signaling pathway - plant+ko04075//Plant hormone signal transduction;K13422//transcription factor MYC2+ko04016//MAPK …	GO:0005622//intracellular anatomical structure;GO:0043231//intracellular membrane-bounded organelle;GO:0110165//cellular anatomical entity;GO:0043226//organelle;GO:0043229//intracellular organelle;GO:0043227//membrane-bounded organelle;GO:0005634//nucleus;GO:0005488//binding;GO:0005515//protein binding;GO:0046983//protein dimerization activity;
arahy.Tifrunner.gnm2.ann1.F95VPU	0.196	0.543	1.51704	0.0317414	0.00148285	arahy.Tifrunner.gnm2.ann1.F95VPU	arahy.Tifrunner.gnm2.ann1.F95VPU.1	Known_gene	1	24326734	24331766	arahy.Tifrunner.gnm2.chr13	+	5033	2922	0.34	0.51	0.55	0.62	0.94	0.69	0.71	0.34	0.58	0.2	0.19	0.2	-0.710508	0.348968	0.0392187	-0.128487	0.908581	0.738976	2.09084	6.55813e-06	9.69549e-07	1.51704	0.0317414	0.00148285	XP_025643591.1	3.71e-146	basic leucine zipper 61 [Arachis hypogaea]		bZIP		K04374//cyclic AMP-dependent transcription factor ATF-4+ko04141//Protein processing in endoplasmic reticulum;K20557//transcription factor VIP1+ko04016//MAPK signaling pathway - plant
arahy.Tifrunner.gnm2.ann1.Y7JGW6	0.923	6.766	2.8503	3.04903e-90	1.00114e-93	arahy.Tifrunner.gnm2.ann1.Y7JGW6	arahy.Tifrunner.gnm2.ann1.Y7JGW6.1	Known_gene	1	3447735	3452861	arahy.Tifrunner.gnm2.chr07	-	5127	4527	5.58	5.44	5.62	6.19	7.26	6.46	6.03	6.8	7.47	0.8	0.98	0.99	-0.271784	0.0361662	0.00149466	-0.190174	0.0947471	0.03216	2.92489	4.4639e-101	4.72367e-103	2.8503	3.04903e-90	1.00114e-93	XP_015973301.1	5.33e-147	basic salivary proline-rich protein 1 isoform X1 [Arachis duranensis]
arahy.Tifrunner.gnm2.ann1.FN5ZTC	1.683	0.76	-1.19458	0.0108667	0.000400216	arahy.Tifrunner.gnm2.ann1.FN5ZTC	arahy.Tifrunner.gnm2.ann1.FN5ZTC.1	Known_gene	1	123887099	123891022	arahy.Tifrunner.gnm2.chr14	-	3924	1614	1.1	1.39	2.19	1.8	2.05	0	0.88	0.72	0.68	1.2	2.14	1.71	0.270009	0.987181	0.858893	1.16004	0.00445096	0.000978668	-0.311007	0.911565	0.836556	-1.19458	0.0108667	0.000400216	QHO08397.1	5.10e-311	BEACH domain-containing protein [Arachis hypogaea]
arahy.Tifrunner.gnm2.ann1.R3NPUN	3.826	1.413	-1.48569	1.44314e-08	1.3768e-10	arahy.Tifrunner.gnm2.ann1.R3NPUN	arahy.Tifrunner.gnm2.ann1.R3NPUN.1	Known_gene	1	139549771	139551357	arahy.Tifrunner.gnm2.chr03	-	1587	1587	0.06	0.21	0.16	0.17	0.04	0.22	1.79	1.01	1.44	3.76	3.71	4.01	0.0134466	0.999956	0.990719	-3.38093	8.77653e-08	9.38078e-09	-4.89986	2.98544e-21	1.51532e-22	-1.48569	1.44314e-08	1.3768e-10	XP_016190490.1	0	berberine bridge enzyme-like 26 [Arachis ipaensis]				K22395//cinnamyl-alcohol dehydrogenase [EC:1.1.1.195]+ko01100//Metabolic pathways+ko01110//Biosynthesis of secondary metabolites+ko00940//Phenylpropanoid biosynthesis	GO:1901363//heterocyclic compound binding;GO:0043167//ion binding;GO:1901265//nucleoside phosphate binding;GO:0071949//FAD binding;GO:0097159//organic cyclic compound binding;GO:0050660//flavin adenine dinucleotide binding;GO:0036094//small molecule binding;GO:0000166//nucleotide binding;GO:0005488//binding;GO:0043168//anion binding;GO:0016491//oxidoreductase activity;GO:0003824//catalytic activi…
arahy.Tifrunner.gnm2.ann1.0V89VS	1.893	4.043	1.05844	4.19278e-09	3.74765e-11	arahy.Tifrunner.gnm2.ann1.0V89VS	arahy.Tifrunner.gnm2.ann1.0V89VS.1,arahy.Tifrunner.gnm2.ann1.0V89VS.2	Known_gene	2	19360126	19364748	arahy.Tifrunner.gnm2.chr13	-	4623	2789	3.9	3.58	3.93	4.72	4.07	5.55	4.37	3.5	4.26	1.96	1.97	1.75	-0.34015	0.165284	0.0119209	0.0137361	0.967152	0.918758	1.40531	1.60424e-17	9.6168e-19	1.05844	4.19278e-09	3.74765e-11	XP_025643321.1	8.39e-312	beta-amylase [Arachis hypogaea]				K01177//beta-amylase [EC:3.2.1.2]+ko01100//Metabolic pathways+ko00500//Starch and sucrose metabolism+ko01110//Biosynthesis of secondary metabolites;K01177//beta-amylase [EC:3.2.1.2]+ko01100//Metabolic pathways+ko00500//Starch and sucrose metabolism+ko01110//Biosynthesis of secondary metabolites	GO:0008152//metabolic process;GO:0016052//carbohydrate catabolic process;GO:0000272//polysaccharide catabolic process;GO:0043170//macromolecule metabolic process;GO:0009056//catabolic process;GO:0071704//organic substance metabolic process;GO:0005975//carbohydrate metabolic process;GO:0009057//macromolecule catabolic process;GO:1901575//organic substance catabolic process;GO:0005976//polysacchari…
arahy.Tifrunner.gnm2.ann1.WIE6UT	0.17	0.653	1.98122	0.0308796	0.00143414	arahy.Tifrunner.gnm2.ann1.WIE6UT	arahy.Tifrunner.gnm2.ann1.WIE6UT.1	Known_gene	1	92998500	93003135	arahy.Tifrunner.gnm2.chr13	+	4636	1783	0.6	0.37	0.36	0.28	0.22	0.39	0.93	0.65	0.38	0.14	0.2	0.17	0.569252	0.918088	0.337138	-0.509638	0.540149	0.303566	0.895019	0.441938	0.240511	1.98122	0.0308796	0.00143414	XP_016189349.1	0	beta-amyrin 28-oxidase [Arachis ipaensis]				K20667//beta-amyrin 28-monooxygenase [EC:1.14.14.126]	GO:1901360//organic cyclic compound metabolic process;GO:1901615//organic hydroxy compound metabolic process;GO:0008152//metabolic process;GO:0044238//primary metabolic process;GO:0016125//sterol metabolic process;GO:0008202//steroid metabolic process;GO:0006629//lipid metabolic process;GO:0071704//organic substance metabolic process;GO:0110165//cellular anatomical entity;GO:0016021//integral com…
arahy.Tifrunner.gnm2.ann1.8XWS5Q	0.056	0.523	3.59891	0.0185405	0.000770097	arahy.Tifrunner.gnm2.ann1.8XWS5Q	arahy.Tifrunner.gnm2.ann1.8XWS5Q.1	Known_gene	1	146136823	146139805	arahy.Tifrunner.gnm2.chr11	-	2983	1502	0.15	0.22	0.12	0.15	0.38	0.12	0.33	0.7	0.54	0.07	0.1	0	-0.524137	0.984428	0.614135	-1.82702	0.0525602	0.0159322	2.28871	0.238139	0.107411	3.59891	0.0185405	0.000770097	XP_016172960.1	0	beta-amyrin 28-oxidase-like [Arachis ipaensis]				K20667//beta-amyrin 28-monooxygenase [EC:1.14.14.126]	GO:0046906//tetrapyrrole binding;GO:0005488//binding;GO:1901363//heterocyclic compound binding;GO:0020037//heme binding;GO:0043169//cation binding;GO:0043167//ion binding;GO:0046872//metal ion binding;GO:0046914//transition metal ion binding;GO:0003824//catalytic activity;GO:0097159//organic cyclic compound binding;GO:0005506//iron ion binding;GO:0016491//oxidoreductase activity;GO:0016705//oxido…
arahy.Tifrunner.gnm2.ann1.5X7Z9I	0.01	0.523	5.27939	0.00282371	8.27231e-05	arahy.Tifrunner.gnm2.ann1.5X7Z9I	arahy.Tifrunner.gnm2.ann1.5X7Z9I.2,arahy.Tifrunner.gnm2.ann1.5X7Z9I.1	Known_gene	2	10136900	10145231	arahy.Tifrunner.gnm2.chr19	-	8332	1947	0.09	0	0.09	0.14	0.03	0.21	0.3	0.59	0.68	0	0	0.03	1.01969	0.984428	0.598894	-2.76786	0.00510186	0.00113861	1.48336	0.833894	0.6441	5.27939	0.00282371	8.27231e-05	XP_016177397.1	0	beta-fructofuranosidase, cell wall isozyme-like isoform X2 [Arachis ipaensis]				K01193//beta-fructofuranosidase [EC:3.2.1.26]+ko01100//Metabolic pathways+ko00052//Galactose metabolism+ko00500//Starch and sucrose metabolism+ko01110//Biosynthesis of secondary metabolites;K01193//beta-fructofuranosidase [EC:3.2.1.26]+ko01100//Metabolic pathways+ko00052//Galactose metabolism+ko00500//Starch and sucrose metabolism+ko01110//Biosynthesis of secondary metabolites	GO:0071704//organic substance metabolic process;GO:0008152//metabolic process;GO:0044238//primary metabolic process;GO:0005975//carbohydrate metabolic process;GO:0016798//hydrolase activity, acting on glycosyl bonds;GO:0003824//catalytic activity;GO:0016787//hydrolase activity;GO:0004553//hydrolase activity, hydrolyzing O-glycosyl compounds;
arahy.Tifrunner.gnm2.ann1.6IA9VD	0.68	4.256	2.64866	3.76017e-23	1.1249e-25	arahy.Tifrunner.gnm2.ann1.6IA9VD	arahy.Tifrunner.gnm2.ann1.6IA9VD.1	Known_gene	1	154336124	154341157	arahy.Tifrunner.gnm2.chr15	+	5034	1831	8.8	9.14	9.49	7.22	7.3	7.94	4.55	3.87	4.35	0.54	0.77	0.73	0.27863	0.162272	0.0116219	1.20396	2.77901e-20	1.35698e-21	3.56663	9.88966e-54	2.12881e-55	2.64866	3.76017e-23	1.1249e-25	XP_016204000.1	0	beta-glucosidase 12 [Arachis ipaensis]				K01188//beta-glucosidase [EC:3.2.1.21]+ko00999//Biosynthesis of various plant secondary metabolites+ko01100//Metabolic pathways+ko00500//Starch and sucrose metabolism+ko01110//Biosynthesis of secondary metabolites+ko00460//Cyanoamino acid metabolism	GO:0008152//metabolic process;GO:0071704//organic substance metabolic process;GO:0005975//carbohydrate metabolic process;GO:0044238//primary metabolic process;GO:0004553//hydrolase activity, hydrolyzing O-glycosyl compounds;GO:0016787//hydrolase activity;GO:0016798//hydrolase activity, acting on glycosyl bonds;GO:0003824//catalytic activity;
arahy.Tifrunner.gnm2.ann1.9TLR89	2.616	1.003	-1.43843	1.33027e-05	2.06748e-07	arahy.Tifrunner.gnm2.ann1.9TLR89	arahy.Tifrunner.gnm2.ann1.9TLR89.1	Known_gene	1	134113995	134116699	arahy.Tifrunner.gnm2.chr18	+	2705	1529	0.88	1.32	1.44	2.1	1.76	1.92	1.05	1.14	0.82	2.92	2.45	2.48	-0.694532	0.217681	0.0181266	0.382259	0.505316	0.276321	-0.369194	0.252027	0.115198	-1.43843	1.33027e-05	2.06748e-07	XP_020965847.1	8.23e-125	bidirectional sugar transporter SWEET12 [Arachis ipaensis]				K15382//solute carrier family 50 (sugar transporter)	GO:0008643//carbohydrate transport;GO:0051234//establishment of localization;GO:0006810//transport;GO:0071702//organic substance transport;GO:0051179//localization;GO:0016020//membrane;GO:0031224//intrinsic component of membrane;GO:0005886//plasma membrane;GO:0110165//cellular anatomical entity;GO:0071944//cell periphery;GO:0016021//integral component of membrane;
arahy.Tifrunner.gnm2.ann1.U2ZU7L	0.486	1.513	1.66395	9.44608e-05	1.76963e-06	arahy.Tifrunner.gnm2.ann1.U2ZU7L	arahy.Tifrunner.gnm2.ann1.U2ZU7L.2,arahy.Tifrunner.gnm2.ann1.U2ZU7L.1	Known_gene	2	98563912	98572309	arahy.Tifrunner.gnm2.chr02	-	8398	2140	2.76	2.77	2.23	2.74	2.23	2.27	1.57	1.75	1.22	0.29	0.44	0.73	0.0866626	0.984428	0.64665	0.885984	0.000201286	3.36788e-05	2.45697	8.02152e-15	5.59212e-16	1.66395	9.44608e-05	1.76963e-06	XP_015951064.1	0	bifunctional 3-dehydroquinate dehydratase/shikimate dehydrogenase, chloroplastic isoform X1 [Arachis duranensis]				K13832//3-dehydroquinate dehydratase / shikimate dehydrogenase [EC:4.2.1.10 1.1.1.25]+ko00999//Biosynthesis of various plant secondary metabolites+ko01230//Biosynthesis of amino acids+ko01100//Metabolic pathways+ko01110//Biosynthesis of secondary metabolites+ko00400//Phenylalanine, tyrosine and tryptophan biosynthesis;K13832//3-dehydroquinate dehydratase / shikimate dehydrogenase [EC:4.2.1.10 1.1…	GO:1901566//organonitrogen compound biosynthetic process;GO:0009072//aromatic amino acid family metabolic process;GO:0043648//dicarboxylic acid metabolic process;GO:0046394//carboxylic acid biosynthetic process;GO:0019438//aromatic compound biosynthetic process;GO:0008152//metabolic process;GO:0009987//cellular process;GO:0009423//chorismate biosynthetic process;GO:0006725//cellular aromatic comp…
arahy.Tifrunner.gnm2.ann1.2IS61F	0.323	0.98	1.62152	0.00299879	8.82898e-05	arahy.Tifrunner.gnm2.ann1.2IS61F	arahy.Tifrunner.gnm2.ann1.2IS61F.1	Known_gene	1	110536824	110539809	arahy.Tifrunner.gnm2.chr04	-	2986	2085	0.47	0.53	0.56	0.38	0.48	0.38	0.82	1.05	1.07	0.3	0.37	0.3	0.303731	0.984428	0.508061	-0.860519	0.0584188	0.0180564	0.450115	0.623717	0.391359	1.62152	0.00299879	8.82898e-05	XP_025695870.1	0	BTB/POZ domain-containing protein At3g08570 [Arachis hypogaea]					GO:0044267//cellular protein metabolic process;GO:0044260//cellular macromolecule metabolic process;GO:0043170//macromolecule metabolic process;GO:0043412//macromolecule modification;GO:0036211//protein modification process;GO:0070647//protein modification by small protein conjugation or removal;GO:0009987//cellular process;GO:0044238//primary metabolic process;GO:0071704//organic substance metab…
arahy.Tifrunner.gnm2.ann1.IPHF02	0.833	0.28	-1.65856	0.00964189	0.000347016	arahy.Tifrunner.gnm2.ann1.IPHF02	arahy.Tifrunner.gnm2.ann1.IPHF02.1	Known_gene	1	137999449	138002849	arahy.Tifrunner.gnm2.chr03	+	3401	2211	1.23	0.87	0.91	1	1.34	1.34	0.16	0.22	0.46	0.72	1.04	0.74	-0.313794	0.861186	0.273756	2.00787	2.75778e-05	4.02096e-06	0.657062	0.0811906	0.0290922	-1.65856	0.00964189	0.000347016	XP_016190662.1	0	BTB/POZ domain-containing protein DOT3 [Arachis ipaensis]					GO:0043170//macromolecule metabolic process;GO:0008152//metabolic process;GO:0006464//cellular protein modification process;GO:0044260//cellular macromolecule metabolic process;GO:0006807//nitrogen compound metabolic process;GO:0036211//protein modification process;GO:0044237//cellular metabolic process;GO:0071704//organic substance metabolic process;GO:0070647//protein modification by small prot…
arahy.Tifrunner.gnm2.ann1.614ST7	0	0.35	6.23685	0.000202788	4.16525e-06	arahy.Tifrunner.gnm2.ann1.614ST7	arahy.Tifrunner.gnm2.ann1.614ST7.1	Known_gene	1	117721432	117725464	arahy.Tifrunner.gnm2.chr20	-	4033	2468	0.25	0.22	0.23	0.66	0.64	0.54	0.53	0.23	0.29	0	0	0	-1.44551	0.0417708	0.00179518	-0.536605	0.583404	0.340409	7.13589	1.29196e-07	1.55434e-08	6.23685	0.000202788	4.16525e-06	XP_025684267.1	0	BTB/POZ domain-containing protein NPY1 [Arachis hypogaea]				K01738//cysteine synthase [EC:2.5.1.47]+ko00920//Sulfur metabolism+ko01230//Biosynthesis of amino acids+ko01100//Metabolic pathways+ko01110//Biosynthesis of secondary metabolites+ko00270//Cysteine and methionine metabolism+ko01200//Carbon metabolism	GO:0043412//macromolecule modification;GO:0048856//anatomical structure development;GO:0007275//multicellular organism development;GO:0099402//plant organ development;GO:0008152//metabolic process;GO:0044237//cellular metabolic process;GO:0032501//multicellular organismal process;GO:0044267//cellular protein metabolic process;GO:0032446//protein modification by small protein conjugation;GO:004423…
arahy.Tifrunner.gnm2.ann1.M4EJC3	90.336	19.856	-2.21754	1.52361e-276	5.5586e-281	arahy.Tifrunner.gnm2.ann1.M4EJC3	arahy.Tifrunner.gnm2.ann1.M4EJC3.1	Known_gene	1	37166582	37170436	arahy.Tifrunner.gnm2.chr08	-	3855	1265	36.62	39.17	42.27	74.3	69.79	72.05	19.81	20.66	19.1	87.41	92.48	91.12	-0.883979	5.2557e-47	1.90531e-50	1.08607	1.91976e-42	4.66631e-44	-0.254794	3.3791e-07	4.25788e-08	-2.21754	1.52361e-276	5.5586e-281	XP_015936538.1	2.1e-210	BURP domain protein RD22 [Arachis duranensis]	参与细胞壁果胶合成			K12472//epidermal growth factor receptor substrate 15+ko04144//Endocytosis;K06699//proteasome activator subunit 4+ko03050//Proteasome
arahy.Tifrunner.gnm2.ann1.RL0B30	102.9	23.543	-2.16043	6.87639e-288	1.25436e-292	arahy.Tifrunner.gnm2.ann1.RL0B30	arahy.Tifrunner.gnm2.ann1.RL0B30.1	Known_gene	1	17992937	17995599	arahy.Tifrunner.gnm2.chr18	-	2663	1254	56.98	51.34	46.32	89.84	87.3	92.7	23.42	21.79	25.42	103.9	104.27	100.53	-0.814895	8.16869e-40	3.9978e-43	1.23027	1.51843e-52	3.01503e-54	-0.122619	0.0147899	0.00407154	-2.16043	6.87639e-288	1.25436e-292	XP_016169870.1	2.83e-177	BURP domain protein RD22 [Arachis ipaensis]				K12472//epidermal growth factor receptor substrate 15+ko04144//Endocytosis;K06699//proteasome activator subunit 4+ko03050//Proteasome
arahy.Tifrunner.gnm2.ann1.M1NAY9	0.34	9.863	4.86939	7.05842e-51	6.56657e-54	arahy.Tifrunner.gnm2.ann1.M1NAY9	arahy.Tifrunner.gnm2.ann1.M1NAY9.1	Known_gene	1	4546900	4549497	arahy.Tifrunner.gnm2.chr03	-	2598	1542	0.63	0.7	0.65	0.45	0.49	0.39	9.96	10.02	9.61	0.29	0.36	0.37	0.560388	0.846893	0.261278	-3.86566	3.8398e-56	7.09856e-58	0.435204	0.702954	0.469662	4.86939	7.05842e-51	6.56657e-54	XP_025669626.1	1.83e-265	BURP domain protein USPL1 [Arachis hypogaea]				K12472//epidermal growth factor receptor substrate 15+ko04144//Endocytosis;K06699//proteasome activator subunit 4+ko03050//Proteasome
arahy.Tifrunner.gnm2.ann1.5F9GBV	0	0.28	5.48934	0.0066066	0.000220059	arahy.Tifrunner.gnm2.ann1.5F9GBV	arahy.Tifrunner.gnm2.ann1.5F9GBV.1,arahy.Tifrunner.gnm2.ann1.5F9GBV.2	Known_gene	2	88776866	88789186	arahy.Tifrunner.gnm2.chr12	-	12321	1899	0.34	0.1	0.26	0.35	0	0.25	0.34	0.15	0.35	0	0	0	0.286814	0.984428	0.746869	-0.141672	0.924378	0.842257	5.06162	0.334309	0.166334	5.48934	0.0066066	0.000220059	XP_016183629.1	3.49e-314	bZIP transcription factor TGA10 isoform X1 [Arachis ipaensis]				K14431//transcription factor TGA+ko04075//Plant hormone signal transduction;K14431//transcription factor TGA+ko04075//Plant hormone signal transduction	GO:0010467//gene expression;GO:0009059//macromolecule biosynthetic process;GO:0044249//cellular biosynthetic process;GO:0090304//nucleic acid metabolic process;GO:1901576//organic substance biosynthetic process;GO:0006725//cellular aromatic compound metabolic process;GO:0043170//macromolecule metabolic process;GO:0008152//metabolic process;GO:0044237//cellular metabolic process;GO:0034641//cellul…
arahy.Tifrunner.gnm2.ann1.S7NHY3	0.126	2.356	4.20281	9.12777e-09	8.45842e-11	arahy.Tifrunner.gnm2.ann1.S7NHY3	arahy.Tifrunner.gnm2.ann1.S7NHY3.2,arahy.Tifrunner.gnm2.ann1.S7NHY3.3,arahy.Tifrunner.gnm2.ann1.S7NHY3.1	Known_gene	3	113328235	113333807	arahy.Tifrunner.gnm2.chr20	-	5573	1393	11.83	12.45	13.01	18.61	19.29	20.73	2.22	1.72	3.13	0.17	0.21	0	-0.710027	4.70361e-10	2.02062e-12	2.52496	2.92621e-43	7.01248e-45	7.43072	2.69741e-39	7.79708e-41	4.20281	9.12777e-09	8.45842e-11	XP_016181131.2	7.11e-264	caffeic acid 3-O-methyltransferase [Arachis ipaensis]				K13066//caffeic acid 3-O-methyltransferase / acetylserotonin O-methyltransferase [EC:2.1.1.68 2.1.1.4]+ko00380//Tryptophan metabolism+ko01100//Metabolic pathways+ko01110//Biosynthesis of secondary metabolites+ko00940//Phenylpropanoid biosynthesis;K13066//caffeic acid 3-O-methyltransferase / acetylserotonin O-methyltransferase [EC:2.1.1.68 2.1.1.4]+ko00380//Tryptophan metabolism+ko01100//Metabolic…	GO:0008152//metabolic process;GO:0032259//methylation;GO:0003824//catalytic activity;GO:0016741//transferase activity, transferring one-carbon groups;GO:0016740//transferase activity;GO:0008168//methyltransferase activity;GO:0008171//O-methyltransferase activity;
arahy.Tifrunner.gnm2.ann1.W8IC6S	5.35	0.59	-3.23006	1.42634e-57	1.06677e-60	arahy.Tifrunner.gnm2.ann1.W8IC6S	arahy.Tifrunner.gnm2.ann1.W8IC6S.1	Known_gene	1	105340099	105346274	arahy.Tifrunner.gnm2.chr05	+	6176	3339	3.39	3.49	3.92	11.32	12.5	12.33	0.76	0.61	0.4	5.39	6.22	4.44	-1.75837	1.98933e-73	2.88471e-77	2.72277	4.15596e-40	1.06634e-41	1.24372	9.16706e-37	2.84382e-38	-3.23006	1.42634e-57	1.06677e-60	XP_015967062.1	2.44e-221	carbonic anhydrase, chloroplastic isoform X2 [Arachis duranensis]				K01673//carbonic anhydrase [EC:4.2.1.1]+ko00910//Nitrogen metabolism+ko01100//Metabolic pathways	GO:0015976//carbon utilization;GO:0016836//hydro-lyase activity;GO:0005488//binding;GO:0043167//ion binding;GO:0003824//catalytic activity;GO:0008270//zinc ion binding;GO:0016835//carbon-oxygen lyase activity;GO:0046914//transition metal ion binding;GO:0043169//cation binding;GO:0046872//metal ion binding;GO:0016829//lyase activity;GO:0004089//carbonate dehydratase activity;
arahy.Tifrunner.gnm2.ann1.QR6FW0	12.516	1.566	-3.09544	2.40478e-76	1.00894e-79	arahy.Tifrunner.gnm2.ann1.QR6FW0	arahy.Tifrunner.gnm2.ann1.QR6FW0.2,arahy.Tifrunner.gnm2.ann1.QR6FW0.1,arahy.Tifrunner.gnm2.ann1.QR6FW0.3	Known_gene	3	135425147	135431553	arahy.Tifrunner.gnm2.chr15	-	6407	3237	7.08	7.08	7.1	25.57	26.79	24.86	1.85	1.4	1.45	12.86	12.86	11.83	-1.86441	3.56757e-87	2.58665e-91	2.33324	7.25715e-36	2.05688e-37	1.09567	1.22535e-40	3.41786e-42	-3.09544	2.40478e-76	1.00894e-79	XP_016203313.1	3.57e-221	carbonic anhydrase, chloroplastic isoform X2 [Arachis ipaensis]				K01673//carbonic anhydrase [EC:4.2.1.1]+ko00910//Nitrogen metabolism+ko01100//Metabolic pathways;K01673//carbonic anhydrase [EC:4.2.1.1]+ko00910//Nitrogen metabolism+ko01100//Metabolic pathways;K01673//carbonic anhydrase [EC:4.2.1.1]+ko00910//Nitrogen metabolism+ko01100//Metabolic pathways	GO:0015976//carbon utilization;GO:0016829//lyase activity;GO:0016835//carbon-oxygen lyase activity;GO:0043169//cation binding;GO:0008270//zinc ion binding;GO:0046872//metal ion binding;GO:0016836//hydro-lyase activity;GO:0004089//carbonate dehydratase activity;GO:0046914//transition metal ion binding;GO:0003824//catalytic activity;GO:0043167//ion binding;GO:0005488//binding;
arahy.Tifrunner.gnm2.ann1.BEAG7X	2.146	1.043	-1.09124	0.0292963	0.00133763	arahy.Tifrunner.gnm2.ann1.BEAG7X	arahy.Tifrunner.gnm2.ann1.BEAG7X.1	Known_gene	1	22423236	22425113	arahy.Tifrunner.gnm2.chr13	+	1878	1222	1.38	1.51	1.03	1.6	1.86	2.49	0.69	1.21	1.23	1.76	2.55	2.13	-0.610402	0.447541	0.0608604	0.451046	0.463559	0.243827	-0.0381004	0.947084	0.895278	-1.09124	0.0292963	0.00133763	XP_016193281.1	3.04e-106	CASP-like protein 1C1 [Arachis ipaensis]				K11000//callose synthase [EC:2.4.1.-]	GO:0016020//membrane;GO:0110165//cellular anatomical entity;GO:0016021//integral component of membrane;GO:0031224//intrinsic component of membrane;GO:0071944//cell periphery;GO:0005886//plasma membrane;
arahy.Tifrunner.gnm2.ann1.091D1Z	0.063	0.82	3.53615	0.0247008	0.00108815	arahy.Tifrunner.gnm2.ann1.091D1Z	arahy.Tifrunner.gnm2.ann1.091D1Z.1	Known_gene	1	8921046	8922707	arahy.Tifrunner.gnm2.chr06	-	1662	948	0.63	0.54	0.99	0.94	1.35	0.84	0.8	0.53	1.13	0.06	0.13	0	-0.575626	0.861361	0.273917	-0.0862699	0.945318	0.880541	4.01685	0.000391438	7.59325e-05	3.53615	0.0247008	0.00108815	XP_015968945.1	2.75e-122	CASP-like protein 1E1 [Arachis duranensis]					GO:0071944//cell periphery;GO:0031224//intrinsic component of membrane;GO:0016021//integral component of membrane;GO:0005886//plasma membrane;GO:0110165//cellular anatomical entity;GO:0016020//membrane;
arahy.Tifrunner.gnm2.ann1.881TBE	0.036	1.116	4.89486	0.000712783	1.68379e-05	arahy.Tifrunner.gnm2.ann1.881TBE	arahy.Tifrunner.gnm2.ann1.881TBE.1	Known_gene	1	10803842	10805469	arahy.Tifrunner.gnm2.chr16	+	1628	1137	1.26	1.32	0.77	0.85	0.59	1.59	1.27	1.09	0.99	0	0	0.11	0.138979	0.984428	0.757417	0.0906888	0.924378	0.82298	4.84087	0.000188697	3.46073e-05	4.89486	0.000712783	1.68379e-05	XP_016205130.1	4.24e-130	CASP-like protein 1E1 [Arachis ipaensis]					GO:0071944//cell periphery;GO:0005886//plasma membrane;GO:0110165//cellular anatomical entity;GO:0016020//membrane;GO:0031224//intrinsic component of membrane;GO:0016021//integral component of membrane;
arahy.Tifrunner.gnm2.ann1.R5ISBX	1.643	0.166	-3.41843	2.90184e-06	3.99122e-08	arahy.Tifrunner.gnm2.ann1.R5ISBX	arahy.Tifrunner.gnm2.ann1.R5ISBX.1	Known_gene	1	7551256	7558777	arahy.Tifrunner.gnm2.chr01	-	7522	1106	0.16	0.11	0.27	0.28	0.5	0.31	0.11	0.2	0.19	2.05	1.57	1.31	-0.956422	0.882215	0.29678	0.320721	0.913109	0.779861	-2.14685	0.000105484	1.85255e-05	-3.41843	2.90184e-06	3.99122e-08	QHO48468.1	3.26e-179	Cationic peroxidase [Arachis hypogaea]				K00430//peroxidase [EC:1.11.1.7]+ko01100//Metabolic pathways+ko01110//Biosynthesis of secondary metabolites+ko00940//Phenylpropanoid biosynthesis	GO:0044237//cellular metabolic process;GO:0072593//reactive oxygen species metabolic process;GO:0009056//catabolic process;GO:0042744//hydrogen peroxide catabolic process;GO:0009987//cellular process;GO:0006950//response to stress;GO:0042743//hydrogen peroxide metabolic process;GO:0008152//metabolic process;GO:0050896//response to stimulus;GO:0006979//response to oxidative stress;GO:0044248//cell…
arahy.Tifrunner.gnm2.ann1.G97R1K	0.873	0	-22.3456	8.66447e-07	1.08266e-08	arahy.Tifrunner.gnm2.ann1.G97R1K	arahy.Tifrunner.gnm2.ann1.G97R1K.1,arahy.Tifrunner.gnm2.ann1.G97R1K.2	Known_gene	2	3291	7301021	arahy.Tifrunner.gnm2.chr04	-	7297731	3611	0	1.47	0.13	0	0.47	0	0	0	0	2.62	0	0	1.76973	0.984428	0.635838	7.63063	0.138731	0.0509588	-2.43152	0.744051	0.515181	-22.3456	8.66447e-07	1.08266e-08	XP_025694142.1	0	cell division control protein 48 homolog C isoform X1 [Arachis hypogaea]			pleiotropic drug resistance 12 (best arabidopsis hit)	K14571//ribosome biogenesis ATPase+ko03008//Ribosome biogenesis in eukaryotes;K14571//ribosome biogenesis ATPase+ko03008//Ribosome biogenesis in eukaryotes
arahy.Tifrunner.gnm2.ann1.S1R27D	0.766	3.23	2.04768	1.08758e-23	3.13457e-26	arahy.Tifrunner.gnm2.ann1.S1R27D	arahy.Tifrunner.gnm2.ann1.S1R27D.1	Known_gene	1	18453862	18459348	arahy.Tifrunner.gnm2.chr02	-	5487	3193	0.05	0.02	0.14	0.86	0.81	1.19	3.04	3.52	3.13	0.84	0.75	0.71	-3.96558	1.9198e-10	7.58606e-13	-5.62293	9.45827e-30	3.25848e-31	0.382312	0.314812	0.153776	2.04768	1.08758e-23	3.13457e-26	QHO52897.1	0	Cellulose synthase A catalytic subunit 4 [UDP-forming] [Arachis hypogaea]	细胞壁纤维素合成			K10999//cellulose synthase A [EC:2.4.1.12]	GO:0034645//cellular macromolecule biosynthetic process;GO:0044260//cellular macromolecule metabolic process;GO:0044237//cellular metabolic process;GO:0051274//beta-glucan biosynthetic process;GO:0009987//cellular process;GO:0009058//biosynthetic process;GO:0005975//carbohydrate metabolic process;GO:0016051//carbohydrate biosynthetic process;GO:1901576//organic substance biosynthetic process;GO:0…
arahy.Tifrunner.gnm2.ann1.KX036Y	2.55	5.486	1.06989	1.34257e-14	6.73487e-17	arahy.Tifrunner.gnm2.ann1.KX036Y	arahy.Tifrunner.gnm2.ann1.KX036Y.3,arahy.Tifrunner.gnm2.ann1.KX036Y.2,arahy.Tifrunner.gnm2.ann1.KX036Y.1	Known_gene	3	81246739	81254936	arahy.Tifrunner.gnm2.chr03	+	8198	3109	0.57	0.86	0.47	3.23	2.74	3.57	5.4	5.6	5.46	2.55	2.58	2.52	-2.32606	3.18759e-24	3.40894e-27	-2.9906	1.76566e-53	3.43277e-55	0.397902	0.0244181	0.00719781	1.06989	1.34257e-14	6.73487e-17	XP_025688972.1	0	cellulose synthase A catalytic subunit 7 [UDP-forming] [Arachis hypogaea]			Hordeum vulgare subsp. vulgare mRNA for predicted protein, complete cds, clone: NIASHv2059P21	K10999//cellulose synthase A [EC:2.4.1.12];K10999//cellulose synthase A [EC:2.4.1.12];K10999//cellulose synthase A [EC:2.4.1.12]	GO:0044238//primary metabolic process;GO:0034645//cellular macromolecule biosynthetic process;GO:0034637//cellular carbohydrate biosynthetic process;GO:0071704//organic substance metabolic process;GO:0051273//beta-glucan metabolic process;GO:0044237//cellular metabolic process;GO:0030243//cellulose metabolic process;GO:0044249//cellular biosynthetic process;GO:0071840//cellular component organiza…
arahy.Tifrunner.gnm2.ann1.6255L4	2.653	5.993	1.14672	2.52751e-21	8.29901e-24	arahy.Tifrunner.gnm2.ann1.6255L4	arahy.Tifrunner.gnm2.ann1.6255L4.1,arahy.Tifrunner.gnm2.ann1.6255L4.2	Known_gene	2	144346468	144351634	arahy.Tifrunner.gnm2.chr20	-	5167	3848	0.51	0.64	0.61	2.77	3.69	3.84	6.14	5.94	5.9	2.63	2.92	2.41	-2.59474	3.42357e-34	2.17196e-37	-3.2893	6.13794e-78	7.73063e-80	0.445556	0.00727284	0.0018406	1.14672	2.52751e-21	8.29901e-24	XP_020973159.1	0	cellulose synthase A catalytic subunit 8 [UDP-forming] [Arachis ipaensis]				K10999//cellulose synthase A [EC:2.4.1.12];K10999//cellulose synthase A [EC:2.4.1.12]	GO:0034645//cellular macromolecule biosynthetic process;GO:0034637//cellular carbohydrate biosynthetic process;GO:0009250//glucan biosynthetic process;GO:0071704//organic substance metabolic process;GO:0045229//external encapsulating structure organization;GO:0044042//glucan metabolic process;GO:0008152//metabolic process;GO:0009058//biosynthetic process;GO:0016051//carbohydrate biosynthetic proc…
arahy.Tifrunner.gnm2.ann1.GSLK7G	2.5	8.416	1.72844	2.27581e-23	6.6838e-26	arahy.Tifrunner.gnm2.ann1.GSLK7G	arahy.Tifrunner.gnm2.ann1.GSLK7G.1	Known_gene	1	13196334	13197950	arahy.Tifrunner.gnm2.chr14	-	1617	1532	0.49	0.61	1.06	0.48	0.44	0.5	9.02	8.12	8.11	2.23	2.47	2.8	0.615759	0.79848	0.220046	-3.48789	4.18286e-45	9.65467e-47	-2.38226	5.96482e-11	5.32467e-12	1.72844	2.27581e-23	6.6838e-26	XP_016197787.1	3.42e-285	chalcone synthase [Arachis ipaensis]				K00660//chalcone synthase [EC:2.3.1.74]+ko04712//Circadian rhythm - plant+ko01100//Metabolic pathways+ko01110//Biosynthesis of secondary metabolites+ko00941//Flavonoid biosynthesis	GO:0009058//biosynthetic process;GO:0008152//metabolic process;GO:0016747//acyltransferase activity, transferring groups other than amino-acyl groups;GO:0016746//acyltransferase activity;GO:0003824//catalytic activity;GO:0016740//transferase activity;
arahy.Tifrunner.gnm2.ann1.6J3HHE	1.186	3.156	1.38274	1.00904e-06	1.28845e-08	arahy.Tifrunner.gnm2.ann1.6J3HHE	arahy.Tifrunner.gnm2.ann1.6J3HHE.1	Known_gene	1	18572663	18574554	arahy.Tifrunner.gnm2.chr15	-	1892	1681	14.23	17.12	15.48	24.33	21.94	23.17	2.7	3.26	3.51	1.34	1.16	1.06	-0.581016	5.70137e-10	2.51125e-12	2.40573	6.5059e-74	8.60435e-76	4.36368	2.20272e-148	1.49018e-150	1.38274	1.00904e-06	1.28845e-08	XP_025653969.1	5.86e-285	chalcone synthase 6-like [Arachis hypogaea]				K00660//chalcone synthase [EC:2.3.1.74]+ko04712//Circadian rhythm - plant+ko01100//Metabolic pathways+ko01110//Biosynthesis of secondary metabolites+ko00941//Flavonoid biosynthesis	GO:0008152//metabolic process;GO:0009058//biosynthetic process;GO:0016746//acyltransferase activity;GO:0016747//acyltransferase activity, transferring groups other than amino-acyl groups;GO:0016740//transferase activity;GO:0003824//catalytic activity;
arahy.Tifrunner.gnm2.ann1.Y583I3	5.833	2.436	-1.29472	1.40327e-18	5.50351e-21	arahy.Tifrunner.gnm2.ann1.Y583I3	arahy.Tifrunner.gnm2.ann1.Y583I3.1,arahy.Tifrunner.gnm2.ann1.Y583I3.2	Known_gene	2	146408546	146413280	arahy.Tifrunner.gnm2.chr11	-	4735	2560	6.52	6.59	7.35	6.96	7.69	7.81	2.2	2.62	2.49	5.92	5.48	6.1	-0.197687	0.461275	0.064272	1.43772	7.27713e-25	2.94631e-26	0.333631	0.00795895	0.00203411	-1.29472	1.40327e-18	5.50351e-21	XP_016199981.1	3.89e-277	chitinase-3-like protein 1 isoform X1 [Arachis ipaensis]	细胞壁			K01183//chitinase [EC:3.2.1.14]+ko00520//Amino sugar and nucleotide sugar metabolism+ko01100//Metabolic pathways	GO:0044238//primary metabolic process;GO:0005975//carbohydrate metabolic process;GO:0008152//metabolic process;GO:0071704//organic substance metabolic process;GO:0005488//binding;GO:0097367//carbohydrate derivative binding;GO:0008061//chitin binding;
arahy.Tifrunner.gnm2.ann1.PA8IL5	22.563	9.966	-1.21119	1.35128e-34	2.1445e-37	arahy.Tifrunner.gnm2.ann1.PA8IL5	arahy.Tifrunner.gnm2.ann1.PA8IL5.1	Known_gene	1	97823892	97825480	arahy.Tifrunner.gnm2.chr01	+	1589	1388	11.1	9.86	10.37	14.82	13.96	12.3	10.59	9.55	9.76	22.04	22.88	22.77	-0.402063	0.00899858	0.000266031	0.168086	0.314982	0.143373	-0.647754	1.33645e-11	1.13718e-12	-1.21119	1.35128e-34	2.1445e-37	XP_015932610.1	4.87e-270	chitinase-3-like protein 1 isoform X2 [Arachis duranensis]				K01183//chitinase [EC:3.2.1.14]+ko00520//Amino sugar and nucleotide sugar metabolism+ko01100//Metabolic pathways	GO:0044238//primary metabolic process;GO:0005975//carbohydrate metabolic process;GO:0008152//metabolic process;GO:0071704//organic substance metabolic process;GO:0008061//chitin binding;GO:0005488//binding;GO:0097367//carbohydrate derivative binding;
arahy.Tifrunner.gnm2.ann1.4KW7H9	6.423	0	-9.67769	8.71834e-14	4.69155e-16	arahy.Tifrunner.gnm2.ann1.4KW7H9	arahy.Tifrunner.gnm2.ann1.4KW7H9.1	Known_gene	1	5465804	5467357	arahy.Tifrunner.gnm2.chr10	-	1554	1318	5.05	10.53	9.68	8.11	4.27	2	0	0	0	7.24	6.52	5.51	0.807792	0.772624	0.200679	10.1357	1.78654e-14	1.15821e-15	-0.356286	0.754713	0.526415	-9.67769	8.71834e-14	4.69155e-16	XP_025622352.1	2.94e-187	chlorophyll a-b binding protein CP24 10A, chloroplastic [Arachis hypogaea]				K08917//light-harvesting complex II chlorophyll a/b binding protein 6+ko01100//Metabolic pathways+ko00196//Photosynthesis - antenna proteins	GO:1901564//organonitrogen compound metabolic process;GO:0019684//photosynthesis, light reaction;GO:0044260//cellular macromolecule metabolic process;GO:0006464//cellular protein modification process;GO:0006091//generation of precursor metabolites and energy;GO:0043412//macromolecule modification;GO:0044267//cellular protein metabolic process;GO:0043170//macromolecule metabolic process;GO:0044237…
arahy.Tifrunner.gnm2.ann1.P5HFKM	0.803	0.106	-3.23262	0.00234477	6.62969e-05	arahy.Tifrunner.gnm2.ann1.P5HFKM	arahy.Tifrunner.gnm2.ann1.P5HFKM.1	Known_gene	1	16577421	16581114	arahy.Tifrunner.gnm2.chr06	+	3694	1357	0.25	0.13	0.17	0.4	0.35	0.35	0.21	0.05	0.06	0.66	1.18	0.57	-1.2962	0.639715	0.124291	0.870411	0.749539	0.50324	-1.05909	0.1402	0.0558159	-3.23262	0.00234477	6.62969e-05	XP_025604678.1	9.62e-225	chlorophyllase-1 [Arachis hypogaea]				K08099//chlorophyllase [EC:3.1.1.14]+ko00860//Porphyrin metabolism+ko01100//Metabolic pathways+ko01110//Biosynthesis of secondary metabolites	GO:0033013//tetrapyrrole metabolic process;GO:1901575//organic substance catabolic process;GO:0044248//cellular catabolic process;GO:0044270//cellular nitrogen compound catabolic process;GO:0015996//chlorophyll catabolic process;GO:0006778//porphyrin-containing compound metabolic process;GO:0046700//heterocycle catabolic process;GO:1901361//organic cyclic compound catabolic process;GO:0006787//po…
arahy.Tifrunner.gnm2.ann1.E4P10T	9.576	4.556	-1.10771	8.30466e-10	6.81703e-12	arahy.Tifrunner.gnm2.ann1.E4P10T	arahy.Tifrunner.gnm2.ann1.E4P10T.1	Known_gene	1	6893879	6896138	arahy.Tifrunner.gnm2.chr12	-	2260	1092	11.42	12.43	10.99	17.86	18.93	19.07	4.94	3.93	4.8	9.71	9.05	9.97	-0.694263	2.61426e-08	1.58744e-10	1.45189	7.57186e-20	3.76962e-21	1.03125	1.7594e-18	1.00759e-19	-1.10771	8.30466e-10	6.81703e-12	XP_025631869.1	4.54e-247	chloroplast stem-loop binding protein of 41 kDa b, chloroplastic [Arachis hypogaea]					GO:0003824//catalytic activity;
arahy.Tifrunner.gnm2.ann1.GJPT5D	9.696	4.226	-1.23743	1.57284e-11	1.06444e-13	arahy.Tifrunner.gnm2.ann1.GJPT5D	arahy.Tifrunner.gnm2.ann1.GJPT5D.1	Known_gene	1	5858677	5860949	arahy.Tifrunner.gnm2.chr02	-	2273	1188	11.63	10.1	9.73	19.56	19	18.47	5.13	3.15	4.4	10.33	9.98	8.78	-0.870302	1.42044e-13	3.65608e-16	1.41974	7.41582e-17	4.24781e-18	1.0454	7.56737e-21	3.9012e-22	-1.23743	1.57284e-11	1.06444e-13	XP_025639828.1	4.2e-266	chloroplast stem-loop binding protein of 41 kDa b, chloroplastic [Arachis hypogaea]					GO:0003824//catalytic activity;
arahy.Tifrunner.gnm2.ann1.41W2JL	0.56	1.566	1.47476	0.00390674	0.000119084	arahy.Tifrunner.gnm2.ann1.41W2JL	arahy.Tifrunner.gnm2.ann1.41W2JL.2,arahy.Tifrunner.gnm2.ann1.41W2JL.1	Known_gene	2	24202273	24205810	arahy.Tifrunner.gnm2.chr13	+	3538	1635	0.89	1.19	0.67	0.8	0.48	0.73	1.86	1.5	1.34	0.72	0.73	0.23	0.452922	0.859169	0.271929	-0.687966	0.101506	0.0348563	0.328465	0.736033	0.505343	1.47476	0.00390674	0.000119084	XP_025643583.1	2.42e-232	cinnamoyl-CoA reductase 1 [Arachis hypogaea]				K09753//cinnamoyl-CoA reductase [EC:1.2.1.44]+ko01100//Metabolic pathways+ko01110//Biosynthesis of secondary metabolites+ko00940//Phenylpropanoid biosynthesis;K09753//cinnamoyl-CoA reductase [EC:1.2.1.44]+ko01100//Metabolic pathways+ko01110//Biosynthesis of secondary metabolites+ko00940//Phenylpropanoid biosynthesis	GO:0003824//catalytic activity;
arahy.Tifrunner.gnm2.ann1.4VW05J	0.03	0.806	5.06982	0.000334037	7.21452e-06	arahy.Tifrunner.gnm2.ann1.4VW05J	arahy.Tifrunner.gnm2.ann1.4VW05J.1	Known_gene	1	22762450	22765910	arahy.Tifrunner.gnm2.chr03	+	3461	1764	0.17	0.07	0.19	0.08	0.09	0.09	0.56	0.87	0.99	0	0	0.09	0.685196	0.984428	0.570994	-2.58105	0.000268244	4.58923e-05	1.78325	0.60033	0.370484	5.06982	0.000334037	7.21452e-06	XP_025687741.2	6.98e-233	cinnamoyl-CoA reductase 1-like [Arachis hypogaea]				K09753//cinnamoyl-CoA reductase [EC:1.2.1.44]+ko01100//Metabolic pathways+ko01110//Biosynthesis of secondary metabolites+ko00940//Phenylpropanoid biosynthesis	GO:0003824//catalytic activity;
arahy.Tifrunner.gnm2.ann1.906G3Q	1.293	3.296	1.33176	0.000122176	2.36239e-06	arahy.Tifrunner.gnm2.ann1.906G3Q	arahy.Tifrunner.gnm2.ann1.906G3Q.1,arahy.Tifrunner.gnm2.ann1.906G3Q.2	Known_gene	2	129218709	129221317	arahy.Tifrunner.gnm2.chr20	+	2609	1425	0.17	0.15	0.26	1.5	0.84	1.47	3.95	3.83	2.11	1.28	1.43	1.17	-2.80383	5.43248e-05	7.07997e-07	-4.07421	7.40029e-16	4.43359e-17	0.0525972	0.935314	0.878027	1.33176	0.000122176	2.36239e-06	QHO19658.1	7.11e-35	COBRA-like protein [Arachis hypogaea]	参与纤维素合成				GO:0044085//cellular component biogenesis;GO:0016043//cellular component organization;GO:0043062//extracellular structure organization;GO:0030198//extracellular matrix organization;GO:0071669//plant-type cell wall organization or biogenesis;GO:0071668//plant-type cell wall assembly;GO:0022607//cellular component assembly;GO:0009664//plant-type cell wall organization;GO:0009832//plant-type cell wa…
arahy.Tifrunner.gnm2.ann1.TNUB95	2.156	4.59	1.06429	1.88842e-07	2.06341e-09	arahy.Tifrunner.gnm2.ann1.TNUB95	arahy.Tifrunner.gnm2.ann1.TNUB95.1,arahy.Tifrunner.gnm2.ann1.TNUB95.2	Known_gene	2	104867803	104870628	arahy.Tifrunner.gnm2.chr10	+	2826	1905	1.13	0.58	0.55	2.03	2.52	2.4	4.61	4.37	4.79	2.16	1.83	2.48	-1.65824	1.70233e-06	1.49037e-08	-2.54157	3.70108e-24	1.54114e-25	0.173452	0.651731	0.419075	1.06429	1.88842e-07	2.06341e-09	XP_025623922.1	1.09e-33	COBRA-like protein 4 [Arachis hypogaea]					GO:0070726//cell wall assembly;GO:0009664//plant-type cell wall organization;GO:0042546//cell wall biogenesis;GO:0010215//cellulose microfibril organization;GO:0043062//extracellular structure organization;GO:0030198//extracellular matrix organization;GO:0044085//cellular component biogenesis;GO:0016043//cellular component organization;GO:0009832//plant-type cell wall biogenesis;GO:0071554//cell …
arahy.Tifrunner.gnm2.ann1.D1ITL5	0.576	3.806	2.7169	8.72828e-24	2.48379e-26	arahy.Tifrunner.gnm2.ann1.D1ITL5	arahy.Tifrunner.gnm2.ann1.D1ITL5.1,arahy.Tifrunner.gnm2.ann1.D1ITL5.2	Known_gene	2	90461798	90466685	arahy.Tifrunner.gnm2.chr05	-	4888	2082	11.97	11.22	12.38	8.56	10.14	10.21	4.16	3.56	3.7	0.66	0.53	0.54	0.289446	0.0603701	0.00288889	1.74644	1.73684e-49	3.65213e-51	4.16543	8.34101e-76	1.20401e-77	2.7169	8.72828e-24	2.48379e-26	XP_025700566.1	0	cyanogenic beta-glucosidase isoform X1 [Arachis hypogaea]	参与淀粉蔗糖合成			K01188//beta-glucosidase [EC:3.2.1.21]+ko00999//Biosynthesis of various plant secondary metabolites+ko01100//Metabolic pathways+ko00500//Starch and sucrose metabolism+ko01110//Biosynthesis of secondary metabolites+ko00460//Cyanoamino acid metabolism;K01188//beta-glucosidase [EC:3.2.1.21]+ko00999//Biosynthesis of various plant secondary metabolites+ko01100//Metabolic pathways+ko00500//Starch and s…	GO:0008152//metabolic process;GO:0005975//carbohydrate metabolic process;GO:0071704//organic substance metabolic process;GO:0044238//primary metabolic process;GO:0016798//hydrolase activity, acting on glycosyl bonds;GO:0016787//hydrolase activity;GO:0004553//hydrolase activity, hydrolyzing O-glycosyl compounds;GO:0003824//catalytic activity;
arahy.Tifrunner.gnm2.ann1.SV5QUW	0.896	1.983	1.12252	0.000865133	2.09261e-05	arahy.Tifrunner.gnm2.ann1.SV5QUW	arahy.Tifrunner.gnm2.ann1.SV5QUW.2,arahy.Tifrunner.gnm2.ann1.SV5QUW.1	Known_gene	2	7704886	7707846	arahy.Tifrunner.gnm2.chr05	-	2961	2140	1.41	1.55	1.33	1.5	1.67	1.37	2.08	1.99	1.88	1.02	0.99	0.68	-0.123086	0.984428	0.619403	-0.370664	0.250294	0.106366	0.867675	0.00889684	0.00230343	1.12252	0.000865133	2.09261e-05	XP_025698657.1	1.72e-267	cyclin-D3-2 [Arachis hypogaea]	细胞分裂			K14505//cyclin D3, plant+ko04075//Plant hormone signal transduction;K14505//cyclin D3, plant+ko04075//Plant hormone signal transduction	GO:0051301//cell division;GO:0009987//cellular process;GO:0007049//cell cycle;
arahy.Tifrunner.gnm2.ann1.C0IST4	0.556	2.576	2.1496	0.00735411	0.000249922	arahy.Tifrunner.gnm2.ann1.C0IST4	arahy.Tifrunner.gnm2.ann1.C0IST4.1	Known_gene	1	2786271	2793761	arahy.Tifrunner.gnm2.chr14	+	7491	544	0.92	0.35	0.91	0.12	0.32	0.47	2.27	3.09	2.37	0.71	0.6	0.36	1.19739	0.81838	0.235669	-1.75407	0.00699068	0.00161318	-0.808681	0.689254	0.456386	2.1496	0.00735411	0.000249922	XP_025645503.1	1.58e-58	cysteine proteinase inhibitor A [Arachis hypogaea]			LRR and NB-ARC domains-containing disease resistance protein (best arabidopsis hit)	K13899//cystatin-C	GO:0061134//peptidase regulator activity;GO:0004857//enzyme inhibitor activity;GO:0061135//endopeptidase regulator activity;GO:0030234//enzyme regulator activity;GO:0030414//peptidase inhibitor activity;GO:0098772//molecular function regulator;GO:0004866//endopeptidase inhibitor activity;GO:0004869//cysteine-type endopeptidase inhibitor activity;
arahy.Tifrunner.gnm2.ann1.TY87ZU	0	0.986	7.27141	1.1035e-06	1.41108e-08	arahy.Tifrunner.gnm2.ann1.TY87ZU	arahy.Tifrunner.gnm2.ann1.TY87ZU.1	Known_gene	1	115664892	115667589	arahy.Tifrunner.gnm2.chr05	-	2698	1807	2.07	0.79	1.44	5.14	4.37	3.33	1.08	0.37	1.51	0	0	0	-1.61817	0.00381642	9.40806e-05	0.625894	0.590322	0.346732	9.50932	2.4496e-14	1.75291e-15	7.27141	1.1035e-06	1.41108e-08	XP_025702426.1	0	cytochrome P450 71A1 [Arachis hypogaea]				K20617//cytochrome P450 family 71 subfamily A	GO:0043169//cation binding;GO:0097159//organic cyclic compound binding;GO:0043167//ion binding;GO:0004497//monooxygenase activity;GO:0005488//binding;GO:0046872//metal ion binding;GO:0046914//transition metal ion binding;GO:1901363//heterocyclic compound binding;GO:0020037//heme binding;GO:0046906//tetrapyrrole binding;GO:0003824//catalytic activity;GO:0016491//oxidoreductase activity;GO:0005506/…
arahy.Tifrunner.gnm2.ann1.XIHY4L	1.593	3.293	1.03674	0.00085105	2.05338e-05	arahy.Tifrunner.gnm2.ann1.XIHY4L	arahy.Tifrunner.gnm2.ann1.XIHY4L.1	Known_gene	1	43039845	43043432	arahy.Tifrunner.gnm2.chr03	+	3588	1488	1.33	1.25	0.95	0.26	0.54	0.51	3.07	3.07	3.74	1.82	1.18	1.78	1.46044	0.0290204	0.00111939	-1.41061	4.38067e-07	5.04615e-08	-1.84126	6.58781e-05	1.11825e-05	1.03674	0.00085105	2.05338e-05	XP_015954539.1	3.53e-311	cytochrome P450 71A1-like [Arachis duranensis]				K20617//cytochrome P450 family 71 subfamily A	GO:0016021//integral component of membrane;GO:0031224//intrinsic component of membrane;GO:0016020//membrane;GO:0110165//cellular anatomical entity;GO:0046906//tetrapyrrole binding;GO:0097159//organic cyclic compound binding;GO:0005506//iron ion binding;GO:1901363//heterocyclic compound binding;GO:0043169//cation binding;GO:0043167//ion binding;GO:0004497//monooxygenase activity;GO:0005488//bindin…
arahy.Tifrunner.gnm2.ann1.KRAQ4G	0.666	0.11	-2.73142	0.00258601	7.4533e-05	arahy.Tifrunner.gnm2.ann1.KRAQ4G	arahy.Tifrunner.gnm2.ann1.KRAQ4G.1,arahy.Tifrunner.gnm2.ann1.KRAQ4G.2,arahy.Tifrunner.gnm2.ann1.KRAQ4G.3	Known_gene	3	1838974	1848854	arahy.Tifrunner.gnm2.chr07	+	9881	1912	0.21	0.22	0.31	0.98	0.92	0.95	0.19	0.08	0.06	0.66	0.7	0.64	-1.98688	0.00218196	4.84494e-05	1.37024	0.300995	0.135043	0.624163	0.219272	0.0971757	-2.73142	0.00258601	7.4533e-05	XP_015972978.1	0	cytochrome P450 71D10 [Arachis duranensis]				K23806//alpha-guaiene 2-oxidase;K13267//flavonoid 6-hydroxylase [EC:1.14.13.-]+ko01110//Biosynthesis of secondary metabolites+ko00943//Isoflavonoid biosynthesis;K23806//alpha-guaiene 2-oxidase;K13267//flavonoid 6-hydroxylase [EC:1.14.13.-]+ko01110//Biosynthesis of secondary metabolites+ko00943//Isoflavonoid biosynthesis;K23806//alpha-guaiene 2-oxidase;K13267//flavonoid 6-hydroxylase [EC:1.14.13.-…	GO:0016020//membrane;GO:0031224//intrinsic component of membrane;GO:0110165//cellular anatomical entity;GO:0016021//integral component of membrane;GO:0004497//monooxygenase activity;GO:1901363//heterocyclic compound binding;GO:0046914//transition metal ion binding;GO:0030554//adenyl nucleotide binding;GO:0005488//binding;GO:0032559//adenyl ribonucleotide binding;GO:0022804//active transmembrane t…
arahy.Tifrunner.gnm2.ann1.JE5MND	1.163	0.213	-2.56776	5.24786e-06	7.55302e-08	arahy.Tifrunner.gnm2.ann1.JE5MND	arahy.Tifrunner.gnm2.ann1.JE5MND.2,arahy.Tifrunner.gnm2.ann1.JE5MND.3,arahy.Tifrunner.gnm2.ann1.JE5MND.1	Known_gene	3	1886309	1894147	arahy.Tifrunner.gnm2.chr17	+	7839	1839	1.13	0.92	0.98	1.67	2.09	1.98	0.23	0.26	0.15	1.25	0.96	1.28	-0.920376	0.0218476	0.000778955	2.45237	3.73212e-06	4.79535e-07	0.798201	0.0108419	0.00287154	-2.56776	5.24786e-06	7.55302e-08	XP_025666987.1	0	cytochrome P450 71D10 [Arachis hypogaea]				K23806//alpha-guaiene 2-oxidase;K13267//flavonoid 6-hydroxylase [EC:1.14.13.-]+ko01110//Biosynthesis of secondary metabolites+ko00943//Isoflavonoid biosynthesis;K23806//alpha-guaiene 2-oxidase;K13267//flavonoid 6-hydroxylase [EC:1.14.13.-]+ko01110//Biosynthesis of secondary metabolites+ko00943//Isoflavonoid biosynthesis;K23806//alpha-guaiene 2-oxidase;K13267//flavonoid 6-hydroxylase [EC:1.14.13.-…	GO:0016021//integral component of membrane;GO:0031224//intrinsic component of membrane;GO:0110165//cellular anatomical entity;GO:0016020//membrane;GO:0020037//heme binding;GO:0046914//transition metal ion binding;GO:0043169//cation binding;GO:0046872//metal ion binding;GO:0004497//monooxygenase activity;GO:0097159//organic cyclic compound binding;GO:0005488//binding;GO:1901363//heterocyclic compo…
arahy.Tifrunner.gnm2.ann1.6JQ8YQ	1.473	0.72	-1.30275	6.97767e-05	1.26647e-06	arahy.Tifrunner.gnm2.ann1.6JQ8YQ	arahy.Tifrunner.gnm2.ann1.6JQ8YQ.1,arahy.Tifrunner.gnm2.ann1.6JQ8YQ.2,arahy.Tifrunner.gnm2.ann1.6JQ8YQ.3	Known_gene	3	1747629	1756458	arahy.Tifrunner.gnm2.chr17	+	8830	2822	0.79	0.39	0.86	0.53	0.8	0.55	1.12	0.57	0.47	1.33	1.59	1.5	0.0976932	0.984428	0.783756	0.244801	0.741416	0.494393	-1.15834	9.08002e-05	1.57775e-05	-1.30275	6.97767e-05	1.26647e-06	XP_016165347.1	2.46e-286	cytochrome P450 71D10 isoform X1 [Arachis ipaensis]				K23806//alpha-guaiene 2-oxidase;K13267//flavonoid 6-hydroxylase [EC:1.14.13.-]+ko01110//Biosynthesis of secondary metabolites+ko00943//Isoflavonoid biosynthesis;K23806//alpha-guaiene 2-oxidase;K13267//flavonoid 6-hydroxylase [EC:1.14.13.-]+ko01110//Biosynthesis of secondary metabolites+ko00943//Isoflavonoid biosynthesis;K23806//alpha-guaiene 2-oxidase;K13267//flavonoid 6-hydroxylase [EC:1.14.13.-…	GO:0110165//cellular anatomical entity;GO:0031224//intrinsic component of membrane;GO:0016020//membrane;GO:0016021//integral component of membrane;GO:0005506//iron ion binding;GO:1901363//heterocyclic compound binding;GO:0043169//cation binding;GO:0020037//heme binding;GO:0016491//oxidoreductase activity;GO:0003824//catalytic activity;GO:0046872//metal ion binding;GO:0016705//oxidoreductase activ…
arahy.Tifrunner.gnm2.ann1.N6JQ04	1.51	0.346	-2.26992	1.83563e-05	2.94665e-07	arahy.Tifrunner.gnm2.ann1.N6JQ04	arahy.Tifrunner.gnm2.ann1.N6JQ04.1	Known_gene	1	1808543	1811986	arahy.Tifrunner.gnm2.chr07	+	3444	1441	0.14	0.69	0.39	1.04	1.04	0.7	0.41	0.27	0.36	1.51	1.32	1.7	-1.24041	0.225996	0.019118	0.384345	0.810727	0.582536	-0.649352	0.146935	0.0591935	-2.26992	1.83563e-05	2.94665e-07	XP_020982711.1	0	cytochrome P450 71D10-like isoform X1 [Arachis duranensis]				K23806//alpha-guaiene 2-oxidase;K13267//flavonoid 6-hydroxylase [EC:1.14.13.-]+ko01110//Biosynthesis of secondary metabolites+ko00943//Isoflavonoid biosynthesis	GO:0097159//organic cyclic compound binding;GO:0046914//transition metal ion binding;GO:1901363//heterocyclic compound binding;GO:0046906//tetrapyrrole binding;GO:0005506//iron ion binding;GO:0016705//oxidoreductase activity, acting on paired donors, with incorporation or reduction of molecular oxygen;GO:0004497//monooxygenase activity;GO:0003824//catalytic activity;GO:0020037//heme binding;GO:00…
arahy.Tifrunner.gnm2.ann1.VPW2G6	0.77	2.053	1.39121	1.94453e-05	3.1463e-07	arahy.Tifrunner.gnm2.ann1.VPW2G6	arahy.Tifrunner.gnm2.ann1.VPW2G6.1	Known_gene	1	9220860	9225133	arahy.Tifrunner.gnm2.chr05	-	4274	1993	0.78	1.26	1.05	1.02	0.96	0.73	2.12	2.02	2.02	0.78	0.73	0.8	0.182024	0.984428	0.578365	-0.899457	0.00250324	0.000519511	0.302995	0.608461	0.378058	1.39121	1.94453e-05	3.1463e-07	XP_025698764.1	0	cytochrome P450 71D8 [Arachis hypogaea]				K15472//premnaspirodiene oxygenase [EC:1.14.14.151]+ko00909//Sesquiterpenoid and triterpenoid biosynthesis+ko01110//Biosynthesis of secondary metabolites	GO:0110165//cellular anatomical entity;GO:0016021//integral component of membrane;GO:0016020//membrane;GO:0031224//intrinsic component of membrane;GO:0016705//oxidoreductase activity, acting on paired donors, with incorporation or reduction of molecular oxygen;GO:0046906//tetrapyrrole binding;GO:0046872//metal ion binding;GO:0020037//heme binding;GO:0005488//binding;GO:1901363//heterocyclic compo…
arahy.Tifrunner.gnm2.ann1.2YDG1M	1.5	0.523	-1.58428	9.22867e-05	1.72049e-06	arahy.Tifrunner.gnm2.ann1.2YDG1M	arahy.Tifrunner.gnm2.ann1.2YDG1M.1	Known_gene	1	10292719	10301110	arahy.Tifrunner.gnm2.chr09	-	8392	2090	4.55	4.76	4.71	4.39	4.84	4.55	0.67	0.54	0.36	1.54	1.22	1.74	0.0117912	0.999956	0.930959	3.30368	2.33888e-39	6.09805e-41	1.69808	1.16578e-18	6.61303e-20	-1.58428	9.22867e-05	1.72049e-06	XP_025618275.1	0	cytochrome P450 82G1 [Arachis hypogaea]				K17961//trimethyltridecatetraene/dimethylnonatriene synthase [EC:1.14.14.58 1.14.14.59]+ko00904//Diterpenoid biosynthesis+ko01110//Biosynthesis of secondary metabolites	GO:0016020//membrane;GO:0016021//integral component of membrane;GO:0110165//cellular anatomical entity;GO:0031224//intrinsic component of membrane;GO:0003824//catalytic activity;GO:0097159//organic cyclic compound binding;GO:0043169//cation binding;GO:0016491//oxidoreductase activity;GO:0016705//oxidoreductase activity, acting on paired donors, with incorporation or reduction of molecular oxygen;…
arahy.Tifrunner.gnm2.ann1.YI1B95	1.833	0.78	-1.28547	0.000165094	3.3067e-06	arahy.Tifrunner.gnm2.ann1.YI1B95	arahy.Tifrunner.gnm2.ann1.YI1B95.1	Known_gene	1	15029507	15036469	arahy.Tifrunner.gnm2.chr19	-	6963	2070	0.95	0.86	0.75	0.77	1.05	0.8	0.71	0.73	0.9	1.6	2.05	1.85	-0.0446095	0.991154	0.893289	0.230304	0.74355	0.496584	-1.0171	0.00092106	0.0001908	-1.28547	0.000165094	3.3067e-06	XP_016175603.1	0	cytochrome P450 82G1 [Arachis ipaensis]				K17961//trimethyltridecatetraene/dimethylnonatriene synthase [EC:1.14.14.58 1.14.14.59]+ko00904//Diterpenoid biosynthesis+ko01110//Biosynthesis of secondary metabolites	GO:0031224//intrinsic component of membrane;GO:0110165//cellular anatomical entity;GO:0016021//integral component of membrane;GO:0016020//membrane;GO:0043167//ion binding;GO:0046872//metal ion binding;GO:0005506//iron ion binding;GO:1901363//heterocyclic compound binding;GO:0043169//cation binding;GO:0046906//tetrapyrrole binding;GO:0020037//heme binding;GO:0016491//oxidoreductase activity;GO:000…
arahy.Tifrunner.gnm2.ann1.WJIQ4A	1.16	6.653	2.51799	7.24941e-30	1.46787e-32	arahy.Tifrunner.gnm2.ann1.WJIQ4A	arahy.Tifrunner.gnm2.ann1.WJIQ4A.1	Known_gene	1	110003266	110005679	arahy.Tifrunner.gnm2.chr12	-	2414	1608	0.43	0.44	0.59	0.13	0.05	0.19	5.83	6.81	7.32	1.1	1.2	1.18	2.05749	0.131028	0.00848605	-3.7673	1.86334e-38	4.95891e-40	-3.32007	6.73054e-07	8.79866e-08	2.51799	7.24941e-30	1.46787e-32	XP_016186655.1	0	cytochrome P450 83B1-like [Arachis ipaensis]				K11818//aromatic aldoxime N-monooxygenase [EC:1.14.14.45]+ko00380//Tryptophan metabolism+ko00966//Glucosinolate biosynthesis+ko01100//Metabolic pathways+ko01110//Biosynthesis of secondary metabolites+ko01210//2-Oxocarboxylic acid metabolism;K20617//cytochrome P450 family 71 subfamily A	GO:0005488//binding;GO:0097159//organic cyclic compound binding;GO:1901363//heterocyclic compound binding;GO:0020037//heme binding;GO:0004497//monooxygenase activity;GO:0016705//oxidoreductase activity, acting on paired donors, with incorporation or reduction of molecular oxygen;GO:0043169//cation binding;GO:0016491//oxidoreductase activity;GO:0046914//transition metal ion binding;GO:0046906//tet…
arahy.Tifrunner.gnm2.ann1.GS1HJ9	0.74	1.656	1.16331	0.00140011	3.64202e-05	arahy.Tifrunner.gnm2.ann1.GS1HJ9	arahy.Tifrunner.gnm2.ann1.GS1HJ9.1	Known_gene	1	5526428	5528706	arahy.Tifrunner.gnm2.chr01	+	2279	2192	0.64	0.37	0.54	0.31	0.27	0.25	1.71	1.47	1.79	0.62	0.82	0.78	0.928338	0.472214	0.0674566	-1.61024	2.26254e-06	2.82966e-07	-1.38363	0.00905103	0.00234728	1.16331	0.00140011	3.64202e-05	XP_015969715.1	0	cytochrome P450 86A1 [Arachis duranensis]				K15401//long-chain fatty acid omega-monooxygenase [EC:1.14.14.80]+ko00071//Fatty acid degradation+ko00073//Cutin, suberine and wax biosynthesis	GO:0016021//integral component of membrane;GO:0016020//membrane;GO:0031224//intrinsic component of membrane;GO:0110165//cellular anatomical entity;GO:0043167//ion binding;GO:0046906//tetrapyrrole binding;GO:0043169//cation binding;GO:0097159//organic cyclic compound binding;GO:0004497//monooxygenase activity;GO:0003824//catalytic activity;GO:0005506//iron ion binding;GO:1901363//heterocyclic comp…
arahy.Tifrunner.gnm2.ann1.XKLY96	0.79	1.643	1.06776	0.031875	0.00149142	arahy.Tifrunner.gnm2.ann1.XKLY96	arahy.Tifrunner.gnm2.ann1.XKLY96.1	Known_gene	1	707030	708649	arahy.Tifrunner.gnm2.chr02	+	1620	1620	0.82	0.54	0.86	0.88	0.83	1.34	1.64	1.58	1.71	0.7	0.54	1.13	-0.486119	0.78984	0.214178	-1.08551	0.00482986	0.00107147	0.460664	0.449183	0.245924	1.06776	0.031875	0.00149142	XP_025636374.1	0	cytochrome P450 86A8 [Arachis hypogaea]				K15398//fatty acid omega-hydroxylase [EC:1.14.-.-]+ko01100//Metabolic pathways+ko00073//Cutin, suberine and wax biosynthesis	GO:0016705//oxidoreductase activity, acting on paired donors, with incorporation or reduction of molecular oxygen;GO:1901363//heterocyclic compound binding;GO:0005506//iron ion binding;GO:0097159//organic cyclic compound binding;GO:0046914//transition metal ion binding;GO:0046906//tetrapyrrole binding;GO:0004497//monooxygenase activity;GO:0043167//ion binding;GO:0016491//oxidoreductase activity;G…
arahy.Tifrunner.gnm2.ann1.P3BMC7	0.796	2.326	1.54057	1.53561e-06	2.02245e-08	arahy.Tifrunner.gnm2.ann1.P3BMC7	arahy.Tifrunner.gnm2.ann1.P3BMC7.1	Known_gene	1	7158560	7162069	arahy.Tifrunner.gnm2.chr03	-	3510	2306	0.87	0.72	0.7	0.31	0.33	0.59	2.66	2.34	1.98	0.82	1.15	0.42	0.899399	0.267805	0.0250965	-1.52238	1.5376e-08	1.52128e-09	-0.887504	0.111011	0.0422975	1.54057	1.53561e-06	2.02245e-08	XP_025686772.1	0	cytochrome P450 86B1 [Arachis hypogaea]				K15402//fatty acid omega-hydroxylase [EC:1.14.-.-]+ko00073//Cutin, suberine and wax biosynthesis	GO:0110165//cellular anatomical entity;GO:0016020//membrane;GO:0016021//integral component of membrane;GO:0031224//intrinsic component of membrane;GO:0005506//iron ion binding;GO:0046906//tetrapyrrole binding;GO:0046914//transition metal ion binding;GO:0043169//cation binding;GO:0003824//catalytic activity;GO:0016705//oxidoreductase activity, acting on paired donors, with incorporation or reducti…
arahy.Tifrunner.gnm2.ann1.A1DKIN	15.123	7.423	-1.06003	4.26379e-29	9.12175e-32	arahy.Tifrunner.gnm2.ann1.A1DKIN	arahy.Tifrunner.gnm2.ann1.A1DKIN.1,arahy.Tifrunner.gnm2.ann1.A1DKIN.2	Known_gene	2	12537785	12543227	arahy.Tifrunner.gnm2.chr05	-	5443	2144	25.83	26.84	26.03	33.46	33.41	36.21	7.57	7.13	7.57	15.76	14.68	14.93	-0.401052	4.91847e-10	2.13075e-12	1.92285	1.37909e-129	9.5917e-132	1.25669	3.42513e-82	4.55998e-84	-1.06003	4.26379e-29	9.12175e-32	XP_025699002.1	0	cytochrome P450 87A3 [Arachis hypogaea]				K25060//cucurbitadienol 11-hydroxylase / 11-oxocucurbitadienol 20-hydroxylase [EC:1.14.14.71 1.14.14.-]+ko00996//Biosynthesis of various alkaloids+ko01110//Biosynthesis of secondary metabolites;K25060//cucurbitadienol 11-hydroxylase / 11-oxocucurbitadienol 20-hydroxylase [EC:1.14.14.71 1.14.14.-]+ko00996//Biosynthesis of various alkaloids+ko01110//Biosynthesis of secondary metabolites	GO:0016491//oxidoreductase activity;GO:0043167//ion binding;GO:0005506//iron ion binding;GO:0005488//binding;GO:0043169//cation binding;GO:1901363//heterocyclic compound binding;GO:0046914//transition metal ion binding;GO:0020037//heme binding;GO:0003824//catalytic activity;GO:0016705//oxidoreductase activity, acting on paired donors, with incorporation or reduction of molecular oxygen;GO:0004497…
arahy.Tifrunner.gnm2.ann1.L4FE7K	2.333	0.95	-1.34381	0.0287431	0.00130712	arahy.Tifrunner.gnm2.ann1.L4FE7K	arahy.Tifrunner.gnm2.ann1.L4FE7K.1	Known_gene	1	39439709	39440782	arahy.Tifrunner.gnm2.chr08	-	1074	794	10.33	11.91	9.87	18.31	15.9	18.7	0.7	0.85	1.3	2.46	2.37	2.17	-0.731476	7.6428e-06	7.84105e-08	3.60932	1.07948e-33	3.2735e-35	2.9921	5.02305e-48	1.18846e-49	-1.34381	0.0287431	0.00130712	XP_015936747.1	1.56e-50	defensin-like protein [Arachis duranensis]					GO:0009607//response to biotic stimulus;GO:0001906//cell killing;GO:0009620//response to fungus;GO:0031640//killing of cells of another organism;GO:0050896//response to stimulus;GO:0050832//defense response to fungus;GO:0006950//response to stress;GO:0009987//cellular process;GO:0098542//defense response to other organism;GO:0006952//defense response;GO:0043207//response to external biotic stimul…
arahy.Tifrunner.gnm2.ann1.EMG81W	0.126	1.153	3.44605	0.000296825	6.32417e-06	arahy.Tifrunner.gnm2.ann1.EMG81W	arahy.Tifrunner.gnm2.ann1.EMG81W.1	Known_gene	1	12365226	12367917	arahy.Tifrunner.gnm2.chr04	+	2692	1223	1.51	1.29	1.64	1.25	2.02	2.32	0.89	1.05	1.52	0	0.15	0.23	-0.334735	0.889395	0.304111	0.488415	0.366157	0.175659	4.26492	9.87275e-09	1.06258e-09	3.44605	0.000296825	6.32417e-06	XP_015959471.1	1.47e-215	desiccation-related protein PCC13-62-like [Arachis duranensis]				K15255//ATP-dependent DNA helicase PIF1 [EC:5.6.2.3];K01206//alpha-L-fucosidase [EC:3.2.1.51]+ko00511//Other glycan degradation
arahy.Tifrunner.gnm2.ann1.RNSZ9K	0.506	2.39	2.25472	1.09758e-05	1.68181e-07	arahy.Tifrunner.gnm2.ann1.RNSZ9K	arahy.Tifrunner.gnm2.ann1.RNSZ9K.1	Known_gene	1	14169402	14171991	arahy.Tifrunner.gnm2.chr14	+	2590	1056	4	3.45	3.99	5.02	5.8	5.11	1.97	2.23	2.97	0.43	0.35	0.74	-0.497723	0.172464	0.0127014	0.760578	0.00922638	0.00219575	3.50755	1.9817e-21	9.98322e-23	2.25472	1.09758e-05	1.68181e-07	XP_016195074.1	4.79e-165	desiccation-related protein PCC13-62-like [Arachis ipaensis]				K15255//ATP-dependent DNA helicase PIF1 [EC:5.6.2.3]
arahy.Tifrunner.gnm2.ann1.C2BNNJ	1.016	5.246	1.97588	2.14292e-16	9.10799e-19	arahy.Tifrunner.gnm2.ann1.C2BNNJ	arahy.Tifrunner.gnm2.ann1.C2BNNJ.2,arahy.Tifrunner.gnm2.ann1.C2BNNJ.1	Known_gene	2	110776682	110785771	arahy.Tifrunner.gnm2.chr10	+	9090	3058	2.77	3.99	2.45	1.69	1.35	1.85	5.25	5.17	5.32	0.93	1.13	0.99	0.970697	0.00753735	0.000213951	-0.677904	0.00202288	0.000411071	0.320708	0.51714	0.299061	1.97588	2.14292e-16	9.10799e-19	XP_015946307.1	2.6e-159	developmental protein SEPALLATA 1 isoform X1 [Arachis duranensis]		MADS		K09264//MADS-box transcription factor, plant;K09264//MADS-box transcription factor, plant	GO:1903508//positive regulation of nucleic acid-templated transcription;GO:0009889//regulation of biosynthetic process;GO:0006355//regulation of transcription, DNA-templated;GO:0031326//regulation of cellular biosynthetic process;GO:0009891//positive regulation of biosynthetic process;GO:0045935//positive regulation of nucleobase-containing compound metabolic process;GO:0051254//positive regulati…
arahy.Tifrunner.gnm2.ann1.7JHN4J	0.563	3.103	2.46209	1.28999e-11	8.58898e-14	arahy.Tifrunner.gnm2.ann1.7JHN4J	arahy.Tifrunner.gnm2.ann1.7JHN4J.1,arahy.Tifrunner.gnm2.ann1.7JHN4J.2	Known_gene	2	124950789	124956420	arahy.Tifrunner.gnm2.chr04	+	5632	1589	1.73	1.48	1.33	1.28	1.43	1.36	2.55	3.28	3.48	0.54	0.35	0.8	0.164763	0.984428	0.583522	-0.932952	0.000899839	0.000169627	1.35684	0.00318339	0.000740869	2.46209	1.28999e-11	8.58898e-14	XP_025696834.1	2.56e-171	developmental protein SEPALLATA 1 isoform X1 [Arachis hypogaea]		MADS		K09264//MADS-box transcription factor, plant;K09264//MADS-box transcription factor, plant	GO:0051254//positive regulation of RNA metabolic process;GO:0010468//regulation of gene expression;GO:0009893//positive regulation of metabolic process;GO:0048518//positive regulation of biological process;GO:0010556//regulation of macromolecule biosynthetic process;GO:0051171//regulation of nitrogen compound metabolic process;GO:0050794//regulation of cellular process;GO:1903506//regulation of n…
arahy.Tifrunner.gnm2.ann1.XV7G96	0.413	2.836	2.82739	9.66021e-15	4.81072e-17	arahy.Tifrunner.gnm2.ann1.XV7G96	arahy.Tifrunner.gnm2.ann1.XV7G96.1	Known_gene	1	139311560	139317290	arahy.Tifrunner.gnm2.chr14	+	5731	1774	1.77	2.25	1.9	1.43	1.49	1.36	3.21	2.65	2.65	0.64	0.22	0.38	0.458501	0.475058	0.068116	-0.420049	0.133288	0.0485512	1.94154	6.64214e-06	9.82811e-07	2.82739	9.66021e-15	4.81072e-17	XP_016194431.1	1.73e-169	developmental protein SEPALLATA 1-like isoform X1 [Arachis ipaensis]		MADS		K09264//MADS-box transcription factor, plant	GO:0009893//positive regulation of metabolic process;GO:0006357//regulation of transcription by RNA polymerase II;GO:2001141//regulation of RNA biosynthetic process;GO:0060255//regulation of macromolecule metabolic process;GO:0051173//positive regulation of nitrogen compound metabolic process;GO:0010556//regulation of macromolecule biosynthetic process;GO:1902680//positive regulation of RNA biosy…
arahy.Tifrunner.gnm2.ann1.GHW2P2	1.22	0.593	-1.07459	0.00693289	0.000233331	arahy.Tifrunner.gnm2.ann1.GHW2P2	arahy.Tifrunner.gnm2.ann1.GHW2P2.1	Known_gene	1	3031196	3033879	arahy.Tifrunner.gnm2.chr18	+	2684	2529	2.28	2.36	2.29	4.39	4.79	4.01	0.55	0.59	0.64	1.19	1.18	1.29	-0.944601	6.21408e-08	4.08455e-10	2.07334	5.41026e-16	3.22477e-17	1.93658	7.01977e-26	2.96369e-27	-1.07459	0.00693289	0.000233331	XP_025669404.1	0	dicarboxylate transporter 1, chloroplastic [Arachis hypogaea]				K03319//divalent anion:Na+ symporter, DASS family	GO:0031969//chloroplast membrane;GO:0016020//membrane;GO:0042170//plastid membrane;GO:0005737//cytoplasm;GO:0043229//intracellular organelle;GO:0009536//plastid;GO:0043226//organelle;GO:0019866//organelle inner membrane;GO:0009528//plastid inner membrane;GO:0043227//membrane-bounded organelle;GO:0009526//plastid envelope;GO:0016021//integral component of membrane;GO:0009706//chloroplast inner mem…
arahy.Tifrunner.gnm2.ann1.KKIJ5Q	0.623	0.2	-1.75498	0.00983189	0.000354393	arahy.Tifrunner.gnm2.ann1.KKIJ5Q	arahy.Tifrunner.gnm2.ann1.KKIJ5Q.1	Known_gene	1	26826924	26829500	arahy.Tifrunner.gnm2.chr08	+	2577	2422	1.1	1.29	1.23	1.82	1.9	1.91	0.19	0.26	0.15	0.55	0.73	0.59	-0.657814	0.066638	0.00330237	2.77799	1.45267e-10	1.21817e-11	1.67418	3.44869e-09	3.57888e-10	-1.75498	0.00983189	0.000354393	XP_025613862.1	0	dicarboxylate transporter 1, chloroplastic [Arachis hypogaea]				K03319//divalent anion:Na+ symporter, DASS family	GO:0043231//intracellular membrane-bounded organelle;GO:0009536//plastid;GO:0016021//integral component of membrane;GO:0031967//organelle envelope;GO:0042170//plastid membrane;GO:0043227//membrane-bounded organelle;GO:0009706//chloroplast inner membrane;GO:0031969//chloroplast membrane;GO:0016020//membrane;GO:0009526//plastid envelope;GO:0009941//chloroplast envelope;GO:0110165//cellular anatomic…
arahy.Tifrunner.gnm2.ann1.7JZ58T	1.306	4.943	1.90887	8.98729e-17	3.72148e-19	arahy.Tifrunner.gnm2.ann1.7JZ58T	arahy.Tifrunner.gnm2.ann1.7JZ58T.1	Known_gene	1	151104296	151109344	arahy.Tifrunner.gnm2.chr16	-	5049	1639	9.28	9.25	8.71	11.78	11.54	11.65	4.95	5.01	4.87	1.23	1.58	1.11	-0.372557	0.0105942	0.000326454	0.976404	2.02511e-13	1.39425e-14	3.25077	4.65422e-72	7.19816e-74	1.90887	8.98729e-17	3.72148e-19	XP_025607207.1	1.56e-256	dihydroflavonol 4-reductase [Arachis hypogaea]				K13082//bifunctional dihydroflavonol 4-reductase/flavanone 4-reductase [EC:1.1.1.219 1.1.1.234]+ko01100//Metabolic pathways+ko01110//Biosynthesis of secondary metabolites+ko00941//Flavonoid biosynthesis	GO:0003824//catalytic activity;
arahy.Tifrunner.gnm2.ann1.X8EVF3	1.306	4.943	1.90887	8.98729e-17	3.72148e-19	arahy.Tifrunner.gnm2.ann1.X8EVF3	arahy.Tifrunner.gnm2.ann1.X8EVF3.1	Known_gene	1	151104296	151109344	arahy.Tifrunner.gnm2.chr16	-	5049	1639	9.28	9.25	8.71	11.78	11.54	11.65	4.95	5.01	4.87	1.23	1.58	1.11	-0.372557	0.0105942	0.000326454	0.976404	2.02511e-13	1.39425e-14	3.25077	4.65422e-72	7.19816e-74	1.90887	8.98729e-17	3.72148e-19	XP_025607207.1	1.56e-256	dihydroflavonol 4-reductase [Arachis hypogaea]				K13082//bifunctional dihydroflavonol 4-reductase/flavanone 4-reductase [EC:1.1.1.219 1.1.1.234]+ko01100//Metabolic pathways+ko01110//Biosynthesis of secondary metabolites+ko00941//Flavonoid biosynthesis	GO:0003824//catalytic activity;
arahy.Tifrunner.gnm2.ann1.U3CTV6	9.503	4.433	-1.13961	1.39629e-05	2.18282e-07	arahy.Tifrunner.gnm2.ann1.U3CTV6	arahy.Tifrunner.gnm2.ann1.U3CTV6.1	Known_gene	1	6400674	6401330	arahy.Tifrunner.gnm2.chr16	+	657	657	1.14	0.36	0.76	0.45	0.8	0.5	5.61	4.22	3.47	9.11	9.21	10.19	0.391495	0.984428	0.615928	-2.49397	1.61329e-07	1.77581e-08	-4.02284	1.53844e-22	7.43854e-24	-1.13961	1.39629e-05	2.18282e-07	XP_020959397.1	7.91e-156	dirigent protein 1 [Arachis ipaensis]				K25075//pterocarpan synthase [EC:4.2.1.139]+ko01100//Metabolic pathways+ko01110//Biosynthesis of secondary metabolites+ko00943//Isoflavonoid biosynthesis	GO:0110165//cellular anatomical entity;GO:0048046//apoplast;GO:0016020//membrane;GO:0031224//intrinsic component of membrane;GO:0005576//extracellular region;GO:0016021//integral component of membrane;GO:0005488//binding;GO:0043169//cation binding;GO:0043167//ion binding;GO:0046872//metal ion binding;GO:0008270//zinc ion binding;GO:0046914//transition metal ion binding;
arahy.Tifrunner.gnm2.ann1.3D57QD	0.216	1	2.21009	5.6734e-11	4.04651e-13	arahy.Tifrunner.gnm2.ann1.3D57QD	arahy.Tifrunner.gnm2.ann1.3D57QD.1	Known_gene	1	2309119	2317994	arahy.Tifrunner.gnm2.chr19	+	8876	4790	1.61	1.47	1.82	2.03	1.92	2.13	0.95	0.96	1.09	0.24	0.3	0.11	-0.326194	0.271552	0.0257258	0.798852	2.67083e-05	3.88794e-06	3.32821	1.71304e-36	5.36999e-38	2.21009	5.6734e-11	4.04651e-13	XP_029151701.1	0	disease resistance protein At4g27190-like [Arachis hypogaea]			NB-ARC domain-containing disease resistance protein (best arabidopsis hit)	K13459//disease resistance protein RPS2+ko04626//Plant-pathogen interaction	GO:0043167//ion binding;GO:0000166//nucleotide binding;GO:1901363//heterocyclic compound binding;GO:0030554//adenyl nucleotide binding;GO:0032559//adenyl ribonucleotide binding;GO:0043531//ADP binding;GO:0017076//purine nucleotide binding;GO:0097367//carbohydrate derivative binding;GO:0032555//purine ribonucleotide binding;GO:0005488//binding;GO:0097159//organic cyclic compound binding;GO:1901265…
arahy.Tifrunner.gnm2.ann1.CYMD29	1.886	4.653	1.27313	1.45387e-05	2.2861e-07	arahy.Tifrunner.gnm2.ann1.CYMD29	arahy.Tifrunner.gnm2.ann1.CYMD29.1	Known_gene	1	2800951	2802075	arahy.Tifrunner.gnm2.chr18	+	1125	1125	12.59	12.78	13.6	22.58	19.67	21.52	5.04	4.72	4.2	1.36	2.36	1.94	-0.719517	5.40236e-10	2.35996e-12	1.58105	1.87498e-26	7.13858e-28	3.56662	2.42538e-88	2.99646e-90	1.27313	1.45387e-05	2.2861e-07	XP_020964220.1	4.04e-112	DNA damage-repair/toleration protein DRT100 [Arachis ipaensis]				K00939//adenylate kinase [EC:2.7.4.3]+ko01240//Biosynthesis of cofactors+ko00230//Purine metabolism+ko01100//Metabolic pathways+ko01110//Biosynthesis of secondary metabolites+ko00730//Thiamine metabolism;K13466//EIX receptor 1/2+ko04626//Plant-pathogen interaction
arahy.Tifrunner.gnm2.ann1.CKFG51	0.253	0.55	1.06819	0.0291706	0.00133082	arahy.Tifrunner.gnm2.ann1.CKFG51	arahy.Tifrunner.gnm2.ann1.CKFG51.1	Known_gene	1	10232551	10239540	arahy.Tifrunner.gnm2.chr03	+	6990	4861	0.38	0.6	0.49	0.66	0.57	0.54	0.57	0.48	0.6	0.33	0.16	0.27	-0.28824	0.877969	0.29255	-0.06852	0.923345	0.805637	1.28079	0.000429942	8.40083e-05	1.06819	0.0291706	0.00133082	QHO55943.1	0	DNA topoisomerase [Arachis hypogaea]				K03164//DNA topoisomerase II [EC:5.6.2.2]	GO:0006259//DNA metabolic process;GO:1901360//organic cyclic compound metabolic process;GO:0046483//heterocycle metabolic process;GO:0044260//cellular macromolecule metabolic process;GO:0016043//cellular component organization;GO:0044237//cellular metabolic process;GO:0051276//chromosome organization;GO:0008152//metabolic process;GO:0006996//organelle organization;GO:0090304//nucleic acid metabol…
arahy.Tifrunner.gnm2.ann1.5E44W3	0.316	2.54	3.05731	5.59041e-06	8.12427e-08	arahy.Tifrunner.gnm2.ann1.5E44W3	arahy.Tifrunner.gnm2.ann1.5E44W3.1	Known_gene	1	7378439	7379941	arahy.Tifrunner.gnm2.chr07	+	1503	781	2.57	3.64	4.06	2.03	2.61	2.35	2.7	2.2	2.72	0.32	0.38	0.25	0.538193	0.514633	0.0804682	0.529311	0.193782	0.0769278	3.04034	1.09862e-06	1.46938e-07	3.05731	5.59041e-06	8.12427e-08	XP_015973669.1	1.57e-65	dormancy-associated protein 2 [Arachis duranensis]
arahy.Tifrunner.gnm2.ann1.JZ1PRS	13.683	5.016	-1.48281	3.70457e-26	9.79866e-29	arahy.Tifrunner.gnm2.ann1.JZ1PRS	arahy.Tifrunner.gnm2.ann1.JZ1PRS.1	Known_gene	1	110399513	110401064	arahy.Tifrunner.gnm2.chr09	+	1552	1334	7.31	7.49	6.42	17.71	16.97	16.71	4.5	5.74	4.81	14.55	13.95	12.55	-1.28837	5.22404e-27	4.4505e-30	0.598333	0.000670026	0.000123359	0.396266	0.000254443	4.77193e-05	-1.48281	3.70457e-26	9.79866e-29	XP_015941588.1	5.25e-110	early light-induced protein, chloroplastic [Arachis duranensis]				K17290//oxidoreductase [EC:1.1.1.-]	GO:0043227//membrane-bounded organelle;GO:0110165//cellular anatomical entity;GO:0043229//intracellular organelle;GO:0005737//cytoplasm;GO:0043231//intracellular membrane-bounded organelle;GO:0009536//plastid;GO:0043226//organelle;GO:0005622//intracellular anatomical structure;GO:0003824//catalytic activity;GO:0016614//oxidoreductase activity, acting on CH-OH group of donors;GO:0047834//D-threo-a…
arahy.Tifrunner.gnm2.ann1.7NTE19	2.61	0.986	-1.4995	0.0169999	0.000686259	arahy.Tifrunner.gnm2.ann1.7NTE19	arahy.Tifrunner.gnm2.ann1.7NTE19.1	Known_gene	1	59783186	59793992	arahy.Tifrunner.gnm2.chr12	+	10807	723	0.36	0	0.23	0.48	0.46	0.44	1	1.18	0.78	3.31	1.72	2.8	-1.29877	0.853126	0.266088	-2.34494	0.037065	0.0106081	-2.55563	1.73634e-05	2.71147e-06	-1.4995	0.0169999	0.000686259	XP_025648877.1	1.04e-93	EG45-like domain containing protein [Arachis hypogaea]				K20628//expansin	GO:0044419//biological process involved in interspecies interaction between organisms;GO:0051707//response to other organism;GO:0006952//defense response;GO:0009627//systemic acquired resistance;GO:0009607//response to biotic stimulus;GO:0009605//response to external stimulus;GO:0050896//response to stimulus;GO:0098542//defense response to other organism;GO:0043207//response to external biotic st…
arahy.Tifrunner.gnm2.ann1.IN9LQ3	3.256	0.853	-1.99796	8.80573e-05	1.63682e-06	arahy.Tifrunner.gnm2.ann1.IN9LQ3	arahy.Tifrunner.gnm2.ann1.IN9LQ3.1	Known_gene	1	46240583	46248268	arahy.Tifrunner.gnm2.chr02	+	7686	722	0.24	0.35	0.46	0.2	0.41	0.16	1.17	0.73	0.66	3.09	3.8	2.88	0.515215	0.984428	0.66152	-1.29369	0.2444	0.103136	-3.79203	1.24366e-08	1.3491e-09	-1.99796	8.80573e-05	1.63682e-06	XP_025648877.1	1.48e-100	EG45-like domain containing protein [Arachis hypogaea]				K20628//expansin	GO:0050896//response to stimulus;GO:0006952//defense response;GO:0051707//response to other organism;GO:0006950//response to stress;GO:0009627//systemic acquired resistance;GO:0043207//response to external biotic stimulus;GO:0009605//response to external stimulus;GO:0044419//biological process involved in interspecies interaction between organisms;GO:0009607//response to biotic stimulus;GO:009854…
arahy.Tifrunner.gnm2.ann1.A4EZ90	0.213	1.21	2.78762	0.00116019	2.93751e-05	arahy.Tifrunner.gnm2.ann1.A4EZ90	arahy.Tifrunner.gnm2.ann1.A4EZ90.1	Known_gene	1	11958184	11960932	arahy.Tifrunner.gnm2.chr01	-	2749	1098	1.42	1.55	1.06	1.4	1.57	1.56	1.09	1.15	1.39	0.32	0.16	0.16	-0.190704	0.984428	0.594752	0.246511	0.757919	0.517252	3.21783	2.25794e-06	3.14002e-07	2.78762	0.00116019	2.93751e-05	XP_025695596.1	2.7e-231	endochitinase isoform X1 [Arachis hypogaea]	细胞壁代谢			K20547//basic endochitinase B [EC:3.2.1.14]+ko04016//MAPK signaling pathway - plant+ko00520//Amino sugar and nucleotide sugar metabolism+ko01100//Metabolic pathways	GO:0005975//carbohydrate metabolic process;GO:0050896//response to stimulus;GO:0009987//cellular process;GO:0046348//amino sugar catabolic process;GO:1901564//organonitrogen compound metabolic process;GO:0044248//cellular catabolic process;GO:0006030//chitin metabolic process;GO:0008152//metabolic process;GO:0044036//cell wall macromolecule metabolic process;GO:0009056//catabolic process;GO:00068…
arahy.Tifrunner.gnm2.ann1.62YWNW	0.673	3.23	2.24949	5.35104e-08	5.45646e-10	arahy.Tifrunner.gnm2.ann1.62YWNW	arahy.Tifrunner.gnm2.ann1.62YWNW.1	Known_gene	1	279048	282676	arahy.Tifrunner.gnm2.chr13	+	3629	1180	3.04	3.2	3.44	3.9	4.67	3.94	2.93	3.28	3.48	0.37	1.22	0.43	-0.386937	0.458191	0.0634935	0.0969941	0.861352	0.661159	2.72645	9.91329e-15	6.93426e-16	2.24949	5.35104e-08	5.45646e-10	XP_016187773.1	2.71e-240	endochitinase-like [Arachis ipaensis]				K20547//basic endochitinase B [EC:3.2.1.14]+ko04016//MAPK signaling pathway - plant+ko00520//Amino sugar and nucleotide sugar metabolism+ko01100//Metabolic pathways	GO:1901072//glucosamine-containing compound catabolic process;GO:0009987//cellular process;GO:0006950//response to stress;GO:0044265//cellular macromolecule catabolic process;GO:0044248//cellular catabolic process;GO:0043170//macromolecule metabolic process;GO:0005975//carbohydrate metabolic process;GO:0006022//aminoglycan metabolic process;GO:1901564//organonitrogen compound metabolic process;GO…
arahy.Tifrunner.gnm2.ann1.A3WKU9	0.136	0.943	2.96081	0.000518961	1.1786e-05	arahy.Tifrunner.gnm2.ann1.A3WKU9	arahy.Tifrunner.gnm2.ann1.A3WKU9.1	Known_gene	1	8099973	8101781	arahy.Tifrunner.gnm2.chr06	-	1809	1572	1.05	1.34	2.36	3.18	3.99	3.08	1.25	0.64	0.94	0.27	0	0.14	-1.13289	0.000633287	1.1525e-05	0.861842	0.0551268	0.0168542	4.94474	2.69455e-19	1.49196e-20	2.96081	0.000518961	1.1786e-05	XP_025604035.1	0	endoglucanase 17 [Arachis hypogaea]	淀粉蔗糖代谢			K01179//endoglucanase [EC:3.2.1.4]+ko01100//Metabolic pathways+ko00500//Starch and sucrose metabolism	GO:0005976//polysaccharide metabolic process;GO:0051275//beta-glucan catabolic process;GO:0044260//cellular macromolecule metabolic process;GO:1901575//organic substance catabolic process;GO:0044264//cellular polysaccharide metabolic process;GO:0009057//macromolecule catabolic process;GO:0043170//macromolecule metabolic process;GO:0044042//glucan metabolic process;GO:0006073//cellular glucan meta…
arahy.Tifrunner.gnm2.ann1.U63CLE	0.023	0.916	5.98892	0.0001259	2.43901e-06	arahy.Tifrunner.gnm2.ann1.U63CLE	arahy.Tifrunner.gnm2.ann1.U63CLE.1	Known_gene	1	12125952	12127708	arahy.Tifrunner.gnm2.chr16	+	1757	1563	2.2	2.6	3.31	3.05	2.09	1.88	0.71	1.11	0.93	0	0.07	0	0.196089	0.966939	0.414407	1.6588	6.73535e-08	7.10076e-09	7.44794	7.85495e-09	8.37882e-10	5.98892	0.0001259	2.43901e-06	XP_016205219.1	0	endoglucanase 17 [Arachis ipaensis]				K01179//endoglucanase [EC:3.2.1.4]+ko01100//Metabolic pathways+ko00500//Starch and sucrose metabolism	GO:0009987//cellular process;GO:0030245//cellulose catabolic process;GO:0044237//cellular metabolic process;GO:0071704//organic substance metabolic process;GO:0044248//cellular catabolic process;GO:0051273//beta-glucan metabolic process;GO:0051275//beta-glucan catabolic process;GO:0044247//cellular polysaccharide catabolic process;GO:1901575//organic substance catabolic process;GO:0044275//cellul…
arahy.Tifrunner.gnm2.ann1.1N8WRQ	0.133	0.963	2.86707	0.000575215	1.31475e-05	arahy.Tifrunner.gnm2.ann1.1N8WRQ	arahy.Tifrunner.gnm2.ann1.1N8WRQ.1	Known_gene	1	17460548	17463162	arahy.Tifrunner.gnm2.chr07	+	2615	1454	1.58	1.61	1.22	1.59	1.81	1.72	0.91	1.1	0.88	0.06	0.17	0.17	-0.253595	0.95086	0.381967	0.707498	0.103326	0.0356082	3.82217	4.92917e-10	4.75414e-11	2.86707	0.000575215	1.31475e-05	XP_025609596.1	1.92e-186	expansin-A10 [Arachis hypogaea]	细胞壁			K20628//expansin	GO:0009664//plant-type cell wall organization;GO:0071555//cell wall organization;GO:0071669//plant-type cell wall organization or biogenesis;GO:0016043//cellular component organization;GO:0045229//external encapsulating structure organization;GO:0009987//cellular process;GO:0071554//cell wall organization or biogenesis;GO:0071840//cellular component organization or biogenesis;GO:0071944//cell per…
arahy.Tifrunner.gnm2.ann1.TS0267	0.026	0.703	4.73243	0.00157999	4.18775e-05	arahy.Tifrunner.gnm2.ann1.TS0267	arahy.Tifrunner.gnm2.ann1.TS0267.1	Known_gene	1	107472486	107475212	arahy.Tifrunner.gnm2.chr17	+	2727	1630	0.07	0.22	0.07	0.18	0.2	0.33	0.85	0.68	0.58	0	0	0.08	-0.97219	0.877827	0.292344	-2.37782	0.00234007	0.00048202	3.31754	0.0572278	0.0192171	4.73243	0.00157999	4.18775e-05	XP_015933965.1	7.02e-187	expansin-A11 [Arachis duranensis]				K20628//expansin	GO:0009664//plant-type cell wall organization;GO:0045229//external encapsulating structure organization;GO:0071555//cell wall organization;GO:0009987//cellular process;GO:0071669//plant-type cell wall organization or biogenesis;GO:0016043//cellular component organization;GO:0071554//cell wall organization or biogenesis;GO:0071840//cellular component organization or biogenesis;GO:0110165//cellular…
arahy.Tifrunner.gnm2.ann1.7473D5	0.133	0.793	2.58686	0.00755564	0.000258424	arahy.Tifrunner.gnm2.ann1.7473D5	arahy.Tifrunner.gnm2.ann1.7473D5.1	Known_gene	1	20821618	20824324	arahy.Tifrunner.gnm2.chr17	+	2707	1453	3.64	3.86	3.28	3.91	4.15	4.07	0.84	0.62	0.92	0.23	0	0.17	-0.179136	0.90803	0.325969	2.30619	1.7422e-15	1.06386e-16	5.06308	9.11321e-21	4.70801e-22	2.58686	0.00755564	0.000258424	XP_016166949.1	2.72e-186	expansin-A8 [Arachis ipaensis]				K20628//expansin	GO:0071669//plant-type cell wall organization or biogenesis;GO:0009664//plant-type cell wall organization;GO:0071840//cellular component organization or biogenesis;GO:0016043//cellular component organization;GO:0071554//cell wall organization or biogenesis;GO:0045229//external encapsulating structure organization;GO:0009987//cellular process;GO:0071555//cell wall organization;GO:0030312//external…
arahy.Tifrunner.gnm2.ann1.K3RZS0	0.026	2.023	6.45742	1.27024e-05	1.9649e-07	arahy.Tifrunner.gnm2.ann1.K3RZS0	arahy.Tifrunner.gnm2.ann1.K3RZS0.3,arahy.Tifrunner.gnm2.ann1.K3RZS0.1,arahy.Tifrunner.gnm2.ann1.K3RZS0.2	Known_gene	3	42899901	42903624	arahy.Tifrunner.gnm2.chr11	+	3724	1116	0	0.08	0	0.08	0	0.08	2.51	1.71	1.85	0.08	0	0	-0.901041	0.984428	0.803903	-6.42454	1.87119e-06	2.31998e-07	0.926765	0.904101	0.804731	6.45742	1.27024e-05	1.9649e-07	XP_016175121.1	1.78e-193	expansin-like B1 [Arachis ipaensis]				K20628//expansin;K20628//expansin;K20628//expansin	GO:0110165//cellular anatomical entity;GO:0005576//extracellular region;
arahy.Tifrunner.gnm2.ann1.Q36S6K	2.83	14.063	2.32081	2.12097e-20	7.5058e-23	arahy.Tifrunner.gnm2.ann1.Q36S6K	arahy.Tifrunner.gnm2.ann1.Q36S6K.1	Known_gene	1	8816434	8817048	arahy.Tifrunner.gnm2.chr09	+	615	615	44.29	43.15	40.07	67.73	69.18	69.72	15.32	12.47	14.4	2.97	1.96	3.56	-0.708618	5.00067e-17	8.61106e-20	1.69874	9.36268e-48	2.0244e-49	4.72044	2.16337e-148	1.45573e-150	2.32081	2.12097e-20	7.5058e-23	XP_015938918.1	2.57e-145	factor Xa inhibitor BuXI-like [Arachis duranensis]					GO:0004866//endopeptidase inhibitor activity;GO:0004857//enzyme inhibitor activity;GO:0030234//enzyme regulator activity;GO:0098772//molecular function regulator;GO:0030414//peptidase inhibitor activity;GO:0061134//peptidase regulator activity;GO:0061135//endopeptidase regulator activity;
arahy.Tifrunner.gnm2.ann1.WNDJ9P	22.933	55.31	1.2409	1.26885e-49	1.20357e-52	arahy.Tifrunner.gnm2.ann1.WNDJ9P	arahy.Tifrunner.gnm2.ann1.WNDJ9P.1	Known_gene	1	1927749	1928606	arahy.Tifrunner.gnm2.chr03	-	858	858	6.71	8.29	7.58	35.98	33.75	34.44	55.65	56.26	54.02	22.77	24.42	21.61	-2.22143	1.48585e-73	1.88529e-77	-2.78334	6.48868e-142	3.96343e-144	0.671932	1.41152e-12	1.12445e-13	1.2409	1.26885e-49	1.20357e-52	XP_015952375.1	9.78e-188	fasciclin-like arabinogalactan protein 11 [Arachis duranensis]
arahy.Tifrunner.gnm2.ann1.8FP09Y	3.476	8.556	1.27777	8.12063e-08	8.45837e-10	arahy.Tifrunner.gnm2.ann1.8FP09Y	arahy.Tifrunner.gnm2.ann1.8FP09Y.1	Known_gene	1	1059016	1059888	arahy.Tifrunner.gnm2.chr10	-	873	873	0.98	1.67	2.12	5.59	4.24	5.3	8.64	8.17	8.86	3.16	2.73	4.54	-1.68809	1.45219e-06	1.24129e-08	-2.34902	4.9876e-19	2.57473e-20	0.609409	0.0405717	0.0128777	1.27777	8.12063e-08	8.45837e-10	XP_025621791.1	1.13e-161	fasciclin-like arabinogalactan protein 11 [Arachis hypogaea]
arahy.Tifrunner.gnm2.ann1.BD1WMS	2.676	10.09	1.89978	2.48406e-16	1.06486e-18	arahy.Tifrunner.gnm2.ann1.BD1WMS	arahy.Tifrunner.gnm2.ann1.BD1WMS.1	Known_gene	1	4218069	4219487	arahy.Tifrunner.gnm2.chr18	-	1419	795	0.48	1.29	0.44	2.67	3.62	2.86	10.18	9.93	10.16	2.61	2.58	2.84	-2.12503	0.000116184	1.68114e-06	-3.75524	6.6728e-28	2.43111e-29	0.26488	0.604993	0.374992	1.89978	2.48406e-16	1.06486e-18	XP_016169912.1	5.36e-160	fasciclin-like arabinogalactan protein 12 [Arachis ipaensis]
arahy.Tifrunner.gnm2.ann1.H5YHMD	30.67	69.903	1.15796	5.92e-49	5.83145e-52	arahy.Tifrunner.gnm2.ann1.H5YHMD	arahy.Tifrunner.gnm2.ann1.H5YHMD.1	Known_gene	1	3630603	3631469	arahy.Tifrunner.gnm2.chr13	+	867	867	7.72	11.34	10.57	40.25	40.62	45.25	75.46	68.28	65.97	28.76	30.39	32.86	-2.10522	3.48405e-71	6.31524e-75	-2.72936	8.3888e-149	4.79153e-151	0.526877	3.20959e-09	3.31915e-10	1.15796	5.92e-49	5.83145e-52	XP_016187400.1	1.85e-166	fasciclin-like arabinogalactan protein 12 [Arachis ipaensis]
arahy.Tifrunner.gnm2.ann1.AF6LVX	1.84	0.7	-1.44103	5.09609e-05	9.00786e-07	arahy.Tifrunner.gnm2.ann1.AF6LVX	arahy.Tifrunner.gnm2.ann1.AF6LVX.1	Known_gene	1	109473908	109485230	arahy.Tifrunner.gnm2.chr06	-	11323	1974	6.62	6.82	6.68	7.5	7.44	9.01	0.79	0.82	0.49	1.81	1.75	1.96	-0.262358	0.264907	0.0246917	3.38118	6.36145e-54	1.22646e-55	2.19472	1.52143e-40	4.26022e-42	-1.44103	5.09609e-05	9.00786e-07	XP_025659596.1	0	fatty acyl-CoA reductase 3 [Arachis hypogaea]				K13356//alcohol-forming fatty acyl-CoA reductase [EC:1.2.1.84]+ko04146//Peroxisome+ko00073//Cutin, suberine and wax biosynthesis	GO:0044238//primary metabolic process;GO:0008152//metabolic process;GO:0071704//organic substance metabolic process;GO:0006629//lipid metabolic process;GO:0110165//cellular anatomical entity;GO:0016020//membrane;GO:0016021//integral component of membrane;GO:0031224//intrinsic component of membrane;GO:0016491//oxidoreductase activity;GO:0016903//oxidoreductase activity, acting on the aldehyde or o…
arahy.Tifrunner.gnm2.ann1.QK4PF2	0.17	1.36	3.10354	2.557e-07	2.91055e-09	arahy.Tifrunner.gnm2.ann1.QK4PF2	arahy.Tifrunner.gnm2.ann1.QK4PF2.2,arahy.Tifrunner.gnm2.ann1.QK4PF2.1	Known_gene	2	345528	348304	arahy.Tifrunner.gnm2.chr03	+	2777	1899	1.8	1.63	1.46	1.53	0.89	1.41	1.16	0.96	1.96	0.1	0.24	0.17	0.371848	0.752948	0.188062	0.338742	0.447554	0.232047	3.06609	4.2866e-08	4.91521e-09	3.10354	2.557e-07	2.91055e-09	XP_025683817.1	0	fatty acyl-CoA reductase 3 [Arachis hypogaea]				K13356//alcohol-forming fatty acyl-CoA reductase [EC:1.2.1.84]+ko04146//Peroxisome+ko00073//Cutin, suberine and wax biosynthesis;K13356//alcohol-forming fatty acyl-CoA reductase [EC:1.2.1.84]+ko04146//Peroxisome+ko00073//Cutin, suberine and wax biosynthesis	GO:0044238//primary metabolic process;GO:0006629//lipid metabolic process;GO:0008152//metabolic process;GO:0071704//organic substance metabolic process;GO:0080019//fatty-acyl-CoA reductase (alcohol-forming) activity;GO:0016620//oxidoreductase activity, acting on the aldehyde or oxo group of donors, NAD or NADP as acceptor;GO:0016903//oxidoreductase activity, acting on the aldehyde or oxo group of…
arahy.Tifrunner.gnm2.ann1.BQ53C9	0.053	0.42	3.11941	0.0329337	0.00155056	arahy.Tifrunner.gnm2.ann1.BQ53C9	arahy.Tifrunner.gnm2.ann1.BQ53C9.1	Known_gene	1	2352795	2355544	arahy.Tifrunner.gnm2.chr13	+	2750	1761	1.14	1.38	1.69	1.34	1.21	1.18	0.38	0.48	0.4	0.1	0	0.06	0.152351	0.984428	0.599157	1.87018	6.80556e-06	9.07914e-07	4.82959	1.75519e-08	1.93892e-09	3.11941	0.0329337	0.00155056	XP_016193192.1	0	fatty acyl-CoA reductase 3 [Arachis ipaensis]				K13356//alcohol-forming fatty acyl-CoA reductase [EC:1.2.1.84]+ko04146//Peroxisome+ko00073//Cutin, suberine and wax biosynthesis	GO:0006629//lipid metabolic process;GO:0008152//metabolic process;GO:0044238//primary metabolic process;GO:0071704//organic substance metabolic process;GO:0003824//catalytic activity;GO:0016903//oxidoreductase activity, acting on the aldehyde or oxo group of donors;GO:0016620//oxidoreductase activity, acting on the aldehyde or oxo group of donors, NAD or NADP as acceptor;GO:0080019//fatty-acyl-Co…
arahy.Tifrunner.gnm2.ann1.6PTW1V	0.173	0.416	1.28302	0.0462522	0.00238686	arahy.Tifrunner.gnm2.ann1.6PTW1V	arahy.Tifrunner.gnm2.ann1.6PTW1V.1	Known_gene	1	125010589	125015710	arahy.Tifrunner.gnm2.chr04	+	5122	4475	0.42	0.48	0.5	0.77	0.79	0.67	0.28	0.53	0.44	0.17	0.21	0.14	-0.698346	0.129998	0.00839806	0.268082	0.653941	0.404732	2.24323	1.19876e-09	1.19631e-10	1.28302	0.0462522	0.00238686	XP_025693127.1	9.05e-269	F-box/kelch-repeat protein At3g23880 [Arachis hypogaea]				K04079//molecular chaperone HtpG+ko04141//Protein processing in endoplasmic reticulum+ko04626//Plant-pathogen interaction;K11649//SWI/SNF related-matrix-associated actin-dependent regulator of chromatin subfamily C;K21596//calmodulin-binding transcription activator
arahy.Tifrunner.gnm2.ann1.AR01JJ	15.486	7.623	-1.05366	2.73816e-19	1.04392e-21	arahy.Tifrunner.gnm2.ann1.AR01JJ	arahy.Tifrunner.gnm2.ann1.AR01JJ.2,arahy.Tifrunner.gnm2.ann1.AR01JJ.1	Known_gene	2	559398	563283	arahy.Tifrunner.gnm2.chr11	-	3886	1613	16.52	17.45	15.85	23.59	23.74	22.76	7.31	8.12	7.44	14.08	15.28	17.1	-0.505351	2.45739e-08	1.48328e-10	1.22247	5.20144e-31	1.72166e-32	0.667268	3.49166e-14	2.51628e-15	-1.05366	2.73816e-19	1.04392e-21	XP_015951897.1	4.9e-213	ferredoxin--NADP reductase, leaf isozyme, chloroplastic [Arachis duranensis]				K02641//ferredoxin--NADP+ reductase [EC:1.18.1.2]+ko01100//Metabolic pathways+ko00195//Photosynthesis;K02641//ferredoxin--NADP+ reductase [EC:1.18.1.2]+ko01100//Metabolic pathways+ko00195//Photosynthesis	GO:0110165//cellular anatomical entity;GO:0043226//organelle;GO:0005622//intracellular anatomical structure;GO:0005737//cytoplasm;GO:0009507//chloroplast;GO:0043229//intracellular organelle;GO:0009536//plastid;GO:0043227//membrane-bounded organelle;GO:0043231//intracellular membrane-bounded organelle;GO:0016731//oxidoreductase activity, acting on iron-sulfur proteins as donors, NAD or NADP as acc…
arahy.Tifrunner.gnm2.ann1.B1CQIQ	0.263	0.9	1.7671	0.0107645	0.000395469	arahy.Tifrunner.gnm2.ann1.B1CQIQ	arahy.Tifrunner.gnm2.ann1.B1CQIQ.1	Known_gene	1	126500794	126502961	arahy.Tifrunner.gnm2.chr17	-	2168	1761	0.36	0.59	0.67	0.72	0.82	0.64	0.85	1.1	0.75	0.23	0.35	0.21	-0.462289	0.879486	0.293996	-0.668647	0.258597	0.110938	1.55369	0.0112538	0.00299264	1.7671	0.0107645	0.000395469	XP_016163505.1	0	filament-like plant protein isoform X1 [Arachis ipaensis]
arahy.Tifrunner.gnm2.ann1.NW487P	0.936	0.19	-2.38944	0.00229935	6.47609e-05	arahy.Tifrunner.gnm2.ann1.NW487P	arahy.Tifrunner.gnm2.ann1.NW487P.1	Known_gene	1	115638932	115643896	arahy.Tifrunner.gnm2.chr10	+	4965	1704	0	0	0	0	0	0	0.3	0.27	0	0.9	0.6	1.31				-4.71543	0.38262	0.187025	-7.13077	1.80131e-07	2.19906e-08	-2.38944	0.00229935	6.47609e-05	XP_025624881.1	0	flavin-containing monooxygenase FMO GS-OX-like 2 [Arachis hypogaea]				K22324//aliphatic glucosinolate S-oxygenase [EC:1.14.13.237]	GO:0043167//ion binding;GO:0016491//oxidoreductase activity;GO:0043168//anion binding;GO:0005488//binding;GO:0016709//oxidoreductase activity, acting on paired donors, with incorporation or reduction of molecular oxygen, NAD(P)H as one donor, and incorporation of one atom of oxygen;GO:0050661//NADP binding;GO:0000166//nucleotide binding;GO:0004499//N,N-dimethylaniline monooxygenase activity;GO:00…
arahy.Tifrunner.gnm2.ann1.ITV0VK	0.443	2.37	2.56201	0.0331293	0.00156521	arahy.Tifrunner.gnm2.ann1.ITV0VK	arahy.Tifrunner.gnm2.ann1.ITV0VK.1	Known_gene	1	144673466	144676244	arahy.Tifrunner.gnm2.chr20	+	2779	411	0	1.28	1.26	0.56	0	0.6	2.96	2.19	1.96	0.64	0	0.69	1.23261	0.927867	0.350065	-1.52575	0.0937349	0.0317438	-0.198607	0.950544	0.901114	2.56201	0.0331293	0.00156521	QHO04346.1	1.12e-80	Floral homeotic protein AGAMOUS [Arachis hypogaea]		MADS		K09264//MADS-box transcription factor, plant	GO:0009893//positive regulation of metabolic process;GO:0031328//positive regulation of cellular biosynthetic process;GO:0048522//positive regulation of cellular process;GO:0045935//positive regulation of nucleobase-containing compound metabolic process;GO:0010556//regulation of macromolecule biosynthetic process;GO:0045944//positive regulation of transcription by RNA polymerase II;GO:1903508//po…
arahy.Tifrunner.gnm2.ann1.LB8X36	1.003	2.343	1.21393	0.00010971	2.10334e-06	arahy.Tifrunner.gnm2.ann1.LB8X36	arahy.Tifrunner.gnm2.ann1.LB8X36.1	Known_gene	1	893208	901481	arahy.Tifrunner.gnm2.chr10	-	8274	1853	1.11	1.02	1.27	1.89	1.65	1.07	2.51	2.3	2.22	1.05	0.94	1.02	-0.461442	0.616086	0.11568	-0.958566	0.000625978	0.000114595	0.709712	0.0555926	0.0185644	1.21393	0.00010971	2.10334e-06	XP_025621759.1	5.5e-167	floral homeotic protein AGAMOUS [Arachis hypogaea]		MADS		K09264//MADS-box transcription factor, plant
arahy.Tifrunner.gnm2.ann1.AS063A	0.193	1.153	2.67793	7.03948e-06	1.04013e-07	arahy.Tifrunner.gnm2.ann1.AS063A	arahy.Tifrunner.gnm2.ann1.AS063A.1	Known_gene	1	2857979	2866270	arahy.Tifrunner.gnm2.chr20	-	8292	1860	0.67	0.85	0.9	0.76	1.11	1.08	1.16	1.04	1.26	0.12	0.3	0.16	-0.291657	0.961224	0.402268	-0.415903	0.409834	0.205222	2.54627	8.91133e-06	1.33953e-06	2.67793	7.03948e-06	1.04013e-07	XP_020969102.1	4.29e-167	floral homeotic protein AGAMOUS [Arachis ipaensis]		MADS		K09264//MADS-box transcription factor, plant
arahy.Tifrunner.gnm2.ann1.MX0VEQ	2.096	5.013	1.23073	1.36802e-10	1.01317e-12	arahy.Tifrunner.gnm2.ann1.MX0VEQ	arahy.Tifrunner.gnm2.ann1.MX0VEQ.1	Known_gene	1	111135853	111140814	arahy.Tifrunner.gnm2.chr17	-	4962	1869	5.08	4.22	4.46	4.15	4.49	5.31	5.22	4.88	4.94	2	2.21	2.08	-0.0331386	0.985378	0.827087	-0.0326051	0.924378	0.820245	1.22413	1.51248e-10	1.39284e-11	1.23073	1.36802e-10	1.01317e-12	XP_016165389.1	3.6e-152	floral homeotic protein DEFICIENS [Arachis ipaensis]		MADS		K09264//MADS-box transcription factor, plant	GO:0045893//positive regulation of transcription, DNA-templated;GO:0019219//regulation of nucleobase-containing compound metabolic process;GO:1902680//positive regulation of RNA biosynthetic process;GO:0031326//regulation of cellular biosynthetic process;GO:0006357//regulation of transcription by RNA polymerase II;GO:0050789//regulation of biological process;GO:2001141//regulation of RNA biosynth…
arahy.Tifrunner.gnm2.ann1.D4F11K	1.196	7.046	2.55884	9.08168e-36	1.40814e-38	arahy.Tifrunner.gnm2.ann1.D4F11K	arahy.Tifrunner.gnm2.ann1.D4F11K.1,arahy.Tifrunner.gnm2.ann1.D4F11K.2	Known_gene	2	12284902	12287618	arahy.Tifrunner.gnm2.chr15	+	2717	2077	4.57	5.86	6.04	3.76	5.51	5.04	7.51	6.5	7.13	1.38	1.23	0.98	0.20386	0.778361	0.204646	-0.260062	0.151122	0.0565125	2.08767	3.21809e-19	1.78766e-20	2.55884	9.08168e-36	1.40814e-38	XP_020978705.1	1.5e-110	floral homeotic protein DEFICIENS isoform X3 [Arachis ipaensis]		MADS		K09264//MADS-box transcription factor, plant;K09264//MADS-box transcription factor, plant	GO:0080090//regulation of primary metabolic process;GO:0045935//positive regulation of nucleobase-containing compound metabolic process;GO:1903508//positive regulation of nucleic acid-templated transcription;GO:0065007//biological regulation;GO:0010468//regulation of gene expression;GO:0048522//positive regulation of cellular process;GO:0045893//positive regulation of transcription, DNA-templated…
arahy.Tifrunner.gnm2.ann1.78PTZY	0.12	4.7	5.41589	4.09835e-15	1.98114e-17	arahy.Tifrunner.gnm2.ann1.78PTZY	arahy.Tifrunner.gnm2.ann1.78PTZY.1	Known_gene	1	125378375	125381318	arahy.Tifrunner.gnm2.chr17	-	2944	1151	2.99	0.8	2.02	1.82	1.32	1.86	3.89	6.02	4.19	0.23	0	0.13	0.201602	0.984428	0.590145	-1.18967	0.0759995	0.0247051	4.01794	1.22133e-07	1.46561e-08	5.41589	4.09835e-15	1.98114e-17	QHN93926.1	4.05e-119	Floral homeotic protein PMADS [Arachis hypogaea]		MADS		K09264//MADS-box transcription factor, plant	GO:1903508//positive regulation of nucleic acid-templated transcription;GO:0065007//biological regulation;GO:0051171//regulation of nitrogen compound metabolic process;GO:1902680//positive regulation of RNA biosynthetic process;GO:1903506//regulation of nucleic acid-templated transcription;GO:0009893//positive regulation of metabolic process;GO:0031323//regulation of cellular metabolic process;GO…
arahy.Tifrunner.gnm2.ann1.QB26WD	0.553	3.163	2.53915	2.21641e-15	1.03098e-17	arahy.Tifrunner.gnm2.ann1.QB26WD	arahy.Tifrunner.gnm2.ann1.QB26WD.1	Known_gene	1	11638128	11640646	arahy.Tifrunner.gnm2.chr05	+	2519	1755	3.25	3.47	2.36	3.79	2.42	1.92	2.86	3	3.63	0.44	0.61	0.61	0.146982	0.984428	0.526657	0.0298783	0.944097	0.878894	2.41513	4.1373e-12	3.4059e-13	2.53915	2.21641e-15	1.03098e-17	XP_015964203.1	1.83e-160	floral homeotic protein PMADS 1 isoform X3 [Arachis duranensis]		MADS		K09264//MADS-box transcription factor, plant	GO:0010604//positive regulation of macromolecule metabolic process;GO:0031323//regulation of cellular metabolic process;GO:0009893//positive regulation of metabolic process;GO:0051173//positive regulation of nitrogen compound metabolic process;GO:0010556//regulation of macromolecule biosynthetic process;GO:0031328//positive regulation of cellular biosynthetic process;GO:1903506//regulation of nuc…
arahy.Tifrunner.gnm2.ann1.QQ4618	0.183	1.63	3.35373	0.0173807	0.000704485	arahy.Tifrunner.gnm2.ann1.QQ4618	arahy.Tifrunner.gnm2.ann1.QQ4618.1	Known_gene	1	24688883	24691957	arahy.Tifrunner.gnm2.chr08	-	3075	564	0.77	1.13	1.01	1.11	0.77	0.79	1.01	2.8	1.08	0.34	0.21	0	0.143644	0.985378	0.827649	-0.616377	0.546153	0.308528	2.59062	0.0583296	0.0196546	3.35373	0.0173807	0.000704485	XP_020984686.1	1e-103	floral homeotic protein PMADS 2 isoform X2 [Arachis duranensis]		MADS		K09264//MADS-box transcription factor, plant	GO:0031325//positive regulation of cellular metabolic process;GO:1903508//positive regulation of nucleic acid-templated transcription;GO:0045944//positive regulation of transcription by RNA polymerase II;GO:0019219//regulation of nucleobase-containing compound metabolic process;GO:0048518//positive regulation of biological process;GO:0050789//regulation of biological process;GO:0051173//positive …
arahy.Tifrunner.gnm2.ann1.NKL1UU	0.316	7.523	4.67348	2.40314e-28	5.47962e-31	arahy.Tifrunner.gnm2.ann1.NKL1UU	arahy.Tifrunner.gnm2.ann1.NKL1UU.1	Known_gene	1	10046126	10049455	arahy.Tifrunner.gnm2.chr08	-	3330	1141	4.29	6.12	4.45	4.28	4.29	3.48	7.82	6.22	8.53	0.36	0.33	0.26	0.292789	0.688928	0.149227	-0.509974	0.0174141	0.0044744	3.86332	5.3527e-18	3.12934e-19	4.67348	2.40314e-28	5.47962e-31	XP_015934554.1	3.51e-119	floral homeotic protein PMADS 2-like [Arachis duranensis]		MADS		K09264//MADS-box transcription factor, plant	GO:2001141//regulation of RNA biosynthetic process;GO:0051171//regulation of nitrogen compound metabolic process;GO:0010556//regulation of macromolecule biosynthetic process;GO:0050794//regulation of cellular process;GO:0031328//positive regulation of cellular biosynthetic process;GO:0031323//regulation of cellular metabolic process;GO:0051173//positive regulation of nitrogen compound metabolic p…
arahy.Tifrunner.gnm2.ann1.G5P3ND	1.716	3.813	1.13154	7.9575e-07	9.78358e-09	arahy.Tifrunner.gnm2.ann1.G5P3ND	arahy.Tifrunner.gnm2.ann1.G5P3ND.1	Known_gene	1	131553735	131556853	arahy.Tifrunner.gnm2.chr13	-	3119	2652	2	1.44	2.97	2.34	3.1	3.05	3.29	3.7	4.45	1.68	2.33	1.14	-0.417973	0.378914	0.0448379	-0.735829	0.0724636	0.0233259	0.806058	0.000637645	0.000128329	1.13154	7.9575e-07	9.78358e-09	XP_025638393.1	0	formin-like protein 2 [Arachis hypogaea]				K02184//formin 2;K18875//enhanced disease susceptibility 1 protein+ko04626//Plant-pathogen interaction
arahy.Tifrunner.gnm2.ann1.EMU47I	2.316	0.886	-1.44765	1.30324e-05	2.02071e-07	arahy.Tifrunner.gnm2.ann1.EMU47I	arahy.Tifrunner.gnm2.ann1.EMU47I.1	Known_gene	1	116791500	116794543	arahy.Tifrunner.gnm2.chr09	+	3044	1730	2.4	2.64	2.16	2.25	3.37	3.74	0.78	0.83	1.05	2.67	2.21	2.07	-0.389805	0.480316	0.0693392	1.56729	8.83646e-08	9.44642e-09	0.502247	0.0635707	0.0217437	-1.44765	1.30324e-05	2.02071e-07	XP_015942582.1	5.42e-247	fructose-1,6-bisphosphatase, cytosolic isoform X1 [Arachis duranensis]				K03841//fructose-1,6-bisphosphatase I [EC:3.1.3.11]+ko00010//Glycolysis / Gluconeogenesis+ko00030//Pentose phosphate pathway+ko01100//Metabolic pathways+ko00051//Fructose and mannose metabolism+ko01110//Biosynthesis of secondary metabolites+ko00710//Carbon fixation in photosynthetic organisms+ko01200//Carbon metabolism	GO:0008152//metabolic process;GO:0044238//primary metabolic process;GO:0071704//organic substance metabolic process;GO:0005975//carbohydrate metabolic process;GO:0019203//carbohydrate phosphatase activity;GO:0046872//metal ion binding;GO:0043169//cation binding;GO:0016787//hydrolase activity;GO:0043167//ion binding;GO:0003824//catalytic activity;GO:0005488//binding;GO:0016791//phosphatase activit…
arahy.Tifrunner.gnm2.ann1.P96X61	137.336	61.14	-1.19879	6.17337e-180	7.88282e-184	arahy.Tifrunner.gnm2.ann1.P96X61	arahy.Tifrunner.gnm2.ann1.P96X61.5,arahy.Tifrunner.gnm2.ann1.P96X61.3,arahy.Tifrunner.gnm2.ann1.P96X61.2,arahy.Tifrunner.gnm2.ann1.P96X61.1,arahy.Tifrunner.gnm2.ann1.P96X61.4	Known_gene	5	6503999	6514284	arahy.Tifrunner.gnm2.chr03	-	10286	2034	96.79	91.29	94.68	158.68	149.78	149	60.79	63.31	59.32	133.67	144	134.34	-0.693744	1.68186e-80	1.52428e-84	0.660969	1.39739e-53	2.71175e-55	0.148844	0.000183117	3.34946e-05	-1.19879	6.17337e-180	7.88282e-184	QHO55573.1	6.59e-283	Fructose-bisphosphate aldolase [Arachis hypogaea]				K01623//fructose-bisphosphate aldolase, class I [EC:4.1.2.13]+ko00010//Glycolysis / Gluconeogenesis+ko00030//Pentose phosphate pathway+ko01230//Biosynthesis of amino acids+ko01100//Metabolic pathways+ko00051//Fructose and mannose metabolism+ko01110//Biosynthesis of secondary metabolites+ko00710//Carbon fixation in photosynthetic organisms+ko01200//Carbon metabolism;K01623//fructose-bisphosphate a…	GO:0044237//cellular metabolic process;GO:0072521//purine-containing compound metabolic process;GO:0046034//ATP metabolic process;GO:0071704//organic substance metabolic process;GO:0006796//phosphate-containing compound metabolic process;GO:0019637//organophosphate metabolic process;GO:0009185//ribonucleoside diphosphate metabolic process;GO:0006725//cellular aromatic compound metabolic process;G…
arahy.Tifrunner.gnm2.ann1.LML9QV	96.726	48.496	-1.02608	1.48029e-107	3.51035e-111	arahy.Tifrunner.gnm2.ann1.LML9QV	arahy.Tifrunner.gnm2.ann1.LML9QV.1	Known_gene	1	8028493	8031344	arahy.Tifrunner.gnm2.chr13	+	2852	2020	121.95	121.98	128.12	173.54	171.77	172.48	45.66	47.66	52.17	94.59	98.03	97.56	-0.488431	9.03687e-52	2.62085e-55	1.45236	9.61075e-222	2.89194e-224	0.907641	2.95374e-185	1.52808e-187	-1.02608	1.48029e-107	3.51035e-111	XP_025642405.1	3.69e-282	fructose-bisphosphate aldolase 1, chloroplastic isoform X3 [Arachis hypogaea]				K01623//fructose-bisphosphate aldolase, class I [EC:4.1.2.13]+ko00010//Glycolysis / Gluconeogenesis+ko00030//Pentose phosphate pathway+ko01230//Biosynthesis of amino acids+ko01100//Metabolic pathways+ko00051//Fructose and mannose metabolism+ko01110//Biosynthesis of secondary metabolites+ko00710//Carbon fixation in photosynthetic organisms+ko01200//Carbon metabolism	GO:0006796//phosphate-containing compound metabolic process;GO:0046483//heterocycle metabolic process;GO:0055086//nucleobase-containing small molecule metabolic process;GO:0009150//purine ribonucleotide metabolic process;GO:0006165//nucleoside diphosphate phosphorylation;GO:0006082//organic acid metabolic process;GO:1901360//organic cyclic compound metabolic process;GO:0043436//oxoacid metabolic …
arahy.Tifrunner.gnm2.ann1.WML1UD	0.656	1.486	1.17026	0.0149905	0.000590324	arahy.Tifrunner.gnm2.ann1.WML1UD	arahy.Tifrunner.gnm2.ann1.WML1UD.1	Known_gene	1	6038473	6040797	arahy.Tifrunner.gnm2.chr13	-	2325	2325	0.65	0.93	1.12	0.72	0.98	0.71	1.64	0.87	1.95	0.58	0.44	0.95	0.152634	0.984428	0.642136	-0.63341	0.11491	0.0404574	0.376515	0.52517	0.30548	1.17026	0.0149905	0.000590324	XP_016187152.1	0	FT-interacting protein 1 [Arachis ipaensis]				K18999//RNA polymerase II C-terminal domain phosphatase-like 3/4 [EC:3.1.3.16];K15865//threonylcarbamoyladenosine tRNA methylthiotransferase CDKAL1 [EC:2.8.4.5]	GO:0016021//integral component of membrane;GO:0016020//membrane;GO:0031224//intrinsic component of membrane;GO:0110165//cellular anatomical entity;
arahy.Tifrunner.gnm2.ann1.R1CCT6	0.06	1.113	4.99475	0.0089281	0.00031579	arahy.Tifrunner.gnm2.ann1.R1CCT6	arahy.Tifrunner.gnm2.ann1.R1CCT6.1	Known_gene	1	94921247	94922452	arahy.Tifrunner.gnm2.chr05	-	1206	681	0	0	0.96	0	0.72	1.54	1.78	0.79	0.77	0	0	0.18	-1.23654	0.984428	0.685181	-1.74409	0.580414	0.337891	4.48349	0.01973	0.00563675	4.99475	0.0089281	0.00031579	QHO42860.1	9.2e-145	G patch domain-containing protein [Arachis hypogaea]					GO:0005488//binding;GO:0097159//organic cyclic compound binding;GO:1901363//heterocyclic compound binding;GO:0003676//nucleic acid binding;
arahy.Tifrunner.gnm2.ann1.WCJM1X	0.99	2.066	1.07912	0.0248577	0.00109687	arahy.Tifrunner.gnm2.ann1.WCJM1X	arahy.Tifrunner.gnm2.ann1.WCJM1X.2,arahy.Tifrunner.gnm2.ann1.WCJM1X.1	Known_gene	2	44752241	44755507	arahy.Tifrunner.gnm2.chr07	-	3267	1465	1.65	0.66	1.87	1.15	2.28	1.16	2.23	1.59	2.38	1.39	0.73	0.85	-0.11898	0.984428	0.747234	-0.432178	0.37299	0.180154	0.759297	0.118261	0.0455583	1.07912	0.0248577	0.00109687	QHO28225.1	1.03e-221	GDSL esterase/lipase [Arachis hypogaea]				K00131//glyceraldehyde-3-phosphate dehydrogenase (NADP+) [EC:1.2.1.9]+ko00010//Glycolysis / Gluconeogenesis+ko00030//Pentose phosphate pathway+ko01100//Metabolic pathways+ko01200//Carbon metabolism;K01206//alpha-L-fucosidase [EC:3.2.1.51]+ko00511//Other glycan degradation;K00131//glyceraldehyde-3-phosphate dehydrogenase (NADP+) [EC:1.2.1.9]+ko00010//Glycolysis / Gluconeogenesis+ko00030//Pentose p…
arahy.Tifrunner.gnm2.ann1.X6QVVL	0.46	1.143	1.31751	0.0381781	0.00186294	arahy.Tifrunner.gnm2.ann1.X6QVVL	arahy.Tifrunner.gnm2.ann1.X6QVVL.1	Known_gene	1	850256	853771	arahy.Tifrunner.gnm2.chr10	+	3516	1617	1.43	1.51	1.87	2.29	1.87	2.11	1.36	0.97	1.1	0.57	0.32	0.49	-0.403215	0.612249	0.114043	0.599539	0.125754	0.0452248	2.31218	9.57247e-10	9.46113e-11	1.31751	0.0381781	0.00186294	XP_025621757.1	1.16e-263	GDSL esterase/lipase At1g29670 [Arachis hypogaea]				K00679//phospholipid:diacylglycerol acyltransferase [EC:2.3.1.158]+ko01100//Metabolic pathways+ko00561//Glycerolipid metabolism;K10691//E3 ubiquitin-protein ligase UBR4 [EC:2.3.2.27];K14209//solute carrier family 36 (proton-coupled amino acid transporter);K01969//3-methylcrotonyl-CoA carboxylase beta subunit [EC:6.4.1.4]+ko00280//Valine, leucine and isoleucine degradation+ko01100//Metabolic pathw…	GO:0003824//catalytic activity;GO:0016787//hydrolase activity;GO:0016788//hydrolase activity, acting on ester bonds;
arahy.Tifrunner.gnm2.ann1.5G4RJF	0.236	1.64	2.873	0.00053193	1.20999e-05	arahy.Tifrunner.gnm2.ann1.5G4RJF	arahy.Tifrunner.gnm2.ann1.5G4RJF.1	Known_gene	1	856854	860579	arahy.Tifrunner.gnm2.chr10	+	3726	874	2.01	2.55	1.93	1	1.36	1.35	1.81	1.86	1.25	0.23	0.16	0.32	0.801961	0.320583	0.034102	0.514195	0.317334	0.144924	2.57669	0.00104997	0.000220011	2.873	0.00053193	1.20999e-05	XP_015942788.1	3.58e-166	GDSL esterase/lipase At1g29670-like [Arachis duranensis]				K00679//phospholipid:diacylglycerol acyltransferase [EC:2.3.1.158]+ko01100//Metabolic pathways+ko00561//Glycerolipid metabolism;K10691//E3 ubiquitin-protein ligase UBR4 [EC:2.3.2.27];K01092//myo-inositol-1(or 4)-monophosphatase [EC:3.1.3.25]+ko01100//Metabolic pathways+ko01110//Biosynthesis of secondary metabolites+ko04070//Phosphatidylinositol signaling system+ko00562//Inositol phosphate metabol…	GO:0016788//hydrolase activity, acting on ester bonds;GO:0016787//hydrolase activity;GO:0003824//catalytic activity;
arahy.Tifrunner.gnm2.ann1.8DJR82	0.68	2.616	1.98332	2.27342e-06	3.07712e-08	arahy.Tifrunner.gnm2.ann1.8DJR82	arahy.Tifrunner.gnm2.ann1.8DJR82.1	Known_gene	1	2795177	2801145	arahy.Tifrunner.gnm2.chr20	+	5969	1184	3.11	3.13	2.89	2.65	2.98	1.98	2.69	2.66	2.5	0.5	0.77	0.77	0.24553	0.903111	0.319049	0.306875	0.390073	0.192025	2.03625	2.83336e-07	3.54049e-08	1.98332	2.27342e-06	3.07712e-08	XP_016177639.1	3.74e-225	GDSL esterase/lipase At1g29670-like [Arachis ipaensis]				K00679//phospholipid:diacylglycerol acyltransferase [EC:2.3.1.158]+ko01100//Metabolic pathways+ko00561//Glycerolipid metabolism;K10691//E3 ubiquitin-protein ligase UBR4 [EC:2.3.2.27];K14209//solute carrier family 36 (proton-coupled amino acid transporter);K01092//myo-inositol-1(or 4)-monophosphatase [EC:3.1.3.25]+ko01100//Metabolic pathways+ko01110//Biosynthesis of secondary metabolites+ko04070//…	GO:0016788//hydrolase activity, acting on ester bonds;GO:0016787//hydrolase activity;GO:0003824//catalytic activity;
arahy.Tifrunner.gnm2.ann1.G6USNV	0.036	1.243	4.84716	0.0133551	0.000515493	arahy.Tifrunner.gnm2.ann1.G6USNV	arahy.Tifrunner.gnm2.ann1.G6USNV.1	Known_gene	1	73529349	73530218	arahy.Tifrunner.gnm2.chr18	-	870	576	1.45	1.59	0.34	0.06	0.3	0	0.96	1.26	1.51	0.11	0	0	3.95552	0.0588957	0.00280659	-0.0130979	0.989807	0.983297	0.821759	0.912253	0.838985	4.84716	0.0133551	0.000515493	XP_029150636.1	4.7e-136	GDSL esterase/lipase At2g04570 isoform X2 [Arachis hypogaea]				K10691//E3 ubiquitin-protein ligase UBR4 [EC:2.3.2.27];K00679//phospholipid:diacylglycerol acyltransferase [EC:2.3.1.158]+ko01100//Metabolic pathways+ko00561//Glycerolipid metabolism;K14209//solute carrier family 36 (proton-coupled amino acid transporter)	GO:0016787//hydrolase activity;GO:0003824//catalytic activity;GO:0016788//hydrolase activity, acting on ester bonds;
arahy.Tifrunner.gnm2.ann1.WF5RYQ	1.416	4.31	1.58572	1.94655e-10	1.46698e-12	arahy.Tifrunner.gnm2.ann1.WF5RYQ	arahy.Tifrunner.gnm2.ann1.WF5RYQ.1	Known_gene	1	68770258	68778398	arahy.Tifrunner.gnm2.chr07	-	8141	1495	2.5	1.88	2.55	1.24	1.28	1.04	4.37	4.53	4.03	1.45	1.35	1.45	0.934623	0.0239848	0.000873414	-0.813611	0.000310393	5.37967e-05	-0.170081	0.801673	0.587638	1.58572	1.94655e-10	1.46698e-12	XP_015933003.1	3.75e-257	GDSL esterase/lipase At2g04570-like isoform X1 [Arachis duranensis]				K10691//E3 ubiquitin-protein ligase UBR4 [EC:2.3.2.27];K00679//phospholipid:diacylglycerol acyltransferase [EC:2.3.1.158]+ko01100//Metabolic pathways+ko00561//Glycerolipid metabolism;K14209//solute carrier family 36 (proton-coupled amino acid transporter);K01206//alpha-L-fucosidase [EC:3.2.1.51]+ko00511//Other glycan degradation	GO:0003824//catalytic activity;GO:0016787//hydrolase activity;GO:0016298//lipase activity;GO:0052689//carboxylic ester hydrolase activity;GO:0004806//triglyceride lipase activity;GO:0016788//hydrolase activity, acting on ester bonds;
[truncated: 504 more rows]

## Sheet: EG06GDown VS G06GDown
Gene ID	G06GDown FPKM	EG06GDown FPKM	log2(EG06GDown/G06GDown)	Qvalue(G06GDown-vs-EG06GDown)	Pvalue(G06GDown-vs-EG06GDown)	Other Gene ID	Transcripts	Gene Type	Transcripts Number	Start	End	Chr	Strand +/-	Length	Max Length of Transcript	EG06GDownA FPKM	EG06GDownB FPKM	EG06GDownC FPKM	EG06GUpA FPKM	EG06GUpB FPKM	EG06GUpC FPKM	G06GDownA FPKM	G06GDownB FPKM	G06GDownC FPKM	G06GUpA FPKM	G06GUpB FPKM	G06GUpC FPKM	log2(EG06GDown/EG06GUp)	Qvalue(EG06GUp-vs-EG06GDown)	Pvalue(EG06GUp-vs-EG06GDown)	log2(EG06GDown/G06GDown)	Qvalue(G06GDown-vs-EG06GDown)	Pvalue(G06GDown-vs-EG06GDown)	log2(EG06GUp/G06GUp)	Qvalue(G06GUp-vs-EG06GUp)	Pvalue(G06GUp-vs-EG06GUp)	log2(G06GDown/G06GUp)	Qvalue(G06GUp-vs-G06GDown)	Pvalue(G06GUp-vs-G06GDown)	Nr				TFs	PRG	Kegg Orthology	GO
[truncated: 4,907 more rows]

[truncated: 1 more sheets: EG06GUp VS G06GUp]
