# Supplementary material for: Transcriptome Analysis Deciphers the Underlying Molecular Mechanism of Peanut Lateral Branch Angle Formation Using Erect Branching Mutant
Source: Genes (Basel). 2024 Oct 21;15(10):1348. doi: 10.3390/genes15101348 (PMC11507551; doi:10.3390/genes15101348)
Supplement: Supplementary file 1 [file genes-15-01348-s001.zip › Table S4.xlsx]

## Sheet: EG06GDown VS EG06GUp
GO Term ID	GO Term	Level 1	Level 2	Term Candidate Gene Num	Total Candidate Gene Num	Term Gene Num	Total Gene Num	Rich Ratio	P value	Q value
GO:0003934	GTP cyclohydrolase I activity	molecular_function	catalytic activity	4	194	6	35492	0.666667	1.29e-08	3.17e-06
GO:0035998	7,8-dihydroneopterin 3'-triphosphate biosynthetic process	biological_process	cellular process	4	111	6	20985	0.666667	1.1e-08	3.17e-06
GO:0051066	dihydrobiopterin metabolic process	biological_process	cellular process	4	111	6	20985	0.666667	1.1e-08	3.17e-06
GO:0003824	catalytic activity	molecular_function	catalytic activity	150	194	20870	35492	0.00718735	3.98e-08	7.36e-06
GO:0016491	oxidoreductase activity	molecular_function	catalytic activity	50	194	4249	35492	0.0117675	9.87e-08	1.46e-05
GO:0020037	heme binding	molecular_function	binding	20	194	920	35492	0.0217391	1.87e-07	2.31e-05
GO:0046906	tetrapyrrole binding	molecular_function	binding	21	194	1022	35492	0.0205479	2.3e-07	2.43e-05
GO:0048046	apoplast	cellular_component	cellular anatomical entity	10	119	267	27509	0.0374532	2.64e-07	2.43e-05
GO:0016759	cellulose synthase activity	molecular_function	catalytic activity	6	194	73	35492	0.0821918	3.1e-06	0.00022902
GO:0016760	cellulose synthase (UDP-forming) activity	molecular_function	catalytic activity	6	194	73	35492	0.0821918	3.1e-06	0.00022902
GO:0003933	GTP cyclohydrolase activity	molecular_function	catalytic activity	4	194	20	35492	0.2	3.92e-06	0.000263027
GO:0004497	monooxygenase activity	molecular_function	catalytic activity	16	194	776	35492	0.0206186	6.47e-06	0.000367742
GO:0044264	cellular polysaccharide metabolic process	biological_process	cellular process	11	111	385	20985	0.0285714	6.31e-06	0.000367742
GO:0046654	tetrahydrofolate biosynthetic process	biological_process	cellular process	4	111	24	20985	0.166667	7.26e-06	0.000383244
GO:0016705	oxidoreductase activity, acting on paired donors, with incorporation or reduction of molecular oxygen	molecular_function	catalytic activity	16	194	795	35492	0.0201258	8.74e-06	0.000383628
GO:0033692	cellular polysaccharide biosynthetic process	biological_process	cellular process	9	111	255	20985	0.0352941	8.62e-06	0.000383628
GO:0050350	trihydroxystilbene synthase activity	molecular_function	catalytic activity	3	194	8	35492	0.375	8.83e-06	0.000383628
GO:0009396	folic acid-containing compound biosynthetic process	biological_process	cellular process	4	111	26	20985	0.153846	1.01e-05	0.000415969
GO:0030243	cellulose metabolic process	biological_process	cellular process	7	111	145	20985	0.0482759	1.21e-05	0.00044813
GO:0030244	cellulose biosynthetic process	biological_process	cellular process	6	111	96	20985	0.0625	1.2e-05	0.00044813
GO:0005976	polysaccharide metabolic process	biological_process	metabolic process	14	111	702	20985	0.019943	2.03e-05	0.000713807
GO:0005576	extracellular region	cellular_component	cellular anatomical entity	15	119	992	27509	0.015121	2.55e-05	0.000786516
GO:0006073	cellular glucan metabolic process	biological_process	cellular process	10	111	366	20985	0.0273224	2.49e-05	0.000786516
GO:0044042	glucan metabolic process	biological_process	metabolic process	10	111	366	20985	0.0273224	2.49e-05	0.000786516
GO:0002933	lipid hydroxylation	biological_process	cellular process	2	111	2	20985	1	2.77e-05	0.000819639
GO:0052722	fatty acid in-chain hydroxylase activity	molecular_function	catalytic activity	2	194	2	35492	1	2.97e-05	0.000844854
GO:0000271	polysaccharide biosynthetic process	biological_process	metabolic process	9	111	300	20985	0.03	3.12e-05	0.000854977
GO:0009250	glucan biosynthetic process	biological_process	cellular process	8	111	238	20985	0.0336134	3.94e-05	0.00103895
GO:0042559	pteridine-containing compound biosynthetic process	biological_process	cellular process	4	111	37	20985	0.108108	4.28e-05	0.00109062
GO:0019238	cyclohydrolase activity	molecular_function	catalytic activity	4	194	36	35492	0.111111	4.45e-05	0.001095
GO:0034637	cellular carbohydrate biosynthetic process	biological_process	cellular process	9	111	321	20985	0.0280374	5.28e-05	0.00125883
GO:0051273	beta-glucan metabolic process	biological_process	cellular process	7	111	187	20985	0.0374332	6.2e-05	0.00143292
GO:0005506	iron ion binding	molecular_function	binding	15	194	842	35492	0.0178147	6.73e-05	0.0015067
GO:0010584	pollen exine formation	biological_process	cellular process	2	111	3	20985	0.666667	8.29e-05	0.00180177
GO:0046872	metal ion binding	molecular_function	binding	66	194	7838	35492	0.00842051	8.84e-05	0.00186554
GO:0051274	beta-glucan biosynthetic process	biological_process	cellular process	6	111	138	20985	0.0434783	9.32e-05	0.00191395
GO:0043169	cation binding	molecular_function	binding	66	194	7870	35492	0.00838628	0.000100331	0.00200392
GO:0033293	monocarboxylic acid binding	molecular_function	binding	5	194	86	35492	0.0581395	0.000112725	0.00213598
GO:0042398	cellular modified amino acid biosynthetic process	biological_process	cellular process	4	111	47	20985	0.0851064	0.000110977	0.00213598
GO:0008289	lipid binding	molecular_function	binding	11	194	507	35492	0.0216963	0.00011974	0.00221219
GO:0010208	pollen wall assembly	biological_process	cellular process	2	111	5	20985	0.4	0.00027441	0.00471603
GO:0010927	cellular component assembly involved in morphogenesis	biological_process	cellular process	2	111	5	20985	0.4	0.00027441	0.00471603
GO:0032989	cellular component morphogenesis	biological_process	cellular process	2	111	5	20985	0.4	0.00027441	0.00471603
GO:0030145	manganese ion binding	molecular_function	binding	4	194	58	35492	0.0689655	0.000291507	0.00489599
GO:0006869	lipid transport	biological_process	localization	6	111	174	20985	0.0344828	0.000328815	0.00528249
GO:0044262	cellular carbohydrate metabolic process	biological_process	cellular process	11	111	597	20985	0.0184255	0.000325989	0.00528249
GO:0048443	stamen development	biological_process	multicellular organismal process	2	111	6	20985	0.333333	0.000410192	0.00617514
GO:0048466	androecium development	biological_process	multicellular organismal process	2	111	6	20985	0.333333	0.000410192	0.00617514
GO:0048653	anther development	biological_process	multicellular organismal process	2	111	6	20985	0.333333	0.000410192	0.00617514
GO:0098542	defense response to other organism	biological_process	response to stimulus	6	111	182	20985	0.032967	0.000417803	0.00617514
GO:0043207	response to external biotic stimulus	biological_process	response to stimulus	6	111	184	20985	0.0326087	0.000442742	0.00629204
GO:0051707	response to other organism	biological_process	response to stimulus	6	111	184	20985	0.0326087	0.000442742	0.00629204
GO:0035251	UDP-glucosyltransferase activity	molecular_function	catalytic activity	6	194	179	35492	0.0335196	0.000473806	0.00657955
GO:0071944	cell periphery	cellular_component	cellular anatomical entity	18	119	1737	27509	0.0103627	0.000480779	0.00657955
GO:0010876	lipid localization	biological_process	localization	6	111	188	20985	0.0319149	0.000496097	0.00666574
GO:0005960	glycine cleavage complex	cellular_component	protein-containing complex	2	119	8	27509	0.25	0.00051081	0.00674087
GO:0016814	hydrolase activity, acting on carbon-nitrogen (but not peptide) bonds, in cyclic amidines	molecular_function	catalytic activity	4	194	69	35492	0.057971	0.000566842	0.00734906
GO:0044419	biological process involved in interspecies interaction between organisms	biological_process	biological process involved in interspecies interaction between organisms	6	111	194	20985	0.0309278	0.000585379	0.00745853
GO:0046527	glucosyltransferase activity	molecular_function	catalytic activity	7	194	260	35492	0.0269231	0.000601297	0.00753149
GO:0005504	fatty acid binding	molecular_function	binding	3	194	31	35492	0.0967742	0.000645681	0.00768294
GO:0009605	response to external stimulus	biological_process	response to stimulus	7	111	275	20985	0.0254545	0.000654973	0.00768294
GO:0009627	systemic acquired resistance	biological_process	response to stimulus	3	111	32	20985	0.09375	0.000638846	0.00768294
GO:0016702	oxidoreductase activity, acting on single donors with incorporation of molecular oxygen, incorporation of two atoms of oxygen	molecular_function	catalytic activity	5	194	125	35492	0.04	0.000639442	0.00768294
GO:0046653	tetrahydrofolate metabolic process	biological_process	cellular process	4	111	75	20985	0.0533333	0.000675039	0.00779459
GO:0006760	folic acid-containing compound metabolic process	biological_process	cellular process	4	111	77	20985	0.0519481	0.000745525	0.00826383
GO:0019464	glycine decarboxylation via glycine cleavage system	biological_process	cellular process	2	111	8	20985	0.25	0.000760406	0.00826383
GO:0042546	cell wall biogenesis	biological_process	cellular process	5	111	134	20985	0.0373134	0.000734668	0.00826383
GO:0048438	floral whorl development	biological_process	multicellular organismal process	2	111	8	20985	0.25	0.000760406	0.00826383
GO:0016051	carbohydrate biosynthetic process	biological_process	metabolic process	9	111	462	20985	0.0194805	0.000782255	0.00837806
GO:0005618	cell wall	cellular_component	cellular anatomical entity	9	119	565	27509	0.0159292	0.000799169	0.00843694
GO:0031406	carboxylic acid binding	molecular_function	binding	5	194	132	35492	0.0378788	0.000817844	0.00851249
GO:0030312	external encapsulating structure	cellular_component	cellular anatomical entity	9	119	573	27509	0.0157068	0.000882131	0.0090541
GO:0006633	fatty acid biosynthetic process	biological_process	cellular process	6	111	217	20985	0.0276498	0.00104847	0.010614
GO:0016747	acyltransferase activity, transferring groups other than amino-acyl groups	molecular_function	catalytic activity	12	194	772	35492	0.015544	0.00118582	0.0118421
GO:0015976	carbon utilization	biological_process	carbon utilization	2	111	10	20985	0.2	0.00121365	0.0119057
GO:0016682	oxidoreductase activity, acting on diphenols and related substances as donors, oxygen as acceptor	molecular_function	catalytic activity	4	194	85	35492	0.0470588	0.00124051	0.0119057
GO:0042558	pteridine-containing compound metabolic process	biological_process	cellular process	4	111	88	20985	0.0454545	0.00122875	0.0119057
GO:0008152	metabolic process	biological_process	metabolic process	81	111	12373	20985	0.00654651	0.00146104	0.0138424
GO:0031407	oxylipin metabolic process	biological_process	cellular process	3	111	44	20985	0.0681818	0.00162904	0.0150483
GO:0031408	oxylipin biosynthetic process	biological_process	cellular process	3	111	44	20985	0.0681818	0.00162904	0.0150483
GO:0045229	external encapsulating structure organization	biological_process	cellular process	9	111	518	20985	0.0173745	0.0017304	0.0157872
GO:0006952	defense response	biological_process	response to stimulus	11	111	737	20985	0.0149254	0.00182056	0.0158282
GO:0048437	floral organ development	biological_process	multicellular organismal process	2	111	12	20985	0.166667	0.00176776	0.0158282
GO:0080019	fatty-acyl-CoA reductase (alcohol-forming) activity	molecular_function	catalytic activity	3	194	44	35492	0.0681818	0.00180579	0.0158282
GO:0102965	alcohol-forming fatty acyl-CoA reductase activity	molecular_function	catalytic activity	3	194	44	35492	0.0681818	0.00180579	0.0158282
GO:0006631	fatty acid metabolic process	biological_process	cellular process	6	111	244	20985	0.0245902	0.00190443	0.0163648
GO:0005975	carbohydrate metabolic process	biological_process	metabolic process	22	111	2167	20985	0.0101523	0.00201164	0.0170874
GO:0006528	asparagine metabolic process	biological_process	cellular process	2	111	13	20985	0.153846	0.00208196	0.0172873
GO:0006529	asparagine biosynthetic process	biological_process	cellular process	2	111	13	20985	0.153846	0.00208196	0.0172873
GO:0016679	oxidoreductase activity, acting on diphenols and related substances as donors	molecular_function	catalytic activity	4	194	99	35492	0.040404	0.00217367	0.0178482
GO:0004066	asparagine synthase (glutamine-hydrolyzing) activity	molecular_function	catalytic activity	2	194	13	35492	0.153846	0.00222834	0.0178994
GO:0015098	molybdate ion transmembrane transporter activity	molecular_function	transporter activity	2	194	13	35492	0.153846	0.00222834	0.0178994
GO:0009555	pollen development	biological_process	multicellular organismal process	2	111	14	20985	0.142857	0.00242058	0.0192345
GO:0005507	copper ion binding	molecular_function	binding	5	194	171	35492	0.0292398	0.00256062	0.0201308
GO:0009832	plant-type cell wall biogenesis	biological_process	cellular process	3	111	52	20985	0.0576923	0.00263635	0.020508
GO:0006950	response to stress	biological_process	response to stimulus	18	111	1668	20985	0.0107914	0.00283175	0.0217986
GO:0009607	response to biotic stimulus	biological_process	response to stimulus	6	111	266	20985	0.0225564	0.00292746	0.0220755
GO:0072330	monocarboxylic acid biosynthetic process	biological_process	cellular process	6	111	266	20985	0.0225564	0.00292746	0.0220755
GO:0046271	phenylpropanoid catabolic process	biological_process	cellular process	3	111	55	20985	0.0545455	0.00309392	0.0228641
GO:0046274	lignin catabolic process	biological_process	cellular process	3	111	55	20985	0.0545455	0.00309392	0.0228641
GO:0016701	oxidoreductase activity, acting on single donors with incorporation of molecular oxygen	molecular_function	catalytic activity	5	194	180	35492	0.0277778	0.00319134	0.0233505
GO:0052716	hydroquinone:oxygen oxidoreductase activity	molecular_function	catalytic activity	3	194	55	35492	0.0545455	0.00342321	0.0248015
GO:0071554	cell wall organization or biogenesis	biological_process	cellular process	9	111	578	20985	0.0155709	0.00359905	0.0258223
GO:0042743	hydrogen peroxide metabolic process	biological_process	cellular process	5	111	194	20985	0.0257732	0.00372759	0.0262352
GO:0042744	hydrogen peroxide catabolic process	biological_process	cellular process	5	111	194	20985	0.0257732	0.00372759	0.0262352
GO:0048229	gametophyte development	biological_process	multicellular organismal process	2	111	18	20985	0.111111	0.00401399	0.0279843
GO:0016758	hexosyltransferase activity	molecular_function	catalytic activity	9	194	566	35492	0.0159011	0.00414298	0.0286137
GO:0009808	lignin metabolic process	biological_process	cellular process	3	111	62	20985	0.0483871	0.00434249	0.0297139
GO:0030570	pectate lyase activity	molecular_function	catalytic activity	3	194	61	35492	0.0491803	0.00458503	0.0310857
GO:0004556	alpha-amylase activity	molecular_function	catalytic activity	2	194	19	35492	0.105263	0.00478105	0.0316895
GO:0072593	reactive oxygen species metabolic process	biological_process	cellular process	5	111	206	20985	0.0242718	0.00480274	0.0316895
GO:0103025	alpha-amylase activity (releasing maltohexaose)	molecular_function	catalytic activity	2	194	19	35492	0.105263	0.00478105	0.0316895
GO:0050832	defense response to fungus	biological_process	response to stimulus	3	111	66	20985	0.0454545	0.0051746	0.033841
GO:0016757	glycosyltransferase activity	molecular_function	catalytic activity	15	194	1304	35492	0.0115031	0.00556448	0.0360715
GO:0009620	response to fungus	biological_process	response to stimulus	3	111	68	20985	0.0441176	0.00562415	0.0361412
GO:0016684	oxidoreductase activity, acting on peroxide as acceptor	molecular_function	catalytic activity	6	194	294	35492	0.0204082	0.00575467	0.0366612
GO:0016746	acyltransferase activity	molecular_function	catalytic activity	12	194	946	35492	0.012685	0.00610139	0.0385379
GO:0004089	carbonate dehydratase activity	molecular_function	catalytic activity	2	194	22	35492	0.0909091	0.00638952	0.0396971
GO:0046914	transition metal ion binding	molecular_function	binding	29	194	3268	35492	0.00887393	0.00639235	0.0396971
GO:0006546	glycine catabolic process	biological_process	cellular process	2	111	24	20985	0.0833333	0.00709286	0.0436802
GO:0016837	carbon-oxygen lyase activity, acting on polysaccharides	molecular_function	catalytic activity	3	194	72	35492	0.0416667	0.00727258	0.0444168
GO:0009698	phenylpropanoid metabolic process	biological_process	cellular process	3	111	75	20985	0.04	0.00737853	0.0446945
GO:0048646	anatomical structure formation involved in morphogenesis	biological_process	developmental process	2	111	27	20985	0.0740741	0.00892774	0.0532065
GO:0048827	phyllome development	biological_process	multicellular organismal process	2	111	27	20985	0.0740741	0.00892774	0.0532065
GO:0008643	carbohydrate transport	biological_process	localization	3	111	84	20985	0.0357143	0.0100617	0.0594849
GO:0009071	serine family amino acid catabolic process	biological_process	cellular process	2	111	29	20985	0.0689655	0.010256	0.0601523
GO:0010258	NADH dehydrogenase complex (plastoquinone) assembly	biological_process	cellular process	1	111	2	20985	0.5	0.0105513	0.060917
GO:0010275	NAD(P)H dehydrogenase complex assembly	biological_process	cellular process	1	111	2	20985	0.5	0.0105513	0.060917
GO:0016835	carbon-oxygen lyase activity	molecular_function	catalytic activity	6	194	339	35492	0.0176991	0.0111568	0.0639135
GO:0010215	cellulose microfibril organization	biological_process	cellular process	2	111	32	20985	0.0625	0.0124013	0.0668943
GO:0019748	secondary metabolic process	biological_process	metabolic process	3	111	90	20985	0.0333333	0.0121264	0.0668943
GO:0030198	extracellular matrix organization	biological_process	cellular process	2	111	32	20985	0.0625	0.0124013	0.0668943
GO:0031225	anchored component of membrane	cellular_component	cellular anatomical entity	3	119	110	27509	0.0272727	0.0121784	0.0668943
GO:0032787	monocarboxylic acid metabolic process	biological_process	cellular process	7	111	465	20985	0.0150538	0.0118389	0.0668943
GO:0043062	extracellular structure organization	biological_process	cellular process	2	111	32	20985	0.0625	0.0124013	0.0668943
GO:0070726	cell wall assembly	biological_process	cellular process	2	111	32	20985	0.0625	0.0124013	0.0668943
GO:0071668	plant-type cell wall assembly	biological_process	cellular process	2	111	32	20985	0.0625	0.0124013	0.0668943
GO:0099402	plant organ development	biological_process	multicellular organismal process	3	111	92	20985	0.0326087	0.0128646	0.0688911
GO:0008878	glucose-1-phosphate adenylyltransferase activity	molecular_function	catalytic activity	2	194	32	35492	0.0625	0.0132377	0.0698764
GO:0016209	antioxidant activity	molecular_function	antioxidant activity	6	194	352	35492	0.0170455	0.0132246	0.0698764
GO:0051119	sugar transmembrane transporter activity	molecular_function	transporter activity	3	194	94	35492	0.0319149	0.0149813	0.078519
GO:0044255	cellular lipid metabolic process	biological_process	cellular process	11	111	985	20985	0.0111675	0.0152032	0.079121
GO:0032880	regulation of protein localization	biological_process	biological regulation	1	111	3	20985	0.333333	0.0157854	0.0815765
GO:0006979	response to oxidative stress	biological_process	response to stimulus	5	111	279	20985	0.0179211	0.0164075	0.0830489
GO:0030604	1-deoxy-D-xylulose-5-phosphate reductoisomerase activity	molecular_function	catalytic activity	1	194	3	35492	0.333333	0.016309	0.0830489
GO:0030623	U5 snRNA binding	molecular_function	binding	1	194	3	35492	0.333333	0.016309	0.0830489
GO:0016160	amylase activity	molecular_function	catalytic activity	2	194	36	35492	0.0555556	0.0165761	0.0833316
GO:0006004	fucose metabolic process	biological_process	metabolic process	3	111	104	20985	0.0288462	0.0178272	0.0890156
GO:0032879	regulation of localization	biological_process	biological regulation	2	111	39	20985	0.0512821	0.0180883	0.0897129
GO:0001906	cell killing	biological_process	cellular process	2	111	40	20985	0.05	0.0189753	0.092866
GO:0031640	killing of cells of another organism	biological_process	cellular process	2	111	40	20985	0.05	0.0189753	0.092866
GO:0071555	cell wall organization	biological_process	cellular process	7	111	513	20985	0.0136452	0.0192819	0.0937458
GO:0051213	dioxygenase activity	molecular_function	catalytic activity	5	194	282	35492	0.0177305	0.0197676	0.0954789
GO:0004601	peroxidase activity	molecular_function	antioxidant activity	5	194	283	35492	0.0176678	0.0200369	0.0961509
GO:0033356	UDP-L-arabinose metabolic process	biological_process	cellular process	1	111	4	20985	0.25	0.0209922	0.100085
GO:0008194	UDP-glycosyltransferase activity	molecular_function	catalytic activity	8	194	621	35492	0.0128824	0.0214593	0.101657
GO:0004252	serine-type endopeptidase activity	molecular_function	catalytic activity	5	194	297	35492	0.016835	0.024061	0.113255
GO:0006629	lipid metabolic process	biological_process	metabolic process	14	111	1485	20985	0.00942761	0.0248364	0.115434
GO:0071669	plant-type cell wall organization or biogenesis	biological_process	cellular process	3	111	118	20985	0.0254237	0.0247865	0.115434
GO:0016884	carbon-nitrogen ligase activity, with glutamine as amido-N-donor	molecular_function	catalytic activity	2	194	45	35492	0.0444444	0.0252284	0.116524
GO:0005978	glycogen biosynthetic process	biological_process	cellular process	2	111	48	20985	0.0416667	0.0267026	0.121826
GO:0006575	cellular modified amino acid metabolic process	biological_process	cellular process	5	111	317	20985	0.0157729	0.026706	0.121826
GO:0017070	U6 snRNA binding	molecular_function	binding	1	194	5	35492	0.2	0.0270345	0.122567
GO:0005977	glycogen metabolic process	biological_process	cellular process	2	111	51	20985	0.0392157	0.029876	0.133808
GO:0006112	energy reserve metabolic process	biological_process	cellular process	2	111	51	20985	0.0392157	0.029876	0.133808
GO:0009056	catabolic process	biological_process	metabolic process	16	111	1828	20985	0.00875273	0.0309905	0.136322
GO:0009908	flower development	biological_process	multicellular organismal process	2	111	52	20985	0.0384615	0.0309656	0.136322
GO:0044248	cellular catabolic process	biological_process	cellular process	12	111	1238	20985	0.00969305	0.0306304	0.136322
GO:2000012	regulation of auxin polar transport	biological_process	biological regulation	1	111	6	20985	0.166667	0.0313239	0.136973
GO:0015144	carbohydrate transmembrane transporter activity	molecular_function	transporter activity	3	194	126	35492	0.0238095	0.0320787	0.139448
GO:0090567	reproductive shoot system development	biological_process	multicellular organismal process	2	111	54	20985	0.037037	0.0331913	0.143441
GO:0010427	abscisic acid binding	molecular_function	binding	2	194	55	35492	0.0363636	0.0365274	0.156033
GO:0060341	regulation of cellular localization	biological_process	biological regulation	1	111	7	20985	0.142857	0.0364492	0.156033
GO:0004097	catechol oxidase activity	molecular_function	catalytic activity	1	194	7	35492	0.142857	0.0376435	0.158494
GO:0019840	isoprenoid binding	molecular_function	binding	2	194	56	35492	0.0357143	0.0377468	0.158494
GO:0070402	NADPH binding	molecular_function	binding	1	194	7	35492	0.142857	0.0376435	0.158494
GO:0042562	hormone binding	molecular_function	binding	2	194	57	35492	0.0350877	0.0389817	0.162754
GO:0003993	acid phosphatase activity	molecular_function	catalytic activity	2	194	58	35492	0.0344828	0.0402318	0.16703
GO:0016810	hydrolase activity, acting on carbon-nitrogen (but not peptide) bonds	molecular_function	catalytic activity	4	194	235	35492	0.0170213	0.0405513	0.167416
GO:0009914	hormone transport	biological_process	biological regulation	1	111	8	20985	0.125	0.0415476	0.169633
GO:0060918	auxin transport	biological_process	biological regulation	1	111	8	20985	0.125	0.0415476	0.169633
GO:0043178	alcohol binding	molecular_function	binding	2	194	61	35492	0.0327869	0.0440716	0.17895
GO:0070566	adenylyltransferase activity	molecular_function	catalytic activity	2	194	62	35492	0.0322581	0.0453807	0.183259
GO:0045300	acyl-[acyl-carrier-protein] desaturase activity	molecular_function	catalytic activity	1	194	9	35492	0.111111	0.0481375	0.193335
GO:0005886	plasma membrane	cellular_component	cellular anatomical entity	9	119	1096	27509	0.00821168	0.0484834	0.193672
GO:0044322	endoplasmic reticulum quality control compartment	cellular_component	cellular anatomical entity	1	119	12	27509	0.0833333	0.0507028	0.201448
GO:0006544	glycine metabolic process	biological_process	cellular process	2	111	69	20985	0.0289855	0.0517201	0.204391
GO:0009058	biosynthetic process	biological_process	metabolic process	35	111	5147	20985	0.00680008	0.0565967	0.220467
GO:0019288	isopentenyl diphosphate biosynthetic process, methylerythritol 4-phosphate pathway	biological_process	cellular process	1	111	11	20985	0.0909091	0.0566829	0.220467
GO:0019682	glyceraldehyde-3-phosphate metabolic process	biological_process	cellular process	1	111	11	20985	0.0909091	0.0566829	0.220467
GO:0052691	UDP-arabinopyranose mutase activity	molecular_function	catalytic activity	1	194	11	35492	0.0909091	0.0585176	0.226411
GO:0006516	glycoprotein catabolic process	biological_process	cellular process	1	111	12	20985	0.0833333	0.0616752	0.226756
GO:0006517	protein deglycosylation	biological_process	cellular process	1	111	12	20985	0.0833333	0.0616752	0.226756
GO:0035977	protein deglycosylation involved in glycoprotein catabolic process	biological_process	cellular process	1	111	12	20985	0.0833333	0.0616752	0.226756
GO:0036507	protein demannosylation	biological_process	cellular process	1	111	12	20985	0.0833333	0.0616752	0.226756
GO:0036508	protein alpha-1,2-demannosylation	biological_process	cellular process	1	111	12	20985	0.0833333	0.0616752	0.226756
GO:0046394	carboxylic acid biosynthetic process	biological_process	cellular process	8	111	799	20985	0.0100125	0.0615098	0.226756
GO:0097466	ubiquitin-dependent glycoprotein ERAD pathway	biological_process	cellular process	1	111	12	20985	0.0833333	0.0616752	0.226756
GO:1904380	endoplasmic reticulum mannose trimming	biological_process	cellular process	1	111	12	20985	0.0833333	0.0616752	0.226756
GO:1904382	mannose trimming involved in glycoprotein ERAD pathway	biological_process	cellular process	1	111	12	20985	0.0833333	0.0616752	0.226756
GO:1904587	response to glycoprotein	biological_process	response to stimulus	1	111	12	20985	0.0833333	0.0616752	0.226756
GO:0004565	beta-galactosidase activity	molecular_function	catalytic activity	2	194	75	35492	0.0266667	0.0636269	0.232774
GO:0016053	organic acid biosynthetic process	biological_process	cellular process	8	111	809	20985	0.00988875	0.0651489	0.237168
GO:0004864	protein phosphatase inhibitor activity	molecular_function	molecular function regulator	2	194	77	35492	0.025974	0.0666218	0.240164
GO:0019212	phosphatase inhibitor activity	molecular_function	molecular function regulator	2	194	77	35492	0.025974	0.0666218	0.240164
GO:0038023	signaling receptor activity	molecular_function	molecular transducer activity	3	194	171	35492	0.0175439	0.0677444	0.243025
GO:0017069	snRNA binding	molecular_function	binding	1	194	13	35492	0.0769231	0.0687852	0.245566
GO:0060089	molecular transducer activity	molecular_function	molecular transducer activity	3	194	173	35492	0.017341	0.0696241	0.247366
GO:0016620	oxidoreductase activity, acting on the aldehyde or oxo group of donors, NAD or NADP as acceptor	molecular_function	catalytic activity	3	194	175	35492	0.0171429	0.0715273	0.251864
GO:0019252	starch biosynthetic process	biological_process	cellular process	2	111	83	20985	0.0240964	0.0715715	0.251864
GO:0006541	glutamine metabolic process	biological_process	cellular process	2	111	85	20985	0.0235294	0.0745822	0.258762
GO:0009116	nucleoside metabolic process	biological_process	cellular process	2	111	85	20985	0.0235294	0.0745822	0.258762
GO:1901606	alpha-amino acid catabolic process	biological_process	cellular process	2	111	85	20985	0.0235294	0.0745822	0.258762
GO:0009067	aspartate family amino acid biosynthetic process	biological_process	cellular process	2	111	87	20985	0.0229885	0.0776329	0.268087
GO:0008610	lipid biosynthetic process	biological_process	metabolic process	8	111	843	20985	0.00948992	0.0785147	0.269626
GO:0010410	hemicellulose metabolic process	biological_process	cellular process	2	111	88	20985	0.0227273	0.0791729	0.269626
GO:0051920	peroxiredoxin activity	molecular_function	antioxidant activity	1	194	15	35492	0.0666667	0.0789413	0.269626
GO:0005982	starch metabolic process	biological_process	cellular process	2	111	89	20985	0.0224719	0.0807224	0.269927
GO:0009063	cellular amino acid catabolic process	biological_process	cellular process	2	111	89	20985	0.0224719	0.0807224	0.269927
GO:0010383	cell wall polysaccharide metabolic process	biological_process	cellular process	2	111	89	20985	0.0224719	0.0807224	0.269927
GO:1901657	glycosyl compound metabolic process	biological_process	metabolic process	2	111	89	20985	0.0224719	0.0807224	0.269927
GO:0009100	glycoprotein metabolic process	biological_process	cellular process	4	111	309	20985	0.012945	0.0816738	0.271878
GO:0009664	plant-type cell wall organization	biological_process	cellular process	2	111	91	20985	0.021978	0.0838497	0.27787
GO:0015925	galactosidase activity	molecular_function	catalytic activity	2	194	89	35492	0.0224719	0.0855129	0.279545
GO:0043167	ion binding	molecular_function	binding	92	194	15021	35492	0.00612476	0.085922	0.279545
GO:0045492	xylan biosynthetic process	biological_process	cellular process	1	111	17	20985	0.0588235	0.0862466	0.279545
GO:0048608	reproductive structure development	biological_process	multicellular organismal process	2	111	92	20985	0.0217391	0.0854272	0.279545
GO:0071704	organic substance metabolic process	biological_process	metabolic process	65	111	10834	20985	0.00599963	0.0850742	0.279545
GO:0061458	reproductive system development	biological_process	multicellular organismal process	2	111	93	20985	0.0215054	0.0870136	0.280799
GO:0000463	maturation of LSU-rRNA from tricistronic rRNA transcript (SSU-rRNA, 5.8S rRNA, LSU-rRNA)	biological_process	cellular process	1	111	18	20985	0.0555556	0.0910838	0.287654
GO:0010257	NADH dehydrogenase complex assembly	biological_process	cellular process	1	111	18	20985	0.0555556	0.0910838	0.287654
GO:0044038	cell wall macromolecule biosynthetic process	biological_process	cellular process	1	111	18	20985	0.0555556	0.0910838	0.287654
GO:0070589	cellular component macromolecule biosynthetic process	biological_process	cellular process	1	111	18	20985	0.0555556	0.0910838	0.287654
GO:0070592	cell wall polysaccharide biosynthetic process	biological_process	cellular process	1	111	18	20985	0.0555556	0.0910838	0.287654
GO:0000272	polysaccharide catabolic process	biological_process	metabolic process	4	111	324	20985	0.0123457	0.0932248	0.293009
GO:0004571	mannosyl-oligosaccharide 1,2-alpha-mannosidase activity	molecular_function	catalytic activity	1	194	18	35492	0.0555556	0.0939692	0.293009
GO:0015924	mannosyl-oligosaccharide mannosidase activity	molecular_function	catalytic activity	1	194	18	35492	0.0555556	0.0939692	0.293009
GO:0045491	xylan metabolic process	biological_process	cellular process	1	111	19	20985	0.0526316	0.0958956	0.29776
GO:0009066	aspartate family amino acid metabolic process	biological_process	cellular process	2	111	99	20985	0.020202	0.0967141	0.297799
GO:0030258	lipid modification	biological_process	cellular process	2	111	99	20985	0.020202	0.0967141	0.297799
GO:0009738	abscisic acid-activated signaling pathway	biological_process	biological regulation	2	111	100	20985	0.02	0.0983599	0.30161
GO:0008131	primary amine oxidase activity	molecular_function	catalytic activity	1	194	20	35492	0.05	0.103852	0.308219
GO:0044085	cellular component biogenesis	biological_process	cellular process	9	111	1045	20985	0.00861244	0.101973	0.308219
GO:0052593	tryptamine:oxygen oxidoreductase (deaminating) activity	molecular_function	catalytic activity	1	194	20	35492	0.05	0.103852	0.308219
GO:0052594	aminoacetone:oxygen oxidoreductase(deaminating) activity	molecular_function	catalytic activity	1	194	20	35492	0.05	0.103852	0.308219
GO:0052595	aliphatic-amine oxidase activity	molecular_function	catalytic activity	1	194	20	35492	0.05	0.103852	0.308219
GO:0052596	phenethylamine:oxygen oxidoreductase (deaminating) activity	molecular_function	catalytic activity	1	194	20	35492	0.05	0.103852	0.308219
GO:0071215	cellular response to abscisic acid stimulus	biological_process	cellular process	2	111	103	20985	0.0194175	0.103344	0.308219
GO:0097306	cellular response to alcohol	biological_process	cellular process	2	111	103	20985	0.0194175	0.103344	0.308219
GO:0003006	developmental process involved in reproduction	biological_process	reproductive process	2	111	105	20985	0.0190476	0.106705	0.315421
GO:0004325	ferrochelatase activity	molecular_function	catalytic activity	1	194	21	35492	0.047619	0.108753	0.319306
GO:0008236	serine-type peptidase activity	molecular_function	catalytic activity	5	194	461	35492	0.010846	0.109623	0.319306
GO:0009240	isopentenyl diphosphate biosynthetic process	biological_process	cellular process	1	111	22	20985	0.0454545	0.11018	0.319306
GO:0017171	serine hydrolase activity	molecular_function	catalytic activity	5	194	461	35492	0.010846	0.109623	0.319306
GO:0046490	isopentenyl diphosphate metabolic process	biological_process	cellular process	1	111	22	20985	0.0454545	0.11018	0.319306
GO:0048731	system development	biological_process	multicellular organismal process	3	111	220	20985	0.0136364	0.111323	0.321359
GO:0016903	oxidoreductase activity, acting on the aldehyde or oxo group of donors	molecular_function	catalytic activity	3	194	215	35492	0.0139535	0.114156	0.328255
GO:0009653	anatomical structure morphogenesis	biological_process	developmental process	2	111	112	20985	0.0178571	0.118693	0.339978
GO:0048367	shoot system development	biological_process	multicellular organismal process	2	111	115	20985	0.0173913	0.12393	0.351778
GO:0071586	CAAX-box protein processing	biological_process	cellular process	1	111	25	20985	0.04	0.124241	0.351778
GO:0080120	CAAX-box protein maturation	biological_process	cellular process	1	111	25	20985	0.04	0.124241	0.351778
GO:0043177	organic acid binding	molecular_function	binding	2	194	112	35492	0.0178571	0.125371	0.353171
GO:0044036	cell wall macromolecule metabolic process	biological_process	cellular process	2	111	116	20985	0.0172414	0.125689	0.353171
GO:0000470	maturation of LSU-rRNA	biological_process	cellular process	1	111	26	20985	0.0384615	0.128879	0.359402
GO:0045490	pectin catabolic process	biological_process	metabolic process	3	111	235	20985	0.012766	0.128565	0.359402
GO:0019888	protein phosphatase regulator activity	molecular_function	molecular function regulator	2	194	116	35492	0.0172414	0.132694	0.368651
GO:0030433	ubiquitin-dependent ERAD pathway	biological_process	cellular process	1	111	27	20985	0.037037	0.133492	0.369479
GO:0046395	carboxylic acid catabolic process	biological_process	cellular process	2	111	121	20985	0.0165289	0.134568	0.371065
GO:0019208	phosphatase regulator activity	molecular_function	molecular function regulator	2	194	118	35492	0.0169492	0.136392	0.374698
GO:0019752	carboxylic acid metabolic process	biological_process	cellular process	11	111	1435	20985	0.00766551	0.137426	0.37614
GO:0031224	intrinsic component of membrane	cellular_component	cellular anatomical entity	74	119	15634	27509	0.00473327	0.137942	0.376159
GO:0004553	hydrolase activity, hydrolyzing O-glycosyl compounds	molecular_function	catalytic activity	8	194	932	35492	0.00858369	0.140072	0.376486
GO:0007275	multicellular organism development	biological_process	multicellular organismal process	3	111	246	20985	0.0121951	0.141776	0.376486
GO:0008083	growth factor activity	molecular_function	molecular function regulator	1	194	28	35492	0.0357143	0.142322	0.376486
GO:0009629	response to gravity	biological_process	response to stimulus	1	111	29	20985	0.0344828	0.142647	0.376486
GO:0009630	gravitropism	biological_process	response to stimulus	1	111	29	20985	0.0344828	0.142647	0.376486
GO:0010817	regulation of hormone levels	biological_process	biological regulation	2	111	124	20985	0.016129	0.139962	0.376486
GO:0016054	organic acid catabolic process	biological_process	cellular process	2	111	125	20985	0.016	0.14177	0.376486
GO:0019439	aromatic compound catabolic process	biological_process	cellular process	3	111	244	20985	0.0122951	0.139341	0.376486
GO:0043436	oxoacid metabolic process	biological_process	cellular process	11	111	1443	20985	0.00762301	0.141178	0.376486
GO:0044281	small molecule metabolic process	biological_process	metabolic process	17	111	2448	20985	0.00694444	0.146553	0.38542
GO:1901361	organic cyclic compound catabolic process	biological_process	metabolic process	3	111	251	20985	0.0119522	0.147927	0.387653
GO:0004427	inorganic diphosphatase activity	molecular_function	catalytic activity	1	194	30	35492	0.0333333	0.15168	0.390814
GO:0006082	organic acid metabolic process	biological_process	cellular process	11	111	1465	20985	0.00750853	0.151778	0.390814
GO:0036503	ERAD pathway	biological_process	cellular process	1	111	31	20985	0.0322581	0.151705	0.390814
GO:0048038	quinone binding	molecular_function	binding	2	194	126	35492	0.015873	0.151401	0.390814
GO:1990204	oxidoreductase complex	cellular_component	protein-containing complex	2	119	159	27509	0.0125786	0.151025	0.390814
GO:0016717	oxidoreductase activity, acting on paired donors, with oxidation of a pair of donors resulting in the reduction of molecular oxygen to two molecules of water	molecular_function	catalytic activity	1	194	31	35492	0.0322581	0.156321	0.399728
GO:0045735	nutrient reservoir activity	molecular_function	nutrient reservoir activity	1	194	31	35492	0.0322581	0.156321	0.399728
GO:0000723	telomere maintenance	biological_process	cellular process	1	111	33	20985	0.030303	0.160669	0.40316
GO:0030545	signaling receptor regulator activity	molecular_function	molecular function regulator	1	194	32	35492	0.03125	0.160937	0.40316
GO:0030546	signaling receptor activator activity	molecular_function	molecular function regulator	1	194	32	35492	0.03125	0.160937	0.40316
GO:0032200	telomere organization	biological_process	cellular process	1	111	33	20985	0.030303	0.160669	0.40316
GO:0048018	receptor ligand activity	molecular_function	molecular function regulator	1	194	32	35492	0.03125	0.160937	0.40316
GO:0070122	isopeptidase activity	molecular_function	catalytic activity	1	194	32	35492	0.03125	0.160937	0.40316
GO:0044237	cellular metabolic process	biological_process	cellular process	57	111	9715	20985	0.00586722	0.164565	0.410855
GO:0019318	hexose metabolic process	biological_process	metabolic process	3	111	265	20985	0.0113208	0.165597	0.41204
GO:0008171	O-methyltransferase activity	molecular_function	catalytic activity	2	194	136	35492	0.0147059	0.170586	0.417428
GO:0010243	response to organonitrogen compound	biological_process	response to stimulus	1	111	35	20985	0.0285714	0.169539	0.417428
GO:0016021	integral component of membrane	cellular_component	cellular anatomical entity	73	119	15566	27509	0.00468971	0.169356	0.417428
GO:0016641	oxidoreductase activity, acting on the CH-NH2 group of donors, oxygen as acceptor	molecular_function	catalytic activity	1	194	34	35492	0.0294118	0.170093	0.417428
GO:1901700	response to oxygen-containing compound	biological_process	response to stimulus	3	111	268	20985	0.011194	0.169463	0.417428
GO:0044283	small molecule biosynthetic process	biological_process	metabolic process	8	111	1023	20985	0.00782014	0.174306	0.425122
GO:0004559	alpha-mannosidase activity	molecular_function	catalytic activity	1	194	36	35492	0.0277778	0.179149	0.429842
GO:0005669	transcription factor TFIID complex	cellular_component	protein-containing complex	1	119	45	27509	0.0222222	0.177365	0.429842
GO:0009737	response to abscisic acid	biological_process	response to stimulus	2	111	145	20985	0.0137931	0.178871	0.429842
GO:0018298	protein-chromophore linkage	biological_process	cellular process	2	111	145	20985	0.0137931	0.178871	0.429842
GO:0097305	response to alcohol	biological_process	response to stimulus	2	111	145	20985	0.0137931	0.178871	0.429842
GO:0051049	regulation of transport	biological_process	biological regulation	1	111	38	20985	0.0263158	0.18267	0.436871
GO:0009069	serine family amino acid metabolic process	biological_process	cellular process	2	111	148	20985	0.0135135	0.184563	0.439974
GO:0005509	calcium ion binding	molecular_function	binding	5	194	555	35492	0.00900901	0.188659	0.445428
GO:0009791	post-embryonic development	biological_process	multicellular organismal process	2	111	150	20985	0.0133333	0.188372	0.445428
GO:0009881	photoreceptor activity	molecular_function	molecular transducer activity	1	194	38	35492	0.0263158	0.188108	0.445428
GO:0009064	glutamine family amino acid metabolic process	biological_process	cellular process	2	111	152	20985	0.0131579	0.192193	0.44894
GO:0010393	galacturonan metabolic process	biological_process	metabolic process	3	111	286	20985	0.0104895	0.193184	0.44894
GO:0045488	pectin metabolic process	biological_process	metabolic process	3	111	286	20985	0.0104895	0.193184	0.44894
GO:0050896	response to stimulus	biological_process	response to stimulus	21	111	3254	20985	0.0064536	0.191429	0.44894
GO:1901698	response to nitrogen compound	biological_process	response to stimulus	1	111	40	20985	0.025	0.19131	0.44894
GO:0009606	tropism	biological_process	response to stimulus	1	111	41	20985	0.0243902	0.195595	0.452692
GO:0071396	cellular response to lipid	biological_process	cellular process	2	111	154	20985	0.012987	0.196024	0.452692
GO:0016829	lyase activity	molecular_function	catalytic activity	7	194	873	35492	0.00801833	0.20265	0.466537
GO:0006486	protein glycosylation	biological_process	cellular process	3	111	297	20985	0.010101	0.208073	0.467375
GO:0009101	glycoprotein biosynthetic process	biological_process	cellular process	3	111	297	20985	0.010101	0.208073	0.467375
GO:0015276	ligand-gated ion channel activity	molecular_function	transporter activity	1	194	42	35492	0.0238095	0.205733	0.467375
GO:0016836	hydro-lyase activity	molecular_function	catalytic activity	2	194	155	35492	0.0129032	0.207997	0.467375
GO:0022834	ligand-gated channel activity	molecular_function	transporter activity	1	194	42	35492	0.0238095	0.205733	0.467375
GO:0043413	macromolecule glycosylation	biological_process	metabolic process	3	111	297	20985	0.010101	0.208073	0.467375
GO:0046470	phosphatidylcholine metabolic process	biological_process	cellular process	1	111	43	20985	0.0232558	0.204099	0.467375
GO:1901575	organic substance catabolic process	biological_process	metabolic process	11	111	1570	20985	0.00700637	0.207762	0.467375
GO:0044249	cellular biosynthetic process	biological_process	cellular process	29	111	4723	20985	0.00614017	0.209238	0.468566
GO:0046148	pigment biosynthetic process	biological_process	metabolic process	2	111	162	20985	0.0123457	0.211439	0.472064
GO:0016798	hydrolase activity, acting on glycosyl bonds	molecular_function	catalytic activity	8	194	1050	35492	0.00761905	0.218005	0.485258
GO:0048869	cellular developmental process	biological_process	cellular process	2	111	166	20985	0.0120482	0.219192	0.486435
GO:0004707	MAP kinase activity	molecular_function	catalytic activity	1	194	46	35492	0.0217391	0.222978	0.493356
GO:0015103	inorganic anion transmembrane transporter activity	molecular_function	transporter activity	2	194	163	35492	0.0122699	0.224004	0.494147
GO:0070085	glycosylation	biological_process	metabolic process	3	111	310	20985	0.00967742	0.225992	0.497047
GO:0008810	cellulase activity	molecular_function	catalytic activity	1	194	47	35492	0.0212766	0.227231	0.49829
GO:0030245	cellulose catabolic process	biological_process	cellular process	1	111	49	20985	0.0204082	0.229081	0.499382
GO:0051275	beta-glucan catabolic process	biological_process	cellular process	1	111	49	20985	0.0204082	0.229081	0.499382
GO:0016879	ligase activity, forming carbon-nitrogen bonds	molecular_function	catalytic activity	2	194	166	35492	0.0120482	0.230032	0.499982
GO:0005102	signaling receptor binding	molecular_function	binding	1	194	48	35492	0.0208333	0.231461	0.501611
GO:0034976	response to endoplasmic reticulum stress	biological_process	cellular process	1	111	50	20985	0.02	0.233168	0.503834
GO:0044238	primary metabolic process	biological_process	metabolic process	56	111	9784	20985	0.00572363	0.237083	0.5108
GO:0004630	phospholipase D activity	molecular_function	catalytic activity	1	194	51	35492	0.0196078	0.244012	0.52079
GO:0042440	pigment metabolic process	biological_process	metabolic process	2	111	178	20985	0.011236	0.242583	0.52079
GO:0070290	N-acylphosphatidylethanolamine-specific phospholipase D activity	molecular_function	catalytic activity	1	194	51	35492	0.0196078	0.244012	0.52079
GO:1901701	cellular response to oxygen-containing compound	biological_process	cellular process	2	111	179	20985	0.0111732	0.244539	0.52079
GO:1901135	carbohydrate derivative metabolic process	biological_process	metabolic process	8	111	1128	20985	0.0070922	0.247028	0.523077
GO:1901576	organic substance biosynthetic process	biological_process	metabolic process	29	111	4824	20985	0.00601161	0.246467	0.523077
GO:0003680	minor groove of adenine-thymine-rich DNA binding	molecular_function	binding	1	194	52	35492	0.0192308	0.24815	0.523951
GO:0009535	chloroplast thylakoid membrane	cellular_component	cellular anatomical entity	2	119	223	27509	0.00896861	0.251155	0.527282
GO:0055035	plastid thylakoid membrane	cellular_component	cellular anatomical entity	2	119	223	27509	0.00896861	0.251155	0.527282
GO:0009225	nucleotide-sugar metabolic process	biological_process	cellular process	1	111	55	20985	0.0181818	0.253285	0.530247
GO:0000217	DNA secondary structure binding	molecular_function	binding	1	194	54	35492	0.0185185	0.256359	0.532504
GO:0009251	glucan catabolic process	biological_process	metabolic process	1	111	56	20985	0.0178571	0.257245	0.532504
GO:0015145	monosaccharide transmembrane transporter activity	molecular_function	transporter activity	1	194	54	35492	0.0185185	0.256359	0.532504
GO:0044247	cellular polysaccharide catabolic process	biological_process	cellular process	1	111	56	20985	0.0178571	0.257245	0.532504
GO:0009534	chloroplast thylakoid	cellular_component	cellular anatomical entity	2	119	233	27509	0.00858369	0.267166	0.542051
GO:0009536	plastid	cellular_component	cellular anatomical entity	7	119	1209	27509	0.00578991	0.269192	0.542051
GO:0016052	carbohydrate catabolic process	biological_process	metabolic process	4	111	493	20985	0.00811359	0.264402	0.542051
GO:0031976	plastid thylakoid	cellular_component	cellular anatomical entity	2	119	233	27509	0.00858369	0.267166	0.542051
GO:0032511	late endosome to vacuole transport via multivesicular body sorting pathway	biological_process	cellular process	1	111	58	20985	0.0172414	0.265103	0.542051
GO:0045324	late endosome to vacuole transport	biological_process	cellular process	1	111	58	20985	0.0172414	0.265103	0.542051
GO:0102336	3-oxo-arachidoyl-CoA synthase activity	molecular_function	catalytic activity	1	194	57	35492	0.0175439	0.268505	0.542051
GO:0102337	3-oxo-cerotoyl-CoA synthase activity	molecular_function	catalytic activity	1	194	57	35492	0.0175439	0.268505	0.542051
GO:0102338	3-oxo-lignoceronyl-CoA synthase activity	molecular_function	catalytic activity	1	194	57	35492	0.0175439	0.268505	0.542051
GO:0102756	very-long-chain 3-ketoacyl-CoA synthase activity	molecular_function	catalytic activity	1	194	57	35492	0.0175439	0.268505	0.542051
GO:0000287	magnesium ion binding	molecular_function	binding	3	194	331	35492	0.00906344	0.271467	0.545147
GO:0032509	endosome transport via multivesicular body sorting pathway	biological_process	cellular process	1	111	60	20985	0.0166667	0.272878	0.546496
GO:0022607	cellular component assembly	biological_process	cellular process	5	111	664	20985	0.00753012	0.275087	0.54943
GO:0006081	cellular aldehyde metabolic process	biological_process	cellular process	1	111	63	20985	0.015873	0.284389	0.564955
GO:1901605	alpha-amino acid metabolic process	biological_process	cellular process	4	111	510	20985	0.00784314	0.284357	0.564955
GO:0016020	membrane	cellular_component	cellular anatomical entity	77	119	17001	27509	0.00452915	0.289941	0.57444
GO:0042273	ribosomal large subunit biogenesis	biological_process	cellular process	1	111	65	20985	0.0153846	0.291962	0.576898
GO:0033993	response to lipid	biological_process	response to stimulus	2	111	205	20985	0.0097561	0.295457	0.582247
GO:0005996	monosaccharide metabolic process	biological_process	metabolic process	3	111	364	20985	0.00824176	0.302883	0.592712
GO:0022625	cytosolic large ribosomal subunit	cellular_component	protein-containing complex	1	119	83	27509	0.0120482	0.302577	0.592712
GO:0071985	multivesicular body sorting pathway	biological_process	localization	1	111	68	20985	0.0147059	0.303173	0.592712
GO:0010411	xyloglucan metabolic process	biological_process	cellular process	1	111	69	20985	0.0144928	0.306871	0.598173
GO:0016638	oxidoreductase activity, acting on the CH-NH2 group of donors	molecular_function	catalytic activity	1	194	67	35492	0.0149254	0.307586	0.598173
GO:0004175	endopeptidase activity	molecular_function	catalytic activity	6	194	842	35492	0.00712589	0.313613	0.608294
GO:0016762	xyloglucan:xyloglucosyl transferase activity	molecular_function	catalytic activity	1	194	69	35492	0.0144928	0.315149	0.609673
GO:0009507	chloroplast	cellular_component	cellular anatomical entity	6	119	1070	27509	0.00560748	0.317724	0.61305
GO:0004842	ubiquitin-protein transferase activity	molecular_function	catalytic activity	3	194	363	35492	0.00826446	0.318993	0.613896
GO:0008509	anion transmembrane transporter activity	molecular_function	transporter activity	2	194	215	35492	0.00930233	0.32875	0.631029
GO:0016102	diterpenoid biosynthetic process	biological_process	cellular process	1	111	77	20985	0.012987	0.335762	0.63884
GO:0044282	small molecule catabolic process	biological_process	metabolic process	2	111	226	20985	0.00884956	0.336277	0.63884
GO:0071840	cellular component organization or biogenesis	biological_process	cellular process	14	111	2309	20985	0.00606323	0.335726	0.63884
GO:1901136	carbohydrate derivative catabolic process	biological_process	metabolic process	1	111	77	20985	0.012987	0.335762	0.63884
GO:0016874	ligase activity	molecular_function	catalytic activity	4	194	538	35492	0.00743494	0.339336	0.642999
GO:0042626	ATPase-coupled transmembrane transporter activity	molecular_function	transporter activity	4	194	539	35492	0.00742115	0.340573	0.643692
GO:0009532	plastid stroma	cellular_component	cellular anatomical entity	1	119	97	27509	0.0103093	0.343778	0.646442
GO:0009570	chloroplast stroma	cellular_component	cellular anatomical entity	1	119	97	27509	0.0103093	0.343778	0.646442
GO:0009522	photosystem I	cellular_component	protein-containing complex	1	119	98	27509	0.0102041	0.346626	0.646516
GO:0016779	nucleotidyltransferase activity	molecular_function	catalytic activity	4	194	544	35492	0.00735294	0.346758	0.646516
GO:0016787	hydrolase activity	molecular_function	catalytic activity	37	194	6312	35492	0.00586185	0.347059	0.646516
GO:0019787	ubiquitin-like protein transferase activity	molecular_function	catalytic activity	3	194	382	35492	0.0078534	0.347316	0.646516
GO:0016101	diterpenoid metabolic process	biological_process	cellular process	1	111	81	20985	0.0123457	0.349757	0.649423
GO:0008299	isoprenoid biosynthetic process	biological_process	cellular process	2	111	235	20985	0.00851064	0.353577	0.654871
GO:0042651	thylakoid membrane	cellular_component	cellular anatomical entity	2	119	289	27509	0.00692042	0.356085	0.657866
GO:0010333	terpene synthase activity	molecular_function	catalytic activity	1	194	82	35492	0.0121951	0.362345	0.667763
GO:0110165	cellular anatomical entity	cellular_component	cellular anatomical entity	119	119	27279	27509	0.00436233	0.367406	0.675406
GO:0015923	mannosidase activity	molecular_function	catalytic activity	1	194	84	35492	0.0119048	0.369313	0.677227
GO:0006783	heme biosynthetic process	biological_process	cellular process	1	111	88	20985	0.0113636	0.373548	0.683297
GO:0043161	proteasome-mediated ubiquitin-dependent protein catabolic process	biological_process	cellular process	1	111	90	20985	0.0111111	0.380186	0.693722
GO:0004620	phospholipase activity	molecular_function	catalytic activity	1	194	88	35492	0.0113636	0.383023	0.695464
GO:0090575	RNA polymerase II transcription regulator complex	cellular_component	protein-containing complex	1	119	111	27509	0.00900901	0.382563	0.695464
GO:0016788	hydrolase activity, acting on ester bonds	molecular_function	catalytic activity	10	194	1608	35492	0.00621891	0.384094	0.695699
GO:0006720	isoprenoid metabolic process	biological_process	cellular process	2	111	253	20985	0.00790514	0.387688	0.699193
GO:0016591	RNA polymerase II, holoenzyme	cellular_component	protein-containing complex	1	119	113	27509	0.00884956	0.387915	0.699193
GO:0003678	DNA helicase activity	molecular_function	ATP-dependent activity	1	194	90	35492	0.0111111	0.389766	0.70082
GO:0010498	proteasomal protein catabolic process	biological_process	cellular process	1	111	94	20985	0.0106383	0.393253	0.703665
GO:0016485	protein processing	biological_process	metabolic process	1	111	94	20985	0.0106383	0.393253	0.703665
GO:0042168	heme metabolic process	biological_process	cellular process	1	111	95	20985	0.0105263	0.396477	0.70772
GO:0034645	cellular macromolecule biosynthetic process	biological_process	cellular process	12	111	2048	20985	0.00585938	0.399547	0.711482
GO:0004386	helicase activity	molecular_function	ATP-dependent activity	3	194	428	35492	0.00700935	0.415176	0.737537
GO:0015298	solute:cation antiporter activity	molecular_function	transporter activity	1	194	99	35492	0.010101	0.419214	0.741146
GO:0015299	solute:proton antiporter activity	molecular_function	transporter activity	1	194	99	35492	0.010101	0.419214	0.741146
GO:0000398	mRNA splicing, via spliceosome	biological_process	cellular process	2	111	274	20985	0.00729927	0.426472	0.752159
GO:0008237	metallopeptidase activity	molecular_function	catalytic activity	2	194	267	35492	0.00749064	0.429514	0.752159
GO:0016168	chlorophyll binding	molecular_function	binding	1	194	102	35492	0.00980392	0.428712	0.752159
GO:0016197	endosomal transport	biological_process	cellular process	1	111	105	20985	0.00952381	0.427796	0.752159
GO:0006366	transcription by RNA polymerase II	biological_process	cellular process	1	111	107	20985	0.00934579	0.433863	0.757979
GO:0016838	carbon-oxygen lyase activity, acting on phosphates	molecular_function	catalytic activity	1	194	105	35492	0.00952381	0.438056	0.763499
GO:0007034	vacuolar transport	biological_process	cellular process	1	111	109	20985	0.00917431	0.439867	0.764852
GO:0022626	cytosolic ribosome	cellular_component	cellular anatomical entity	1	119	137	27509	0.00729927	0.44866	0.77831
GO:0019438	aromatic compound biosynthetic process	biological_process	cellular process	8	111	1385	20985	0.00577617	0.451458	0.779898
GO:0044275	cellular carbohydrate catabolic process	biological_process	cellular process	1	111	113	20985	0.00884956	0.451687	0.779898
GO:0004650	polygalacturonase activity	molecular_function	catalytic activity	1	194	111	35492	0.00900901	0.45629	0.786011
GO:0009059	macromolecule biosynthetic process	biological_process	metabolic process	15	111	2694	20985	0.00556793	0.457782	0.786602
GO:0018130	heterocycle biosynthetic process	biological_process	cellular process	8	111	1394	20985	0.00573888	0.458763	0.786602
GO:0055029	nuclear DNA-directed RNA polymerase complex	cellular_component	protein-containing complex	1	119	142	27509	0.00704225	0.460542	0.787826
GO:0042170	plastid membrane	cellular_component	cellular anatomical entity	2	119	360	27509	0.00555556	0.462763	0.789797
GO:0034357	photosynthetic membrane	cellular_component	cellular anatomical entity	2	119	361	27509	0.00554017	0.464195	0.790415
GO:0000375	RNA splicing, via transesterification reactions	biological_process	cellular process	2	111	297	20985	0.00673401	0.467458	0.79232
GO:0000377	RNA splicing, via transesterification reactions with bulged adenosine as nucleophile	biological_process	cellular process	2	111	297	20985	0.00673401	0.467458	0.79232
GO:0015980	energy derivation by oxidation of organic compounds	biological_process	cellular process	2	111	300	20985	0.00666667	0.472678	0.799334
GO:0000428	DNA-directed RNA polymerase complex	cellular_component	protein-containing complex	1	119	149	27509	0.00671141	0.476751	0.799363
GO:0006793	phosphorus metabolic process	biological_process	cellular process	7	111	1230	20985	0.00569106	0.477022	0.799363
GO:0008081	phosphoric diester hydrolase activity	molecular_function	catalytic activity	1	194	118	35492	0.00847458	0.476821	0.799363
GO:0008233	peptidase activity	molecular_function	catalytic activity	9	194	1551	35492	0.00580271	0.475471	0.799363
GO:0047834	D-threo-aldose 1-dehydrogenase activity	molecular_function	catalytic activity	1	194	119	35492	0.00840336	0.47969	0.802015
GO:0090407	organophosphate biosynthetic process	biological_process	cellular process	4	111	675	20985	0.00592593	0.48078	0.802023
GO:0009941	chloroplast envelope	cellular_component	cellular anatomical entity	1	119	152	27509	0.00657895	0.483549	0.804827
GO:0016740	transferase activity	molecular_function	catalytic activity	48	194	8669	35492	0.00553697	0.486663	0.806376
GO:0030880	RNA polymerase complex	cellular_component	protein-containing complex	1	119	153	27509	0.00653595	0.485796	0.806376
GO:0009526	plastid envelope	cellular_component	cellular anatomical entity	2	119	383	27509	0.00522193	0.49512	0.818554
GO:0016043	cellular component organization	biological_process	cellular process	11	111	2009	20985	0.00547536	0.498907	0.822974
GO:0005667	transcription regulator complex	cellular_component	protein-containing complex	1	119	160	27509	0.00625	0.501252	0.825001
GO:0051604	protein maturation	biological_process	metabolic process	1	111	133	20985	0.0075188	0.507176	0.832896
GO:0006779	porphyrin-containing compound biosynthetic process	biological_process	cellular process	1	111	134	20985	0.00746269	0.5098	0.834215
GO:0016298	lipase activity	molecular_function	catalytic activity	1	194	130	35492	0.00769231	0.510237	0.834215
GO:0000139	Golgi membrane	cellular_component	cellular anatomical entity	2	119	397	27509	0.00503778	0.51421	0.835167
GO:0005681	spliceosomal complex	cellular_component	protein-containing complex	1	119	166	27509	0.0060241	0.514134	0.835167
GO:0015934	large ribosomal subunit	cellular_component	protein-containing complex	1	119	165	27509	0.00606061	0.51201	0.835167
GO:0006090	pyruvate metabolic process	biological_process	cellular process	1	111	137	20985	0.00729927	0.517587	0.838809
GO:0000977	RNA polymerase II transcription regulatory region sequence-specific DNA binding	molecular_function	binding	1	194	137	35492	0.00729927	0.52874	0.853142
GO:0140657	ATP-dependent activity	molecular_function	ATP-dependent activity	7	194	1250	35492	0.0056	0.527665	0.853142
GO:0033014	tetrapyrrole biosynthetic process	biological_process	cellular process	1	111	142	20985	0.00704225	0.530295	0.853786
GO:0006464	cellular protein modification process	biological_process	cellular process	7	111	1298	20985	0.00539291	0.534641	0.85705
GO:0036211	protein modification process	biological_process	metabolic process	7	111	1298	20985	0.00539291	0.534641	0.85705
GO:0022836	gated channel activity	molecular_function	transporter activity	1	194	140	35492	0.00714286	0.536455	0.858096
GO:0045944	positive regulation of transcription by RNA polymerase II	biological_process	biological regulation	1	111	145	20985	0.00689655	0.537759	0.858324
GO:0006352	DNA-templated transcription, initiation	biological_process	cellular process	1	111	146	20985	0.00684931	0.540222	0.860396
GO:0046983	protein dimerization activity	molecular_function	binding	7	194	1268	35492	0.00552051	0.542873	0.86276
GO:0006778	porphyrin-containing compound metabolic process	biological_process	cellular process	1	111	149	20985	0.00671141	0.54753	0.868293
GO:0006417	regulation of translation	biological_process	biological regulation	1	111	151	20985	0.00662252	0.552338	0.874042
GO:0004222	metalloendopeptidase activity	molecular_function	catalytic activity	1	194	152	35492	0.00657895	0.56608	0.884408
GO:0009057	macromolecule catabolic process	biological_process	metabolic process	5	111	949	20985	0.0052687	0.567558	0.884408
GO:0015399	primary active transmembrane transporter activity	molecular_function	transporter activity	4	194	727	35492	0.00550206	0.563896	0.884408
GO:0033013	tetrapyrrole metabolic process	biological_process	cellular process	1	111	157	20985	0.00636943	0.566461	0.884408
GO:0034248	regulation of cellular amide metabolic process	biological_process	biological regulation	1	111	155	20985	0.00645161	0.561803	0.884408
GO:0046982	protein heterodimerization activity	molecular_function	binding	1	194	153	35492	0.00653595	0.568462	0.884408
GO:0050661	NADP binding	molecular_function	binding	1	194	153	35492	0.00653595	0.568462	0.884408
GO:1901607	alpha-amino acid biosynthetic process	biological_process	cellular process	2	111	358	20985	0.00558659	0.567301	0.884408
GO:0010608	posttranscriptional regulation of gene expression	biological_process	biological regulation	1	111	159	20985	0.00628931	0.57107	0.884739
GO:0016866	intramolecular transferase activity	molecular_function	catalytic activity	1	194	154	35492	0.00649351	0.570832	0.884739
GO:0006310	DNA recombination	biological_process	cellular process	1	111	163	20985	0.00613497	0.580142	0.896316
GO:0009308	amine metabolic process	biological_process	metabolic process	1	111	165	20985	0.00606061	0.584607	0.896316
GO:0009579	thylakoid	cellular_component	cellular anatomical entity	2	119	452	27509	0.00442478	0.584514	0.896316
GO:0061695	transferase complex, transferring phosphorus-containing groups	cellular_component	protein-containing complex	1	119	201	27509	0.00497512	0.58296	0.896316
GO:1901362	organic cyclic compound biosynthetic process	biological_process	metabolic process	8	111	1550	20985	0.00516129	0.581122	0.896316
GO:0005768	endosome	cellular_component	cellular anatomical entity	1	119	203	27509	0.00492611	0.586587	0.89749
GO:0006644	phospholipid metabolic process	biological_process	cellular process	2	111	374	20985	0.00534759	0.591191	0.902665
GO:2000112	regulation of cellular macromolecule biosynthetic process	biological_process	biological regulation	1	111	172	20985	0.00581395	0.599865	0.914022
GO:0004857	enzyme inhibitor activity	molecular_function	molecular function regulator	2	194	372	35492	0.00537634	0.605147	0.920172
GO:0006796	phosphate-containing compound metabolic process	biological_process	cellular process	6	111	1190	20985	0.00504202	0.606672	0.920288
GO:0008380	RNA splicing	biological_process	cellular process	2	111	389	20985	0.00514139	0.612695	0.920288
GO:0016114	terpenoid biosynthetic process	biological_process	cellular process	1	111	176	20985	0.00568182	0.608334	0.920288
GO:0016853	isomerase activity	molecular_function	catalytic activity	3	194	576	35492	0.00520833	0.611894	0.920288
GO:0042578	phosphoric ester hydrolase activity	molecular_function	catalytic activity	3	194	574	35492	0.00522648	0.609542	0.920288
GO:0051539	4 iron, 4 sulfur cluster binding	molecular_function	binding	1	194	172	35492	0.00581395	0.611328	0.920288
GO:0006351	transcription, DNA-templated	biological_process	cellular process	3	111	600	20985	0.005	0.618818	0.925219
GO:0006721	terpenoid metabolic process	biological_process	cellular process	1	111	184	20985	0.00543478	0.624742	0.925219
GO:0008094	ATP-dependent activity, acting on DNA	molecular_function	ATP-dependent activity	1	194	178	35492	0.00561798	0.623963	0.925219
GO:0009521	photosystem	cellular_component	protein-containing complex	1	119	224	27509	0.00446429	0.62283	0.925219
GO:0032774	RNA biosynthetic process	biological_process	cellular process	3	111	603	20985	0.00497512	0.622203	0.925219
GO:0071702	organic substance transport	biological_process	localization	9	111	1801	20985	0.00499722	0.620369	0.925219
GO:0097659	nucleic acid-templated transcription	biological_process	cellular process	3	111	600	20985	0.005	0.618818	0.925219
GO:0005794	Golgi apparatus	cellular_component	cellular anatomical entity	3	119	752	27509	0.00398936	0.63516	0.938767
GO:0009055	electron transfer activity	molecular_function	catalytic activity	2	194	396	35492	0.00505051	0.639116	0.942728
GO:0000976	transcription cis-regulatory region binding	molecular_function	binding	1	194	190	35492	0.00526316	0.648021	0.950267
GO:0001067	transcription regulatory region nucleic acid binding	molecular_function	binding	1	194	190	35492	0.00526316	0.648021	0.950267
GO:0016042	lipid catabolic process	biological_process	metabolic process	1	111	196	20985	0.00510204	0.648085	0.950267
GO:0006520	cellular amino acid metabolic process	biological_process	cellular process	4	111	838	20985	0.00477327	0.651894	0.953077
GO:0008234	cysteine-type peptidase activity	molecular_function	catalytic activity	2	194	406	35492	0.00492611	0.65258	0.953077
GO:0005654	nucleoplasm	cellular_component	cellular anatomical entity	1	119	244	27509	0.00409836	0.654412	0.953867
GO:0055086	nucleobase-containing small molecule metabolic process	biological_process	cellular process	3	111	638	20985	0.00470219	0.660194	0.959386
GO:0065008	regulation of biological quality	biological_process	biological regulation	2	111	425	20985	0.00470588	0.660795	0.959386
GO:0003724	RNA helicase activity	molecular_function	ATP-dependent activity	1	194	207	35492	0.00483092	0.679504	0.966992
GO:0005829	cytosol	cellular_component	cellular anatomical entity	2	119	536	27509	0.00373134	0.677031	0.966992
GO:0006364	rRNA processing	biological_process	cellular process	1	111	214	20985	0.0046729	0.680427	0.966992
GO:0008186	ATP-dependent activity, acting on RNA	molecular_function	ATP-dependent activity	1	194	207	35492	0.00483092	0.679504	0.966992
GO:0016616	oxidoreductase activity, acting on the CH-OH group of donors, NAD or NADP as acceptor	molecular_function	catalytic activity	2	194	424	35492	0.00471698	0.67581	0.966992
GO:0016655	oxidoreductase activity, acting on NAD(P)H, quinone or similar compound as acceptor	molecular_function	catalytic activity	1	194	206	35492	0.00485437	0.677732	0.966992
GO:0019637	organophosphate metabolic process	biological_process	cellular process	5	111	1075	20985	0.00465116	0.677967	0.966992
GO:0045893	positive regulation of transcription, DNA-templated	biological_process	biological regulation	1	111	211	20985	0.00473934	0.675249	0.966992
GO:1902680	positive regulation of RNA biosynthetic process	biological_process	biological regulation	1	111	211	20985	0.00473934	0.675249	0.966992
GO:1903508	positive regulation of nucleic acid-templated transcription	biological_process	biological regulation	1	111	211	20985	0.00473934	0.675249	0.966992
GO:1990837	sequence-specific double-stranded DNA binding	molecular_function	binding	1	194	206	35492	0.00485437	0.677732	0.966992
GO:0048523	negative regulation of cellular process	biological_process	biological regulation	1	111	216	20985	0.00462963	0.683834	0.969968
GO:1901565	organonitrogen compound catabolic process	biological_process	metabolic process	3	111	663	20985	0.00452489	0.685623	0.970642
GO:0006749	glutathione metabolic process	biological_process	cellular process	1	111	219	20985	0.00456621	0.688876	0.973383
GO:0009628	response to abiotic stimulus	biological_process	response to stimulus	1	111	221	20985	0.00452489	0.692194	0.976204
GO:0003899	DNA-directed 5'-3' RNA polymerase activity	molecular_function	catalytic activity	1	194	216	35492	0.00462963	0.69502	0.976464
GO:0016072	rRNA metabolic process	biological_process	cellular process	1	111	222	20985	0.0045045	0.693839	0.976464
GO:0000003	reproduction	biological_process	reproduction	2	111	458	20985	0.00436681	0.700617	0.976898
GO:0008652	cellular amino acid biosynthetic process	biological_process	cellular process	2	111	458	20985	0.00436681	0.700617	0.976898
GO:0022414	reproductive process	biological_process	reproductive process	2	111	458	20985	0.00436681	0.700617	0.976898
GO:0043412	macromolecule modification	biological_process	metabolic process	7	111	1513	20985	0.00462657	0.696809	0.976898
GO:0044260	cellular macromolecule metabolic process	biological_process	cellular process	20	111	4127	20985	0.00484613	0.705662	0.98208
GO:0010557	positive regulation of macromolecule biosynthetic process	biological_process	biological regulation	1	111	231	20985	0.004329	0.708261	0.983844
GO:0009891	positive regulation of biosynthetic process	biological_process	biological regulation	1	111	233	20985	0.00429184	0.711374	0.984467
GO:0031328	positive regulation of cellular biosynthetic process	biological_process	biological regulation	1	111	233	20985	0.00429184	0.711374	0.984467
GO:0016791	phosphatase activity	molecular_function	catalytic activity	2	194	457	35492	0.00437637	0.715118	0.987799
GO:0043565	sequence-specific DNA binding	molecular_function	binding	3	194	682	35492	0.00439883	0.722831	0.995651
GO:0051254	positive regulation of RNA metabolic process	biological_process	biological regulation	1	111	241	20985	0.00414938	0.723498	0.995651
GO:0016614	oxidoreductase activity, acting on CH-OH group of donors	molecular_function	catalytic activity	2	194	472	35492	0.00423729	0.73163	0.999203
GO:0032502	developmental process	biological_process	developmental process	4	111	933	20985	0.00428725	0.732807	0.999203
GO:0034062	5'-3' RNA polymerase activity	molecular_function	catalytic activity	1	194	240	35492	0.00416667	0.732839	0.999203
GO:0045935	positive regulation of nucleobase-containing compound metabolic process	biological_process	biological regulation	1	111	246	20985	0.00406504	0.730817	0.999203
GO:0097747	RNA polymerase activity	molecular_function	catalytic activity	1	194	240	35492	0.00416667	0.732839	0.999203
GO:0000166	nucleotide binding	molecular_function	binding	24	194	7979	35492	0.0030079	0.999891	1
GO:0003676	nucleic acid binding	molecular_function	binding	11	194	6791	35492	0.00161979	1	1
GO:0003677	DNA binding	molecular_function	binding	5	194	3515	35492	0.00142248	0.999984	1
GO:0003690	double-stranded DNA binding	molecular_function	binding	1	194	362	35492	0.00276243	0.863893	1
GO:0003700	DNA-binding transcription factor activity	molecular_function	transcription regulator activity	5	194	1361	35492	0.00367377	0.869143	1
GO:0003723	RNA binding	molecular_function	binding	5	194	1996	35492	0.00250501	0.986186	1
GO:0003735	structural constituent of ribosome	molecular_function	structural molecule activity	1	194	945	35492	0.0010582	0.994752	1
GO:0004672	protein kinase activity	molecular_function	catalytic activity	9	194	2799	35492	0.00321543	0.973075	1
GO:0004674	protein serine/threonine kinase activity	molecular_function	catalytic activity	2	194	897	35492	0.00222965	0.958345	1
GO:0005198	structural molecule activity	molecular_function	structural molecule activity	1	194	1104	35492	0.000905797	0.997861	1
GO:0005215	transporter activity	molecular_function	transporter activity	12	194	3049	35492	0.00393572	0.913222	1
GO:0005216	ion channel activity	molecular_function	transporter activity	1	194	254	35492	0.00393701	0.752706	1
GO:0005488	binding	molecular_function	binding	114	194	22133	35492	0.00515068	0.866543	1
GO:0005515	protein binding	molecular_function	binding	8	194	2689	35492	0.00297508	0.982289	1
GO:0005524	ATP binding	molecular_function	binding	22	194	5764	35492	0.00381679	0.978658	1
GO:0005622	intracellular anatomical structure	cellular_component	cellular anatomical entity	35	119	13210	27509	0.00264951	0.999989	1
GO:0005634	nucleus	cellular_component	cellular anatomical entity	14	119	6239	27509	0.00224395	0.999236	1
GO:0005737	cytoplasm	cellular_component	cellular anatomical entity	21	119	6279	27509	0.00334448	0.931155	1
GO:0005739	mitochondrion	cellular_component	cellular anatomical entity	2	119	1053	27509	0.00189934	0.945211	1
GO:0005783	endoplasmic reticulum	cellular_component	cellular anatomical entity	1	119	703	27509	0.00142248	0.954376	1
GO:0005840	ribosome	cellular_component	cellular anatomical entity	1	119	1056	27509	0.00094697	0.990612	1
GO:0006091	generation of precursor metabolites and energy	biological_process	cellular process	2	111	614	20985	0.00325733	0.839853	1
GO:0006139	nucleobase-containing compound metabolic process	biological_process	cellular process	9	111	3252	20985	0.00276753	0.993065	1
GO:0006259	DNA metabolic process	biological_process	cellular process	1	111	659	20985	0.00151745	0.971308	1
GO:0006281	DNA repair	biological_process	cellular process	1	111	448	20985	0.00223214	0.909438	1
GO:0006355	regulation of transcription, DNA-templated	biological_process	biological regulation	2	111	1656	20985	0.00120773	0.998877	1
GO:0006357	regulation of transcription by RNA polymerase II	biological_process	biological regulation	1	111	315	20985	0.0031746	0.814235	1
GO:0006396	RNA processing	biological_process	cellular process	3	111	1120	20985	0.00267857	0.939952	1
GO:0006397	mRNA processing	biological_process	cellular process	2	111	577	20985	0.0034662	0.813373	1
GO:0006508	proteolysis	biological_process	metabolic process	2	111	597	20985	0.00335008	0.828133	1
GO:0006511	ubiquitin-dependent protein catabolic process	biological_process	cellular process	1	111	382	20985	0.0026178	0.87057	1
GO:0006518	peptide metabolic process	biological_process	cellular process	1	111	1416	20985	0.000706215	0.99958	1
GO:0006650	glycerophospholipid metabolic process	biological_process	cellular process	1	111	271	20985	0.00369004	0.764633	1
GO:0006725	cellular aromatic compound metabolic process	biological_process	cellular process	17	111	3830	20985	0.00443864	0.821968	1
GO:0006790	sulfur compound metabolic process	biological_process	cellular process	1	111	544	20985	0.00183823	0.946239	1
GO:0006807	nitrogen compound metabolic process	biological_process	metabolic process	29	111	7291	20985	0.00397751	0.979806	1
GO:0006810	transport	biological_process	localization	12	111	2684	20985	0.00447094	0.77459	1
GO:0006974	cellular response to DNA damage stimulus	biological_process	cellular process	1	111	478	20985	0.00209205	0.923037	1
GO:0006996	organelle organization	biological_process	cellular process	1	111	1127	20985	0.000887311	0.997853	1
GO:0007154	cell communication	biological_process	cellular process	3	111	1651	20985	0.00181708	0.993925	1
GO:0007165	signal transduction	biological_process	biological regulation	3	111	1405	20985	0.00213523	0.981777	1
GO:0008168	methyltransferase activity	molecular_function	catalytic activity	3	194	942	35492	0.00318471	0.891236	1
GO:0008270	zinc ion binding	molecular_function	binding	5	194	2169	35492	0.00230521	0.993056	1
GO:0008324	cation transmembrane transporter activity	molecular_function	transporter activity	1	194	725	35492	0.00137931	0.981956	1
GO:0008654	phospholipid biosynthetic process	biological_process	cellular process	1	111	258	20985	0.00387597	0.74761	1
GO:0009719	response to endogenous stimulus	biological_process	response to stimulus	2	111	944	20985	0.00211864	0.962712	1
GO:0009725	response to hormone	biological_process	response to stimulus	2	111	942	20985	0.00212314	0.962365	1
GO:0009755	hormone-mediated signaling pathway	biological_process	biological regulation	2	111	689	20985	0.00290276	0.883432	1
GO:0009889	regulation of biosynthetic process	biological_process	biological regulation	3	111	1836	20985	0.00163399	0.997433	1
GO:0009893	positive regulation of metabolic process	biological_process	biological regulation	1	111	328	20985	0.00304878	0.826797	1
GO:0009987	cellular process	biological_process	cellular process	66	111	14695	20985	0.00449132	0.993439	1
GO:0010033	response to organic substance	biological_process	response to stimulus	3	111	998	20985	0.00300601	0.903142	1
GO:0010467	gene expression	biological_process	metabolic process	7	111	2985	20985	0.00234506	0.997289	1
GO:0010468	regulation of gene expression	biological_process	biological regulation	3	111	2029	20985	0.00147856	0.998984	1
GO:0010556	regulation of macromolecule biosynthetic process	biological_process	biological regulation	3	111	1823	20985	0.00164564	0.99727	1
GO:0010604	positive regulation of macromolecule metabolic process	biological_process	biological regulation	1	111	325	20985	0.00307692	0.823975	1
GO:0012505	endomembrane system	cellular_component	cellular anatomical entity	5	119	1698	27509	0.00294464	0.865039	1
GO:0015075	ion transmembrane transporter activity	molecular_function	transporter activity	4	194	1032	35492	0.00387597	0.818649	1
GO:0015078	proton transmembrane transporter activity	molecular_function	transporter activity	1	194	338	35492	0.00295858	0.844554	1
GO:0015267	channel activity	molecular_function	transporter activity	1	194	347	35492	0.00288184	0.852107	1
GO:0015291	secondary active transmembrane transporter activity	molecular_function	transporter activity	1	194	624	35492	0.00160256	0.968274	1
GO:0015297	antiporter activity	molecular_function	transporter activity	1	194	303	35492	0.00330033	0.811352	1
GO:0015318	inorganic molecular entity transmembrane transporter activity	molecular_function	transporter activity	4	194	994	35492	0.00402414	0.795416	1
GO:0015979	photosynthesis	biological_process	cellular process	1	111	378	20985	0.0026455	0.867743	1
GO:0016070	RNA metabolic process	biological_process	cellular process	6	111	1990	20985	0.00301507	0.958297	1
GO:0016071	mRNA metabolic process	biological_process	cellular process	2	111	677	20985	0.00295421	0.877278	1
GO:0016192	vesicle-mediated transport	biological_process	localization	2	111	760	20985	0.00263158	0.914403	1
GO:0016301	kinase activity	molecular_function	catalytic activity	9	194	3666	35492	0.00245499	0.998697	1
GO:0016462	pyrophosphatase activity	molecular_function	catalytic activity	1	194	569	35492	0.00175747	0.95689	1
GO:0016567	protein ubiquitination	biological_process	cellular process	1	111	353	20985	0.00283286	0.848636	1
GO:0016651	oxidoreductase activity, acting on NAD(P)H	molecular_function	catalytic activity	1	194	302	35492	0.00331126	0.810306	1
GO:0016741	transferase activity, transferring one-carbon groups	molecular_function	catalytic activity	3	194	973	35492	0.00308325	0.903518	1
GO:0016772	transferase activity, transferring phosphorus-containing groups	molecular_function	catalytic activity	13	194	4261	35492	0.00305093	0.994782	1
GO:0016773	phosphotransferase activity, alcohol group as acceptor	molecular_function	catalytic activity	9	194	3164	35492	0.0028445	0.991893	1
GO:0016817	hydrolase activity, acting on acid anhydrides	molecular_function	catalytic activity	1	194	588	35492	0.00170068	0.96122	1
GO:0016818	hydrolase activity, acting on acid anhydrides, in phosphorus-containing anhydrides	molecular_function	catalytic activity	1	194	588	35492	0.00170068	0.96122	1
GO:0017076	purine nucleotide binding	molecular_function	binding	23	194	7115	35492	0.00323261	0.999103	1
GO:0019219	regulation of nucleobase-containing compound metabolic process	biological_process	biological regulation	2	111	1737	20985	0.00115141	0.999263	1
GO:0019222	regulation of metabolic process	biological_process	biological regulation	3	111	2239	20985	0.00133988	0.99964	1
GO:0019538	protein metabolic process	biological_process	metabolic process	8	111	2865	20985	0.00279232	0.988692	1
GO:0019941	modification-dependent protein catabolic process	biological_process	cellular process	1	111	390	20985	0.0025641	0.876046	1
GO:0022613	ribonucleoprotein complex biogenesis	biological_process	cellular process	1	111	448	20985	0.00223214	0.909438	1
GO:0022803	passive transmembrane transporter activity	molecular_function	transporter activity	1	194	347	35492	0.00288184	0.852107	1
GO:0022804	active transmembrane transporter activity	molecular_function	transporter activity	5	194	1347	35492	0.00371195	0.863324	1
GO:0022853	active ion transmembrane transporter activity	molecular_function	transporter activity	1	194	412	35492	0.00242718	0.896831	1
GO:0022857	transmembrane transporter activity	molecular_function	transporter activity	12	194	2988	35492	0.00401606	0.899521	1
GO:0022890	inorganic cation transmembrane transporter activity	molecular_function	transporter activity	1	194	684	35492	0.00146199	0.977306	1
GO:0023052	signaling	biological_process	signaling	3	111	1410	20985	0.00212766	0.982169	1
GO:0030163	protein catabolic process	biological_process	metabolic process	1	111	486	20985	0.00205761	0.926307	1
GO:0030234	enzyme regulator activity	molecular_function	molecular function regulator	2	194	657	35492	0.00304414	0.876519	1
GO:0030246	carbohydrate binding	molecular_function	binding	1	194	613	35492	0.00163132	0.966266	1
GO:0030554	adenyl nucleotide binding	molecular_function	binding	23	194	6490	35492	0.00354391	0.994342	1
GO:0031090	organelle membrane	cellular_component	cellular anatomical entity	4	119	1980	27509	0.0020202	0.975371	1
GO:0031323	regulation of cellular metabolic process	biological_process	biological regulation	3	111	2024	20985	0.00148221	0.998959	1
GO:0031325	positive regulation of cellular metabolic process	biological_process	biological regulation	1	111	320	20985	0.003125	0.81917	1
GO:0031326	regulation of cellular biosynthetic process	biological_process	biological regulation	3	111	1836	20985	0.00163399	0.997433	1
GO:0031410	cytoplasmic vesicle	cellular_component	cellular anatomical entity	1	119	404	27509	0.00247525	0.828714	1
GO:0031967	organelle envelope	cellular_component	cellular anatomical entity	2	119	964	27509	0.00207469	0.924139	1
GO:0031974	membrane-enclosed lumen	cellular_component	cellular anatomical entity	1	119	675	27509	0.00148148	0.948327	1
GO:0031975	envelope	cellular_component	cellular anatomical entity	2	119	964	27509	0.00207469	0.924139	1
GO:0031981	nuclear lumen	cellular_component	cellular anatomical entity	1	119	515	27509	0.00194175	0.895002	1
GO:0031982	vesicle	cellular_component	cellular anatomical entity	1	119	408	27509	0.00245098	0.831703	1
GO:0031984	organelle subcompartment	cellular_component	cellular anatomical entity	2	119	766	27509	0.00261097	0.847561	1
GO:0032259	methylation	biological_process	metabolic process	3	111	730	20985	0.00410959	0.74679	1
GO:0032268	regulation of cellular protein metabolic process	biological_process	biological regulation	1	111	265	20985	0.00377358	0.756923	1
GO:0032446	protein modification by small protein conjugation	biological_process	cellular process	1	111	393	20985	0.00254453	0.878039	1
GO:0032501	multicellular organismal process	biological_process	multicellular organismal process	3	111	979	20985	0.00306435	0.895867	1
GO:0032553	ribonucleotide binding	molecular_function	binding	23	194	7180	35492	0.00320334	0.999269	1
GO:0032555	purine ribonucleotide binding	molecular_function	binding	23	194	7086	35492	0.00324584	0.999017	1
GO:0032559	adenyl ribonucleotide binding	molecular_function	binding	23	194	6477	35492	0.00355103	0.994136	1
GO:0032870	cellular response to hormone stimulus	biological_process	cellular process	2	111	692	20985	0.00289017	0.884926	1
GO:0032991	protein-containing complex	cellular_component	protein-containing complex	6	119	3326	27509	0.00180397	0.997265	1
GO:0033036	macromolecule localization	biological_process	localization	6	111	1413	20985	0.00424628	0.765922	1
GO:0033554	cellular response to stress	biological_process	cellular process	2	111	611	20985	0.00327332	0.837839	1
GO:0034470	ncRNA processing	biological_process	cellular process	1	111	394	20985	0.00253807	0.878696	1
GO:0034641	cellular nitrogen compound metabolic process	biological_process	cellular process	15	111	4935	20985	0.00303951	0.997052	1
GO:0034654	nucleobase-containing compound biosynthetic process	biological_process	cellular process	3	111	1034	20985	0.00290135	0.915692	1
GO:0034660	ncRNA metabolic process	biological_process	cellular process	1	111	539	20985	0.00185529	0.944755	1
GO:0035639	purine ribonucleoside triphosphate binding	molecular_function	binding	22	194	6373	35492	0.00345206	0.995744	1
GO:0036094	small molecule binding	molecular_function	binding	26	194	8435	35492	0.00308239	0.999892	1
GO:0042221	response to chemical	biological_process	response to stimulus	3	111	1105	20985	0.00271493	0.936242	1
GO:0042254	ribosome biogenesis	biological_process	cellular process	1	111	344	20985	0.00290698	0.841108	1
GO:0043168	anion binding	molecular_function	binding	29	194	7950	35492	0.0036478	0.996445	1
GO:0043170	macromolecule metabolic process	biological_process	metabolic process	28	111	6100	20985	0.00459016	0.841127	1
GO:0043226	organelle	cellular_component	cellular anatomical entity	29	119	11609	27509	0.00249806	0.999985	1
GO:0043227	membrane-bounded organelle	cellular_component	cellular anatomical entity	28	119	10182	27509	0.00274995	0.999424	1
GO:0043228	non-membrane-bounded organelle	cellular_component	cellular anatomical entity	1	119	2218	27509	0.000450857	0.999956	1
GO:0043229	intracellular organelle	cellular_component	cellular anatomical entity	29	119	11608	27509	0.00249828	0.999985	1
GO:0043231	intracellular membrane-bounded organelle	cellular_component	cellular anatomical entity	28	119	10178	27509	0.00275103	0.999417	1
GO:0043232	intracellular non-membrane-bounded organelle	cellular_component	cellular anatomical entity	1	119	2218	27509	0.000450857	0.999956	1
GO:0043233	organelle lumen	cellular_component	cellular anatomical entity	1	119	675	27509	0.00148148	0.948327	1
GO:0043531	ADP binding	molecular_function	binding	1	194	709	35492	0.00141044	0.980266	1
GO:0043603	cellular amide metabolic process	biological_process	cellular process	1	111	1588	20985	0.000629723	0.999843	1
GO:0043632	modification-dependent macromolecule catabolic process	biological_process	cellular process	1	111	392	20985	0.00255102	0.877378	1
GO:0043933	protein-containing complex organization	biological_process	cellular process	1	111	534	20985	0.00187266	0.943231	1
GO:0044257	cellular protein catabolic process	biological_process	cellular process	1	111	452	20985	0.00221239	0.91138	1
GO:0044265	cellular macromolecule catabolic process	biological_process	cellular process	1	111	605	20985	0.00165289	0.961452	1
GO:0044267	cellular protein metabolic process	biological_process	cellular process	8	111	2783	20985	0.0028746	0.98494	1
GO:0044271	cellular nitrogen compound biosynthetic process	biological_process	cellular process	8	111	2539	20985	0.00315085	0.966113	1
GO:0044391	ribosomal subunit	cellular_component	protein-containing complex	1	119	330	27509	0.0030303	0.7629	1
GO:0046483	heterocycle metabolic process	biological_process	cellular process	14	111	3748	20985	0.00373533	0.947289	1
GO:0046486	glycerolipid metabolic process	biological_process	cellular process	1	111	307	20985	0.00325733	0.80606	1
GO:0046907	intracellular transport	biological_process	cellular process	1	111	862	20985	0.00116009	0.990612	1
GO:0048518	positive regulation of biological process	biological_process	biological regulation	1	111	376	20985	0.00265957	0.866307	1
GO:0048519	negative regulation of biological process	biological_process	biological regulation	1	111	405	20985	0.00246914	0.8857	1
GO:0048522	positive regulation of cellular process	biological_process	biological regulation	1	111	338	20985	0.00295858	0.835884	1
GO:0048856	anatomical structure development	biological_process	developmental process	3	111	826	20985	0.00363196	0.817621	1
GO:0050789	regulation of biological process	biological_process	biological regulation	8	111	3888	20985	0.00205761	0.99981	1
GO:0050794	regulation of cellular process	biological_process	biological regulation	7	111	3528	20985	0.00198413	0.999727	1
GO:0051171	regulation of nitrogen compound metabolic process	biological_process	biological regulation	3	111	1975	20985	0.00151899	0.998679	1
GO:0051173	positive regulation of nitrogen compound metabolic process	biological_process	biological regulation	1	111	323	20985	0.00309597	0.822068	1
GO:0051179	localization	biological_process	localization	12	111	2750	20985	0.00436364	0.802471	1
GO:0051234	establishment of localization	biological_process	localization	12	111	2719	20985	0.00441339	0.789691	1
GO:0051246	regulation of protein metabolic process	biological_process	biological regulation	1	111	275	20985	0.00363636	0.769638	1
GO:0051252	regulation of RNA metabolic process	biological_process	biological regulation	2	111	1718	20985	0.00116414	0.999186	1
GO:0051276	chromosome organization	biological_process	cellular process	1	111	384	20985	0.00260417	0.871961	1
GO:0051536	iron-sulfur cluster binding	molecular_function	binding	1	194	297	35492	0.003367	0.80499	1
GO:0051540	metal cluster binding	molecular_function	binding	1	194	297	35492	0.003367	0.80499	1
GO:0051603	proteolysis involved in cellular protein catabolic process	biological_process	cellular process	1	111	452	20985	0.00221239	0.91138	1
GO:0051641	cellular localization	biological_process	cellular process	1	111	933	20985	0.00107181	0.993666	1
GO:0051649	establishment of localization in cell	biological_process	cellular process	1	111	882	20985	0.00113379	0.991596	1
GO:0051716	cellular response to stimulus	biological_process	cellular process	5	111	2005	20985	0.00249377	0.984505	1
GO:0060255	regulation of macromolecule metabolic process	biological_process	biological regulation	3	111	2196	20985	0.00136612	0.999554	1
GO:0065003	protein-containing complex assembly	biological_process	cellular process	1	111	478	20985	0.00209205	0.923037	1
GO:0065007	biological regulation	biological_process	biological regulation	9	111	4167	20985	0.00215983	0.999816	1
GO:0070013	intracellular organelle lumen	cellular_component	cellular anatomical entity	1	119	675	27509	0.00148148	0.948327	1
GO:0070647	protein modification by small protein conjugation or removal	biological_process	cellular process	1	111	506	20985	0.00197628	0.933894	1
GO:0070887	cellular response to chemical stimulus	biological_process	cellular process	2	111	769	20985	0.00260078	0.917732	1
GO:0071310	cellular response to organic substance	biological_process	cellular process	2	111	719	20985	0.00278164	0.8976	1
GO:0071495	cellular response to endogenous stimulus	biological_process	response to stimulus	2	111	694	20985	0.00288184	0.885912	1
GO:0080090	regulation of primary metabolic process	biological_process	biological regulation	3	111	1985	20985	0.00151133	0.998742	1
GO:0090304	nucleic acid metabolic process	biological_process	cellular process	6	111	2616	20985	0.00229358	0.995969	1
GO:0097159	organic cyclic compound binding	molecular_function	binding	53	194	15267	35492	0.00347154	0.999998	1
GO:0097367	carbohydrate derivative binding	molecular_function	binding	23	194	7255	35492	0.00317023	0.999425	1
GO:0097708	intracellular vesicle	cellular_component	cellular anatomical entity	1	119	404	27509	0.00247525	0.828714	1
GO:0098588	bounding membrane of organelle	cellular_component	cellular anatomical entity	2	119	759	27509	0.00263505	0.843871	1
GO:0098772	molecular function regulator	molecular_function	molecular function regulator	3	194	724	35492	0.00414365	0.7594	1
GO:0098796	membrane protein complex	cellular_component	protein-containing complex	1	119	886	27509	0.00112867	0.979845	1
GO:0106310	protein serine kinase activity	molecular_function	catalytic activity	1	194	359	35492	0.00278552	0.861613	1
GO:0140096	catalytic activity, acting on a protein	molecular_function	catalytic activity	19	194	5488	35492	0.0034621	0.992007	1
GO:0140097	catalytic activity, acting on DNA	molecular_function	catalytic activity	1	194	386	35492	0.00259067	0.880837	1
GO:0140098	catalytic activity, acting on RNA	molecular_function	catalytic activity	2	194	1016	35492	0.0019685	0.976262	1
GO:0140110	transcription regulator activity	molecular_function	transcription regulator activity	5	194	1508	35492	0.00331565	0.91861	1
GO:0140513	nuclear protein-containing complex	cellular_component	protein-containing complex	2	119	815	27509	0.00245399	0.871258	1
GO:0140535	intracellular protein-containing complex	cellular_component	protein-containing complex	1	119	599	27509	0.00166945	0.927597	1
GO:0140640	catalytic activity, acting on a nucleic acid	molecular_function	catalytic activity	4	194	1507	35492	0.00265428	0.96699	1
GO:1901137	carbohydrate derivative biosynthetic process	biological_process	metabolic process	3	111	745	20985	0.00402685	0.759122	1
GO:1901265	nucleoside phosphate binding	molecular_function	binding	24	194	7979	35492	0.0030079	0.999891	1
GO:1901360	organic cyclic compound metabolic process	biological_process	metabolic process	17	111	3916	20985	0.00434116	0.848934	1
GO:1901363	heterocyclic compound binding	molecular_function	binding	53	194	15265	35492	0.00347199	0.999998	1
GO:1901564	organonitrogen compound metabolic process	biological_process	metabolic process	22	111	4829	20985	0.00455581	0.818855	1
GO:1901566	organonitrogen compound biosynthetic process	biological_process	metabolic process	10	111	2694	20985	0.00371195	0.917442	1
GO:1902494	catalytic complex	cellular_component	protein-containing complex	3	119	975	27509	0.00307692	0.797937	1
GO:1903506	regulation of nucleic acid-templated transcription	biological_process	biological regulation	2	111	1656	20985	0.00120773	0.998877	1
GO:1990234	transferase complex	cellular_component	protein-containing complex	1	119	498	27509	0.00200803	0.886815	1
GO:1990904	ribonucleoprotein complex	cellular_component	protein-containing complex	2	119	680	27509	0.00294118	0.796361	1
GO:2001141	regulation of RNA biosynthetic process	biological_process	biological regulation	2	111	1656	20985	0.00120773	0.998877	1

## Sheet: G06GDown VS G06GUp
GO Term ID	GO Term	Level 1	Level 2	Term Candidate Gene Num	Total Candidate Gene Num	Term Gene Num	Total Gene Num	Rich Ratio	P value	Q value
GO:0000977	RNA polymerase II transcription regulatory region sequence-specific DNA binding	molecular_function	binding	20	412	137	35492	0.145985	1.86915e-16	1.76074e-13
GO:0000976	transcription cis-regulatory region binding	molecular_function	binding	21	412	190	35492	0.110526	1.01893e-14	2.42366e-12
GO:0001067	transcription regulatory region nucleic acid binding	molecular_function	binding	21	412	190	35492	0.110526	1.01893e-14	2.42366e-12
GO:0045944	positive regulation of transcription by RNA polymerase II	biological_process	biological regulation	19	250	145	20985	0.131034	1.02916e-14	2.42366e-12
GO:1990837	sequence-specific double-stranded DNA binding	molecular_function	binding	21	412	206	35492	0.101942	5.15311e-14	9.70847e-12
GO:0045893	positive regulation of transcription, DNA-templated	biological_process	biological regulation	21	250	211	20985	0.0995261	1.03197e-13	1.21515e-11
GO:1902680	positive regulation of RNA biosynthetic process	biological_process	biological regulation	21	250	211	20985	0.0995261	1.03197e-13	1.21515e-11
GO:1903508	positive regulation of nucleic acid-templated transcription	biological_process	biological regulation	21	250	211	20985	0.0995261	1.03197e-13	1.21515e-11
GO:0009891	positive regulation of biosynthetic process	biological_process	biological regulation	21	250	233	20985	0.0901288	7.26354e-13	6.22023e-11
GO:0010557	positive regulation of macromolecule biosynthetic process	biological_process	biological regulation	21	250	231	20985	0.0909091	6.13859e-13	6.22023e-11
GO:0031328	positive regulation of cellular biosynthetic process	biological_process	biological regulation	21	250	233	20985	0.0901288	7.26354e-13	6.22023e-11
GO:0051254	positive regulation of RNA metabolic process	biological_process	biological regulation	21	250	241	20985	0.0871369	1.40036e-12	1.09929e-10
GO:0045935	positive regulation of nucleobase-containing compound metabolic process	biological_process	biological regulation	21	250	246	20985	0.0853659	2.08355e-12	1.50977e-10
GO:0008289	lipid binding	molecular_function	binding	28	412	507	35492	0.0552268	1.39191e-11	9.36559e-10
GO:0016705	oxidoreductase activity, acting on paired donors, with incorporation or reduction of molecular oxygen	molecular_function	catalytic activity	34	412	795	35492	0.0427673	9.31084e-11	5.84721e-09
GO:0016102	diterpenoid biosynthetic process	biological_process	cellular process	12	250	77	20985	0.155844	1.16271e-10	6.84548e-09
GO:0010333	terpene synthase activity	molecular_function	catalytic activity	12	412	82	35492	0.146341	2.03452e-10	1.12281e-08
GO:0016101	diterpenoid metabolic process	biological_process	cellular process	12	250	81	20985	0.148148	2.14549e-10	1.12281e-08
GO:0031325	positive regulation of cellular metabolic process	biological_process	biological regulation	21	250	320	20985	0.065625	2.94314e-10	1.45918e-08
GO:0051173	positive regulation of nitrogen compound metabolic process	biological_process	biological regulation	21	250	323	20985	0.0650155	3.49091e-10	1.64422e-08
GO:0010604	positive regulation of macromolecule metabolic process	biological_process	biological regulation	21	250	325	20985	0.0646154	3.90743e-10	1.75276e-08
GO:0009893	positive regulation of metabolic process	biological_process	biological regulation	21	250	328	20985	0.0640244	4.61986e-10	1.97814e-08
GO:0016835	carbon-oxygen lyase activity	molecular_function	catalytic activity	21	412	339	35492	0.0619469	6.71936e-10	2.75201e-08
GO:0048522	positive regulation of cellular process	biological_process	biological regulation	21	250	338	20985	0.0621302	7.96711e-10	3.12709e-08
GO:0006357	regulation of transcription by RNA polymerase II	biological_process	biological regulation	20	250	315	20985	0.0634921	1.40831e-09	5.3065e-08
GO:0003690	double-stranded DNA binding	molecular_function	binding	21	412	362	35492	0.058011	2.17827e-09	7.89203e-08
GO:0016838	carbon-oxygen lyase activity, acting on phosphates	molecular_function	catalytic activity	12	412	105	35492	0.114286	3.77071e-09	1.31556e-07
GO:0004089	carbonate dehydratase activity	molecular_function	catalytic activity	7	412	22	35492	0.318182	3.96174e-09	1.33284e-07
GO:0048518	positive regulation of biological process	biological_process	biological regulation	21	250	376	20985	0.0558511	5.33608e-09	1.7333e-07
GO:0005506	iron ion binding	molecular_function	binding	32	412	842	35492	0.0380048	5.94896e-09	1.86797e-07
GO:0008610	lipid biosynthetic process	biological_process	metabolic process	32	250	843	20985	0.0379597	7.36845e-09	2.23906e-07
GO:0016491	oxidoreductase activity	molecular_function	catalytic activity	89	412	4249	35492	0.0209461	2.04163e-08	6.01004e-07
GO:0004497	monooxygenase activity	molecular_function	catalytic activity	29	412	776	35492	0.0373711	4.49765e-08	1.28387e-06
GO:0016114	terpenoid biosynthetic process	biological_process	cellular process	13	250	176	20985	0.0738636	2.02532e-07	5.61134e-06
GO:0003934	GTP cyclohydrolase I activity	molecular_function	catalytic activity	4	412	6	35492	0.666667	2.63551e-07	7.09329e-06
GO:0035998	7,8-dihydroneopterin 3'-triphosphate biosynthetic process	biological_process	cellular process	4	250	6	20985	0.666667	2.89523e-07	7.3711e-06
GO:0051066	dihydrobiopterin metabolic process	biological_process	cellular process	4	250	6	20985	0.666667	2.89523e-07	7.3711e-06
GO:0006721	terpenoid metabolic process	biological_process	cellular process	13	250	184	20985	0.0706522	3.38603e-07	8.3938e-06
GO:0006629	lipid metabolic process	biological_process	metabolic process	41	250	1485	20985	0.0276094	3.80837e-07	9.19867e-06
GO:0033293	monocarboxylic acid binding	molecular_function	binding	9	412	86	35492	0.104651	7.33265e-07	1.72684e-05
GO:0008299	isoprenoid biosynthetic process	biological_process	cellular process	14	250	235	20985	0.0595745	9.45796e-07	2.17302e-05
GO:0000981	DNA-binding transcription factor activity, RNA polymerase II-specific	molecular_function	transcription regulator activity	11	412	148	35492	0.0743243	1.39189e-06	3.12182e-05
GO:0046906	tetrapyrrole binding	molecular_function	binding	31	412	1022	35492	0.0303327	1.42602e-06	3.12398e-05
GO:0020037	heme binding	molecular_function	binding	29	412	920	35492	0.0315217	1.48244e-06	3.17376e-05
GO:0009627	systemic acquired resistance	biological_process	response to stimulus	6	250	32	20985	0.1875	1.88181e-06	3.93927e-05
GO:0045300	acyl-[acyl-carrier-protein] desaturase activity	molecular_function	catalytic activity	4	412	9	35492	0.444444	2.15337e-06	4.40972e-05
GO:0006720	isoprenoid metabolic process	biological_process	cellular process	14	250	253	20985	0.055336	2.2627e-06	4.53503e-05
GO:0006952	defense response	biological_process	response to stimulus	25	250	737	20985	0.0339213	2.79233e-06	5.47996e-05
GO:0043178	alcohol binding	molecular_function	binding	7	412	61	35492	0.114754	6.86474e-06	0.000131971
GO:0003824	catalytic activity	molecular_function	catalytic activity	283	412	20870	35492	0.0135601	1.97432e-05	0.000350907
GO:0009607	response to biotic stimulus	biological_process	response to stimulus	13	250	266	20985	0.0488722	1.97428e-05	0.000350907
GO:0043565	sequence-specific DNA binding	molecular_function	binding	22	412	682	35492	0.0322581	1.95538e-05	0.000350907
GO:0044255	cellular lipid metabolic process	biological_process	cellular process	28	250	985	20985	0.0284264	1.91932e-05	0.000350907
GO:0005576	extracellular region	cellular_component	cellular anatomical entity	26	290	992	27509	0.0262097	2.11694e-05	0.000369288
GO:0031406	carboxylic acid binding	molecular_function	binding	9	412	132	35492	0.0681818	2.53232e-05	0.000433717
GO:0016717	oxidoreductase activity, acting on paired donors, with oxidation of a pair of donors resulting in the reduction of molecular oxygen to two molecules of water	molecular_function	catalytic activity	5	412	31	35492	0.16129	2.72589e-05	0.000458533
GO:0009605	response to external stimulus	biological_process	response to stimulus	13	250	275	20985	0.0472727	2.7962e-05	0.000462108
GO:0004857	enzyme inhibitor activity	molecular_function	molecular function regulator	15	412	372	35492	0.0403226	3.54415e-05	0.000575619
GO:0006633	fatty acid biosynthetic process	biological_process	cellular process	11	250	217	20985	0.0506912	6.2071e-05	0.000991032
GO:0016788	hydrolase activity, acting on ester bonds	molecular_function	catalytic activity	37	412	1608	35492	0.02301	6.81913e-05	0.0010706
GO:0003933	GTP cyclohydrolase activity	molecular_function	catalytic activity	4	412	20	35492	0.2	7.48278e-05	0.00115554
GO:0004478	methionine adenosyltransferase activity	molecular_function	catalytic activity	3	412	9	35492	0.333333	0.000123839	0.00188156
GO:0000822	inositol hexakisphosphate binding	molecular_function	binding	2	412	2	35492	1	0.000134428	0.00189002
GO:0004760	serine-pyruvate transaminase activity	molecular_function	catalytic activity	2	412	2	35492	1	0.000134428	0.00189002
GO:0006556	S-adenosylmethionine biosynthetic process	biological_process	cellular process	3	250	9	20985	0.333333	0.000133085	0.00189002
GO:0008453	alanine-glyoxylate transaminase activity	molecular_function	catalytic activity	2	412	2	35492	1	0.000134428	0.00189002
GO:0008974	phosphoribulokinase activity	molecular_function	catalytic activity	2	412	2	35492	1	0.000134428	0.00189002
GO:0009965	leaf morphogenesis	biological_process	multicellular organismal process	2	250	2	20985	1	0.000141365	0.00190237
GO:0010338	leaf formation	biological_process	multicellular organismal process	2	250	2	20985	1	0.000141365	0.00190237
GO:0019265	glycine biosynthetic process, by transamination of glyoxylate	biological_process	cellular process	2	250	2	20985	1	0.000141365	0.00190237
GO:0003700	DNA-binding transcription factor activity	molecular_function	transcription regulator activity	32	412	1361	35492	0.0235121	0.000144803	0.00192118
GO:0006631	fatty acid metabolic process	biological_process	cellular process	11	250	244	20985	0.045082	0.000175291	0.00226198
GO:0046654	tetrahydrofolate biosynthetic process	biological_process	cellular process	4	250	24	20985	0.166667	0.000173209	0.00226198
GO:0071554	cell wall organization or biogenesis	biological_process	cellular process	18	250	578	20985	0.0311419	0.000210292	0.00267696
GO:0009536	plastid	cellular_component	cellular anatomical entity	27	290	1209	27509	0.0223325	0.000214176	0.00269005
GO:0009396	folic acid-containing compound biosynthetic process	biological_process	cellular process	4	250	26	20985	0.153846	0.000239176	0.00296452
GO:0006869	lipid transport	biological_process	localization	9	250	174	20985	0.0517241	0.000248455	0.00303953
GO:0016829	lyase activity	molecular_function	catalytic activity	23	412	873	35492	0.0263459	0.000263208	0.00317875
GO:0009853	photorespiration	biological_process	cellular process	4	250	28	20985	0.142857	0.0003215	0.00383359
GO:0009579	thylakoid	cellular_component	cellular anatomical entity	14	290	452	27509	0.0309735	0.000349237	0.00411226
GO:0072330	monocarboxylic acid biosynthetic process	biological_process	cellular process	11	250	266	20985	0.0413534	0.000367542	0.00427438
GO:0005504	fatty acid binding	molecular_function	binding	4	412	31	35492	0.129032	0.00043934	0.00498167
GO:0010427	abscisic acid binding	molecular_function	binding	5	412	55	35492	0.0909091	0.000444225	0.00498167
GO:0010876	lipid localization	biological_process	localization	9	250	188	20985	0.0478723	0.000438839	0.00498167
GO:0016836	hydro-lyase activity	molecular_function	catalytic activity	8	412	155	35492	0.0516129	0.000481072	0.00529247
GO:0019840	isoprenoid binding	molecular_function	binding	5	412	56	35492	0.0892857	0.000483177	0.00529247
GO:0032787	monocarboxylic acid metabolic process	biological_process	cellular process	15	250	465	20985	0.0322581	0.000491684	0.00532375
GO:0042562	hormone binding	molecular_function	binding	5	412	57	35492	0.0877193	0.000524643	0.00561607
GO:0071669	plant-type cell wall organization or biogenesis	biological_process	cellular process	7	250	118	20985	0.059322	0.000537457	0.00568859
GO:0000287	magnesium ion binding	molecular_function	binding	12	412	331	35492	0.0362538	0.000548775	0.00571203
GO:0046500	S-adenosylmethionine metabolic process	biological_process	cellular process	3	250	14	20985	0.214286	0.000551799	0.00571203
GO:0005975	carbohydrate metabolic process	biological_process	metabolic process	43	250	2167	20985	0.0198431	0.000571608	0.00585277
GO:0009664	plant-type cell wall organization	biological_process	cellular process	6	250	91	20985	0.0659341	0.000770991	0.0078094
GO:0019238	cyclohydrolase activity	molecular_function	catalytic activity	4	412	36	35492	0.111111	0.000785742	0.00787414
GO:0140110	transcription regulator activity	molecular_function	transcription regulator activity	32	412	1508	35492	0.0212202	0.000841904	0.00834814
GO:0000978	RNA polymerase II cis-regulatory region sequence-specific DNA binding	molecular_function	binding	4	412	37	35492	0.108108	0.000872979	0.00839128
GO:0009534	chloroplast thylakoid	cellular_component	cellular anatomical entity	9	290	233	27509	0.0386266	0.00086987	0.00839128
GO:0031976	plastid thylakoid	cellular_component	cellular anatomical entity	9	290	233	27509	0.0386266	0.00086987	0.00839128
GO:0042559	pteridine-containing compound biosynthetic process	biological_process	cellular process	4	250	37	20985	0.108108	0.000953546	0.00907314
GO:0046983	protein dimerization activity	molecular_function	binding	28	412	1268	35492	0.022082	0.00098023	0.00923377
GO:0009507	chloroplast	cellular_component	cellular anatomical entity	23	290	1070	27509	0.0214953	0.00105079	0.0097754
GO:0042651	thylakoid membrane	cellular_component	cellular anatomical entity	10	290	289	27509	0.0346021	0.00105848	0.0097754
GO:0042546	cell wall biogenesis	biological_process	cellular process	7	250	134	20985	0.0522388	0.00113988	0.0104249
GO:0009959	negative gravitropism	biological_process	response to stimulus	3	250	18	20985	0.166667	0.00119419	0.0108166
GO:0071555	cell wall organization	biological_process	cellular process	15	250	513	20985	0.0292398	0.0013251	0.011888
GO:0045229	external encapsulating structure organization	biological_process	cellular process	15	250	518	20985	0.0289575	0.00145728	0.0129505
GO:0004553	hydrolase activity, hydrolyzing O-glycosyl compounds	molecular_function	catalytic activity	22	412	932	35492	0.0236052	0.00148143	0.0130421
GO:0098542	defense response to other organism	biological_process	response to stimulus	8	250	182	20985	0.043956	0.00156662	0.0136644
GO:0043207	response to external biotic stimulus	biological_process	response to stimulus	8	250	184	20985	0.0434783	0.00167843	0.014159
GO:0051707	response to other organism	biological_process	response to stimulus	8	250	184	20985	0.0434783	0.00167843	0.014159
GO:0080019	fatty-acyl-CoA reductase (alcohol-forming) activity	molecular_function	catalytic activity	4	412	44	35492	0.0909091	0.00168345	0.014159
GO:0102965	alcohol-forming fatty acyl-CoA reductase activity	molecular_function	catalytic activity	4	412	44	35492	0.0909091	0.00168345	0.014159
GO:0031407	oxylipin metabolic process	biological_process	cellular process	4	250	44	20985	0.0909091	0.00183645	0.0151749
GO:0031408	oxylipin biosynthetic process	biological_process	cellular process	4	250	44	20985	0.0909091	0.00183645	0.0151749
GO:0005976	polysaccharide metabolic process	biological_process	metabolic process	18	250	702	20985	0.025641	0.00197157	0.0160105
GO:0015114	phosphate ion transmembrane transporter activity	molecular_function	transporter activity	2	412	6	35492	0.333333	0.0019551	0.0160105
GO:0004864	protein phosphatase inhibitor activity	molecular_function	molecular function regulator	5	412	77	35492	0.0649351	0.00204957	0.0162243
GO:0015979	photosynthesis	biological_process	cellular process	12	250	378	20985	0.031746	0.00202466	0.0162243
GO:0019212	phosphatase inhibitor activity	molecular_function	molecular function regulator	5	412	77	35492	0.0649351	0.00204957	0.0162243
GO:0048046	apoplast	cellular_component	cellular anatomical entity	9	290	267	27509	0.0337079	0.00222245	0.0174462
GO:0042398	cellular modified amino acid biosynthetic process	biological_process	cellular process	4	250	47	20985	0.0851064	0.00234669	0.0181195
GO:0044419	biological process involved in interspecies interaction between organisms	biological_process	biological process involved in interspecies interaction between organisms	8	250	194	20985	0.0412371	0.00233566	0.0181195
GO:0009535	chloroplast thylakoid membrane	cellular_component	cellular anatomical entity	8	290	223	27509	0.0358744	0.00263763	0.0200375
GO:0055035	plastid thylakoid membrane	cellular_component	cellular anatomical entity	8	290	223	27509	0.0358744	0.00263763	0.0200375
GO:0044036	cell wall macromolecule metabolic process	biological_process	cellular process	6	250	116	20985	0.0517241	0.00268406	0.0202271
GO:0006950	response to stress	biological_process	response to stimulus	33	250	1668	20985	0.0197842	0.00277426	0.0207409
GO:0004867	serine-type endopeptidase inhibitor activity	molecular_function	molecular function regulator	3	412	25	35492	0.12	0.00295426	0.0218581
GO:0005960	glycine cleavage complex	cellular_component	protein-containing complex	2	290	8	27509	0.25	0.00297377	0.0218581
GO:0016798	hydrolase activity, acting on glycosyl bonds	molecular_function	catalytic activity	23	412	1050	35492	0.0219048	0.0029933	0.0218581
GO:0000987	cis-regulatory region sequence-specific DNA binding	molecular_function	binding	4	412	53	35492	0.0754717	0.00334625	0.0242474
GO:0009532	plastid stroma	cellular_component	cellular anatomical entity	5	290	97	27509	0.0515464	0.00368198	0.0262759
GO:0009570	chloroplast stroma	cellular_component	cellular anatomical entity	5	290	97	27509	0.0515464	0.00368198	0.0262759
GO:0019464	glycine decarboxylation via glycine cleavage system	biological_process	cellular process	2	250	8	20985	0.25	0.00377517	0.0267384
GO:0008061	chitin binding	molecular_function	binding	4	412	55	35492	0.0727273	0.00382738	0.0269059
GO:0006073	cellular glucan metabolic process	biological_process	cellular process	11	250	366	20985	0.0300546	0.00463635	0.0321135
GO:0044042	glucan metabolic process	biological_process	metabolic process	11	250	366	20985	0.0300546	0.00463635	0.0321135
GO:0009360	DNA polymerase III complex	cellular_component	protein-containing complex	2	290	10	27509	0.2	0.00471315	0.0323393
GO:0015977	carbon fixation	biological_process	metabolic process	4	250	57	20985	0.0701754	0.00473761	0.0323393
GO:0009629	response to gravity	biological_process	response to stimulus	3	250	29	20985	0.103448	0.0048559	0.0326733
GO:0009630	gravitropism	biological_process	response to stimulus	3	250	29	20985	0.103448	0.0048559	0.0326733
GO:0042170	plastid membrane	cellular_component	cellular anatomical entity	10	290	360	27509	0.0277778	0.00514689	0.0343856
GO:0034357	photosynthetic membrane	cellular_component	cellular anatomical entity	10	290	361	27509	0.0277008	0.00524571	0.034799
GO:0009854	oxidative photosynthetic carbon pathway	biological_process	cellular process	2	250	10	20985	0.2	0.0059726	0.0390707
GO:0015976	carbon utilization	biological_process	carbon utilization	2	250	10	20985	0.2	0.0059726	0.0390707
GO:0004144	diacylglycerol O-acyltransferase activity	molecular_function	catalytic activity	3	412	33	35492	0.0909091	0.0065445	0.0425167
GO:0044264	cellular polysaccharide metabolic process	biological_process	cellular process	11	250	385	20985	0.0285714	0.00670473	0.0432593
GO:0009738	abscisic acid-activated signaling pathway	biological_process	biological regulation	5	250	100	20985	0.05	0.00693565	0.0444448
GO:0005618	cell wall	cellular_component	cellular anatomical entity	13	290	565	27509	0.0230088	0.00736479	0.0468759
GO:0005777	peroxisome	cellular_component	cellular anatomical entity	5	290	116	27509	0.0431034	0.00780296	0.0482534
GO:0009526	plastid envelope	cellular_component	cellular anatomical entity	10	290	383	27509	0.0261097	0.00782132	0.0482534
GO:0042579	microbody	cellular_component	cellular anatomical entity	5	290	116	27509	0.0431034	0.00780296	0.0482534
GO:0071215	cellular response to abscisic acid stimulus	biological_process	cellular process	5	250	103	20985	0.0485437	0.00783733	0.0482534
GO:0097306	cellular response to alcohol	biological_process	cellular process	5	250	103	20985	0.0485437	0.00783733	0.0482534
GO:0030243	cellulose metabolic process	biological_process	cellular process	6	250	145	20985	0.0413793	0.00792006	0.0484461
GO:0019432	triglyceride biosynthetic process	biological_process	cellular process	3	250	35	20985	0.0857143	0.00825433	0.0492125
GO:0030312	external encapsulating structure	cellular_component	cellular anatomical entity	13	290	573	27509	0.0226876	0.00823024	0.0492125
GO:0046460	neutral lipid biosynthetic process	biological_process	cellular process	3	250	35	20985	0.0857143	0.00825433	0.0492125
GO:0046463	acylglycerol biosynthetic process	biological_process	cellular process	3	250	35	20985	0.0857143	0.00825433	0.0492125
GO:0016762	xyloglucan:xyloglucosyl transferase activity	molecular_function	catalytic activity	4	412	69	35492	0.057971	0.00854904	0.0503325
GO:0016814	hydrolase activity, acting on carbon-nitrogen (but not peptide) bonds, in cyclic amidines	molecular_function	catalytic activity	4	412	69	35492	0.057971	0.00854904	0.0503325
GO:0016036	cellular response to phosphate starvation	biological_process	cellular process	2	250	12	20985	0.166667	0.00862343	0.0504551
GO:0006638	neutral lipid metabolic process	biological_process	cellular process	3	250	36	20985	0.0833333	0.00892669	0.051274
GO:0006639	acylglycerol metabolic process	biological_process	cellular process	3	250	36	20985	0.0833333	0.00892669	0.051274
GO:0006641	triglyceride metabolic process	biological_process	cellular process	3	250	36	20985	0.0833333	0.00892669	0.051274
GO:0006544	glycine metabolic process	biological_process	cellular process	4	250	69	20985	0.057971	0.00928328	0.0526798
GO:0010411	xyloglucan metabolic process	biological_process	cellular process	4	250	69	20985	0.057971	0.00928328	0.0526798
GO:0019253	reductive pentose-phosphate cycle	biological_process	cellular process	2	250	13	20985	0.153846	0.0101118	0.0557036
GO:0019685	photosynthesis, dark reaction	biological_process	cellular process	2	250	13	20985	0.153846	0.0101118	0.0557036
GO:0043177	organic acid binding	molecular_function	binding	5	412	112	35492	0.0446429	0.0100272	0.0557036
GO:0060320	rejection of self pollen	biological_process	cellular process	2	250	13	20985	0.153846	0.0101118	0.0557036
GO:1905392	plant organ morphogenesis	biological_process	multicellular organismal process	2	250	13	20985	0.153846	0.0101118	0.0557036
GO:0016759	cellulose synthase activity	molecular_function	catalytic activity	4	412	73	35492	0.0547945	0.0103829	0.056536
GO:0016760	cellulose synthase (UDP-forming) activity	molecular_function	catalytic activity	4	412	73	35492	0.0547945	0.0103829	0.056536
GO:0030234	enzyme regulator activity	molecular_function	molecular function regulator	15	412	657	35492	0.0228311	0.010594	0.0573537
GO:0004866	endopeptidase inhibitor activity	molecular_function	molecular function regulator	5	412	116	35492	0.0431034	0.0115501	0.0607834
GO:0019888	protein phosphatase regulator activity	molecular_function	molecular function regulator	5	412	116	35492	0.0431034	0.0115501	0.0607834
GO:0030414	peptidase inhibitor activity	molecular_function	molecular function regulator	5	412	116	35492	0.0431034	0.0115501	0.0607834
GO:0046527	glucosyltransferase activity	molecular_function	catalytic activity	8	412	260	35492	0.0307692	0.0114797	0.0607834
GO:0061135	endopeptidase regulator activity	molecular_function	molecular function regulator	5	412	116	35492	0.0431034	0.0115501	0.0607834
GO:0019208	phosphatase regulator activity	molecular_function	molecular function regulator	5	412	118	35492	0.0423729	0.0123675	0.0643658
GO:0046653	tetrahydrofolate metabolic process	biological_process	cellular process	4	250	75	20985	0.0533333	0.0123526	0.0643658
GO:0009606	tropism	biological_process	response to stimulus	3	250	41	20985	0.0731707	0.012761	0.0660485
GO:0030026	cellular manganese ion homeostasis	biological_process	biological regulation	2	250	15	20985	0.133333	0.0134007	0.068606
GO:0055071	manganese ion homeostasis	biological_process	biological regulation	2	250	15	20985	0.133333	0.0134007	0.068606
GO:0006760	folic acid-containing compound metabolic process	biological_process	cellular process	4	250	77	20985	0.0519481	0.0135035	0.0687585
GO:0006355	regulation of transcription, DNA-templated	biological_process	biological regulation	30	250	1656	20985	0.0181159	0.0141639	0.0705948
GO:0061134	peptidase regulator activity	molecular_function	molecular function regulator	5	412	122	35492	0.0409836	0.0141181	0.0705948
GO:1903506	regulation of nucleic acid-templated transcription	biological_process	biological regulation	30	250	1656	20985	0.0181159	0.0141639	0.0705948
GO:2001141	regulation of RNA biosynthetic process	biological_process	biological regulation	30	250	1656	20985	0.0181159	0.0141639	0.0705948
GO:0004332	fructose-bisphosphate aldolase activity	molecular_function	catalytic activity	2	412	16	35492	0.125	0.0144863	0.0714453
GO:0046556	alpha-L-arabinofuranosidase activity	molecular_function	catalytic activity	2	412	16	35492	0.125	0.0144863	0.0714453
GO:0019566	arabinose metabolic process	biological_process	metabolic process	2	250	16	20985	0.125	0.015196	0.0737866
GO:0046373	L-arabinose metabolic process	biological_process	metabolic process	2	250	16	20985	0.125	0.015196	0.0737866
GO:1905393	plant organ formation	biological_process	developmental process	2	250	16	20985	0.125	0.015196	0.0737866
GO:0016052	carbohydrate catabolic process	biological_process	metabolic process	12	250	493	20985	0.0243408	0.0155872	0.0752983
GO:0000272	polysaccharide catabolic process	biological_process	metabolic process	9	250	324	20985	0.0277778	0.0160441	0.0771099
GO:0048366	leaf development	biological_process	multicellular organismal process	2	250	17	20985	0.117647	0.0170882	0.0817113
GO:0051213	dioxygenase activity	molecular_function	catalytic activity	8	412	282	35492	0.0283688	0.0178724	0.0850293
GO:0005544	calcium-dependent phospholipid binding	molecular_function	binding	3	412	48	35492	0.0625	0.0182648	0.0864596
GO:0009639	response to red or far red light	biological_process	response to stimulus	3	250	47	20985	0.0638298	0.0184281	0.0867964
GO:0009657	plastid organization	biological_process	cellular process	3	250	48	20985	0.0625	0.0194876	0.0913298
GO:0046872	metal ion binding	molecular_function	binding	109	412	7838	35492	0.0139066	0.019738	0.0920457
GO:0005384	manganese ion transmembrane transporter activity	molecular_function	transporter activity	2	412	19	35492	0.105263	0.0201764	0.0936263
GO:0010410	hemicellulose metabolic process	biological_process	cellular process	4	250	88	20985	0.0454545	0.0210437	0.0966985
GO:0042558	pteridine-containing compound metabolic process	biological_process	cellular process	4	250	88	20985	0.0454545	0.0210437	0.0966985
GO:0008171	O-methyltransferase activity	molecular_function	catalytic activity	5	412	136	35492	0.0367647	0.0215339	0.0984707
GO:0010383	cell wall polysaccharide metabolic process	biological_process	cellular process	4	250	89	20985	0.0449438	0.0218342	0.0993612
GO:0043169	cation binding	molecular_function	binding	109	412	7870	35492	0.0138501	0.0220128	0.0996926
GO:0016832	aldehyde-lyase activity	molecular_function	catalytic activity	2	412	20	35492	0.1	0.0222484	0.10011
GO:0051252	regulation of RNA metabolic process	biological_process	biological regulation	30	250	1718	20985	0.0174622	0.0223175	0.10011
GO:0016411	acylglycerol O-acyltransferase activity	molecular_function	catalytic activity	3	412	52	35492	0.0576923	0.0225628	0.100731
GO:0033788	leucoanthocyanidin reductase activity	molecular_function	catalytic activity	1	412	2	35492	0.5	0.0230821	0.101604
GO:0047746	chlorophyllase activity	molecular_function	catalytic activity	1	412	2	35492	0.5	0.0230821	0.101604
GO:0102293	pheophytinase b activity	molecular_function	catalytic activity	1	412	2	35492	0.5	0.0230821	0.101604
GO:0098772	molecular function regulator	molecular_function	molecular function regulator	15	412	724	35492	0.0207182	0.0232108	0.101696
GO:0010258	NADH dehydrogenase complex (plastoquinone) assembly	biological_process	cellular process	1	250	2	20985	0.5	0.0236852	0.102346
GO:0010275	NAD(P)H dehydrogenase complex assembly	biological_process	cellular process	1	250	2	20985	0.5	0.0236852	0.102346
GO:0045037	protein import into chloroplast stroma	biological_process	cellular process	1	250	2	20985	0.5	0.0236852	0.102346
GO:0009832	plant-type cell wall biogenesis	biological_process	cellular process	3	250	52	20985	0.0576923	0.0240558	0.103473
GO:0051273	beta-glucan metabolic process	biological_process	cellular process	6	250	187	20985	0.0320856	0.0248421	0.106369
GO:0019219	regulation of nucleobase-containing compound metabolic process	biological_process	biological regulation	30	250	1737	20985	0.0172712	0.0254484	0.108472
GO:0044262	cellular carbohydrate metabolic process	biological_process	cellular process	13	250	597	20985	0.0217755	0.0272967	0.115827
GO:0009267	cellular response to starvation	biological_process	cellular process	2	250	22	20985	0.0909091	0.0279176	0.116881
GO:0030244	cellulose biosynthetic process	biological_process	cellular process	4	250	96	20985	0.0416667	0.0278741	0.116881
GO:0042594	response to starvation	biological_process	response to stimulus	2	250	22	20985	0.0909091	0.0279176	0.116881
GO:0016679	oxidoreductase activity, acting on diphenols and related substances as donors	molecular_function	catalytic activity	4	412	99	35492	0.040404	0.0284624	0.117305
GO:0102336	3-oxo-arachidoyl-CoA synthase activity	molecular_function	catalytic activity	3	412	57	35492	0.0526316	0.0286413	0.117305
GO:0102337	3-oxo-cerotoyl-CoA synthase activity	molecular_function	catalytic activity	3	412	57	35492	0.0526316	0.0286413	0.117305
GO:0102338	3-oxo-lignoceronyl-CoA synthase activity	molecular_function	catalytic activity	3	412	57	35492	0.0526316	0.0286413	0.117305
GO:0102756	very-long-chain 3-ketoacyl-CoA synthase activity	molecular_function	catalytic activity	3	412	57	35492	0.0526316	0.0286413	0.117305
GO:0009737	response to abscisic acid	biological_process	response to stimulus	5	250	145	20985	0.0344828	0.0299841	0.121619
GO:0031667	response to nutrient levels	biological_process	response to stimulus	2	250	23	20985	0.0869565	0.0303401	0.121619
GO:0031669	cellular response to nutrient levels	biological_process	cellular process	2	250	23	20985	0.0869565	0.0303401	0.121619
GO:0046394	carboxylic acid biosynthetic process	biological_process	cellular process	16	250	799	20985	0.020025	0.0303356	0.121619
GO:0097305	response to alcohol	biological_process	response to stimulus	5	250	145	20985	0.0344828	0.0299841	0.121619
GO:0055076	transition metal ion homeostasis	biological_process	biological regulation	3	250	57	20985	0.0526316	0.0305087	0.121776
GO:0006546	glycine catabolic process	biological_process	cellular process	2	250	24	20985	0.0833333	0.0328429	0.13054
GO:0016053	organic acid biosynthetic process	biological_process	cellular process	16	250	809	20985	0.0197775	0.0334257	0.132298
GO:0043094	cellular metabolic compound salvage	biological_process	cellular process	4	250	102	20985	0.0392157	0.0337692	0.133099
GO:0030604	1-deoxy-D-xylulose-5-phosphate reductoisomerase activity	molecular_function	catalytic activity	1	412	3	35492	0.333333	0.034423	0.13455
GO:0043743	LPPG:FO 2-phospho-L-lactate transferase activity	molecular_function	catalytic activity	1	412	3	35492	0.333333	0.034423	0.13455
GO:0009635	response to herbicide	biological_process	response to stimulus	1	250	3	20985	0.333333	0.0353174	0.136909
GO:0045038	protein import into chloroplast thylakoid membrane	biological_process	cellular process	1	250	3	20985	0.333333	0.0353174	0.136909
GO:0050660	flavin adenine dinucleotide binding	molecular_function	binding	8	412	324	35492	0.0246914	0.036518	0.140983
GO:0006575	cellular modified amino acid metabolic process	biological_process	cellular process	8	250	317	20985	0.0252366	0.0367664	0.141363
GO:0009416	response to light stimulus	biological_process	response to stimulus	4	250	105	20985	0.0380952	0.0369687	0.141563
GO:0042575	DNA polymerase complex	cellular_component	protein-containing complex	2	290	29	27509	0.0689655	0.0372973	0.142038
GO:0071396	cellular response to lipid	biological_process	cellular process	5	250	154	20985	0.0324675	0.0373943	0.142038
GO:0016747	acyltransferase activity, transferring groups other than amino-acyl groups	molecular_function	catalytic activity	15	412	772	35492	0.0194301	0.0375857	0.142192
GO:0006022	aminoglycan metabolic process	biological_process	metabolic process	2	250	27	20985	0.0740741	0.0408098	0.149003
GO:0006026	aminoglycan catabolic process	biological_process	metabolic process	2	250	27	20985	0.0740741	0.0408098	0.149003
GO:0006030	chitin metabolic process	biological_process	metabolic process	2	250	27	20985	0.0740741	0.0408098	0.149003
GO:0006032	chitin catabolic process	biological_process	metabolic process	2	250	27	20985	0.0740741	0.0408098	0.149003
GO:0016998	cell wall macromolecule catabolic process	biological_process	cellular process	2	250	27	20985	0.0740741	0.0408098	0.149003
GO:0046348	amino sugar catabolic process	biological_process	metabolic process	2	250	27	20985	0.0740741	0.0408098	0.149003
GO:0048646	anatomical structure formation involved in morphogenesis	biological_process	developmental process	2	250	27	20985	0.0740741	0.0408098	0.149003
GO:0048827	phyllome development	biological_process	multicellular organismal process	2	250	27	20985	0.0740741	0.0408098	0.149003
GO:1901072	glucosamine-containing compound catabolic process	biological_process	metabolic process	2	250	27	20985	0.0740741	0.0408098	0.149003
GO:0009314	response to radiation	biological_process	response to stimulus	4	250	111	20985	0.036036	0.0438741	0.159573
GO:0010556	regulation of macromolecule biosynthetic process	biological_process	biological regulation	30	250	1823	20985	0.0164564	0.0441144	0.15983
GO:0009496	plastoquinol--plastocyanin reductase activity	molecular_function	transporter activity	1	412	4	35492	0.25	0.0456326	0.164068
GO:0052880	oxidoreductase activity, acting on diphenols and related substances as donors, with copper protein as acceptor	molecular_function	catalytic activity	1	412	4	35492	0.25	0.0456326	0.164068
GO:0071944	cell periphery	cellular_component	cellular anatomical entity	26	290	1737	27509	0.0149683	0.0458543	0.164239
GO:0009071	serine family amino acid catabolic process	biological_process	cellular process	2	250	29	20985	0.0689655	0.046482	0.16523
GO:1901071	glucosamine-containing compound metabolic process	biological_process	metabolic process	2	250	29	20985	0.0689655	0.046482	0.16523
GO:0033356	UDP-L-arabinose metabolic process	biological_process	cellular process	1	250	4	20985	0.25	0.0468116	0.165776
GO:0009706	chloroplast inner membrane	cellular_component	cellular anatomical entity	2	290	33	27509	0.0606061	0.0471976	0.166517
GO:0009889	regulation of biosynthetic process	biological_process	biological regulation	30	250	1836	20985	0.0163399	0.0476536	0.166876
GO:0031326	regulation of cellular biosynthetic process	biological_process	biological regulation	30	250	1836	20985	0.0163399	0.0476536	0.166876
GO:0009636	response to toxic substance	biological_process	response to stimulus	2	250	30	20985	0.0666667	0.0494201	0.172421
GO:0005802	trans-Golgi network	cellular_component	cellular anatomical entity	2	290	34	27509	0.0588235	0.0498069	0.172593
GO:0038023	signaling receptor activity	molecular_function	molecular transducer activity	5	412	171	35492	0.0292398	0.0498359	0.172593
GO:0045735	nutrient reservoir activity	molecular_function	nutrient reservoir activity	2	412	31	35492	0.0645161	0.0501056	0.172892
GO:0016614	oxidoreductase activity, acting on CH-OH group of donors	molecular_function	catalytic activity	10	412	472	35492	0.0211864	0.0504573	0.17347
GO:0016746	acyltransferase activity	molecular_function	catalytic activity	17	412	946	35492	0.0179704	0.0517535	0.177139
GO:0060089	molecular transducer activity	molecular_function	molecular transducer activity	5	412	173	35492	0.0289017	0.0519005	0.177139
GO:0004568	chitinase activity	molecular_function	catalytic activity	2	412	32	35492	0.0625	0.053046	0.180395
GO:0016620	oxidoreductase activity, acting on the aldehyde or oxo group of donors, NAD or NADP as acceptor	molecular_function	catalytic activity	5	412	175	35492	0.0285714	0.0540145	0.18292
GO:0046914	transition metal ion binding	molecular_function	binding	48	412	3268	35492	0.0146879	0.0541769	0.18292
GO:0009528	plastid inner membrane	cellular_component	cellular anatomical entity	2	290	36	27509	0.0555556	0.0551767	0.18341
GO:0010215	cellulose microfibril organization	biological_process	cellular process	2	250	32	20985	0.0625	0.0554904	0.18341
GO:0030198	extracellular matrix organization	biological_process	cellular process	2	250	32	20985	0.0625	0.0554904	0.18341
GO:0043062	extracellular structure organization	biological_process	cellular process	2	250	32	20985	0.0625	0.0554904	0.18341
GO:0070726	cell wall assembly	biological_process	cellular process	2	250	32	20985	0.0625	0.0554904	0.18341
GO:0071668	plant-type cell wall assembly	biological_process	cellular process	2	250	32	20985	0.0625	0.0554904	0.18341
GO:0009991	response to extracellular stimulus	biological_process	response to stimulus	2	250	33	20985	0.0606061	0.0586187	0.19041
GO:0016702	oxidoreductase activity, acting on single donors with incorporation of molecular oxygen, incorporation of two atoms of oxygen	molecular_function	catalytic activity	4	412	125	35492	0.032	0.0582415	0.19041
GO:0019752	carboxylic acid metabolic process	biological_process	cellular process	24	250	1435	20985	0.0167247	0.0584714	0.19041
GO:0031668	cellular response to extracellular stimulus	biological_process	cellular process	2	250	33	20985	0.0606061	0.0586187	0.19041
GO:0071496	cellular response to external stimulus	biological_process	response to stimulus	2	250	33	20985	0.0606061	0.0586187	0.19041
GO:0016701	oxidoreductase activity, acting on single donors with incorporation of molecular oxygen	molecular_function	catalytic activity	5	412	180	35492	0.0277778	0.0595151	0.192657
GO:0055065	metal ion homeostasis	biological_process	biological regulation	3	250	75	20985	0.04	0.0603783	0.194782
GO:0009523	photosystem II	cellular_component	protein-containing complex	4	290	140	27509	0.0285714	0.0611853	0.196033
GO:0010598	NAD(P)H dehydrogenase complex (plastoquinone)	cellular_component	protein-containing complex	1	290	6	27509	0.166667	0.0616137	0.196033
GO:0015740	C4-dicarboxylate transport	biological_process	localization	2	250	34	20985	0.0588235	0.0618065	0.196033
GO:0015743	malate transport	biological_process	localization	2	250	34	20985	0.0588235	0.0618065	0.196033
GO:0043436	oxoacid metabolic process	biological_process	cellular process	24	250	1443	20985	0.016632	0.0614914	0.196033
GO:1901701	cellular response to oxygen-containing compound	biological_process	cellular process	5	250	179	20985	0.027933	0.0634367	0.200528
GO:0006040	amino sugar metabolic process	biological_process	metabolic process	2	250	35	20985	0.0571429	0.0650521	0.204947
GO:0016160	amylase activity	molecular_function	catalytic activity	2	412	36	35492	0.0555556	0.0653873	0.205316
GO:0004401	histidinol-phosphatase activity	molecular_function	catalytic activity	1	412	6	35492	0.166667	0.0676639	0.209631
GO:0009058	biosynthetic process	biological_process	metabolic process	72	250	5147	20985	0.0139887	0.0678741	0.209631
GO:0016719	carotene 7,8-desaturase activity	molecular_function	catalytic activity	1	412	6	35492	0.166667	0.0676639	0.209631
GO:0052886	9,9'-dicis-carotene:quinone oxidoreductase activity	molecular_function	catalytic activity	1	412	6	35492	0.166667	0.0676639	0.209631
GO:0052887	7,9,9'-tricis-neurosporene:quinone oxidoreductase activity	molecular_function	catalytic activity	1	412	6	35492	0.166667	0.0676639	0.209631
GO:0006835	dicarboxylic acid transport	biological_process	localization	2	250	36	20985	0.0555556	0.0683536	0.210422
GO:0006082	organic acid metabolic process	biological_process	cellular process	24	250	1465	20985	0.0163823	0.0703631	0.215902
GO:0005775	vacuolar lumen	cellular_component	cellular anatomical entity	1	290	7	27509	0.142857	0.0715083	0.218704
GO:0098791	Golgi apparatus subcompartment	cellular_component	cellular anatomical entity	2	290	43	27509	0.0465116	0.0754224	0.229929
GO:0016682	oxidoreductase activity, acting on diphenols and related substances as donors, oxygen as acceptor	molecular_function	catalytic activity	3	412	85	35492	0.0352941	0.0765711	0.232677
GO:0004034	aldose 1-epimerase activity	molecular_function	catalytic activity	1	412	7	35492	0.142857	0.0784885	0.236975
GO:0070402	NADPH binding	molecular_function	binding	1	412	7	35492	0.142857	0.0784885	0.236975
GO:0008483	transaminase activity	molecular_function	catalytic activity	4	412	140	35492	0.0285714	0.0808008	0.238603
GO:0009785	blue light signaling pathway	biological_process	biological regulation	1	250	7	20985	0.142857	0.080482	0.238603
GO:0015996	chlorophyll catabolic process	biological_process	cellular process	1	250	7	20985	0.142857	0.080482	0.238603
GO:0016769	transferase activity, transferring nitrogenous groups	molecular_function	catalytic activity	4	412	140	35492	0.0285714	0.0808008	0.238603
GO:0030522	intracellular receptor signaling pathway	biological_process	biological regulation	1	250	7	20985	0.142857	0.080482	0.238603
GO:0046149	pigment catabolic process	biological_process	metabolic process	1	250	7	20985	0.142857	0.080482	0.238603
GO:0071483	cellular response to blue light	biological_process	cellular process	1	250	7	20985	0.142857	0.080482	0.238603
GO:0006730	one-carbon metabolic process	biological_process	cellular process	3	250	85	20985	0.0352941	0.0811551	0.2389
GO:0006090	pyruvate metabolic process	biological_process	cellular process	4	250	137	20985	0.0291971	0.0815	0.239168
GO:0051274	beta-glucan biosynthetic process	biological_process	cellular process	4	250	138	20985	0.0289855	0.0831891	0.243367
GO:0010016	shoot system morphogenesis	biological_process	multicellular organismal process	2	250	41	20985	0.0487805	0.0856386	0.249757
GO:1990204	oxidoreductase complex	cellular_component	protein-containing complex	4	290	159	27509	0.0251572	0.0880593	0.256024
GO:0009521	photosystem	cellular_component	protein-containing complex	5	290	224	27509	0.0223214	0.0892075	0.257075
GO:0009658	chloroplast organization	biological_process	cellular process	2	250	42	20985	0.047619	0.0892393	0.257075
GO:0046916	cellular transition metal ion homeostasis	biological_process	biological regulation	2	250	42	20985	0.047619	0.0892393	0.257075
GO:0009668	plastid membrane organization	biological_process	cellular process	1	250	8	20985	0.125	0.0914401	0.259448
GO:0009914	hormone transport	biological_process	biological regulation	1	250	8	20985	0.125	0.0914401	0.259448
GO:0010027	thylakoid membrane organization	biological_process	cellular process	1	250	8	20985	0.125	0.0914401	0.259448
GO:0060918	auxin transport	biological_process	biological regulation	1	250	8	20985	0.125	0.0914401	0.259448
GO:0089701	U2AF complex	cellular_component	protein-containing complex	1	290	9	27509	0.111111	0.0909868	0.259448
GO:0006857	oligopeptide transport	biological_process	localization	2	250	43	20985	0.0465116	0.0928842	0.262753
GO:0099402	plant organ development	biological_process	multicellular organismal process	3	250	92	20985	0.0326087	0.097287	0.274384
GO:0033993	response to lipid	biological_process	response to stimulus	5	250	205	20985	0.0243902	0.0990394	0.278493
GO:0051171	regulation of nitrogen compound metabolic process	biological_process	biological regulation	30	250	1975	20985	0.0151899	0.0994586	0.278839
GO:0016726	oxidoreductase activity, acting on CH or CH2 groups, NAD or NADP as acceptor	molecular_function	catalytic activity	1	412	9	35492	0.111111	0.0997631	0.278863
GO:0006545	glycine biosynthetic process	biological_process	cellular process	2	250	45	20985	0.0444444	0.1003	0.279535
GO:0009069	serine family amino acid metabolic process	biological_process	cellular process	4	250	148	20985	0.027027	0.101006	0.280672
GO:0008037	cell recognition	biological_process	cellular process	5	250	208	20985	0.0240385	0.103685	0.285468
GO:0008810	cellulase activity	molecular_function	catalytic activity	2	412	47	35492	0.0425532	0.103385	0.285468
GO:0019321	pentose metabolic process	biological_process	metabolic process	2	250	46	20985	0.0434783	0.104068	0.285468
GO:0048544	recognition of pollen	biological_process	cellular process	5	250	208	20985	0.0240385	0.103685	0.285468
GO:0080090	regulation of primary metabolic process	biological_process	biological regulation	30	250	1985	20985	0.0151134	0.104247	0.285468
GO:0006351	transcription, DNA-templated	biological_process	cellular process	11	250	600	20985	0.0183333	0.104934	0.285688
GO:0097659	nucleic acid-templated transcription	biological_process	cellular process	11	250	600	20985	0.0183333	0.104934	0.285688
GO:0016903	oxidoreductase activity, acting on the aldehyde or oxo group of donors	molecular_function	catalytic activity	5	412	215	35492	0.0232558	0.106472	0.289038
GO:0009875	pollen-pistil interaction	biological_process	cellular process	5	250	210	20985	0.0238095	0.106841	0.289209
GO:0032774	RNA biosynthetic process	biological_process	cellular process	11	250	603	20985	0.0182421	0.107626	0.290497
GO:0003855	3-dehydroquinate dehydratase activity	molecular_function	catalytic activity	1	412	10	35492	0.1	0.110216	0.29246
GO:0004324	ferredoxin-NADP+ reductase activity	molecular_function	catalytic activity	1	412	10	35492	0.1	0.110216	0.29246
GO:0004764	shikimate 3-dehydrogenase (NADP+) activity	molecular_function	catalytic activity	1	412	10	35492	0.1	0.110216	0.29246
GO:0008937	ferredoxin-NAD(P) reductase activity	molecular_function	catalytic activity	1	412	10	35492	0.1	0.110216	0.29246
GO:0035514	DNA demethylase activity	molecular_function	catalytic activity	1	412	10	35492	0.1	0.110216	0.29246
GO:0045158	electron transporter, transferring electrons within cytochrome b6/f complex of photosystem II activity	molecular_function	catalytic activity	1	412	10	35492	0.1	0.110216	0.29246
GO:0031225	anchored component of membrane	cellular_component	cellular anatomical entity	3	290	110	27509	0.0272727	0.110573	0.292583
GO:0009654	photosystem II oxygen evolving complex	cellular_component	protein-containing complex	2	290	55	27509	0.0363636	0.114429	0.301938
GO:0030245	cellulose catabolic process	biological_process	cellular process	2	250	49	20985	0.0408163	0.115596	0.303318
GO:0051275	beta-glucan catabolic process	biological_process	cellular process	2	250	49	20985	0.0408163	0.115596	0.303318
GO:0006820	anion transport	biological_process	localization	4	250	157	20985	0.0254777	0.118415	0.309852
GO:0046577	long-chain-alcohol oxidase activity	molecular_function	catalytic activity	1	412	11	35492	0.0909091	0.120548	0.31369
GO:0052691	UDP-arabinopyranose mutase activity	molecular_function	catalytic activity	1	412	11	35492	0.0909091	0.120548	0.31369
GO:0006817	phosphate ion transport	biological_process	localization	2	250	51	20985	0.0392157	0.123452	0.316236
GO:0016559	peroxisome fission	biological_process	cellular process	1	250	11	20985	0.0909091	0.12354	0.316236
GO:0019288	isopentenyl diphosphate biosynthetic process, methylerythritol 4-phosphate pathway	biological_process	cellular process	1	250	11	20985	0.0909091	0.12354	0.316236
GO:0019682	glyceraldehyde-3-phosphate metabolic process	biological_process	cellular process	1	250	11	20985	0.0909091	0.12354	0.316236
GO:0045036	protein targeting to chloroplast	biological_process	cellular process	1	250	11	20985	0.0909091	0.12354	0.316236
GO:0072596	establishment of protein localization to chloroplast	biological_process	cellular process	1	250	11	20985	0.0909091	0.12354	0.316236
GO:0019684	photosynthesis, light reaction	biological_process	cellular process	4	250	160	20985	0.025	0.12449	0.316944
GO:0031323	regulation of cellular metabolic process	biological_process	biological regulation	30	250	2024	20985	0.0148221	0.124355	0.316944
GO:0009628	response to abiotic stimulus	biological_process	response to stimulus	5	250	221	20985	0.0226244	0.125025	0.31745
GO:0009856	pollination	biological_process	multicellular organismal process	5	250	222	20985	0.0225225	0.126746	0.320092
GO:0044706	multi-multicellular organism process	biological_process	multicellular organismal process	5	250	222	20985	0.0225225	0.126746	0.320092
GO:0010468	regulation of gene expression	biological_process	biological regulation	30	250	2029	20985	0.0147856	0.127099	0.320125
GO:0016731	oxidoreductase activity, acting on iron-sulfur proteins as donors, NAD or NADP as acceptor	molecular_function	catalytic activity	1	412	12	35492	0.0833333	0.13076	0.325861
GO:0050242	pyruvate, phosphate dikinase activity	molecular_function	catalytic activity	1	412	12	35492	0.0833333	0.13076	0.325861
GO:0055080	cation homeostasis	biological_process	biological regulation	3	250	105	20985	0.0285714	0.130292	0.325861
GO:0098771	inorganic ion homeostasis	biological_process	biological regulation	3	250	105	20985	0.0285714	0.130292	0.325861
GO:0010207	photosystem II assembly	biological_process	cellular process	1	250	12	20985	0.0833333	0.133987	0.332147
GO:0052716	hydroquinone:oxygen oxidoreductase activity	molecular_function	catalytic activity	2	412	55	35492	0.0363636	0.133901	0.332147
GO:0005779	integral component of peroxisomal membrane	cellular_component	cellular anatomical entity	1	290	14	27509	0.0714286	0.13792	0.340105
GO:0031231	intrinsic component of peroxisomal membrane	cellular_component	cellular anatomical entity	1	290	14	27509	0.0714286	0.13792	0.340105
GO:0046271	phenylpropanoid catabolic process	biological_process	cellular process	2	250	55	20985	0.0363636	0.13953	0.342286
GO:0046274	lignin catabolic process	biological_process	cellular process	2	250	55	20985	0.0363636	0.13953	0.342286
GO:0003887	DNA-directed DNA polymerase activity	molecular_function	catalytic activity	2	412	57	35492	0.0350877	0.141818	0.346994
GO:0009251	glucan catabolic process	biological_process	metabolic process	2	250	56	20985	0.0357143	0.143618	0.348564
GO:0044247	cellular polysaccharide catabolic process	biological_process	cellular process	2	250	56	20985	0.0357143	0.143618	0.348564
GO:0046942	carboxylic acid transport	biological_process	localization	2	250	56	20985	0.0357143	0.143618	0.348564
GO:0072598	protein localization to chloroplast	biological_process	cellular process	1	250	13	20985	0.0769231	0.14431	0.348564
GO:1901576	organic substance biosynthetic process	biological_process	metabolic process	65	250	4824	20985	0.0134743	0.14417	0.348564
GO:0006875	cellular metal ion homeostasis	biological_process	biological regulation	2	250	57	20985	0.0350877	0.147731	0.355916
GO:0046915	transition metal ion transmembrane transporter activity	molecular_function	transporter activity	2	412	59	35492	0.0338983	0.149832	0.360055
GO:0016635	oxidoreductase activity, acting on the CH-CH group of donors, quinone or related compound as acceptor	molecular_function	catalytic activity	1	412	14	35492	0.0714286	0.15083	0.360615
GO:0016781	phosphotransferase activity, paired acceptors	molecular_function	catalytic activity	1	412	14	35492	0.0714286	0.15083	0.360615
GO:0044275	cellular carbohydrate catabolic process	biological_process	cellular process	3	250	113	20985	0.0265487	0.1523	0.363206
GO:0006787	porphyrin-containing compound catabolic process	biological_process	cellular process	1	250	14	20985	0.0714286	0.15451	0.364784
GO:0033015	tetrapyrrole catabolic process	biological_process	cellular process	1	250	14	20985	0.0714286	0.15451	0.364784
GO:0071478	cellular response to radiation	biological_process	cellular process	1	250	14	20985	0.0714286	0.15451	0.364784
GO:0071482	cellular response to light stimulus	biological_process	cellular process	1	250	14	20985	0.0714286	0.15451	0.364784
GO:0009250	glucan biosynthetic process	biological_process	cellular process	5	250	238	20985	0.0210084	0.155698	0.365852
GO:0035251	UDP-glucosyltransferase activity	molecular_function	catalytic activity	4	412	179	35492	0.0223464	0.155739	0.365852
GO:0010242	oxygen evolving activity	molecular_function	catalytic activity	1	412	15	35492	0.0666667	0.160692	0.373612
GO:0016987	sigma factor activity	molecular_function	transcription regulator activity	1	412	15	35492	0.0666667	0.160692	0.373612
GO:0019898	extrinsic component of membrane	cellular_component	cellular anatomical entity	2	290	68	27509	0.0294118	0.161026	0.373612
GO:0042132	fructose 1,6-bisphosphate 1-phosphatase activity	molecular_function	catalytic activity	1	412	15	35492	0.0666667	0.160692	0.373612
GO:0046174	polyol catabolic process	biological_process	metabolic process	2	250	60	20985	0.0333333	0.160209	0.373612
GO:0044283	small molecule biosynthetic process	biological_process	metabolic process	16	250	1023	20985	0.0156403	0.162782	0.376759
GO:0050801	ion homeostasis	biological_process	biological regulation	3	250	118	20985	0.0254237	0.166612	0.384678
GO:0009808	lignin metabolic process	biological_process	cellular process	2	250	62	20985	0.0322581	0.168632	0.388389
GO:0004499	N,N-dimethylaniline monooxygenase activity	molecular_function	catalytic activity	2	412	64	35492	0.03125	0.170233	0.39064
GO:0016725	oxidoreductase activity, acting on CH or CH2 groups	molecular_function	catalytic activity	1	412	16	35492	0.0625	0.170439	0.39064
GO:0006081	cellular aldehyde metabolic process	biological_process	cellular process	2	250	63	20985	0.031746	0.172871	0.395254
GO:0009538	photosystem I reaction center	cellular_component	protein-containing complex	1	290	18	27509	0.0555556	0.173721	0.395254
GO:0009637	response to blue light	biological_process	response to stimulus	1	250	16	20985	0.0625	0.174549	0.395254
GO:0071214	cellular response to abiotic stimulus	biological_process	cellular process	1	250	16	20985	0.0625	0.174549	0.395254
GO:0104004	cellular response to environmental stimulus	biological_process	cellular process	1	250	16	20985	0.0625	0.174549	0.395254
GO:0030003	cellular cation homeostasis	biological_process	biological regulation	2	250	64	20985	0.03125	0.177128	0.400131
GO:0004806	triglyceride lipase activity	molecular_function	catalytic activity	1	412	17	35492	0.0588235	0.180073	0.402918
GO:0016161	beta-amylase activity	molecular_function	catalytic activity	1	412	17	35492	0.0588235	0.180073	0.402918
GO:0019210	kinase inhibitor activity	molecular_function	molecular function regulator	1	412	17	35492	0.0588235	0.180073	0.402918
GO:0102229	amylopectin maltohydrolase activity	molecular_function	catalytic activity	1	412	17	35492	0.0588235	0.180073	0.402918
GO:0010119	regulation of stomatal movement	biological_process	biological regulation	1	250	17	20985	0.0588235	0.184391	0.410629
GO:0017038	protein import	biological_process	localization	3	250	124	20985	0.0241935	0.18428	0.410629
GO:0050832	defense response to fungus	biological_process	response to stimulus	2	250	66	20985	0.030303	0.185689	0.412546
GO:0015833	peptide transport	biological_process	localization	2	250	67	20985	0.0298507	0.189992	0.41525
GO:0016051	carbohydrate biosynthetic process	biological_process	metabolic process	8	250	462	20985	0.017316	0.187796	0.41525
GO:0031984	organelle subcompartment	cellular_component	cellular anatomical entity	11	290	766	27509	0.0143603	0.187824	0.41525
GO:0033692	cellular polysaccharide biosynthetic process	biological_process	cellular process	5	250	255	20985	0.0196078	0.189136	0.41525
GO:0042886	amide transport	biological_process	localization	2	250	67	20985	0.0298507	0.189992	0.41525
GO:0046164	alcohol catabolic process	biological_process	metabolic process	2	250	67	20985	0.0298507	0.189992	0.41525
GO:1901616	organic hydroxy compound catabolic process	biological_process	metabolic process	2	250	67	20985	0.0298507	0.189992	0.41525
GO:0016765	transferase activity, transferring alkyl or aryl (other than methyl) groups	molecular_function	catalytic activity	5	412	263	35492	0.0190114	0.192152	0.418998
GO:0015849	organic acid transport	biological_process	localization	5	250	257	20985	0.0194553	0.193231	0.420378
GO:0009620	response to fungus	biological_process	response to stimulus	2	250	68	20985	0.0294118	0.194308	0.420778
GO:0010257	NADH dehydrogenase complex assembly	biological_process	cellular process	1	250	18	20985	0.0555556	0.194115	0.420778
GO:0004556	alpha-amylase activity	molecular_function	catalytic activity	1	412	19	35492	0.0526316	0.199007	0.426348
GO:0005778	peroxisomal membrane	cellular_component	cellular anatomical entity	1	290	21	27509	0.047619	0.199596	0.426348
GO:0006606	protein import into nucleus	biological_process	cellular process	2	250	69	20985	0.0289855	0.198637	0.426348
GO:0031903	microbody membrane	cellular_component	cellular anatomical entity	1	290	21	27509	0.047619	0.199596	0.426348
GO:0034504	protein localization to nucleus	biological_process	cellular process	2	250	69	20985	0.0289855	0.198637	0.426348
GO:0103025	alpha-amylase activity (releasing maltohexaose)	molecular_function	catalytic activity	1	412	19	35492	0.0526316	0.199007	0.426348
GO:0051170	import into nucleus	biological_process	cellular process	2	250	71	20985	0.028169	0.207328	0.441861
GO:0016787	hydrolase activity	molecular_function	catalytic activity	80	412	6312	35492	0.0126743	0.208394	0.443131
GO:0009772	photosynthetic electron transport in photosystem II	biological_process	cellular process	1	250	20	20985	0.05	0.213219	0.45237
GO:0006873	cellular ion homeostasis	biological_process	biological regulation	2	250	73	20985	0.0273973	0.216058	0.456067
GO:0009941	chloroplast envelope	cellular_component	cellular anatomical entity	3	290	152	27509	0.0197368	0.216414	0.456067
GO:1901700	response to oxygen-containing compound	biological_process	response to stimulus	5	250	268	20985	0.0186567	0.216289	0.456067
GO:0032451	demethylase activity	molecular_function	catalytic activity	1	412	21	35492	0.047619	0.217506	0.457345
GO:0009698	phenylpropanoid metabolic process	biological_process	cellular process	2	250	75	20985	0.0266667	0.224821	0.471673
GO:0015926	glucosidase activity	molecular_function	catalytic activity	3	412	141	35492	0.0212766	0.22543	0.471901
GO:0016730	oxidoreductase activity, acting on iron-sulfur proteins as donors	molecular_function	catalytic activity	1	412	22	35492	0.0454545	0.226595	0.473286
GO:0009240	isopentenyl diphosphate biosynthetic process	biological_process	cellular process	1	250	22	20985	0.0454545	0.231872	0.481108
GO:0009773	photosynthetic electron transport in photosystem I	biological_process	cellular process	1	250	22	20985	0.0454545	0.231872	0.481108
GO:0046490	isopentenyl diphosphate metabolic process	biological_process	cellular process	1	250	22	20985	0.0454545	0.231872	0.481108
GO:1901136	carbohydrate derivative catabolic process	biological_process	metabolic process	2	250	77	20985	0.025974	0.23361	0.48365
GO:0004564	beta-fructofuranosidase activity	molecular_function	catalytic activity	1	412	23	35492	0.0434783	0.235578	0.484529
GO:0004575	sucrose alpha-glucosidase activity	molecular_function	catalytic activity	1	412	23	35492	0.0434783	0.235578	0.484529
GO:0090599	alpha-glucosidase activity	molecular_function	catalytic activity	1	412	23	35492	0.0434783	0.235578	0.484529
GO:0015711	organic anion transport	biological_process	localization	2	250	78	20985	0.025641	0.238013	0.48847
GO:0060255	regulation of macromolecule metabolic process	biological_process	biological regulation	30	250	2196	20985	0.0136612	0.239511	0.490477
GO:0004364	glutathione transferase activity	molecular_function	catalytic activity	2	412	81	35492	0.0246914	0.242117	0.494284
GO:0015698	inorganic anion transport	biological_process	localization	2	250	79	20985	0.0253165	0.242419	0.494284
GO:0016899	oxidoreductase activity, acting on the CH-OH group of donors, oxygen as acceptor	molecular_function	catalytic activity	1	412	24	35492	0.0416667	0.244457	0.495223
GO:0050308	sugar-phosphatase activity	molecular_function	catalytic activity	1	412	24	35492	0.0416667	0.244457	0.495223
GO:0052689	carboxylic ester hydrolase activity	molecular_function	catalytic activity	5	412	288	35492	0.0173611	0.244099	0.495223
GO:0044281	small molecule metabolic process	biological_process	metabolic process	33	250	2448	20985	0.0134804	0.249778	0.504916
GO:0050896	response to stimulus	biological_process	response to stimulus	43	250	3254	20985	0.0132145	0.252202	0.508724
GO:0008152	metabolic process	biological_process	metabolic process	153	250	12373	20985	0.0123656	0.255582	0.514441
GO:0046855	inositol phosphate dephosphorylation	biological_process	cellular process	1	250	25	20985	0.04	0.259028	0.519158
GO:0071545	inositol phosphate catabolic process	biological_process	cellular process	1	250	25	20985	0.04	0.259028	0.519158
GO:0045156	electron transporter, transferring electrons within the cyclic electron transport pathway of photosynthesis activity	molecular_function	catalytic activity	1	412	26	35492	0.0384615	0.261908	0.523817
GO:0050661	NADP binding	molecular_function	binding	3	412	153	35492	0.0196078	0.262487	0.523862
GO:0006749	glutathione metabolic process	biological_process	cellular process	4	250	219	20985	0.0182648	0.264978	0.527716
GO:0008374	O-acyltransferase activity	molecular_function	catalytic activity	3	412	154	35492	0.0194805	0.265612	0.527862
GO:1901606	alpha-amino acid catabolic process	biological_process	cellular process	2	250	85	20985	0.0235294	0.26891	0.533291
GO:0003918	DNA topoisomerase type II (double strand cut, ATP-hydrolyzing) activity	molecular_function	ATP-dependent activity	1	412	27	35492	0.037037	0.270483	0.535283
GO:0016709	oxidoreductase activity, acting on paired donors, with incorporation or reduction of molecular oxygen, NAD(P)H as one donor, and incorporation of one atom of oxygen	molecular_function	catalytic activity	2	412	88	35492	0.0227273	0.272206	0.537564
GO:0019222	regulation of metabolic process	biological_process	biological regulation	30	250	2239	20985	0.0133988	0.27432	0.540606
GO:0009522	photosystem I	cellular_component	protein-containing complex	2	290	98	27509	0.0204082	0.276498	0.542825
GO:0046838	phosphorylated carbohydrate dephosphorylation	biological_process	cellular process	1	250	27	20985	0.037037	0.276599	0.542825
GO:0009767	photosynthetic electron transport chain	biological_process	cellular process	2	250	87	20985	0.0229885	0.277744	0.543939
GO:0005543	phospholipid binding	molecular_function	binding	3	412	160	35492	0.01875	0.284449	0.553618
GO:0030246	carbohydrate binding	molecular_function	binding	9	412	613	35492	0.0146819	0.284401	0.553618
GO:0044282	small molecule catabolic process	biological_process	metabolic process	4	250	226	20985	0.0176991	0.283436	0.553618
GO:0009063	cellular amino acid catabolic process	biological_process	cellular process	2	250	89	20985	0.0224719	0.286571	0.556597
GO:0000271	polysaccharide biosynthetic process	biological_process	metabolic process	5	250	300	20985	0.0166667	0.287493	0.557239
GO:0016810	hydrolase activity, acting on carbon-nitrogen (but not peptide) bonds	molecular_function	catalytic activity	4	412	235	35492	0.0170213	0.291511	0.562712
GO:0019748	secondary metabolic process	biological_process	metabolic process	2	250	90	20985	0.0222222	0.29098	0.562712
GO:0000028	ribosomal small subunit assembly	biological_process	cellular process	1	250	29	20985	0.0344828	0.293755	0.565883
GO:0051119	sugar transmembrane transporter activity	molecular_function	transporter activity	2	412	94	35492	0.0212766	0.297969	0.57283
GO:0010181	FMN binding	molecular_function	binding	2	412	95	35492	0.0210526	0.302251	0.579879
GO:0009755	hormone-mediated signaling pathway	biological_process	biological regulation	10	250	689	20985	0.0145138	0.307183	0.586438
GO:0044249	cellular biosynthetic process	biological_process	cellular process	60	250	4723	20985	0.0127038	0.307538	0.586438
GO:0045490	pectin catabolic process	biological_process	metabolic process	4	250	235	20985	0.0170213	0.307436	0.586438
GO:0008878	glucose-1-phosphate adenylyltransferase activity	molecular_function	catalytic activity	1	412	32	35492	0.03125	0.311886	0.588771
GO:0009423	chorismate biosynthetic process	biological_process	cellular process	1	250	31	20985	0.0322581	0.310505	0.588771
GO:0032870	cellular response to hormone stimulus	biological_process	cellular process	10	250	692	20985	0.0144509	0.311817	0.588771
GO:0044743	protein transmembrane import into intracellular organelle	biological_process	cellular process	1	250	31	20985	0.0322581	0.310505	0.588771
GO:0050113	inositol oxygenase activity	molecular_function	catalytic activity	1	412	32	35492	0.03125	0.311886	0.588771
GO:0009070	serine family amino acid biosynthetic process	biological_process	cellular process	2	250	95	20985	0.0210526	0.312966	0.589629
GO:0071495	cellular response to endogenous stimulus	biological_process	response to stimulus	10	250	694	20985	0.0144092	0.314916	0.592118
GO:0005507	copper ion binding	molecular_function	binding	3	412	171	35492	0.0175439	0.319222	0.59664
GO:0019310	inositol catabolic process	biological_process	cellular process	1	250	32	20985	0.03125	0.318732	0.59664
GO:0055072	iron ion homeostasis	biological_process	biological regulation	1	250	32	20985	0.03125	0.318732	0.59664
GO:0045330	aspartyl esterase activity	molecular_function	catalytic activity	3	412	172	35492	0.0174419	0.322389	0.601368
GO:0042973	glucan endo-1,3-beta-D-glucosidase activity	molecular_function	catalytic activity	2	412	100	35492	0.02	0.323586	0.602406
GO:0048878	chemical homeostasis	biological_process	biological regulation	3	250	169	20985	0.0177515	0.326954	0.607476
GO:0030599	pectinesterase activity	molecular_function	catalytic activity	3	412	174	35492	0.0172414	0.328726	0.609566
GO:0016168	chlorophyll binding	molecular_function	binding	2	412	102	35492	0.0196078	0.332075	0.613361
GO:0034061	DNA polymerase activity	molecular_function	catalytic activity	2	412	102	35492	0.0196078	0.332075	0.613361
GO:0016758	hexosyltransferase activity	molecular_function	catalytic activity	8	412	566	35492	0.0141343	0.336643	0.619371
GO:0034637	cellular carbohydrate biosynthetic process	biological_process	cellular process	5	250	321	20985	0.0155763	0.336359	0.619371
GO:0055082	cellular chemical homeostasis	biological_process	biological regulation	2	250	102	20985	0.0196078	0.343484	0.630726
GO:0000250	lanosterol synthase activity	molecular_function	catalytic activity	1	412	37	35492	0.027027	0.350945	0.640679
GO:0003916	DNA topoisomerase activity	molecular_function	catalytic activity	1	412	37	35492	0.027027	0.350945	0.640679
GO:0042300	beta-amyrin synthase activity	molecular_function	catalytic activity	1	412	37	35492	0.027027	0.350945	0.640679
GO:0006265	DNA topological change	biological_process	cellular process	1	250	37	20985	0.027027	0.35842	0.644456
GO:0006722	triterpenoid metabolic process	biological_process	cellular process	1	250	37	20985	0.027027	0.35842	0.644456
GO:0016104	triterpenoid biosynthetic process	biological_process	cellular process	1	250	37	20985	0.027027	0.35842	0.644456
GO:0031559	oxidosqualene cyclase activity	molecular_function	catalytic activity	1	412	38	35492	0.0263158	0.358488	0.644456
GO:0031969	chloroplast membrane	cellular_component	cellular anatomical entity	2	290	119	27509	0.0168067	0.357646	0.644456
GO:0046417	chorismate metabolic process	biological_process	cellular process	1	250	37	20985	0.027027	0.35842	0.644456
GO:0065002	intracellular protein transmembrane transport	biological_process	cellular process	1	250	37	20985	0.027027	0.35842	0.644456
GO:0071310	cellular response to organic substance	biological_process	cellular process	10	250	719	20985	0.0139082	0.354183	0.644456
GO:0042545	cell wall modification	biological_process	cellular process	3	250	179	20985	0.0167598	0.35948	0.645011
GO:0006096	glycolytic process	biological_process	cellular process	2	250	107	20985	0.0186916	0.36502	0.646333
GO:0006165	nucleoside diphosphate phosphorylation	biological_process	cellular process	2	250	107	20985	0.0186916	0.36502	0.646333
GO:0006757	ATP generation from ADP	biological_process	cellular process	2	250	107	20985	0.0186916	0.36502	0.646333
GO:0009135	purine nucleoside diphosphate metabolic process	biological_process	cellular process	2	250	107	20985	0.0186916	0.36502	0.646333
GO:0009179	purine ribonucleoside diphosphate metabolic process	biological_process	cellular process	2	250	107	20985	0.0186916	0.36502	0.646333
GO:0046031	ADP metabolic process	biological_process	cellular process	2	250	107	20985	0.0186916	0.36502	0.646333
GO:0046939	nucleotide phosphorylation	biological_process	cellular process	2	250	107	20985	0.0186916	0.36502	0.646333
GO:0005886	plasma membrane	cellular_component	cellular anatomical entity	13	290	1096	27509	0.0118613	0.37182	0.657138
GO:0009185	ribonucleoside diphosphate metabolic process	biological_process	cellular process	2	250	109	20985	0.0183486	0.37356	0.65789
GO:0016125	sterol metabolic process	biological_process	metabolic process	1	250	39	20985	0.025641	0.373642	0.65789
GO:0071704	organic substance metabolic process	biological_process	metabolic process	132	250	10834	20985	0.0121839	0.378703	0.665557
GO:0001906	cell killing	biological_process	cellular process	1	250	40	20985	0.025	0.381118	0.665619
GO:0003677	DNA binding	molecular_function	binding	43	412	3515	35492	0.0122333	0.381565	0.665619
GO:0005811	lipid droplet	cellular_component	cellular anatomical entity	1	290	45	27509	0.0222222	0.379539	0.665619
GO:0031640	killing of cells of another organism	biological_process	cellular process	1	250	40	20985	0.025	0.381118	0.665619
GO:0009653	anatomical structure morphogenesis	biological_process	developmental process	2	250	112	20985	0.0178571	0.386282	0.670628
GO:0042592	homeostatic process	biological_process	biological regulation	3	250	187	20985	0.0160428	0.385348	0.670628
GO:0055085	transmembrane transport	biological_process	cellular process	7	250	500	20985	0.014	0.386572	0.670628
GO:0006913	nucleocytoplasmic transport	biological_process	cellular process	2	250	113	20985	0.0176991	0.390498	0.671258
GO:0008422	beta-glucosidase activity	molecular_function	catalytic activity	2	412	116	35492	0.0172414	0.390481	0.671258
GO:0009132	nucleoside diphosphate metabolic process	biological_process	cellular process	2	250	113	20985	0.0176991	0.390498	0.671258
GO:0019207	kinase regulator activity	molecular_function	molecular function regulator	1	412	42	35492	0.0238095	0.387792	0.671258
GO:0051169	nuclear transport	biological_process	cellular process	2	250	113	20985	0.0176991	0.390498	0.671258
GO:0009765	photosynthesis, light harvesting	biological_process	cellular process	1	250	42	20985	0.0238095	0.395804	0.675449
GO:0019104	DNA N-glycosylase activity	molecular_function	catalytic activity	1	412	43	35492	0.0232558	0.394907	0.675449
GO:0044272	sulfur compound biosynthetic process	biological_process	cellular process	3	250	190	20985	0.0157895	0.39499	0.675449
GO:0071806	protein transmembrane transport	biological_process	cellular process	1	250	42	20985	0.0238095	0.395804	0.675449
GO:0048367	shoot system development	biological_process	multicellular organismal process	2	250	115	20985	0.0173913	0.398891	0.679485
GO:0000105	histidine biosynthetic process	biological_process	cellular process	1	250	43	20985	0.0232558	0.403017	0.682809
GO:0006020	inositol metabolic process	biological_process	cellular process	1	250	43	20985	0.0232558	0.403017	0.682809
GO:0006547	histidine metabolic process	biological_process	cellular process	1	250	43	20985	0.0232558	0.403017	0.682809
GO:0019751	polyol metabolic process	biological_process	metabolic process	2	250	117	20985	0.017094	0.40723	0.687179
GO:0042743	hydrogen peroxide metabolic process	biological_process	cellular process	3	250	194	20985	0.0154639	0.407784	0.687179
GO:0042744	hydrogen peroxide catabolic process	biological_process	cellular process	3	250	194	20985	0.0154639	0.407784	0.687179
GO:1901575	organic substance catabolic process	biological_process	metabolic process	20	250	1570	20985	0.0127389	0.411101	0.69153
GO:0007031	peroxisome organization	biological_process	cellular process	1	250	45	20985	0.0222222	0.417185	0.699268
GO:0009850	auxin metabolic process	biological_process	biological regulation	1	250	45	20985	0.0222222	0.417185	0.699268
GO:0019725	cellular homeostasis	biological_process	biological regulation	2	250	120	20985	0.0166667	0.419633	0.702121
GO:0009056	catabolic process	biological_process	metabolic process	23	250	1828	20985	0.0125821	0.423672	0.70648
GO:0046395	carboxylic acid catabolic process	biological_process	cellular process	2	250	121	20985	0.0165289	0.423738	0.70648
GO:0016857	racemase and epimerase activity, acting on carbohydrates and derivatives	molecular_function	catalytic activity	1	412	48	35492	0.0208333	0.429264	0.713169
GO:0019203	carbohydrate phosphatase activity	molecular_function	catalytic activity	1	412	48	35492	0.0208333	0.429264	0.713169
GO:0005978	glycogen biosynthetic process	biological_process	cellular process	1	250	48	20985	0.0208333	0.437812	0.713528
GO:0005996	monosaccharide metabolic process	biological_process	metabolic process	5	250	364	20985	0.0137363	0.43753	0.713528
GO:0009408	response to heat	biological_process	response to stimulus	1	250	48	20985	0.0208333	0.437812	0.713528
GO:0010817	regulation of hormone levels	biological_process	biological regulation	2	250	124	20985	0.016129	0.435962	0.713528
GO:0015144	carbohydrate transmembrane transporter activity	molecular_function	transporter activity	2	412	126	35492	0.015873	0.430781	0.713528
GO:0019853	L-ascorbic acid biosynthetic process	biological_process	cellular process	1	250	47	20985	0.0212766	0.431019	0.713528
GO:0022627	cytosolic small ribosomal subunit	cellular_component	protein-containing complex	1	290	54	27509	0.0185185	0.436081	0.713528
GO:0031967	organelle envelope	cellular_component	cellular anatomical entity	11	290	964	27509	0.0114108	0.437718	0.713528
GO:0031975	envelope	cellular_component	cellular anatomical entity	11	290	964	27509	0.0114108	0.437718	0.713528
GO:0042626	ATPase-coupled transmembrane transporter activity	molecular_function	transporter activity	7	412	539	35492	0.012987	0.435417	0.713528
GO:0070887	cellular response to chemical stimulus	biological_process	cellular process	10	250	769	20985	0.0130039	0.434318	0.713528
GO:0004185	serine-type carboxypeptidase activity	molecular_function	catalytic activity	2	412	130	35492	0.0153846	0.446504	0.715318
GO:0008236	serine-type peptidase activity	molecular_function	catalytic activity	6	412	461	35492	0.0130152	0.446196	0.715318
GO:0010393	galacturonan metabolic process	biological_process	metabolic process	4	250	286	20985	0.013986	0.444343	0.715318
GO:0016054	organic acid catabolic process	biological_process	cellular process	2	250	125	20985	0.016	0.440006	0.715318
GO:0016298	lipase activity	molecular_function	catalytic activity	2	412	130	35492	0.0153846	0.446504	0.715318
GO:0017171	serine hydrolase activity	molecular_function	catalytic activity	6	412	461	35492	0.0130152	0.446196	0.715318
GO:0043647	inositol phosphate metabolic process	biological_process	cellular process	1	250	49	20985	0.0204082	0.444525	0.715318
GO:0045488	pectin metabolic process	biological_process	metabolic process	4	250	286	20985	0.013986	0.444343	0.715318
GO:0072593	reactive oxygen species metabolic process	biological_process	cellular process	3	250	206	20985	0.0145631	0.44564	0.715318
GO:1901336	lactone biosynthetic process	biological_process	cellular process	1	250	49	20985	0.0204082	0.444525	0.715318
GO:0006865	amino acid transport	biological_process	localization	3	250	207	20985	0.0144928	0.448753	0.717701
GO:0006284	base-excision repair	biological_process	cellular process	1	250	50	20985	0.02	0.451158	0.719105
GO:0042910	xenobiotic transmembrane transporter activity	molecular_function	transporter activity	2	412	131	35492	0.0152672	0.450397	0.719105
GO:0004252	serine-type endopeptidase activity	molecular_function	catalytic activity	4	412	297	35492	0.013468	0.452998	0.720817
GO:0003680	minor groove of adenine-thymine-rich DNA binding	molecular_function	binding	1	412	52	35492	0.0192308	0.455343	0.723327
GO:0005977	glycogen metabolic process	biological_process	cellular process	1	250	51	20985	0.0196078	0.457712	0.724647
GO:0006112	energy reserve metabolic process	biological_process	cellular process	1	250	51	20985	0.0196078	0.457712	0.724647
GO:0004869	cysteine-type endopeptidase inhibitor activity	molecular_function	molecular function regulator	1	412	53	35492	0.0188679	0.461675	0.729694
GO:0006612	protein targeting to membrane	biological_process	cellular process	1	250	52	20985	0.0192308	0.464189	0.732438
GO:0005509	calcium ion binding	molecular_function	binding	7	412	555	35492	0.0126126	0.465362	0.733061
GO:0000217	DNA secondary structure binding	molecular_function	binding	1	412	54	35492	0.0185185	0.467933	0.735882
GO:0019852	L-ascorbic acid metabolic process	biological_process	cellular process	1	250	53	20985	0.0188679	0.470588	0.736368
GO:0042274	ribosomal small subunit biogenesis	biological_process	cellular process	1	250	53	20985	0.0188679	0.470588	0.736368
GO:0045017	glycerolipid biosynthetic process	biological_process	cellular process	3	250	214	20985	0.0140187	0.470344	0.736368
GO:0006790	sulfur compound metabolic process	biological_process	cellular process	7	250	544	20985	0.0128676	0.471883	0.73717
GO:0015293	symporter activity	molecular_function	transporter activity	3	412	221	35492	0.0135747	0.474131	0.739456
GO:0009225	nucleotide-sugar metabolic process	biological_process	cellular process	1	250	55	20985	0.0181818	0.483158	0.749811
GO:0016021	integral component of membrane	cellular_component	cellular anatomical entity	165	290	15566	27509	0.0106	0.481876	0.749811
GO:1901334	lactone metabolic process	biological_process	cellular process	1	250	55	20985	0.0181818	0.483158	0.749811
GO:0019438	aromatic compound biosynthetic process	biological_process	cellular process	17	250	1385	20985	0.0122744	0.485444	0.752119
GO:0046434	organophosphate catabolic process	biological_process	cellular process	1	250	56	20985	0.0178571	0.489332	0.75442
GO:0048731	system development	biological_process	multicellular organismal process	3	250	220	20985	0.0136364	0.488546	0.75442
GO:0070008	serine-type exopeptidase activity	molecular_function	catalytic activity	2	412	141	35492	0.0141844	0.488445	0.75442
GO:0003993	acid phosphatase activity	molecular_function	catalytic activity	1	412	58	35492	0.0172414	0.492249	0.757678
GO:0008202	steroid metabolic process	biological_process	metabolic process	1	250	58	20985	0.0172414	0.501459	0.770595
GO:0016853	isomerase activity	molecular_function	catalytic activity	7	412	576	35492	0.0121528	0.504072	0.773347
GO:0030570	pectate lyase activity	molecular_function	catalytic activity	1	412	61	35492	0.0163934	0.509756	0.779529
GO:0051537	2 iron, 2 sulfur cluster binding	molecular_function	binding	1	412	61	35492	0.0163934	0.509756	0.779529
GO:0031224	intrinsic component of membrane	cellular_component	cellular anatomical entity	165	290	15634	27509	0.0105539	0.515968	0.786475
GO:0070566	adenylyltransferase activity	molecular_function	catalytic activity	1	412	62	35492	0.016129	0.515456	0.786475
GO:0018298	protein-chromophore linkage	biological_process	cellular process	2	250	145	20985	0.0137931	0.517328	0.787275
GO:0042255	ribosome assembly	biological_process	cellular process	1	250	61	20985	0.0163934	0.519115	0.788719
GO:0043167	ion binding	molecular_function	binding	174	412	15021	35492	0.0115838	0.533672	0.809531
GO:0016866	intramolecular transferase activity	molecular_function	catalytic activity	2	412	154	35492	0.012987	0.535369	0.810799
GO:0004180	carboxypeptidase activity	molecular_function	catalytic activity	2	412	155	35492	0.0129032	0.538854	0.814768
GO:0043650	dicarboxylic acid biosynthetic process	biological_process	cellular process	1	250	65	20985	0.0153846	0.54169	0.817744
GO:0016854	racemase and epimerase activity	molecular_function	catalytic activity	1	412	67	35492	0.0149254	0.542983	0.818384
GO:0016616	oxidoreductase activity, acting on the CH-OH group of donors, NAD or NADP as acceptor	molecular_function	catalytic activity	5	412	424	35492	0.0117925	0.547637	0.82408
GO:0019439	aromatic compound catabolic process	biological_process	cellular process	3	250	244	20985	0.0122951	0.558088	0.837133
GO:0032502	developmental process	biological_process	developmental process	11	250	933	20985	0.0117899	0.557556	0.837133
GO:0110165	cellular anatomical entity	cellular_component	cellular anatomical entity	288	290	27279	27509	0.0105576	0.56224	0.842019
GO:0007275	multicellular organism development	biological_process	multicellular organismal process	3	250	246	20985	0.0121951	0.563626	0.842754
GO:0015103	inorganic anion transmembrane transporter activity	molecular_function	transporter activity	2	412	163	35492	0.0122699	0.566082	0.845086
GO:0008408	3'-5' exonuclease activity	molecular_function	catalytic activity	1	412	72	35492	0.0138889	0.568949	0.845348
GO:0009266	response to temperature stimulus	biological_process	response to stimulus	1	250	70	20985	0.0142857	0.568431	0.845348
GO:0016837	carbon-oxygen lyase activity, acting on polysaccharides	molecular_function	catalytic activity	1	412	72	35492	0.0138889	0.568949	0.845348
GO:0065008	regulation of biological quality	biological_process	biological regulation	5	250	425	20985	0.0117647	0.573495	0.85076
GO:1901361	organic cyclic compound catabolic process	biological_process	metabolic process	3	250	251	20985	0.0119522	0.577283	0.855033
GO:0015994	chlorophyll metabolic process	biological_process	cellular process	1	250	72	20985	0.0138889	0.578686	0.855765
GO:0008194	UDP-glycosyltransferase activity	molecular_function	catalytic activity	7	412	621	35492	0.0112721	0.583457	0.861468
GO:0046364	monosaccharide biosynthetic process	biological_process	metabolic process	1	250	74	20985	0.0135135	0.588699	0.867848
GO:0050794	regulation of cellular process	biological_process	biological regulation	41	250	3528	20985	0.0116213	0.595982	0.877211
GO:0006091	generation of precursor metabolites and energy	biological_process	cellular process	7	250	614	20985	0.0114007	0.599937	0.878018
GO:0009734	auxin-activated signaling pathway	biological_process	biological regulation	5	250	438	20985	0.0114155	0.600259	0.878018
GO:0018130	heterocycle biosynthetic process	biological_process	cellular process	16	250	1394	20985	0.0114778	0.598319	0.878018
GO:0071365	cellular response to auxin stimulus	biological_process	cellular process	5	250	438	20985	0.0114155	0.600259	0.878018
GO:1901615	organic hydroxy compound metabolic process	biological_process	metabolic process	3	250	261	20985	0.0114943	0.603786	0.881808
GO:0015399	primary active transmembrane transporter activity	molecular_function	transporter activity	8	412	727	35492	0.0110041	0.609538	0.888831
GO:0016791	phosphatase activity	molecular_function	catalytic activity	5	412	457	35492	0.0109409	0.613928	0.893849
GO:0016799	hydrolase activity, hydrolyzing N-glycosyl compounds	molecular_function	catalytic activity	1	412	83	35492	0.0120482	0.621011	0.902766
GO:0030247	polysaccharide binding	molecular_function	binding	2	412	181	35492	0.0110497	0.623038	0.904317
GO:0061695	transferase complex, transferring phosphorus-containing groups	cellular_component	protein-containing complex	2	290	201	27509	0.00995025	0.627781	0.9098
GO:0016020	membrane	cellular_component	cellular anatomical entity	177	290	17001	27509	0.0104112	0.631236	0.912001
GO:0019252	starch biosynthetic process	biological_process	cellular process	1	250	83	20985	0.0120482	0.630904	0.912001
GO:0000003	reproduction	biological_process	reproduction	5	250	458	20985	0.010917	0.639534	0.913641
GO:0004601	peroxidase activity	molecular_function	antioxidant activity	3	412	283	35492	0.0106007	0.64013	0.913641
GO:0008643	carbohydrate transport	biological_process	localization	1	250	84	20985	0.0119048	0.635319	0.913641
GO:0009116	nucleoside metabolic process	biological_process	cellular process	1	250	85	20985	0.0117647	0.639681	0.913641
GO:0016310	phosphorylation	biological_process	cellular process	2	250	180	20985	0.0111111	0.634622	0.913641
GO:0022414	reproductive process	biological_process	reproductive process	5	250	458	20985	0.010917	0.639534	0.913641
GO:0030170	pyridoxal phosphate binding	molecular_function	binding	3	412	283	35492	0.0106007	0.64013	0.913641
GO:0070279	vitamin B6 binding	molecular_function	binding	3	412	283	35492	0.0106007	0.64013	0.913641
GO:0006979	response to oxidative stress	biological_process	response to stimulus	3	250	279	20985	0.0107527	0.648666	0.924422
GO:0044238	primary metabolic process	biological_process	metabolic process	114	250	9784	20985	0.0116517	0.651329	0.926815
GO:0005982	starch metabolic process	biological_process	cellular process	1	250	89	20985	0.011236	0.656615	0.93108
GO:0140097	catalytic activity, acting on DNA	molecular_function	catalytic activity	4	412	386	35492	0.0103627	0.657291	0.93108
GO:1901657	glycosyl compound metabolic process	biological_process	metabolic process	1	250	89	20985	0.011236	0.656615	0.93108
GO:0071702	organic substance transport	biological_process	localization	20	250	1801	20985	0.0111049	0.662441	0.936967
GO:0016684	oxidoreductase activity, acting on peroxide as acceptor	molecular_function	catalytic activity	3	412	294	35492	0.0102041	0.665434	0.938381
GO:0072594	establishment of protein localization to organelle	biological_process	cellular process	3	250	286	20985	0.0104895	0.665118	0.938381
GO:0005829	cytosol	cellular_component	cellular anatomical entity	5	290	536	27509	0.00932836	0.669177	0.942249
GO:0042221	response to chemical	biological_process	response to stimulus	12	250	1105	20985	0.0108597	0.670374	0.942526
GO:0006066	alcohol metabolic process	biological_process	metabolic process	2	250	193	20985	0.0103627	0.672149	0.943613
GO:1901362	organic cyclic compound biosynthetic process	biological_process	metabolic process	17	250	1550	20985	0.0109677	0.674182	0.945059
GO:0016042	lipid catabolic process	biological_process	metabolic process	2	250	196	20985	0.0102041	0.680354	0.952294
GO:0008173	RNA methyltransferase activity	molecular_function	catalytic activity	1	412	98	35492	0.0102041	0.682043	0.953241
GO:0007154	cell communication	biological_process	cellular process	18	250	1651	20985	0.0109025	0.687253	0.959038
GO:0009719	response to endogenous stimulus	biological_process	response to stimulus	10	250	944	20985	0.0105932	0.692351	0.959038
GO:0009725	response to hormone	biological_process	response to stimulus	10	250	942	20985	0.0106157	0.689826	0.959038
GO:0016043	cellular component organization	biological_process	cellular process	22	250	2009	20985	0.0109507	0.693318	0.959038
GO:0031300	intrinsic component of organelle membrane	cellular_component	cellular anatomical entity	1	290	111	27509	0.00900901	0.692335	0.959038
GO:0031301	integral component of organelle membrane	cellular_component	cellular anatomical entity	1	290	110	27509	0.00909091	0.689044	0.959038
GO:0034654	nucleobase-containing compound biosynthetic process	biological_process	cellular process	11	250	1034	20985	0.0106383	0.692432	0.959038
GO:0140694	non-membrane-bounded organelle assembly	biological_process	cellular process	1	250	100	20985	0.01	0.699207	0.965767
GO:0009073	aromatic amino acid family biosynthetic process	biological_process	cellular process	1	250	103	20985	0.00970874	0.709881	0.979074
GO:0046486	glycerolipid metabolic process	biological_process	cellular process	3	250	307	20985	0.00977199	0.711096	0.979316
GO:0006004	fucose metabolic process	biological_process	metabolic process	1	250	104	20985	0.00961538	0.713354	0.980992
GO:0008509	anion transmembrane transporter activity	molecular_function	transporter activity	2	412	215	35492	0.00930233	0.71456	0.981218
GO:0043231	intracellular membrane-bounded organelle	cellular_component	cellular anatomical entity	103	290	10178	27509	0.0101199	0.720042	0.985871
GO:0044248	cellular catabolic process	biological_process	cellular process	13	250	1238	20985	0.0105008	0.719765	0.985871
GO:0005634	nucleus	cellular_component	cellular anatomical entity	62	290	6239	27509	0.00993749	0.723749	0.986644
GO:0022900	electron transport chain	biological_process	cellular process	2	250	213	20985	0.00938967	0.72373	0.986644
GO:0043227	membrane-bounded organelle	cellular_component	cellular anatomical entity	103	290	10182	27509	0.0101159	0.72177	0.986644
GO:0004650	polygalacturonase activity	molecular_function	catalytic activity	1	412	111	35492	0.00900901	0.726944	0.989568
GO:0008238	exopeptidase activity	molecular_function	catalytic activity	2	412	222	35492	0.00900901	0.730915	0.993538
GO:0042445	hormone metabolic process	biological_process	biological regulation	1	250	110	20985	0.00909091	0.733341	0.9954
GO:0016311	dephosphorylation	biological_process	cellular process	1	250	112	20985	0.00892857	0.73969	0.999696
GO:0061024	membrane organization	biological_process	cellular process	1	250	112	20985	0.00892857	0.73969	0.999696
GO:0090150	establishment of protein localization to membrane	biological_process	cellular process	1	250	112	20985	0.00892857	0.73969	0.999696
GO:0000166	nucleotide binding	molecular_function	binding	60	412	7979	35492	0.00751974	0.999981	1
GO:0000375	RNA splicing, via transesterification reactions	biological_process	cellular process	1	250	297	20985	0.003367	0.972263	1
GO:0000377	RNA splicing, via transesterification reactions with bulged adenosine as nucleophile	biological_process	cellular process	1	250	297	20985	0.003367	0.972263	1
GO:0000398	mRNA splicing, via spliceosome	biological_process	cellular process	1	250	274	20985	0.00364964	0.96332	1
GO:0003676	nucleic acid binding	molecular_function	binding	48	412	6791	35492	0.00706818	0.999985	1
GO:0003723	RNA binding	molecular_function	binding	2	412	1996	35492	0.001002	1	1
GO:0003735	structural constituent of ribosome	molecular_function	structural molecule activity	1	412	945	35492	0.0010582	0.999986	1
GO:0003755	peptidyl-prolyl cis-trans isomerase activity	molecular_function	catalytic activity	1	412	140	35492	0.00714286	0.80561	1
GO:0004175	endopeptidase activity	molecular_function	catalytic activity	4	412	842	35492	0.00475059	0.988849	1
GO:0004518	nuclease activity	molecular_function	catalytic activity	1	412	436	35492	0.00229358	0.994039	1
GO:0004527	exonuclease activity	molecular_function	catalytic activity	1	412	117	35492	0.00854701	0.745476	1
GO:0004672	protein kinase activity	molecular_function	catalytic activity	17	412	2799	35492	0.0060736	0.999299	1
GO:0004674	protein serine/threonine kinase activity	molecular_function	catalytic activity	5	412	897	35492	0.00557414	0.979365	1
GO:0004812	aminoacyl-tRNA ligase activity	molecular_function	catalytic activity	1	412	129	35492	0.00775194	0.778861	1
GO:0005198	structural molecule activity	molecular_function	structural molecule activity	1	412	1104	35492	0.000905797	0.999998	1
GO:0005215	transporter activity	molecular_function	transporter activity	27	412	3049	35492	0.00885536	0.946712	1
GO:0005488	binding	molecular_function	binding	241	412	22133	35492	0.0108887	0.952867	1
GO:0005515	protein binding	molecular_function	binding	28	412	2689	35492	0.0104128	0.752438	1
GO:0005524	ATP binding	molecular_function	binding	45	412	5764	35492	0.00780708	0.999195	1
GO:0005622	intracellular anatomical structure	cellular_component	cellular anatomical entity	120	290	13210	27509	0.00908403	0.99039	1
GO:0005737	cytoplasm	cellular_component	cellular anatomical entity	54	290	6279	27509	0.0086001	0.96532	1
GO:0005739	mitochondrion	cellular_component	cellular anatomical entity	3	290	1053	27509	0.002849	0.999081	1
GO:0005740	mitochondrial envelope	cellular_component	cellular anatomical entity	1	290	490	27509	0.00204082	0.9947	1
GO:0005743	mitochondrial inner membrane	cellular_component	cellular anatomical entity	1	290	395	27509	0.00253165	0.985252	1
GO:0005768	endosome	cellular_component	cellular anatomical entity	1	290	203	27509	0.00492611	0.884602	1
GO:0005773	vacuole	cellular_component	cellular anatomical entity	1	290	208	27509	0.00480769	0.890601	1
GO:0005794	Golgi apparatus	cellular_component	cellular anatomical entity	4	290	752	27509	0.00531915	0.958269	1
GO:0005840	ribosome	cellular_component	cellular anatomical entity	1	290	1056	27509	0.00094697	0.999989	1
GO:0006139	nucleobase-containing compound metabolic process	biological_process	cellular process	19	250	3252	20985	0.00584256	0.999946	1
GO:0006163	purine nucleotide metabolic process	biological_process	cellular process	2	250	367	20985	0.00544959	0.934906	1
GO:0006259	DNA metabolic process	biological_process	cellular process	2	250	659	20985	0.0030349	0.996989	1
GO:0006260	DNA replication	biological_process	cellular process	2	250	267	20985	0.00749064	0.829839	1
GO:0006281	DNA repair	biological_process	cellular process	1	250	448	20985	0.00223214	0.995606	1
GO:0006352	DNA-templated transcription, initiation	biological_process	cellular process	1	250	146	20985	0.00684932	0.827247	1
GO:0006396	RNA processing	biological_process	cellular process	2	250	1120	20985	0.00178571	0.999984	1
GO:0006397	mRNA processing	biological_process	cellular process	1	250	577	20985	0.0017331	0.999099	1
GO:0006412	translation	biological_process	cellular process	1	250	1149	20985	0.000870322	0.999999	1
GO:0006464	cellular protein modification process	biological_process	cellular process	6	250	1298	20985	0.0046225	0.99848	1
GO:0006486	protein glycosylation	biological_process	cellular process	1	250	297	20985	0.003367	0.972263	1
GO:0006518	peptide metabolic process	biological_process	cellular process	5	250	1416	20985	0.00353107	0.999866	1
GO:0006520	cellular amino acid metabolic process	biological_process	cellular process	8	250	838	20985	0.00954654	0.785377	1
GO:0006605	protein targeting	biological_process	cellular process	1	250	193	20985	0.00518135	0.902097	1
GO:0006644	phospholipid metabolic process	biological_process	cellular process	1	250	374	20985	0.0026738	0.989142	1
GO:0006725	cellular aromatic compound metabolic process	biological_process	cellular process	28	250	3830	20985	0.0073107	0.999197	1
GO:0006753	nucleoside phosphate metabolic process	biological_process	cellular process	2	250	523	20985	0.00382409	0.986926	1
GO:0006766	vitamin metabolic process	biological_process	metabolic process	1	250	175	20985	0.00571429	0.878293	1
GO:0006767	water-soluble vitamin metabolic process	biological_process	metabolic process	1	250	166	20985	0.0060241	0.864311	1
GO:0006778	porphyrin-containing compound metabolic process	biological_process	cellular process	1	250	149	20985	0.00671141	0.83339	1
GO:0006793	phosphorus metabolic process	biological_process	cellular process	8	250	1230	20985	0.00650407	0.981312	1
GO:0006796	phosphate-containing compound metabolic process	biological_process	cellular process	7	250	1190	20985	0.00588235	0.989348	1
GO:0006807	nitrogen compound metabolic process	biological_process	metabolic process	45	250	7291	20985	0.00617199	1	1
GO:0006810	transport	biological_process	localization	29	250	2684	20985	0.0108048	0.741798	1
GO:0006811	ion transport	biological_process	localization	4	250	423	20985	0.00945626	0.744997	1
GO:0006886	intracellular protein transport	biological_process	cellular process	3	250	655	20985	0.00458015	0.98549	1
GO:0006974	cellular response to DNA damage stimulus	biological_process	cellular process	1	250	478	20985	0.00209205	0.996958	1
GO:0006996	organelle organization	biological_process	cellular process	6	250	1127	20985	0.00532387	0.993298	1
GO:0007049	cell cycle	biological_process	cellular process	1	250	453	20985	0.00220751	0.995867	1
GO:0007165	signal transduction	biological_process	biological regulation	11	250	1405	20985	0.00782918	0.951265	1
GO:0008094	ATP-dependent activity, acting on DNA	molecular_function	ATP-dependent activity	1	412	178	35492	0.00561798	0.875517	1
GO:0008104	protein localization	biological_process	localization	3	250	1213	20985	0.00247321	0.999957	1
GO:0008168	methyltransferase activity	molecular_function	catalytic activity	7	412	942	35492	0.007431	0.92265	1
GO:0008233	peptidase activity	molecular_function	catalytic activity	8	412	1551	35492	0.00515796	0.997642	1
GO:0008234	cysteine-type peptidase activity	molecular_function	catalytic activity	2	412	406	35492	0.00492611	0.950508	1
GO:0008270	zinc ion binding	molecular_function	binding	13	412	2169	35492	0.00599355	0.997844	1
GO:0008324	cation transmembrane transporter activity	molecular_function	transporter activity	2	412	725	35492	0.00275862	0.99813	1
GO:0008380	RNA splicing	biological_process	cellular process	1	250	389	20985	0.00257069	0.990959	1
GO:0008652	cellular amino acid biosynthetic process	biological_process	cellular process	4	250	458	20985	0.00873362	0.798113	1
GO:0008654	phospholipid biosynthetic process	biological_process	cellular process	1	250	258	20985	0.00387597	0.955456	1
GO:0008757	S-adenosylmethionine-dependent methyltransferase activity	molecular_function	catalytic activity	1	412	227	35492	0.00440529	0.929983	1
GO:0009055	electron transfer activity	molecular_function	catalytic activity	3	412	396	35492	0.00757576	0.840182	1
GO:0009057	macromolecule catabolic process	biological_process	metabolic process	9	250	949	20985	0.00948367	0.801848	1
GO:0009059	macromolecule biosynthetic process	biological_process	metabolic process	20	250	2694	20985	0.0074239	0.99432	1
GO:0009072	aromatic amino acid family metabolic process	biological_process	cellular process	1	250	148	20985	0.00675676	0.831367	1
GO:0009100	glycoprotein metabolic process	biological_process	cellular process	1	250	309	20985	0.00323625	0.976029	1
GO:0009101	glycoprotein biosynthetic process	biological_process	cellular process	1	250	297	20985	0.003367	0.972263	1
GO:0009110	vitamin biosynthetic process	biological_process	cellular process	1	250	164	20985	0.00609756	0.860992	1
GO:0009117	nucleotide metabolic process	biological_process	cellular process	2	250	522	20985	0.00383142	0.986787	1
GO:0009150	purine ribonucleotide metabolic process	biological_process	cellular process	2	250	367	20985	0.00544959	0.934906	1
GO:0009259	ribonucleotide metabolic process	biological_process	cellular process	2	250	417	20985	0.00479616	0.960635	1
GO:0009733	response to auxin	biological_process	response to stimulus	5	250	612	20985	0.00816993	0.857384	1
GO:0009987	cellular process	biological_process	cellular process	149	250	14695	20985	0.0101395	0.999839	1
GO:0010033	response to organic substance	biological_process	response to stimulus	10	250	998	20985	0.01002	0.755687	1
GO:0010467	gene expression	biological_process	metabolic process	14	250	2985	20985	0.00469012	0.999996	1
GO:0012505	endomembrane system	cellular_component	cellular anatomical entity	5	290	1698	27509	0.00294464	0.99994	1
GO:0015031	protein transport	biological_process	localization	3	250	1186	20985	0.00252951	0.999942	1
GO:0015075	ion transmembrane transporter activity	molecular_function	transporter activity	4	412	1032	35492	0.00387597	0.997985	1
GO:0015267	channel activity	molecular_function	transporter activity	1	412	347	35492	0.00288184	0.98295	1
GO:0015291	secondary active transmembrane transporter activity	molecular_function	transporter activity	5	412	624	35492	0.00801282	0.851982	1
GO:0015297	antiporter activity	molecular_function	transporter activity	2	412	303	35492	0.00660066	0.868576	1
GO:0015318	inorganic molecular entity transmembrane transporter activity	molecular_function	transporter activity	4	412	994	35492	0.00402414	0.997139	1
GO:0015453	oxidoreduction-driven active transmembrane transporter activity	molecular_function	transporter activity	1	412	175	35492	0.00571429	0.871057	1
GO:0015935	small ribosomal subunit	cellular_component	protein-containing complex	1	290	167	27509	0.00598802	0.830559	1
GO:0015980	energy derivation by oxidation of organic compounds	biological_process	cellular process	1	250	300	20985	0.00333333	0.973256	1
GO:0016070	RNA metabolic process	biological_process	cellular process	13	250	1990	20985	0.00653266	0.995588	1
GO:0016071	mRNA metabolic process	biological_process	cellular process	1	250	677	20985	0.0014771	0.999738	1
GO:0016209	antioxidant activity	molecular_function	antioxidant activity	3	412	352	35492	0.00852273	0.777403	1
GO:0016301	kinase activity	molecular_function	catalytic activity	24	412	3666	35492	0.00654664	0.999573	1
GO:0016567	protein ubiquitination	biological_process	cellular process	3	250	353	20985	0.00849858	0.794668	1
GO:0016627	oxidoreductase activity, acting on the CH-CH group of donors	molecular_function	catalytic activity	1	412	202	35492	0.0049505	0.906081	1
GO:0016651	oxidoreductase activity, acting on NAD(P)H	molecular_function	catalytic activity	1	412	302	35492	0.00331126	0.971025	1
GO:0016655	oxidoreductase activity, acting on NAD(P)H, quinone or similar compound as acceptor	molecular_function	catalytic activity	1	412	206	35492	0.00485437	0.910391	1
GO:0016740	transferase activity	molecular_function	catalytic activity	79	412	8669	35492	0.00911293	0.995512	1
GO:0016741	transferase activity, transferring one-carbon groups	molecular_function	catalytic activity	7	412	973	35492	0.00719424	0.936407	1
GO:0016757	glycosyltransferase activity	molecular_function	catalytic activity	13	412	1304	35492	0.00996933	0.749807	1
GO:0016772	transferase activity, transferring phosphorus-containing groups	molecular_function	catalytic activity	28	412	4261	35492	0.00657123	0.999837	1
GO:0016773	phosphotransferase activity, alcohol group as acceptor	molecular_function	catalytic activity	20	412	3164	35492	0.00632111	0.999395	1
GO:0016779	nucleotidyltransferase activity	molecular_function	catalytic activity	3	412	544	35492	0.00551471	0.952776	1
GO:0016830	carbon-carbon lyase activity	molecular_function	catalytic activity	2	412	282	35492	0.0070922	0.840909	1
GO:0016859	cis-trans isomerase activity	molecular_function	catalytic activity	1	412	142	35492	0.00704225	0.810115	1
GO:0016874	ligase activity	molecular_function	catalytic activity	3	412	538	35492	0.00557621	0.950256	1
GO:0016875	ligase activity, forming carbon-oxygen bonds	molecular_function	catalytic activity	1	412	129	35492	0.00775194	0.778861	1
GO:0017076	purine nucleotide binding	molecular_function	binding	47	412	7115	35492	0.00660576	0.999999	1
GO:0019318	hexose metabolic process	biological_process	metabolic process	2	250	265	20985	0.00754717	0.826669	1
GO:0019538	protein metabolic process	biological_process	metabolic process	7	250	2865	20985	0.00244328	1	1
GO:0019637	organophosphate metabolic process	biological_process	cellular process	7	250	1075	20985	0.00651163	0.974561	1
GO:0019693	ribose phosphate metabolic process	biological_process	cellular process	2	250	417	20985	0.00479616	0.960635	1
GO:0019842	vitamin binding	molecular_function	binding	3	412	374	35492	0.00802139	0.81098	1
GO:0019866	organelle inner membrane	cellular_component	cellular anatomical entity	3	290	447	27509	0.00671141	0.852559	1
GO:0022607	cellular component assembly	biological_process	cellular process	5	250	664	20985	0.00753012	0.900226	1
GO:0022613	ribonucleoprotein complex biogenesis	biological_process	cellular process	1	250	448	20985	0.00223214	0.995606	1
GO:0022618	ribonucleoprotein complex assembly	biological_process	cellular process	1	250	158	20985	0.00632911	0.850545	1
GO:0022626	cytosolic ribosome	cellular_component	cellular anatomical entity	1	290	137	27509	0.00729927	0.766726	1
GO:0022803	passive transmembrane transporter activity	molecular_function	transporter activity	1	412	347	35492	0.00288184	0.98295	1
GO:0022804	active transmembrane transporter activity	molecular_function	transporter activity	13	412	1347	35492	0.00965108	0.78833	1
GO:0022857	transmembrane transporter activity	molecular_function	transporter activity	27	412	2988	35492	0.00903614	0.932261	1
GO:0022890	inorganic cation transmembrane transporter activity	molecular_function	transporter activity	2	412	684	35492	0.00292398	0.99711	1
GO:0023052	signaling	biological_process	signaling	11	250	1410	20985	0.00780142	0.952684	1
GO:0030154	cell differentiation	biological_process	cellular process	1	250	159	20985	0.00628931	0.852339	1
GO:0030554	adenyl nucleotide binding	molecular_function	binding	47	412	6490	35492	0.00724191	0.999953	1
GO:0031090	organelle membrane	cellular_component	cellular anatomical entity	12	290	1980	27509	0.00606061	0.988969	1
GO:0031410	cytoplasmic vesicle	cellular_component	cellular anatomical entity	1	290	404	27509	0.00247525	0.986612	1
GO:0031966	mitochondrial membrane	cellular_component	cellular anatomical entity	1	290	476	27509	0.00210084	0.993835	1
GO:0031974	membrane-enclosed lumen	cellular_component	cellular anatomical entity	1	290	675	27509	0.00148148	0.999285	1
GO:0031982	vesicle	cellular_component	cellular anatomical entity	1	290	408	27509	0.00245098	0.987176	1
GO:0032259	methylation	biological_process	metabolic process	6	250	730	20985	0.00821918	0.870624	1
GO:0032446	protein modification by small protein conjugation	biological_process	cellular process	3	250	393	20985	0.00763359	0.850053	1
GO:0032501	multicellular organismal process	biological_process	multicellular organismal process	8	250	979	20985	0.0081716	0.901587	1
GO:0032553	ribonucleotide binding	molecular_function	binding	49	412	7180	35492	0.00682451	0.999997	1
GO:0032555	purine ribonucleotide binding	molecular_function	binding	47	412	7086	35492	0.0066328	0.999999	1
GO:0032559	adenyl ribonucleotide binding	molecular_function	binding	47	412	6477	35492	0.00725645	0.999949	1
GO:0032991	protein-containing complex	cellular_component	protein-containing complex	12	290	3326	27509	0.00360794	0.999999	1
GO:0033013	tetrapyrrole metabolic process	biological_process	cellular process	1	250	157	20985	0.00636943	0.84873	1
GO:0033036	macromolecule localization	biological_process	localization	12	250	1413	20985	0.00849257	0.917995	1
GO:0033365	protein localization to organelle	biological_process	cellular process	3	250	334	20985	0.00898204	0.762903	1
GO:0033554	cellular response to stress	biological_process	cellular process	3	250	611	20985	0.00490998	0.977957	1
GO:0034613	cellular protein localization	biological_process	cellular process	3	250	694	20985	0.00432277	0.990051	1
GO:0034641	cellular nitrogen compound metabolic process	biological_process	cellular process	29	250	4935	20985	0.00587639	1	1
GO:0034645	cellular macromolecule biosynthetic process	biological_process	cellular process	9	250	2048	20985	0.00439453	0.999941	1
GO:0035639	purine ribonucleoside triphosphate binding	molecular_function	binding	45	412	6373	35492	0.00706104	0.999973	1
GO:0036094	small molecule binding	molecular_function	binding	70	412	8435	35492	0.00829876	0.999693	1
GO:0036211	protein modification process	biological_process	metabolic process	6	250	1298	20985	0.0046225	0.99848	1
GO:0042254	ribosome biogenesis	biological_process	cellular process	1	250	344	20985	0.00290698	0.984346	1
GO:0042364	water-soluble vitamin biosynthetic process	biological_process	cellular process	1	250	155	20985	0.00645161	0.845032	1
GO:0042440	pigment metabolic process	biological_process	metabolic process	1	250	178	20985	0.00561798	0.882627	1
GO:0042578	phosphoric ester hydrolase activity	molecular_function	catalytic activity	5	412	574	35492	0.0087108	0.7979	1
GO:0043043	peptide biosynthetic process	biological_process	cellular process	1	250	1160	20985	0.000862069	0.999999	1
GO:0043168	anion binding	molecular_function	binding	72	412	7950	35492	0.0090566	0.994339	1
GO:0043170	macromolecule metabolic process	biological_process	metabolic process	42	250	6100	20985	0.00688525	0.999998	1
GO:0043226	organelle	cellular_component	cellular anatomical entity	105	290	11609	27509	0.00904471	0.984254	1
GO:0043228	non-membrane-bounded organelle	cellular_component	cellular anatomical entity	2	290	2218	27509	0.000901713	1	1
GO:0043229	intracellular organelle	cellular_component	cellular anatomical entity	105	290	11608	27509	0.00904549	0.984204	1
GO:0043232	intracellular non-membrane-bounded organelle	cellular_component	cellular anatomical entity	2	290	2218	27509	0.000901713	1	1
GO:0043233	organelle lumen	cellular_component	cellular anatomical entity	1	290	675	27509	0.00148148	0.999285	1
GO:0043412	macromolecule modification	biological_process	metabolic process	6	250	1513	20985	0.00396563	0.999793	1
GO:0043413	macromolecule glycosylation	biological_process	metabolic process	1	250	297	20985	0.003367	0.972263	1
GO:0043531	ADP binding	molecular_function	binding	2	412	709	35492	0.00282087	0.997783	1
GO:0043603	cellular amide metabolic process	biological_process	cellular process	5	250	1588	20985	0.00314861	0.999977	1
GO:0043604	amide biosynthetic process	biological_process	cellular process	1	250	1252	20985	0.000798722	1	1
GO:0043648	dicarboxylic acid metabolic process	biological_process	cellular process	1	250	128	20985	0.0078125	0.785349	1
GO:0043933	protein-containing complex organization	biological_process	cellular process	3	250	534	20985	0.00561798	0.955176	1
GO:0044085	cellular component biogenesis	biological_process	cellular process	10	250	1045	20985	0.00956938	0.803079	1
GO:0044237	cellular metabolic process	biological_process	cellular process	107	250	9715	20985	0.0110139	0.880895	1
GO:0044260	cellular macromolecule metabolic process	biological_process	cellular process	24	250	4127	20985	0.00581536	0.999996	1
GO:0044265	cellular macromolecule catabolic process	biological_process	cellular process	2	250	605	20985	0.00330579	0.994572	1
GO:0044267	cellular protein metabolic process	biological_process	cellular process	7	250	2783	20985	0.00251527	1	1
GO:0044270	cellular nitrogen compound catabolic process	biological_process	cellular process	1	250	179	20985	0.00558659	0.884037	1
GO:0044271	cellular nitrogen compound biosynthetic process	biological_process	cellular process	16	250	2539	20985	0.00630169	0.99906	1
GO:0044391	ribosomal subunit	cellular_component	protein-containing complex	1	290	330	27509	0.0030303	0.970357	1
GO:0045184	establishment of protein localization	biological_process	localization	3	250	1205	20985	0.00248963	0.999953	1
GO:0046034	ATP metabolic process	biological_process	metabolic process	2	250	294	20985	0.00680272	0.867798	1
GO:0046483	heterocycle metabolic process	biological_process	cellular process	25	250	3748	20985	0.00667022	0.999826	1
GO:0046700	heterocycle catabolic process	biological_process	cellular process	1	250	177	20985	0.00564972	0.8812	1
GO:0046873	metal ion transmembrane transporter activity	molecular_function	transporter activity	2	412	328	35492	0.00609756	0.895728	1
GO:0046907	intracellular transport	biological_process	cellular process	3	250	862	20985	0.00348028	0.998158	1
GO:0047834	D-threo-aldose 1-dehydrogenase activity	molecular_function	catalytic activity	1	412	119	35492	0.00840336	0.75137	1
GO:0048038	quinone binding	molecular_function	binding	1	412	126	35492	0.00793651	0.770948	1
GO:0048285	organelle fission	biological_process	cellular process	1	250	137	20985	0.00729927	0.80743	1
GO:0048856	anatomical structure development	biological_process	developmental process	3	250	826	20985	0.00363196	0.997336	1
GO:0048869	cellular developmental process	biological_process	cellular process	1	250	166	20985	0.0060241	0.864311	1
GO:0050789	regulation of biological process	biological_process	biological regulation	41	250	3888	20985	0.0105453	0.829363	1
GO:0051179	localization	biological_process	localization	29	250	2750	20985	0.0105455	0.786852	1
GO:0051234	establishment of localization	biological_process	localization	29	250	2719	20985	0.0106657	0.766361	1
GO:0051276	chromosome organization	biological_process	cellular process	1	250	384	20985	0.00260417	0.99039	1
GO:0051287	NAD binding	molecular_function	binding	2	412	284	35492	0.00704225	0.843755	1
GO:0051301	cell division	biological_process	cellular process	1	250	283	20985	0.00353357	0.967118	1
GO:0051536	iron-sulfur cluster binding	molecular_function	binding	2	412	297	35492	0.00673401	0.861157	1
GO:0051539	4 iron, 4 sulfur cluster binding	molecular_function	binding	1	412	172	35492	0.00581395	0.866437	1
GO:0051540	metal cluster binding	molecular_function	binding	2	412	297	35492	0.00673401	0.861157	1
GO:0051641	cellular localization	biological_process	cellular process	3	250	933	20985	0.00321543	0.99912	1
GO:0051649	establishment of localization in cell	biological_process	cellular process	3	250	882	20985	0.00340136	0.998502	1
GO:0051668	localization within membrane	biological_process	cellular process	1	250	141	20985	0.0070922	0.816502	1
GO:0051716	cellular response to stimulus	biological_process	cellular process	14	250	2005	20985	0.00698254	0.991714	1
GO:0055086	nucleobase-containing small molecule metabolic process	biological_process	cellular process	4	250	638	20985	0.00626959	0.948189	1
GO:0065003	protein-containing complex assembly	biological_process	cellular process	3	250	478	20985	0.00627615	0.926413	1
GO:0065007	biological regulation	biological_process	biological regulation	46	250	4167	20985	0.0110391	0.742716	1
GO:0070013	intracellular organelle lumen	cellular_component	cellular anatomical entity	1	290	675	27509	0.00148148	0.999285	1
GO:0070085	glycosylation	biological_process	metabolic process	1	250	310	20985	0.00322581	0.976319	1
GO:0070647	protein modification by small protein conjugation or removal	biological_process	cellular process	3	250	506	20985	0.00592885	0.942432	1
GO:0070727	cellular macromolecule localization	biological_process	cellular process	3	250	694	20985	0.00432277	0.990051	1
GO:0070925	organelle assembly	biological_process	cellular process	1	250	118	20985	0.00847458	0.757848	1
GO:0071103	DNA conformation change	biological_process	cellular process	1	250	149	20985	0.00671141	0.83339	1
GO:0071705	nitrogen compound transport	biological_process	localization	8	250	1525	20985	0.0052459	0.998117	1
GO:0071826	ribonucleoprotein complex subunit organization	biological_process	cellular process	1	250	158	20985	0.00632911	0.850545	1
GO:0071840	cellular component organization or biogenesis	biological_process	cellular process	23	250	2309	20985	0.00996102	0.84619	1
GO:0071949	FAD binding	molecular_function	binding	1	412	157	35492	0.00636943	0.840741	1
GO:0072521	purine-containing compound metabolic process	biological_process	cellular process	2	250	390	20985	0.00512821	0.94827	1
GO:0072657	protein localization to membrane	biological_process	cellular process	1	250	117	20985	0.00854701	0.754911	1
GO:0090304	nucleic acid metabolic process	biological_process	cellular process	15	250	2616	20985	0.00573394	0.999774	1
GO:0090407	organophosphate biosynthetic process	biological_process	cellular process	4	250	675	20985	0.00592593	0.961855	1
GO:0097159	organic cyclic compound binding	molecular_function	binding	135	412	15267	35492	0.0088426	0.999993	1
GO:0097367	carbohydrate derivative binding	molecular_function	binding	53	412	7255	35492	0.00730531	0.99998	1
GO:0097708	intracellular vesicle	cellular_component	cellular anatomical entity	1	290	404	27509	0.00247525	0.986612	1
GO:0098588	bounding membrane of organelle	cellular_component	cellular anatomical entity	1	290	759	27509	0.00131752	0.999713	1
GO:0098796	membrane protein complex	cellular_component	protein-containing complex	5	290	886	27509	0.00564334	0.958634	1
GO:0106310	protein serine kinase activity	molecular_function	catalytic activity	3	412	359	35492	0.00835655	0.788584	1
GO:0140096	catalytic activity, acting on a protein	molecular_function	catalytic activity	26	412	5488	35492	0.00473761	1	1
GO:0140098	catalytic activity, acting on RNA	molecular_function	catalytic activity	2	412	1016	35492	0.0019685	0.999921	1
GO:0140101	catalytic activity, acting on a tRNA	molecular_function	catalytic activity	1	412	292	35492	0.00342466	0.967404	1
GO:0140513	nuclear protein-containing complex	cellular_component	protein-containing complex	1	290	815	27509	0.00122699	0.999844	1
GO:0140535	intracellular protein-containing complex	cellular_component	protein-containing complex	2	290	599	27509	0.0033389	0.987726	1
GO:0140640	catalytic activity, acting on a nucleic acid	molecular_function	catalytic activity	6	412	1507	35492	0.00398142	0.999636	1
GO:0140657	ATP-dependent activity	molecular_function	ATP-dependent activity	8	412	1250	35492	0.0064	0.978514	1
GO:1901135	carbohydrate derivative metabolic process	biological_process	metabolic process	8	250	1128	20985	0.0070922	0.961897	1
GO:1901137	carbohydrate derivative biosynthetic process	biological_process	metabolic process	1	250	745	20985	0.00134228	0.999887	1
GO:1901265	nucleoside phosphate binding	molecular_function	binding	60	412	7979	35492	0.00751974	0.999981	1
GO:1901360	organic cyclic compound metabolic process	biological_process	metabolic process	29	250	3916	20985	0.00740552	0.999115	1
GO:1901363	heterocyclic compound binding	molecular_function	binding	135	412	15265	35492	0.00884376	0.999992	1
GO:1901564	organonitrogen compound metabolic process	biological_process	metabolic process	29	250	4829	20985	0.00600538	0.999999	1
GO:1901565	organonitrogen compound catabolic process	biological_process	metabolic process	5	250	663	20985	0.00754148	0.89952	1
GO:1901566	organonitrogen compound biosynthetic process	biological_process	metabolic process	10	250	2694	20985	0.00371195	1	1
GO:1901605	alpha-amino acid metabolic process	biological_process	cellular process	4	250	510	20985	0.00784314	0.860229	1
GO:1901607	alpha-amino acid biosynthetic process	biological_process	cellular process	2	250	358	20985	0.00558659	0.928837	1
GO:1902494	catalytic complex	cellular_component	protein-containing complex	6	290	975	27509	0.00615385	0.946705	1
GO:1990234	transferase complex	cellular_component	protein-containing complex	2	290	498	27509	0.00401606	0.968861	1
GO:1990904	ribonucleoprotein complex	cellular_component	protein-containing complex	1	290	680	27509	0.00147059	0.999323	1

## Sheet: EG06GDown VS G06GDown
GO Term ID	GO Term	Level 1	Level 2	Term Candidate Gene Num	Total Candidate Gene Num	Term Gene Num	Total Gene Num	Rich Ratio	P value	Q value
GO:0016491	oxidoreductase activity	molecular_function	catalytic activity	548	3002	4249	35492	0.128972	7.95e-26	2.15e-22
GO:0016705	oxidoreductase activity, acting on paired donors, with incorporation or reduction of molecular oxygen	molecular_function	catalytic activity	158	3002	795	35492	0.198742	2.04e-24	2.75e-21
GO:0020037	heme binding	molecular_function	binding	172	3002	920	35492	0.186957	2.01e-23	1.81e-20
GO:0046906	tetrapyrrole binding	molecular_function	binding	179	3002	1022	35492	0.175147	4.09e-21	2.77e-18
GO:0004497	monooxygenase activity	molecular_function	catalytic activity	145	3002	776	35492	0.186856	6.71e-20	3.63e-17
GO:0005576	extracellular region	cellular_component	cellular anatomical entity	158	2106	992	27509	0.159274	5.22e-19	2.36e-16
GO:0005975	carbohydrate metabolic process	biological_process	metabolic process	276	1603	2167	20985	0.127365	1.17e-18	3.74e-16
GO:0010333	terpene synthase activity	molecular_function	catalytic activity	37	3002	82	35492	0.45122	1.05e-18	3.74e-16
GO:0016838	carbon-oxygen lyase activity, acting on phosphates	molecular_function	catalytic activity	42	3002	105	35492	0.4	1.24e-18	3.74e-16
GO:0005506	iron ion binding	molecular_function	binding	150	3002	842	35492	0.178147	1.46e-18	3.96e-16
GO:0005618	cell wall	cellular_component	cellular anatomical entity	106	2106	565	27509	0.187611	4.47e-18	1.1e-15
GO:0030312	external encapsulating structure	cellular_component	cellular anatomical entity	106	2106	573	27509	0.184991	1.27e-17	2.85e-15
GO:0004857	enzyme inhibitor activity	molecular_function	molecular function regulator	81	3002	372	35492	0.217742	1.9e-15	3.95e-13
GO:0071554	cell wall organization or biogenesis	biological_process	cellular process	101	1603	578	20985	0.17474	2.45e-15	4.73e-13
GO:0016101	diterpenoid metabolic process	biological_process	cellular process	31	1603	81	20985	0.382716	9.66e-15	1.74e-12
GO:0003824	catalytic activity	molecular_function	catalytic activity	1961	3002	20870	35492	0.0939626	1.15e-14	1.94e-12
GO:0016102	diterpenoid biosynthetic process	biological_process	cellular process	29	1603	77	20985	0.376623	1.14e-13	1.82e-11
GO:0016835	carbon-oxygen lyase activity	molecular_function	catalytic activity	70	3002	339	35492	0.20649	2.19e-12	3.29e-10
GO:0005976	polysaccharide metabolic process	biological_process	metabolic process	107	1603	702	20985	0.152422	3.5e-12	4.98e-10
GO:0008194	UDP-glycosyltransferase activity	molecular_function	catalytic activity	105	3002	621	35492	0.169082	6.06e-12	8.19e-10
GO:0045229	external encapsulating structure organization	biological_process	cellular process	85	1603	518	20985	0.164093	1.35e-11	1.74e-09
GO:0000272	polysaccharide catabolic process	biological_process	metabolic process	61	1603	324	20985	0.188272	3.93e-11	4.84e-09
GO:0071555	cell wall organization	biological_process	cellular process	83	1603	513	20985	0.161793	4.93e-11	5.8e-09
GO:0016798	hydrolase activity, acting on glycosyl bonds	molecular_function	catalytic activity	151	3002	1050	35492	0.14381	7.48e-11	8.44e-09
GO:0042445	hormone metabolic process	biological_process	biological regulation	31	1603	110	20985	0.281818	1.01e-10	1.1e-08
GO:0004553	hydrolase activity, hydrolyzing O-glycosyl compounds	molecular_function	catalytic activity	137	3002	932	35492	0.146996	1.3e-10	1.35e-08
GO:0006952	defense response	biological_process	response to stimulus	105	1603	737	20985	0.142469	3.18e-10	3.19e-08
GO:0006721	terpenoid metabolic process	biological_process	cellular process	41	1603	184	20985	0.222826	3.49e-10	3.37e-08
GO:1901071	glucosamine-containing compound metabolic process	biological_process	metabolic process	15	1603	29	20985	0.517241	4.59e-10	4.28e-08
GO:0042545	cell wall modification	biological_process	cellular process	40	1603	179	20985	0.223464	5.21e-10	4.7e-08
GO:0045490	pectin catabolic process	biological_process	metabolic process	47	1603	235	20985	0.2	8.73e-10	7.62e-08
GO:0004568	chitinase activity	molecular_function	catalytic activity	16	3002	32	35492	0.5	1.06e-09	9e-08
GO:0016114	terpenoid biosynthetic process	biological_process	cellular process	39	1603	176	20985	0.221591	1.11e-09	9.08e-08
GO:0071944	cell periphery	cellular_component	cellular anatomical entity	201	2106	1737	27509	0.115717	1.52e-09	1.21e-07
GO:0044036	cell wall macromolecule metabolic process	biological_process	cellular process	30	1603	116	20985	0.258621	1.96e-09	1.52e-07
GO:0010817	regulation of hormone levels	biological_process	biological regulation	31	1603	124	20985	0.25	2.6e-09	1.95e-07
GO:0045330	aspartyl esterase activity	molecular_function	catalytic activity	40	3002	172	35492	0.232558	3.12e-09	2.28e-07
GO:0030599	pectinesterase activity	molecular_function	catalytic activity	40	3002	174	35492	0.229885	4.45e-09	3.17e-07
GO:0005507	copper ion binding	molecular_function	binding	39	3002	171	35492	0.22807	8.75e-09	6.07e-07
GO:0006040	amino sugar metabolic process	biological_process	metabolic process	15	1603	35	20985	0.428571	1.24e-08	8.37e-07
GO:0006022	aminoglycan metabolic process	biological_process	metabolic process	13	1603	27	20985	0.481481	2.09e-08	1.23e-06
GO:0006026	aminoglycan catabolic process	biological_process	metabolic process	13	1603	27	20985	0.481481	2.09e-08	1.23e-06
GO:0006030	chitin metabolic process	biological_process	metabolic process	13	1603	27	20985	0.481481	2.09e-08	1.23e-06
GO:0006032	chitin catabolic process	biological_process	metabolic process	13	1603	27	20985	0.481481	2.09e-08	1.23e-06
GO:0046348	amino sugar catabolic process	biological_process	metabolic process	13	1603	27	20985	0.481481	2.09e-08	1.23e-06
GO:1901072	glucosamine-containing compound catabolic process	biological_process	metabolic process	13	1603	27	20985	0.481481	2.09e-08	1.23e-06
GO:0008171	O-methyltransferase activity	molecular_function	catalytic activity	33	3002	136	35492	0.242647	2.4e-08	1.38e-06
GO:0051213	dioxygenase activity	molecular_function	catalytic activity	53	3002	282	35492	0.187943	2.93e-08	1.65e-06
GO:0048046	apoplast	cellular_component	cellular anatomical entity	47	2106	267	27509	0.17603	6.69e-08	3.7e-06
GO:0008299	isoprenoid biosynthetic process	biological_process	cellular process	43	1603	235	20985	0.182979	6.89e-08	3.73e-06
GO:0010393	galacturonan metabolic process	biological_process	metabolic process	49	1603	286	20985	0.171329	7.48e-08	3.89e-06
GO:0045488	pectin metabolic process	biological_process	metabolic process	49	1603	286	20985	0.171329	7.48e-08	3.89e-06
GO:0006720	isoprenoid metabolic process	biological_process	cellular process	45	1603	253	20985	0.177866	8.21e-08	4.19e-06
GO:0009850	auxin metabolic process	biological_process	biological regulation	16	1603	45	20985	0.355556	9.58e-08	4.8e-06
GO:0016052	carbohydrate catabolic process	biological_process	metabolic process	71	1603	493	20985	0.144016	1.61e-07	7.92e-06
GO:0098772	molecular function regulator	molecular_function	molecular function regulator	102	3002	724	35492	0.140884	2.44e-07	1.18e-05
GO:0008061	chitin binding	molecular_function	binding	18	3002	55	35492	0.327273	3.17e-07	1.5e-05
GO:0006629	lipid metabolic process	biological_process	metabolic process	165	1603	1485	20985	0.111111	4.57e-07	2.13e-05
GO:0016757	glycosyltransferase activity	molecular_function	catalytic activity	161	3002	1304	35492	0.123466	7.22e-07	3.31e-05
GO:0030234	enzyme regulator activity	molecular_function	molecular function regulator	92	3002	657	35492	0.14003	1.21e-06	5.45e-05
GO:0010427	abscisic acid binding	molecular_function	binding	17	3002	55	35492	0.309091	1.66e-06	7.37e-05
GO:0016998	cell wall macromolecule catabolic process	biological_process	cellular process	11	1603	27	20985	0.407407	2.07e-06	9.03e-05
GO:0019840	isoprenoid binding	molecular_function	binding	17	3002	56	35492	0.303571	2.2e-06	9.44e-05
GO:0042562	hormone binding	molecular_function	binding	17	3002	57	35492	0.298246	2.89e-06	0.000122003
GO:0009755	hormone-mediated signaling pathway	biological_process	biological regulation	86	1603	689	20985	0.124819	4.14e-06	0.00016963
GO:0042446	hormone biosynthetic process	biological_process	biological regulation	17	1603	64	20985	0.265625	4.09e-06	0.00016963
GO:0032870	cellular response to hormone stimulus	biological_process	cellular process	86	1603	692	20985	0.124277	4.91e-06	0.000198418
GO:0071495	cellular response to endogenous stimulus	biological_process	response to stimulus	86	1603	694	20985	0.123919	5.5e-06	0.000218999
GO:0043565	sequence-specific DNA binding	molecular_function	binding	92	3002	682	35492	0.134897	5.79e-06	0.000226916
GO:0016682	oxidoreductase activity, acting on diphenols and related substances as donors, oxygen as acceptor	molecular_function	catalytic activity	21	3002	85	35492	0.247059	5.93e-06	0.000229145
GO:0016679	oxidoreductase activity, acting on diphenols and related substances as donors	molecular_function	catalytic activity	23	3002	99	35492	0.232323	6.65e-06	0.000253551
GO:0009056	catabolic process	biological_process	metabolic process	189	1603	1828	20985	0.103392	7.68e-06	0.000288601
GO:0043178	alcohol binding	molecular_function	binding	17	3002	61	35492	0.278689	8e-06	0.000296488
GO:0046271	phenylpropanoid catabolic process	biological_process	cellular process	15	1603	55	20985	0.272727	1.05e-05	0.000380215
GO:0046274	lignin catabolic process	biological_process	cellular process	15	1603	55	20985	0.272727	1.05e-05	0.000380215
GO:0006950	response to stress	biological_process	response to stimulus	174	1603	1668	20985	0.104317	1.1e-05	0.00039029
GO:0005992	trehalose biosynthetic process	biological_process	cellular process	13	1603	43	20985	0.302326	1.19e-05	0.000419851
GO:0071310	cellular response to organic substance	biological_process	cellular process	87	1603	719	20985	0.121001	1.23e-05	0.000426688
GO:0044255	cellular lipid metabolic process	biological_process	cellular process	112	1603	985	20985	0.113706	1.28e-05	0.000438974
GO:0016747	acyltransferase activity, transferring groups other than amino-acyl groups	molecular_function	catalytic activity	100	3002	772	35492	0.129534	1.32e-05	0.000445278
GO:0110165	cellular anatomical entity	cellular_component	cellular anatomical entity	2103	2106	27279	27509	0.0770923	1.41e-05	0.000469525
GO:0031407	oxylipin metabolic process	biological_process	cellular process	13	1603	44	20985	0.295455	1.58e-05	0.000514387
GO:0031408	oxylipin biosynthetic process	biological_process	cellular process	13	1603	44	20985	0.295455	1.58e-05	0.000514387
GO:0009738	abscisic acid-activated signaling pathway	biological_process	biological regulation	21	1603	100	20985	0.21	1.78e-05	0.00057425
GO:0007154	cell communication	biological_process	cellular process	171	1603	1651	20985	0.103574	1.97e-05	0.000625716
GO:0048869	cellular developmental process	biological_process	cellular process	29	1603	166	20985	0.174699	2.24e-05	0.000703394
GO:0050896	response to stimulus	biological_process	response to stimulus	307	1603	3254	20985	0.0943454	2.49e-05	0.000773801
GO:0033293	monocarboxylic acid binding	molecular_function	binding	20	3002	86	35492	0.232558	2.56e-05	0.000784926
GO:0042546	cell wall biogenesis	biological_process	cellular process	25	1603	134	20985	0.186567	2.58e-05	0.000784926
GO:0005991	trehalose metabolic process	biological_process	cellular process	13	1603	46	20985	0.282609	2.68e-05	0.000805117
GO:0071215	cellular response to abscisic acid stimulus	biological_process	cellular process	21	1603	103	20985	0.203883	2.85e-05	0.000839284
GO:0097306	cellular response to alcohol	biological_process	cellular process	21	1603	103	20985	0.203883	2.85e-05	0.000839284
GO:0010410	hemicellulose metabolic process	biological_process	cellular process	19	1603	88	20985	0.215909	2.93e-05	0.000852752
GO:0009695	jasmonic acid biosynthetic process	biological_process	cellular process	6	1603	10	20985	0.6	3.16e-05	0.00088779
GO:0010026	trichome differentiation	biological_process	cellular process	7	1603	14	20985	0.5	3.18e-05	0.00088779
GO:0010090	trichome morphogenesis	biological_process	cellular process	7	1603	14	20985	0.5	3.18e-05	0.00088779
GO:0070887	cellular response to chemical stimulus	biological_process	cellular process	90	1603	769	20985	0.117035	3.15e-05	0.00088779
GO:0010383	cell wall polysaccharide metabolic process	biological_process	cellular process	19	1603	89	20985	0.213483	3.46e-05	0.000956093
GO:0052716	hydroquinone:oxygen oxidoreductase activity	molecular_function	catalytic activity	15	3002	55	35492	0.272727	3.57e-05	0.000975829
GO:0016706	2-oxoglutarate-dependent dioxygenase activity	molecular_function	catalytic activity	11	3002	32	35492	0.34375	3.75e-05	0.00101607
GO:0004089	carbonate dehydratase activity	molecular_function	catalytic activity	9	3002	22	35492	0.409091	3.93e-05	0.00104519
GO:0009698	phenylpropanoid metabolic process	biological_process	cellular process	17	1603	75	20985	0.226667	3.94e-05	0.00104519
GO:0044262	cellular carbohydrate metabolic process	biological_process	cellular process	73	1603	597	20985	0.122278	4.31e-05	0.00113317
GO:0009808	lignin metabolic process	biological_process	cellular process	15	1603	62	20985	0.241935	4.96e-05	0.00127751
GO:0010411	xyloglucan metabolic process	biological_process	cellular process	16	1603	69	20985	0.231884	4.91e-05	0.00127751
GO:0046423	allene-oxide cyclase activity	molecular_function	catalytic activity	6	3002	10	35492	0.6	5.67e-05	0.001448
GO:0004864	protein phosphatase inhibitor activity	molecular_function	molecular function regulator	18	3002	77	35492	0.233766	5.93e-05	0.0014851
GO:0019212	phosphatase inhibitor activity	molecular_function	molecular function regulator	18	3002	77	35492	0.233766	5.93e-05	0.0014851
GO:0009694	jasmonic acid metabolic process	biological_process	cellular process	6	1603	11	20985	0.545455	6.5e-05	0.00161379
GO:0015849	organic acid transport	biological_process	localization	38	1603	257	20985	0.14786	6.59e-05	0.00162013
GO:0030154	cell differentiation	biological_process	cellular process	27	1603	159	20985	0.169811	7.02e-05	0.00168411
GO:0042743	hydrogen peroxide metabolic process	biological_process	cellular process	31	1603	194	20985	0.159794	7.03e-05	0.00168411
GO:0042744	hydrogen peroxide catabolic process	biological_process	cellular process	31	1603	194	20985	0.159794	7.03e-05	0.00168411
GO:0008610	lipid biosynthetic process	biological_process	metabolic process	95	1603	843	20985	0.112693	8.12e-05	0.00192689
GO:0044264	cellular polysaccharide metabolic process	biological_process	cellular process	51	1603	385	20985	0.132468	8.29e-05	0.0019496
GO:0000287	magnesium ion binding	molecular_function	binding	49	3002	331	35492	0.148036	8.92e-05	0.00208144
GO:0009737	response to abscisic acid	biological_process	response to stimulus	25	1603	145	20985	0.172414	9.96e-05	0.00228436
GO:0097305	response to alcohol	biological_process	response to stimulus	25	1603	145	20985	0.172414	9.96e-05	0.00228436
GO:0006865	amino acid transport	biological_process	localization	32	1603	207	20985	0.154589	0.000103455	0.00235251
GO:0019748	secondary metabolic process	biological_process	metabolic process	18	1603	90	20985	0.2	0.000134619	0.00303565
GO:0009522	photosystem I	cellular_component	protein-containing complex	19	2106	98	27509	0.193878	0.000142354	0.00318356
GO:0016717	oxidoreductase activity, acting on paired donors, with oxidation of a pair of donors resulting in the reduction of molecular oxygen to two molecules of water	molecular_function	catalytic activity	10	3002	31	35492	0.322581	0.000155528	0.00344966
GO:0006073	cellular glucan metabolic process	biological_process	cellular process	48	1603	366	20985	0.131148	0.000168169	0.00364053
GO:0016762	xyloglucan:xyloglucosyl transferase activity	molecular_function	catalytic activity	16	3002	69	35492	0.231884	0.000165667	0.00364053
GO:0044042	glucan metabolic process	biological_process	metabolic process	48	1603	366	20985	0.131148	0.000168169	0.00364053
GO:0006979	response to oxidative stress	biological_process	response to stimulus	39	1603	279	20985	0.139785	0.000179834	0.00386214
GO:0052689	carboxylic ester hydrolase activity	molecular_function	catalytic activity	43	3002	288	35492	0.149306	0.000192045	0.00409193
GO:1901136	carbohydrate derivative catabolic process	biological_process	metabolic process	16	1603	77	20985	0.207792	0.000196248	0.00414881
GO:0046351	disaccharide biosynthetic process	biological_process	cellular process	13	1603	55	20985	0.236364	0.000200037	0.00419613
GO:0072593	reactive oxygen species metabolic process	biological_process	cellular process	31	1603	206	20985	0.150485	0.000216163	0.00449951
GO:0009538	photosystem I reaction center	cellular_component	protein-containing complex	7	2106	18	27509	0.388889	0.000228251	0.00467915
GO:0016051	carbohydrate biosynthetic process	biological_process	metabolic process	57	1603	462	20985	0.123377	0.000226993	0.00467915
GO:0003700	DNA-binding transcription factor activity	molecular_function	transcription regulator activity	152	3002	1361	35492	0.111683	0.000251045	0.00510774
GO:0016701	oxidoreductase activity, acting on single donors with incorporation of molecular oxygen	molecular_function	catalytic activity	30	3002	180	35492	0.166667	0.000259815	0.00524672
GO:0071396	cellular response to lipid	biological_process	cellular process	25	1603	154	20985	0.162338	0.000264397	0.00529969
GO:0000981	DNA-binding transcription factor activity, RNA polymerase II-specific	molecular_function	transcription regulator activity	26	3002	148	35492	0.175676	0.000279522	0.00556166
GO:0046527	glucosyltransferase activity	molecular_function	catalytic activity	39	3002	260	35492	0.15	0.000337211	0.00666054
GO:1901575	organic substance catabolic process	biological_process	metabolic process	156	1603	1570	20985	0.0993631	0.000343337	0.00673239
GO:0033993	response to lipid	biological_process	response to stimulus	30	1603	205	20985	0.146341	0.000440213	0.00849402
GO:0034637	cellular carbohydrate biosynthetic process	biological_process	cellular process	42	1603	321	20985	0.130841	0.000437363	0.00849402
GO:0042126	nitrate metabolic process	biological_process	cellular process	4	1603	6	20985	0.666667	0.000448871	0.00849402
GO:0042128	nitrate assimilation	biological_process	cellular process	4	1603	6	20985	0.666667	0.000448871	0.00849402
GO:2001057	reactive nitrogen species metabolic process	biological_process	metabolic process	4	1603	6	20985	0.666667	0.000448871	0.00849402
GO:0009312	oligosaccharide biosynthetic process	biological_process	metabolic process	14	1603	67	20985	0.208955	0.000454894	0.00854821
GO:0009725	response to hormone	biological_process	response to stimulus	100	1603	942	20985	0.106157	0.000473847	0.00884296
GO:0000904	cell morphogenesis involved in differentiation	biological_process	cellular process	7	1603	20	20985	0.35	0.000477691	0.00885365
GO:0009719	response to endogenous stimulus	biological_process	response to stimulus	100	1603	944	20985	0.105932	0.000509621	0.00938119
GO:0010158	abaxial cell fate specification	biological_process	cellular process	6	1603	15	20985	0.4	0.000539073	0.00985629
GO:0016829	lyase activity	molecular_function	catalytic activity	102	3002	873	35492	0.116838	0.000559693	0.0101646
GO:0016303	1-phosphatidylinositol-3-kinase activity	molecular_function	catalytic activity	3	3002	3	35492	1	0.000604565	0.0107628
GO:0035004	phosphatidylinositol 3-kinase activity	molecular_function	catalytic activity	3	3002	3	35492	1	0.000604565	0.0107628
GO:0098809	nitrite reductase activity	molecular_function	catalytic activity	3	3002	3	35492	1	0.000604565	0.0107628
GO:0016746	acyltransferase activity	molecular_function	catalytic activity	109	3002	946	35492	0.115222	0.000610034	0.0107892
GO:0000976	transcription cis-regulatory region binding	molecular_function	binding	30	3002	190	35492	0.157895	0.00066214	0.0115597
GO:0001067	transcription regulatory region nucleic acid binding	molecular_function	binding	30	3002	190	35492	0.157895	0.00066214	0.0115597
GO:0009690	cytokinin metabolic process	biological_process	biological regulation	13	1603	62	20985	0.209677	0.000694178	0.0118889
GO:0031406	carboxylic acid binding	molecular_function	binding	23	3002	132	35492	0.174242	0.000686182	0.0118889
GO:0034754	cellular hormone metabolic process	biological_process	biological regulation	13	1603	62	20985	0.209677	0.000694178	0.0118889
GO:0006869	lipid transport	biological_process	localization	26	1603	174	20985	0.149425	0.000747868	0.0127279
GO:0001708	cell fate specification	biological_process	cellular process	6	1603	16	20985	0.375	0.000806993	0.0136483
GO:0005775	vacuolar lumen	cellular_component	cellular anatomical entity	4	2106	7	27509	0.571429	0.000992872	0.0166876
GO:0015977	carbon fixation	biological_process	metabolic process	12	1603	57	20985	0.210526	0.00106132	0.017728
GO:0043177	organic acid binding	molecular_function	binding	20	3002	112	35492	0.178571	0.0010875	0.0180538
GO:0072330	monocarboxylic acid biosynthetic process	biological_process	cellular process	35	1603	266	20985	0.131579	0.00113798	0.0187767
GO:0007165	signal transduction	biological_process	biological regulation	138	1603	1405	20985	0.0982206	0.00119179	0.0193113
GO:0008037	cell recognition	biological_process	cellular process	29	1603	208	20985	0.139423	0.00118971	0.0193113
GO:0048544	recognition of pollen	biological_process	cellular process	29	1603	208	20985	0.139423	0.00118971	0.0193113
GO:0009691	cytokinin biosynthetic process	biological_process	biological regulation	9	1603	36	20985	0.25	0.00123002	0.0196948
GO:1990837	sequence-specific double-stranded DNA binding	molecular_function	binding	31	3002	206	35492	0.150485	0.00122679	0.0196948
GO:0050105	L-gulonolactone oxidase activity	molecular_function	catalytic activity	5	3002	11	35492	0.454545	0.00129013	0.0205358
GO:0023052	signaling	biological_process	signaling	138	1603	1410	20985	0.0978723	0.0013671	0.0216338
GO:0009875	pollen-pistil interaction	biological_process	cellular process	29	1603	210	20985	0.138095	0.00138242	0.0216671
GO:0009975	cyclase activity	molecular_function	catalytic activity	6	3002	16	35492	0.375	0.00138522	0.0216671
GO:0046872	metal ion binding	molecular_function	binding	729	3002	7838	35492	0.0930084	0.00140963	0.0219221
GO:0004097	catechol oxidase activity	molecular_function	catalytic activity	4	3002	7	35492	0.571429	0.00145047	0.0224284
GO:0030243	cellulose metabolic process	biological_process	cellular process	22	1603	145	20985	0.151724	0.00150409	0.0231254
GO:0048468	cell development	biological_process	cellular process	7	1603	24	20985	0.291667	0.00162706	0.0248747
GO:0006562	proline catabolic process	biological_process	cellular process	3	1603	4	20985	0.75	0.00167805	0.0255102
GO:0042221	response to chemical	biological_process	response to stimulus	111	1603	1105	20985	0.100452	0.00169534	0.025629
GO:0102682	N6-(Delta2-isopentenyl)-adenosine 5'-monophosphate phosphoribohydrolase activity	molecular_function	catalytic activity	8	3002	28	35492	0.285714	0.00172591	0.0259461
GO:0000902	cell morphogenesis	biological_process	developmental process	9	1603	38	20985	0.236842	0.00185456	0.0272741
GO:0016702	oxidoreductase activity, acting on single donors with incorporation of molecular oxygen, incorporation of two atoms of oxygen	molecular_function	catalytic activity	21	3002	125	35492	0.168	0.00183799	0.0272741
GO:0019464	glycine decarboxylation via glycine cleavage system	biological_process	cellular process	4	1603	8	20985	0.5	0.00184871	0.0272741
GO:0071941	nitrogen cycle metabolic process	biological_process	metabolic process	4	1603	8	20985	0.5	0.00184871	0.0272741
GO:0005960	glycine cleavage complex	cellular_component	protein-containing complex	4	2106	8	27509	0.5	0.00186533	0.0272842
GO:0043169	cation binding	molecular_function	binding	729	3002	7870	35492	0.0926302	0.00211327	0.0305802
GO:0045165	cell fate commitment	biological_process	cellular process	7	1603	25	20985	0.28	0.00211246	0.0305802
GO:0010033	response to organic substance	biological_process	response to stimulus	101	1603	998	20985	0.101202	0.00213965	0.0307973
GO:0015276	ligand-gated ion channel activity	molecular_function	transporter activity	10	3002	42	35492	0.238095	0.00218603	0.0311337
GO:0022834	ligand-gated channel activity	molecular_function	transporter activity	10	3002	42	35492	0.238095	0.00218603	0.0311337
GO:0003861	3-isopropylmalate dehydratase activity	molecular_function	catalytic activity	3	3002	4	35492	0.75	0.002265	0.0319223
GO:0004657	proline dehydrogenase activity	molecular_function	catalytic activity	3	3002	4	35492	0.75	0.002265	0.0319223
GO:0010876	lipid localization	biological_process	localization	26	1603	188	20985	0.138298	0.00232631	0.0326165
GO:0031224	intrinsic component of membrane	cellular_component	cellular anatomical entity	1259	2106	15634	27509	0.0805296	0.00234547	0.0327156
GO:1901701	cellular response to oxygen-containing compound	biological_process	cellular process	25	1603	179	20985	0.139665	0.00244025	0.0338631
GO:0019853	L-ascorbic acid biosynthetic process	biological_process	cellular process	10	1603	47	20985	0.212766	0.00249823	0.0344908
GO:0006749	glutathione metabolic process	biological_process	cellular process	29	1603	219	20985	0.13242	0.0026209	0.0360008
GO:0016021	integral component of membrane	cellular_component	cellular anatomical entity	1253	2106	15566	27509	0.080496	0.00264483	0.036146
GO:0016759	cellulose synthase activity	molecular_function	catalytic activity	14	3002	73	35492	0.191781	0.00293502	0.0397108
GO:0016760	cellulose synthase (UDP-forming) activity	molecular_function	catalytic activity	14	3002	73	35492	0.191781	0.00293502	0.0397108
GO:0003885	D-arabinono-1,4-lactone oxidase activity	molecular_function	catalytic activity	5	3002	13	35492	0.384615	0.00311268	0.0418893
GO:0110102	ribulose bisphosphate carboxylase complex assembly	biological_process	cellular process	4	1603	9	20985	0.444444	0.00312699	0.0418893
GO:0009856	pollination	biological_process	multicellular organismal process	29	1603	222	20985	0.130631	0.00320371	0.0424962
GO:0044706	multi-multicellular organism process	biological_process	multicellular organismal process	29	1603	222	20985	0.130631	0.00320371	0.0424962
GO:0008152	metabolic process	biological_process	metabolic process	997	1603	12373	20985	0.0805787	0.00323937	0.0427597
GO:0016684	oxidoreductase activity, acting on peroxide as acceptor	molecular_function	catalytic activity	39	3002	294	35492	0.132653	0.00344222	0.0450976
GO:1901336	lactone biosynthetic process	biological_process	cellular process	10	1603	49	20985	0.204082	0.00344981	0.0450976
GO:0009308	amine metabolic process	biological_process	metabolic process	23	1603	165	20985	0.139394	0.00364119	0.0473704
GO:0015293	symporter activity	molecular_function	transporter activity	31	3002	221	35492	0.140271	0.00372017	0.0481664
GO:0004867	serine-type endopeptidase inhibitor activity	molecular_function	molecular function regulator	7	3002	25	35492	0.28	0.00377908	0.0486962
GO:0004866	endopeptidase inhibitor activity	molecular_function	molecular function regulator	19	3002	116	35492	0.163793	0.00394423	0.0498742
GO:0019888	protein phosphatase regulator activity	molecular_function	molecular function regulator	19	3002	116	35492	0.163793	0.00394423	0.0498742
GO:0030414	peptidase inhibitor activity	molecular_function	molecular function regulator	19	3002	116	35492	0.163793	0.00394423	0.0498742
GO:0061135	endopeptidase regulator activity	molecular_function	molecular function regulator	19	3002	116	35492	0.163793	0.00394423	0.0498742
GO:0009853	photorespiration	biological_process	cellular process	7	1603	28	20985	0.25	0.00425292	0.0535275
GO:0030246	carbohydrate binding	molecular_function	binding	71	3002	613	35492	0.115824	0.00436862	0.0547291
GO:1901700	response to oxygen-containing compound	biological_process	response to stimulus	33	1603	268	20985	0.123134	0.00448352	0.0559097
GO:0051537	2 iron, 2 sulfur cluster binding	molecular_function	binding	12	3002	61	35492	0.196721	0.00458053	0.0568574
GO:0019208	phosphatase regulator activity	molecular_function	molecular function regulator	19	3002	118	35492	0.161017	0.00477629	0.0590166
GO:0006835	dicarboxylic acid transport	biological_process	localization	8	1603	36	20985	0.222222	0.00499491	0.0598131
GO:0008131	primary amine oxidase activity	molecular_function	catalytic activity	6	3002	20	35492	0.3	0.00499548	0.0598131
GO:0052593	tryptamine:oxygen oxidoreductase (deaminating) activity	molecular_function	catalytic activity	6	3002	20	35492	0.3	0.00499548	0.0598131
GO:0052594	aminoacetone:oxygen oxidoreductase(deaminating) activity	molecular_function	catalytic activity	6	3002	20	35492	0.3	0.00499548	0.0598131
GO:0052595	aliphatic-amine oxidase activity	molecular_function	catalytic activity	6	3002	20	35492	0.3	0.00499548	0.0598131
GO:0052596	phenethylamine:oxygen oxidoreductase (deaminating) activity	molecular_function	catalytic activity	6	3002	20	35492	0.3	0.00499548	0.0598131
GO:0140110	transcription regulator activity	molecular_function	transcription regulator activity	156	3002	1508	35492	0.103448	0.00496594	0.0598131
GO:0009873	ethylene-activated signaling pathway	biological_process	biological regulation	10	1603	52	20985	0.192308	0.00539289	0.0640051
GO:0071369	cellular response to ethylene stimulus	biological_process	cellular process	10	1603	52	20985	0.192308	0.00539289	0.0640051
GO:0004601	peroxidase activity	molecular_function	antioxidant activity	37	3002	283	35492	0.130742	0.0054408	0.0642917
GO:0002933	lipid hydroxylation	biological_process	cellular process	2	1603	2	20985	1	0.00583175	0.0660281
GO:0006044	N-acetylglucosamine metabolic process	biological_process	metabolic process	2	1603	2	20985	1	0.00583175	0.0660281
GO:0006809	nitric oxide biosynthetic process	biological_process	cellular process	2	1603	2	20985	1	0.00583175	0.0660281
GO:0015800	acidic amino acid transport	biological_process	localization	2	1603	2	20985	1	0.00583175	0.0660281
GO:0019265	glycine biosynthetic process, by transamination of glyoxylate	biological_process	cellular process	2	1603	2	20985	1	0.00583175	0.0660281
GO:0019354	siroheme biosynthetic process	biological_process	cellular process	2	1603	2	20985	1	0.00583175	0.0660281
GO:0043090	amino acid import	biological_process	localization	2	1603	2	20985	1	0.00583175	0.0660281
GO:0046156	siroheme metabolic process	biological_process	cellular process	2	1603	2	20985	1	0.00583175	0.0660281
GO:0046209	nitric oxide metabolic process	biological_process	metabolic process	2	1603	2	20985	1	0.00583175	0.0660281
GO:0051938	L-glutamate import	biological_process	localization	2	1603	2	20985	1	0.00583175	0.0660281
GO:0031464	Cul4A-RING E3 ubiquitin ligase complex	cellular_component	protein-containing complex	2	2106	2	27509	1	0.00585837	0.0660531
GO:0030244	cellulose biosynthetic process	biological_process	cellular process	15	1603	96	20985	0.15625	0.00604132	0.0678332
GO:0019852	L-ascorbic acid metabolic process	biological_process	cellular process	10	1603	53	20985	0.188679	0.0062022	0.0693519
GO:0016641	oxidoreductase activity, acting on the CH-NH2 group of donors, oxygen as acceptor	molecular_function	catalytic activity	8	3002	34	35492	0.235294	0.00639479	0.0712112
GO:0006631	fatty acid metabolic process	biological_process	cellular process	30	1603	244	20985	0.122951	0.00664685	0.0737147
GO:0004760	serine-pyruvate transaminase activity	molecular_function	catalytic activity	2	3002	2	35492	1	0.00715201	0.0744359
GO:0008453	alanine-glyoxylate transaminase activity	molecular_function	catalytic activity	2	3002	2	35492	1	0.00715201	0.0744359
GO:0008942	nitrite reductase [NAD(P)H] activity	molecular_function	catalytic activity	2	3002	2	35492	1	0.00715201	0.0744359
GO:0008974	phosphoribulokinase activity	molecular_function	catalytic activity	2	3002	2	35492	1	0.00715201	0.0744359
GO:0009532	plastid stroma	cellular_component	cellular anatomical entity	15	2106	97	27509	0.154639	0.00681791	0.0744359
GO:0009570	chloroplast stroma	cellular_component	cellular anatomical entity	15	2106	97	27509	0.154639	0.00681791	0.0744359
GO:0009723	response to ethylene	biological_process	response to stimulus	10	1603	54	20985	0.185185	0.00710287	0.0744359
GO:0043546	molybdopterin cofactor binding	molecular_function	binding	2	3002	2	35492	1	0.00715201	0.0744359
GO:0044248	cellular catabolic process	biological_process	cellular process	118	1603	1238	20985	0.095315	0.0068927	0.0744359
GO:0045486	naringenin 3-dioxygenase activity	molecular_function	catalytic activity	2	3002	2	35492	1	0.00715201	0.0744359
GO:0046857	oxidoreductase activity, acting on other nitrogenous compounds as donors, with NAD or NADP as acceptor	molecular_function	catalytic activity	4	3002	10	35492	0.4	0.00707374	0.0744359
GO:0050464	nitrate reductase (NADPH) activity	molecular_function	catalytic activity	2	3002	2	35492	1	0.00715201	0.0744359
GO:0050589	leucocyanidin oxygenase activity	molecular_function	catalytic activity	2	3002	2	35492	1	0.00715201	0.0744359
GO:0052722	fatty acid in-chain hydroxylase activity	molecular_function	catalytic activity	2	3002	2	35492	1	0.00715201	0.0744359
GO:0061134	peptidase regulator activity	molecular_function	molecular function regulator	19	3002	122	35492	0.155738	0.00687483	0.0744359
GO:0065008	regulation of biological quality	biological_process	biological regulation	47	1603	425	20985	0.110588	0.00675106	0.0744359
GO:0009734	auxin-activated signaling pathway	biological_process	biological regulation	48	1603	438	20985	0.109589	0.00736599	0.0757885
GO:0043531	ADP binding	molecular_function	binding	79	3002	709	35492	0.111425	0.00732215	0.0757885
GO:0071365	cellular response to auxin stimulus	biological_process	cellular process	48	1603	438	20985	0.109589	0.00736599	0.0757885
GO:0008083	growth factor activity	molecular_function	molecular function regulator	7	3002	28	35492	0.25	0.00744215	0.076282
GO:0004364	glutathione transferase activity	molecular_function	catalytic activity	14	3002	81	35492	0.17284	0.00767964	0.0784193
GO:1901334	lactone metabolic process	biological_process	cellular process	10	1603	55	20985	0.181818	0.00810141	0.0824151
GO:0071669	plant-type cell wall organization or biogenesis	biological_process	cellular process	17	1603	118	20985	0.144068	0.00825817	0.0836951
GO:0051273	beta-glucan metabolic process	biological_process	cellular process	24	1603	187	20985	0.128342	0.00853551	0.0861832
GO:0009664	plant-type cell wall organization	biological_process	cellular process	14	1603	91	20985	0.153846	0.00896649	0.0901982
GO:0004630	phospholipase D activity	molecular_function	catalytic activity	10	3002	51	35492	0.196078	0.00946931	0.0945533
GO:0070290	N-acylphosphatidylethanolamine-specific phospholipase D activity	molecular_function	catalytic activity	10	3002	51	35492	0.196078	0.00946931	0.0945533
GO:0008283	cell population proliferation	biological_process	cellular process	5	1603	18	20985	0.277778	0.00954635	0.0949721
GO:0015144	carbohydrate transmembrane transporter activity	molecular_function	transporter activity	19	3002	126	35492	0.150794	0.00966739	0.095824
GO:0038023	signaling receptor activity	molecular_function	molecular transducer activity	24	3002	171	35492	0.140351	0.00973203	0.0961127
GO:0009851	auxin biosynthetic process	biological_process	biological regulation	6	1603	25	20985	0.24	0.00985669	0.0969899
GO:0009685	gibberellin metabolic process	biological_process	cellular process	4	1603	12	20985	0.333333	0.0102047	0.100051
GO:0030247	polysaccharide binding	molecular_function	binding	25	3002	181	35492	0.138122	0.0102898	0.100521
GO:0009057	macromolecule catabolic process	biological_process	metabolic process	92	1603	949	20985	0.0969442	0.010421	0.101436
GO:0032259	methylation	biological_process	metabolic process	73	1603	730	20985	0.1	0.0107784	0.104539
GO:0060089	molecular transducer activity	molecular_function	molecular transducer activity	24	3002	173	35492	0.138728	0.0111638	0.10789
GO:0016661	oxidoreductase activity, acting on other nitrogenous compounds as donors	molecular_function	catalytic activity	5	3002	17	35492	0.294118	0.0112508	0.10796
GO:0033897	ribonuclease T2 activity	molecular_function	catalytic activity	5	3002	17	35492	0.294118	0.0112508	0.10796
GO:0000977	RNA polymerase II transcription regulatory region sequence-specific DNA binding	molecular_function	binding	20	3002	137	35492	0.145985	0.0114418	0.109405
GO:0004650	polygalacturonase activity	molecular_function	catalytic activity	17	3002	111	35492	0.153153	0.0119671	0.114025
GO:0051119	sugar transmembrane transporter activity	molecular_function	transporter activity	15	3002	94	35492	0.159574	0.0122809	0.116604
GO:0120029	proton export across plasma membrane	biological_process	cellular process	7	1603	34	20985	0.205882	0.0129441	0.122044
GO:0140115	export across plasma membrane	biological_process	cellular process	7	1603	34	20985	0.205882	0.0129441	0.122044
GO:0009416	response to light stimulus	biological_process	response to stimulus	15	1603	105	20985	0.142857	0.0135584	0.127392
GO:0016054	organic acid catabolic process	biological_process	cellular process	17	1603	125	20985	0.136	0.0143153	0.134039
GO:0015979	photosynthesis	biological_process	cellular process	41	1603	378	20985	0.108466	0.0146768	0.136949
GO:0006633	fatty acid biosynthetic process	biological_process	cellular process	26	1603	217	20985	0.119816	0.0149365	0.138894
GO:0030545	signaling receptor regulator activity	molecular_function	molecular function regulator	7	3002	32	35492	0.21875	0.015727	0.144753
GO:0030546	signaling receptor activator activity	molecular_function	molecular function regulator	7	3002	32	35492	0.21875	0.015727	0.144753
GO:0048018	receptor ligand activity	molecular_function	molecular function regulator	7	3002	32	35492	0.21875	0.015727	0.144753
GO:0000003	reproduction	biological_process	reproduction	48	1603	458	20985	0.104803	0.0159859	0.146142
GO:0022414	reproductive process	biological_process	reproductive process	48	1603	458	20985	0.104803	0.0159859	0.146142
GO:0010268	brassinosteroid homeostasis	biological_process	biological regulation	2	1603	3	20985	0.666667	0.0166053	0.148297
GO:0010584	pollen exine formation	biological_process	cellular process	2	1603	3	20985	0.666667	0.0166053	0.148297
GO:0016128	phytosteroid metabolic process	biological_process	metabolic process	2	1603	3	20985	0.666667	0.0166053	0.148297
GO:0016129	phytosteroid biosynthetic process	biological_process	metabolic process	2	1603	3	20985	0.666667	0.0166053	0.148297
GO:0016131	brassinosteroid metabolic process	biological_process	biological regulation	2	1603	3	20985	0.666667	0.0166053	0.148297
GO:0016132	brassinosteroid biosynthetic process	biological_process	biological regulation	2	1603	3	20985	0.666667	0.0166053	0.148297
GO:0120178	steroid hormone biosynthetic process	biological_process	biological regulation	2	1603	3	20985	0.666667	0.0166053	0.148297
GO:0005102	signaling receptor binding	molecular_function	binding	9	3002	48	35492	0.1875	0.0179082	0.159407
GO:0030258	lipid modification	biological_process	cellular process	14	1603	99	20985	0.141414	0.0181353	0.160899
GO:0016849	phosphorus-oxygen lyase activity	molecular_function	catalytic activity	5	3002	19	35492	0.263158	0.0183512	0.162283
GO:0006906	vesicle fusion	biological_process	cellular process	5	1603	21	20985	0.238095	0.0187337	0.163527
GO:0009098	leucine biosynthetic process	biological_process	cellular process	5	1603	21	20985	0.238095	0.0187337	0.163527
GO:0061025	membrane fusion	biological_process	cellular process	5	1603	21	20985	0.238095	0.0187337	0.163527
GO:0090174	organelle membrane fusion	biological_process	cellular process	5	1603	21	20985	0.238095	0.0187337	0.163527
GO:0004649	poly(ADP-ribose) glycohydrolase activity	molecular_function	catalytic activity	2	3002	3	35492	0.666667	0.0202469	0.171698
GO:0005313	L-glutamate transmembrane transporter activity	molecular_function	transporter activity	2	3002	3	35492	0.666667	0.0202469	0.171698
GO:0006722	triterpenoid metabolic process	biological_process	cellular process	7	1603	37	20985	0.189189	0.0203043	0.171698
GO:0010178	IAA-amino acid conjugate hydrolase activity	molecular_function	catalytic activity	2	3002	3	35492	0.666667	0.0202469	0.171698
GO:0010179	IAA-Ala conjugate hydrolase activity	molecular_function	catalytic activity	2	3002	3	35492	0.666667	0.0202469	0.171698
GO:0015172	acidic amino acid transmembrane transporter activity	molecular_function	transporter activity	2	3002	3	35492	0.666667	0.0202469	0.171698
GO:0015174	basic amino acid transmembrane transporter activity	molecular_function	transporter activity	2	3002	3	35492	0.666667	0.0202469	0.171698
GO:0015189	L-lysine transmembrane transporter activity	molecular_function	transporter activity	2	3002	3	35492	0.666667	0.0202469	0.171698
GO:0016104	triterpenoid biosynthetic process	biological_process	cellular process	7	1603	37	20985	0.189189	0.0203043	0.171698
GO:0033808	6'-deoxychalcone synthase activity	molecular_function	catalytic activity	2	3002	3	35492	0.666667	0.0202469	0.171698
GO:0046914	transition metal ion binding	molecular_function	binding	308	3002	3268	35492	0.0942472	0.0212691	0.179296
GO:0008553	P-type proton-exporting transporter activity	molecular_function	transporter activity	7	3002	34	35492	0.205882	0.0216904	0.181716
GO:0009314	response to radiation	biological_process	response to stimulus	15	1603	111	20985	0.135135	0.021663	0.181716
GO:0006551	leucine metabolic process	biological_process	cellular process	5	1603	22	20985	0.227273	0.0227565	0.190059
GO:0080043	quercetin 3-O-glucosyltransferase activity	molecular_function	catalytic activity	3	3002	8	35492	0.375	0.0244787	0.203189
GO:0080044	quercetin 7-O-glucosyltransferase activity	molecular_function	catalytic activity	3	3002	8	35492	0.375	0.0244787	0.203189
GO:0016405	CoA-ligase activity	molecular_function	catalytic activity	4	3002	14	35492	0.285714	0.0256613	0.212353
GO:0005984	disaccharide metabolic process	biological_process	cellular process	15	1603	114	20985	0.131579	0.0268794	0.221755
GO:0015662	P-type ion transporter activity	molecular_function	transporter activity	12	3002	77	35492	0.155844	0.027815	0.228083
GO:0140358	P-type transmembrane transporter activity	molecular_function	transporter activity	12	3002	77	35492	0.155844	0.027815	0.228083
GO:0015926	glucosidase activity	molecular_function	catalytic activity	19	3002	141	35492	0.134752	0.0289586	0.236743
GO:0035251	UDP-glucosyltransferase activity	molecular_function	catalytic activity	23	3002	179	35492	0.128492	0.0290489	0.236766
GO:0015850	organic hydroxy compound transport	biological_process	localization	4	1603	16	20985	0.25	0.0293776	0.236832
GO:0015918	sterol transport	biological_process	localization	4	1603	16	20985	0.25	0.0293776	0.236832
GO:0032366	intracellular sterol transport	biological_process	cellular process	4	1603	16	20985	0.25	0.0293776	0.236832
GO:0080019	fatty-acyl-CoA reductase (alcohol-forming) activity	molecular_function	catalytic activity	8	3002	44	35492	0.181818	0.0294946	0.236832
GO:0102965	alcohol-forming fatty acyl-CoA reductase activity	molecular_function	catalytic activity	8	3002	44	35492	0.181818	0.0294946	0.236832
GO:0016103	diterpenoid catabolic process	biological_process	cellular process	2	1603	4	20985	0.5	0.0315326	0.245193
GO:0016115	terpenoid catabolic process	biological_process	cellular process	2	1603	4	20985	0.5	0.0315326	0.245193
GO:0018131	oxazole or thiazole biosynthetic process	biological_process	cellular process	2	1603	4	20985	0.5	0.0315326	0.245193
GO:0034058	endosomal vesicle fusion	biological_process	cellular process	2	1603	4	20985	0.5	0.0315326	0.245193
GO:0045487	gibberellin catabolic process	biological_process	cellular process	2	1603	4	20985	0.5	0.0315326	0.245193
GO:0046484	oxazole or thiazole metabolic process	biological_process	cellular process	2	1603	4	20985	0.5	0.0315326	0.245193
GO:0052837	thiazole biosynthetic process	biological_process	cellular process	2	1603	4	20985	0.5	0.0315326	0.245193
GO:0052838	thiazole metabolic process	biological_process	cellular process	2	1603	4	20985	0.5	0.0315326	0.245193
GO:0080036	regulation of cytokinin-activated signaling pathway	biological_process	biological regulation	2	1603	4	20985	0.5	0.0315326	0.245193
GO:0080037	negative regulation of cytokinin-activated signaling pathway	biological_process	biological regulation	2	1603	4	20985	0.5	0.0315326	0.245193
GO:0106310	protein serine kinase activity	molecular_function	catalytic activity	41	3002	359	35492	0.114206	0.0306267	0.245193
GO:0000250	lanosterol synthase activity	molecular_function	catalytic activity	7	3002	37	35492	0.189189	0.0333095	0.25753
GO:0042300	beta-amyrin synthase activity	molecular_function	catalytic activity	7	3002	37	35492	0.189189	0.0333095	0.25753
GO:0009607	response to biotic stimulus	biological_process	response to stimulus	29	1603	266	20985	0.109023	0.0335316	0.258508
GO:0016730	oxidoreductase activity, acting on iron-sulfur proteins as donors	molecular_function	catalytic activity	5	3002	22	35492	0.227273	0.0336596	0.258759
GO:0016020	membrane	cellular_component	cellular anatomical entity	1341	2106	17001	27509	0.0788777	0.034229	0.261649
GO:0051274	beta-glucan biosynthetic process	biological_process	cellular process	17	1603	138	20985	0.123188	0.0341568	0.261649
GO:0004107	chorismate synthase activity	molecular_function	catalytic activity	3	3002	9	35492	0.333333	0.0344447	0.261819
GO:0015711	organic anion transport	biological_process	localization	11	1603	78	20985	0.141026	0.0343638	0.261819
GO:0016209	antioxidant activity	molecular_function	antioxidant activity	40	3002	352	35492	0.113636	0.0346487	0.262631
GO:0009311	oligosaccharide metabolic process	biological_process	metabolic process	16	1603	128	20985	0.125	0.0347586	0.262729
GO:0042626	ATPase-coupled transmembrane transporter activity	molecular_function	transporter activity	58	3002	539	35492	0.107607	0.034949	0.263432
GO:0009854	oxidative photosynthetic carbon pathway	biological_process	cellular process	3	1603	10	20985	0.3	0.0355412	0.26573
GO:0015291	secondary active transmembrane transporter activity	molecular_function	transporter activity	66	3002	624	35492	0.105769	0.0355485	0.26573
GO:0015976	carbon utilization	biological_process	carbon utilization	3	1603	10	20985	0.3	0.0355412	0.26573
GO:0010088	phloem development	biological_process	developmental process	6	1603	33	20985	0.181818	0.0366742	0.27339
GO:0009496	plastoquinol--plastocyanin reductase activity	molecular_function	transporter activity	2	3002	4	35492	0.5	0.0382288	0.275082
GO:0009521	photosystem	cellular_component	protein-containing complex	25	2106	224	27509	0.111607	0.0371354	0.275082
GO:0009765	photosynthesis, light harvesting	biological_process	cellular process	7	1603	42	20985	0.166667	0.0382799	0.275082
GO:0015119	hexose phosphate transmembrane transporter activity	molecular_function	transporter activity	2	3002	4	35492	0.5	0.0382288	0.275082
GO:0015315	organophosphate:inorganic phosphate antiporter activity	molecular_function	transporter activity	2	3002	4	35492	0.5	0.0382288	0.275082
GO:0015526	hexose-phosphate:inorganic phosphate antiporter activity	molecular_function	transporter activity	2	3002	4	35492	0.5	0.0382288	0.275082
GO:0030272	5-formyltetrahydrofolate cyclo-ligase activity	molecular_function	catalytic activity	2	3002	4	35492	0.5	0.0382288	0.275082
GO:0031559	oxidosqualene cyclase activity	molecular_function	catalytic activity	7	3002	38	35492	0.184211	0.0379534	0.275082
GO:0036374	glutathione hydrolase activity	molecular_function	catalytic activity	2	3002	4	35492	0.5	0.0382288	0.275082
GO:0045543	gibberellin 2-beta-dioxygenase activity	molecular_function	catalytic activity	2	3002	4	35492	0.5	0.0382288	0.275082
GO:0052634	C-19 gibberellin 2-beta-dioxygenase activity	molecular_function	catalytic activity	2	3002	4	35492	0.5	0.0382288	0.275082
GO:0052880	oxidoreductase activity, acting on diphenols and related substances as donors, with copper protein as acceptor	molecular_function	catalytic activity	2	3002	4	35492	0.5	0.0382288	0.275082
GO:0061513	glucose 6-phosphate:inorganic phosphate antiporter activity	molecular_function	transporter activity	2	3002	4	35492	0.5	0.0382288	0.275082
GO:0090626	plant epidermis morphogenesis	biological_process	developmental process	8	1603	51	20985	0.156863	0.0383245	0.275082
GO:0065007	biological regulation	biological_process	biological regulation	346	1603	4167	20985	0.0830334	0.0391901	0.280551
GO:0031225	anchored component of membrane	cellular_component	cellular anatomical entity	14	2106	110	27509	0.127273	0.0412948	0.294838
GO:0015740	C4-dicarboxylate transport	biological_process	localization	6	1603	34	20985	0.176471	0.0417593	0.29659
GO:0015743	malate transport	biological_process	localization	6	1603	34	20985	0.176471	0.0417593	0.29659
GO:0042973	glucan endo-1,3-beta-D-glucosidase activity	molecular_function	catalytic activity	14	3002	100	35492	0.14	0.0419877	0.297431
GO:0046658	anchored component of plasma membrane	cellular_component	cellular anatomical entity	6	2106	34	27509	0.176471	0.0421749	0.297977
GO:0009908	flower development	biological_process	multicellular organismal process	8	1603	52	20985	0.153846	0.0423796	0.298644
GO:0006020	inositol metabolic process	biological_process	cellular process	7	1603	43	20985	0.162791	0.0428244	0.298934
GO:0032787	monocarboxylic acid metabolic process	biological_process	cellular process	46	1603	465	20985	0.0989247	0.0428627	0.298934
GO:0046395	carboxylic acid catabolic process	biological_process	cellular process	15	1603	121	20985	0.123967	0.042589	0.298934
GO:0046470	phosphatidylcholine metabolic process	biological_process	cellular process	7	1603	43	20985	0.162791	0.0428244	0.298934
GO:0047834	D-threo-aldose 1-dehydrogenase activity	molecular_function	catalytic activity	16	3002	119	35492	0.134454	0.043146	0.300136
GO:0000463	maturation of LSU-rRNA from tricistronic rRNA transcript (SSU-rRNA, 5.8S rRNA, LSU-rRNA)	biological_process	cellular process	4	1603	18	20985	0.222222	0.0437581	0.302837
GO:0009813	flavonoid biosynthetic process	biological_process	metabolic process	4	1603	18	20985	0.222222	0.0437581	0.302837
GO:0048284	organelle fusion	biological_process	cellular process	5	1603	26	20985	0.192308	0.0441994	0.305111
GO:0004324	ferredoxin-NADP+ reductase activity	molecular_function	catalytic activity	3	3002	10	35492	0.3	0.0461751	0.313945
GO:0004861	cyclin-dependent protein serine/threonine kinase inhibitor activity	molecular_function	molecular function regulator	3	3002	10	35492	0.3	0.0461751	0.313945
GO:0008937	ferredoxin-NAD(P) reductase activity	molecular_function	catalytic activity	3	3002	10	35492	0.3	0.0461751	0.313945
GO:0009910	negative regulation of flower development	biological_process	biological regulation	3	1603	11	20985	0.272727	0.0461557	0.313945
GO:0030291	protein serine/threonine kinase inhibitor activity	molecular_function	molecular function regulator	3	3002	10	35492	0.3	0.0461751	0.313945
GO:1990547	mitochondrial phosphate ion transmembrane transport	biological_process	cellular process	3	1603	11	20985	0.272727	0.0461557	0.313945
GO:0043094	cellular metabolic compound salvage	biological_process	cellular process	13	1603	102	20985	0.127451	0.0467787	0.317251
GO:0016899	oxidoreductase activity, acting on the CH-OH group of donors, oxygen as acceptor	molecular_function	catalytic activity	5	3002	24	35492	0.208333	0.0472517	0.319658
GO:0008289	lipid binding	molecular_function	binding	54	3002	507	35492	0.106509	0.0474297	0.320062
GO:0003690	double-stranded DNA binding	molecular_function	binding	40	3002	362	35492	0.110497	0.0499581	0.325751
GO:0010208	pollen wall assembly	biological_process	cellular process	2	1603	5	20985	0.4	0.0499169	0.325751
GO:0010927	cellular component assembly involved in morphogenesis	biological_process	cellular process	2	1603	5	20985	0.4	0.0499169	0.325751
GO:0032890	regulation of organic acid transport	biological_process	biological regulation	2	1603	5	20985	0.4	0.0499169	0.325751
GO:0032989	cellular component morphogenesis	biological_process	cellular process	2	1603	5	20985	0.4	0.0499169	0.325751
GO:0046910	pectinesterase inhibitor activity	molecular_function	molecular function regulator	4	3002	17	35492	0.235294	0.0498431	0.325751
GO:0051952	regulation of amine transport	biological_process	biological regulation	2	1603	5	20985	0.4	0.0499169	0.325751
GO:0051955	regulation of amino acid transport	biological_process	biological regulation	2	1603	5	20985	0.4	0.0499169	0.325751
GO:0080143	regulation of amino acid export	biological_process	biological regulation	2	1603	5	20985	0.4	0.0499169	0.325751
GO:1902298	cell cycle DNA replication maintenance of fidelity	biological_process	cellular process	2	1603	5	20985	0.4	0.0499169	0.325751
GO:1902969	mitotic DNA replication	biological_process	cellular process	2	1603	5	20985	0.4	0.0499169	0.325751
GO:1903789	regulation of amino acid transmembrane transport	biological_process	biological regulation	2	1603	5	20985	0.4	0.0499169	0.325751
GO:1990426	mitotic recombination-dependent replication fork processing	biological_process	cellular process	2	1603	5	20985	0.4	0.0499169	0.325751
GO:1990505	mitotic DNA replication maintenance of fidelity	biological_process	cellular process	2	1603	5	20985	0.4	0.0499169	0.325751
GO:0045944	positive regulation of transcription by RNA polymerase II	biological_process	biological regulation	17	1603	145	20985	0.117241	0.0508662	0.330875
GO:0090567	reproductive shoot system development	biological_process	multicellular organismal process	8	1603	54	20985	0.148148	0.0513162	0.333001
GO:0030091	protein repair	biological_process	cellular process	4	1603	19	20985	0.210526	0.0521855	0.337832
GO:0022857	transmembrane transporter activity	molecular_function	transporter activity	277	3002	2988	35492	0.0927041	0.0525813	0.339583
GO:0033692	cellular polysaccharide biosynthetic process	biological_process	cellular process	27	1603	255	20985	0.105882	0.0529107	0.340896
GO:0005811	lipid droplet	cellular_component	cellular anatomical entity	7	2106	45	27509	0.155556	0.0534896	0.343807
GO:0016638	oxidoreductase activity, acting on the CH-NH2 group of donors	molecular_function	catalytic activity	10	3002	67	35492	0.149254	0.0543699	0.347813
GO:0046364	monosaccharide biosynthetic process	biological_process	metabolic process	10	1603	74	20985	0.135135	0.054269	0.347813
GO:0044242	cellular lipid catabolic process	biological_process	cellular process	8	1603	55	20985	0.145455	0.0562066	0.358715
GO:0009611	response to wounding	biological_process	response to stimulus	3	1603	12	20985	0.25	0.0581393	0.368443
GO:0010207	photosystem II assembly	biological_process	cellular process	3	1603	12	20985	0.25	0.0581393	0.368443
GO:0048017	inositol lipid-mediated signaling	biological_process	biological regulation	3	1603	12	20985	0.25	0.0581393	0.368443
GO:1901606	alpha-amino acid catabolic process	biological_process	cellular process	11	1603	85	20985	0.129412	0.0584006	0.369234
GO:0000036	acyl carrier activity	molecular_function	binding	3	3002	11	35492	0.272727	0.0595988	0.372634
GO:0003825	alpha,alpha-trehalose-phosphate synthase (UDP-forming) activity	molecular_function	catalytic activity	2	3002	5	35492	0.4	0.0601778	0.372634
GO:0005227	calcium activated cation channel activity	molecular_function	transporter activity	2	3002	5	35492	0.4	0.0601778	0.372634
GO:0016971	flavin-linked sulfhydryl oxidase activity	molecular_function	catalytic activity	2	3002	5	35492	0.4	0.0601778	0.372634
GO:0022839	ion gated channel activity	molecular_function	transporter activity	2	3002	5	35492	0.4	0.0601778	0.372634
GO:0044183	protein folding chaperone	molecular_function	protein folding chaperone	4	3002	18	35492	0.222222	0.0599377	0.372634
GO:0044620	ACP phosphopantetheine attachment site binding	molecular_function	binding	3	3002	11	35492	0.272727	0.0595988	0.372634
GO:0051192	prosthetic group binding	molecular_function	binding	3	3002	11	35492	0.272727	0.0595988	0.372634
GO:0140414	phosphopantetheine-dependent carrier activity	molecular_function	molecular carrier activity	3	3002	11	35492	0.272727	0.0595988	0.372634
GO:0000160	phosphorelay signal transduction system	biological_process	biological regulation	15	1603	127	20985	0.11811	0.0605005	0.373777
GO:0016985	mannan endo-1,4-beta-mannosidase activity	molecular_function	catalytic activity	7	3002	42	35492	0.166667	0.060659	0.373903
GO:0009812	flavonoid metabolic process	biological_process	metabolic process	4	1603	20	20985	0.2	0.0614297	0.376084
GO:0032456	endocytic recycling	biological_process	cellular process	4	1603	20	20985	0.2	0.0614297	0.376084
GO:0046942	carboxylic acid transport	biological_process	localization	8	1603	56	20985	0.142857	0.0613832	0.376084
GO:0009505	plant-type cell wall	cellular_component	cellular anatomical entity	4	2106	20	27509	0.2	0.0618607	0.377867
GO:0044282	small molecule catabolic process	biological_process	metabolic process	24	1603	226	20985	0.106195	0.063216	0.385276
GO:0008422	beta-glucosidase activity	molecular_function	catalytic activity	15	3002	116	35492	0.12931	0.0648758	0.394503
GO:0016836	hydro-lyase activity	molecular_function	catalytic activity	19	3002	155	35492	0.122581	0.0650497	0.394674
GO:0016620	oxidoreductase activity, acting on the aldehyde or oxo group of donors, NAD or NADP as acceptor	molecular_function	catalytic activity	21	3002	175	35492	0.12	0.0656249	0.397273
GO:0090558	plant epidermis development	biological_process	developmental process	8	1603	57	20985	0.140351	0.0668485	0.403777
GO:0000149	SNARE binding	molecular_function	binding	4	3002	19	35492	0.210526	0.0710274	0.418644
GO:0000422	autophagy of mitochondrion	biological_process	cellular process	2	1603	6	20985	0.333333	0.0711436	0.418644
GO:0007155	cell adhesion	biological_process	cellular process	2	1603	6	20985	0.333333	0.0711436	0.418644
GO:0009269	response to desiccation	biological_process	response to stimulus	2	1603	6	20985	0.333333	0.0711436	0.418644
GO:0009834	plant-type secondary cell wall biogenesis	biological_process	cellular process	3	1603	13	20985	0.230769	0.0714227	0.418644
GO:0015807	L-amino acid transport	biological_process	localization	2	1603	6	20985	0.333333	0.0711436	0.418644
GO:0022610	biological adhesion	biological_process	biological adhesion	2	1603	6	20985	0.333333	0.0711436	0.418644
GO:0032365	intracellular lipid transport	biological_process	cellular process	4	1603	21	20985	0.190476	0.0714759	0.418644
GO:0046854	phosphatidylinositol phosphate biosynthetic process	biological_process	cellular process	4	1603	21	20985	0.190476	0.0714759	0.418644
GO:0048443	stamen development	biological_process	multicellular organismal process	2	1603	6	20985	0.333333	0.0711436	0.418644
GO:0048466	androecium development	biological_process	multicellular organismal process	2	1603	6	20985	0.333333	0.0711436	0.418644
GO:0048653	anther development	biological_process	multicellular organismal process	2	1603	6	20985	0.333333	0.0711436	0.418644
GO:0061726	mitochondrion disassembly	biological_process	cellular process	2	1603	6	20985	0.333333	0.0711436	0.418644
GO:0080008	Cul4-RING E3 ubiquitin ligase complex	cellular_component	protein-containing complex	2	2106	6	27509	0.333333	0.0714312	0.418644
GO:0016042	lipid catabolic process	biological_process	metabolic process	21	1603	196	20985	0.107143	0.0726596	0.422832
GO:0046839	phospholipid dephosphorylation	biological_process	cellular process	8	1603	58	20985	0.137931	0.072604	0.422832
GO:0046856	phosphatidylinositol dephosphorylation	biological_process	cellular process	8	1603	58	20985	0.137931	0.072604	0.422832
GO:0050794	regulation of cellular process	biological_process	biological regulation	291	1603	3528	20985	0.082483	0.0731666	0.424869
GO:0004860	protein kinase inhibitor activity	molecular_function	molecular function regulator	3	3002	12	35492	0.25	0.0746188	0.430605
GO:0006790	sulfur compound metabolic process	biological_process	cellular process	51	1603	544	20985	0.09375	0.0747909	0.430605
GO:0016731	oxidoreductase activity, acting on iron-sulfur proteins as donors, NAD or NADP as acceptor	molecular_function	catalytic activity	3	3002	12	35492	0.25	0.0746188	0.430605
GO:0022804	active transmembrane transporter activity	molecular_function	transporter activity	129	3002	1347	35492	0.0957684	0.0747746	0.430605
GO:0009063	cellular amino acid catabolic process	biological_process	cellular process	11	1603	89	20985	0.123596	0.0761746	0.43764
GO:0009110	vitamin biosynthetic process	biological_process	cellular process	18	1603	164	20985	0.109756	0.0763556	0.43775
GO:0009082	branched-chain amino acid biosynthetic process	biological_process	cellular process	7	1603	49	20985	0.142857	0.077259	0.440132
GO:0030245	cellulose catabolic process	biological_process	cellular process	7	1603	49	20985	0.142857	0.077259	0.440132
GO:0051275	beta-glucan catabolic process	biological_process	cellular process	7	1603	49	20985	0.142857	0.077259	0.440132
GO:0005215	transporter activity	molecular_function	transporter activity	279	3002	3049	35492	0.0915054	0.0814046	0.462775
GO:0019439	aromatic compound catabolic process	biological_process	cellular process	25	1603	244	20985	0.102459	0.0818189	0.464155
GO:0009579	thylakoid	cellular_component	cellular anatomical entity	43	2106	452	27509	0.0951327	0.0826015	0.467614
GO:0008198	ferrous iron binding	molecular_function	binding	4	3002	20	35492	0.2	0.0830834	0.469361
GO:0042364	water-soluble vitamin biosynthetic process	biological_process	cellular process	17	1603	155	20985	0.109677	0.0835982	0.471285
GO:0009815	1-aminocyclopropane-1-carboxylate oxidase activity	molecular_function	catalytic activity	2	3002	6	35492	0.333333	0.0852947	0.473938
GO:0015114	phosphate ion transmembrane transporter activity	molecular_function	transporter activity	2	3002	6	35492	0.333333	0.0852947	0.473938
GO:0016311	dephosphorylation	biological_process	cellular process	13	1603	112	20985	0.116071	0.0852906	0.473938
GO:0016882	cyclo-ligase activity	molecular_function	catalytic activity	2	3002	6	35492	0.333333	0.0852947	0.473938
GO:0045893	positive regulation of transcription, DNA-templated	biological_process	biological regulation	22	1603	211	20985	0.104265	0.0847447	0.473938
GO:1902680	positive regulation of RNA biosynthetic process	biological_process	biological regulation	22	1603	211	20985	0.104265	0.0847447	0.473938
GO:1903508	positive regulation of nucleic acid-templated transcription	biological_process	biological regulation	22	1603	211	20985	0.104265	0.0847447	0.473938
GO:0009065	glutamine family amino acid catabolic process	biological_process	cellular process	3	1603	14	20985	0.214286	0.0859234	0.475478
GO:2000242	negative regulation of reproductive process	biological_process	biological regulation	3	1603	14	20985	0.214286	0.0859234	0.475478
GO:0015605	organophosphate ester transmembrane transporter activity	molecular_function	transporter activity	6	3002	37	35492	0.162162	0.0882665	0.487447
GO:0004707	MAP kinase activity	molecular_function	catalytic activity	7	3002	46	35492	0.152174	0.090202	0.49646
GO:0016799	hydrolase activity, hydrolyzing N-glycosyl compounds	molecular_function	catalytic activity	11	3002	83	35492	0.13253	0.0902655	0.49646
GO:0009733	response to auxin	biological_process	response to stimulus	56	1603	612	20985	0.0915033	0.090674	0.497695
GO:0033743	peptide-methionine (R)-S-oxide reductase activity	molecular_function	catalytic activity	3	3002	13	35492	0.230769	0.0911192	0.499127
GO:0006820	anion transport	biological_process	localization	17	1603	157	20985	0.10828	0.0914858	0.499314
GO:0048608	reproductive structure development	biological_process	multicellular organismal process	11	1603	92	20985	0.119565	0.0915225	0.499314
GO:0019310	inositol catabolic process	biological_process	cellular process	5	1603	32	20985	0.15625	0.0932443	0.507684
GO:0006575	cellular modified amino acid metabolic process	biological_process	cellular process	31	1603	317	20985	0.0977918	0.0934477	0.50777
GO:0010143	cutin biosynthetic process	biological_process	metabolic process	2	1603	7	20985	0.285714	0.0946717	0.509308
GO:0030641	regulation of cellular pH	biological_process	biological regulation	2	1603	7	20985	0.285714	0.0946717	0.509308
GO:0033260	nuclear DNA replication	biological_process	cellular process	2	1603	7	20985	0.285714	0.0946717	0.509308
GO:0051453	regulation of intracellular pH	biological_process	biological regulation	2	1603	7	20985	0.285714	0.0946717	0.509308
GO:0060341	regulation of cellular localization	biological_process	biological regulation	2	1603	7	20985	0.285714	0.0946717	0.509308
GO:0030897	HOPS complex	cellular_component	protein-containing complex	2	2106	7	27509	0.285714	0.0950427	0.510289
GO:0016053	organic acid biosynthetic process	biological_process	cellular process	72	1603	809	20985	0.0889988	0.0970594	0.519057
GO:0061458	reproductive system development	biological_process	multicellular organismal process	11	1603	93	20985	0.11828	0.0970256	0.519057
GO:0016050	vesicle organization	biological_process	cellular process	6	1603	42	20985	0.142857	0.0978764	0.522394
GO:0008810	cellulase activity	molecular_function	catalytic activity	7	3002	47	35492	0.148936	0.0986565	0.525521
GO:0009250	glucan biosynthetic process	biological_process	cellular process	24	1603	238	20985	0.10084	0.0991554	0.526117
GO:0009832	plant-type cell wall biogenesis	biological_process	cellular process	7	1603	52	20985	0.134615	0.0991574	0.526117
GO:0030026	cellular manganese ion homeostasis	biological_process	biological regulation	3	1603	15	20985	0.2	0.10155	0.533583
GO:0035435	phosphate ion transmembrane transport	biological_process	cellular process	3	1603	15	20985	0.2	0.10155	0.533583
GO:0048581	negative regulation of post-embryonic development	biological_process	biological regulation	3	1603	15	20985	0.2	0.10155	0.533583
GO:0055071	manganese ion homeostasis	biological_process	biological regulation	3	1603	15	20985	0.2	0.10155	0.533583
GO:0098661	inorganic anion transmembrane transport	biological_process	cellular process	3	1603	15	20985	0.2	0.10155	0.533583
GO:1901361	organic cyclic compound catabolic process	biological_process	metabolic process	25	1603	251	20985	0.0996016	0.104384	0.547408
GO:0004672	protein kinase activity	molecular_function	catalytic activity	255	3002	2799	35492	0.091104	0.105278	0.549059
GO:0005777	peroxisome	cellular_component	cellular anatomical entity	13	2106	116	27509	0.112069	0.106525	0.549059
GO:0006546	glycine catabolic process	biological_process	cellular process	4	1603	24	20985	0.166667	0.106183	0.549059
GO:0006635	fatty acid beta-oxidation	biological_process	cellular process	4	1603	24	20985	0.166667	0.106183	0.549059
GO:0009062	fatty acid catabolic process	biological_process	cellular process	4	1603	24	20985	0.166667	0.106183	0.549059
GO:0019395	fatty acid oxidation	biological_process	cellular process	4	1603	24	20985	0.166667	0.106183	0.549059
GO:0034440	lipid oxidation	biological_process	cellular process	4	1603	24	20985	0.166667	0.106183	0.549059
GO:0042579	microbody	cellular_component	cellular anatomical entity	13	2106	116	27509	0.112069	0.106525	0.549059
GO:0046983	protein dimerization activity	molecular_function	binding	120	3002	1268	35492	0.0946372	0.105304	0.549059
GO:0004567	beta-mannosidase activity	molecular_function	catalytic activity	7	3002	48	35492	0.145833	0.107529	0.553183
GO:0000150	DNA strand exchange activity	molecular_function	catalytic activity	2	3002	7	35492	0.285714	0.112887	0.563341
GO:0000271	polysaccharide biosynthetic process	biological_process	metabolic process	29	1603	300	20985	0.0966667	0.113043	0.563341
GO:0003830	beta-1,4-mannosylglycoprotein 4-beta-N-acetylglucosaminyltransferase activity	molecular_function	catalytic activity	2	3002	7	35492	0.285714	0.112887	0.563341
GO:0004032	alditol:NADP+ 1-oxidoreductase activity	molecular_function	catalytic activity	2	3002	7	35492	0.285714	0.112887	0.563341
GO:0004470	malic enzyme activity	molecular_function	catalytic activity	9	3002	67	35492	0.134328	0.11063	0.563341
GO:0004471	malate dehydrogenase (decarboxylating) (NAD+) activity	molecular_function	catalytic activity	9	3002	67	35492	0.134328	0.11063	0.563341
GO:0008106	alcohol dehydrogenase (NADP+) activity	molecular_function	catalytic activity	2	3002	7	35492	0.285714	0.112887	0.563341
GO:0008934	inositol monophosphate 1-phosphatase activity	molecular_function	catalytic activity	2	3002	7	35492	0.285714	0.112887	0.563341
GO:0015179	L-amino acid transmembrane transporter activity	molecular_function	transporter activity	2	3002	7	35492	0.285714	0.112887	0.563341
GO:0016972	thiol oxidase activity	molecular_function	catalytic activity	2	3002	7	35492	0.285714	0.112887	0.563341
GO:0052745	inositol phosphate phosphatase activity	molecular_function	catalytic activity	2	3002	7	35492	0.285714	0.112887	0.563341
GO:0052832	inositol monophosphate 3-phosphatase activity	molecular_function	catalytic activity	2	3002	7	35492	0.285714	0.112887	0.563341
GO:0052833	inositol monophosphate 4-phosphatase activity	molecular_function	catalytic activity	2	3002	7	35492	0.285714	0.112887	0.563341
GO:0052834	inositol monophosphate phosphatase activity	molecular_function	catalytic activity	2	3002	7	35492	0.285714	0.112887	0.563341
GO:0090447	glycerol-3-phosphate 2-O-acyltransferase activity	molecular_function	catalytic activity	2	3002	7	35492	0.285714	0.112887	0.563341
GO:0106321	S-(hydroxymethyl)glutathione dehydrogenase NADP activity	molecular_function	catalytic activity	2	3002	7	35492	0.285714	0.112887	0.563341
GO:0106322	S-(hydroxymethyl)glutathione dehydrogenase NAD activity	molecular_function	catalytic activity	2	3002	7	35492	0.285714	0.112887	0.563341
GO:0016740	transferase activity	molecular_function	catalytic activity	761	3002	8669	35492	0.0877841	0.113392	0.564042
GO:0030145	manganese ion binding	molecular_function	binding	8	3002	58	35492	0.137931	0.114109	0.566566
GO:0009081	branched-chain amino acid metabolic process	biological_process	cellular process	7	1603	54	20985	0.12963	0.115453	0.572189
GO:0010557	positive regulation of macromolecule biosynthetic process	biological_process	biological regulation	23	1603	231	20985	0.0995671	0.11568	0.572267
GO:0006253	dCTP catabolic process	biological_process	cellular process	2	1603	8	20985	0.25	0.120026	0.578951
GO:0006751	glutathione catabolic process	biological_process	cellular process	2	1603	8	20985	0.25	0.120026	0.578951
GO:0009686	gibberellin biosynthetic process	biological_process	cellular process	2	1603	8	20985	0.25	0.120026	0.578951
GO:0009768	photosynthesis, light harvesting in photosystem I	biological_process	cellular process	2	1603	8	20985	0.25	0.120026	0.578951
GO:0030004	cellular monovalent inorganic cation homeostasis	biological_process	biological regulation	2	1603	8	20985	0.25	0.120026	0.578951
GO:0042262	DNA protection	biological_process	cellular process	2	1603	8	20985	0.25	0.120026	0.578951
GO:0042651	thylakoid membrane	cellular_component	cellular anatomical entity	28	2106	289	27509	0.0968858	0.117995	0.578951
GO:0042742	defense response to bacterium	biological_process	response to stimulus	3	1603	16	20985	0.1875	0.118206	0.578951
GO:0043171	peptide catabolic process	biological_process	cellular process	2	1603	8	20985	0.25	0.120026	0.578951
GO:0044273	sulfur compound catabolic process	biological_process	cellular process	2	1603	8	20985	0.25	0.120026	0.578951
GO:0046065	dCTP metabolic process	biological_process	cellular process	2	1603	8	20985	0.25	0.120026	0.578951
GO:0048015	phosphatidylinositol-mediated signaling	biological_process	biological regulation	2	1603	8	20985	0.25	0.120026	0.578951
GO:0048438	floral whorl development	biological_process	multicellular organismal process	2	1603	8	20985	0.25	0.120026	0.578951
GO:0080163	regulation of protein serine/threonine phosphatase activity	biological_process	biological regulation	2	1603	8	20985	0.25	0.120026	0.578951
GO:0006766	vitamin metabolic process	biological_process	metabolic process	18	1603	175	20985	0.102857	0.121082	0.583005
GO:0004564	beta-fructofuranosidase activity	molecular_function	catalytic activity	4	3002	23	35492	0.173913	0.124638	0.584575
GO:0004575	sucrose alpha-glucosidase activity	molecular_function	catalytic activity	4	3002	23	35492	0.173913	0.124638	0.584575
GO:0004620	phospholipase activity	molecular_function	catalytic activity	11	3002	88	35492	0.125	0.123036	0.584575
GO:0004805	trehalose-phosphatase activity	molecular_function	catalytic activity	4	3002	23	35492	0.173913	0.124638	0.584575
GO:0006355	regulation of transcription, DNA-templated	biological_process	biological regulation	139	1603	1656	20985	0.0839372	0.124369	0.584575
GO:0006357	regulation of transcription by RNA polymerase II	biological_process	biological regulation	30	1603	315	20985	0.0952381	0.124194	0.584575
GO:0009891	positive regulation of biosynthetic process	biological_process	biological regulation	23	1603	233	20985	0.0987124	0.123652	0.584575
GO:0016645	oxidoreductase activity, acting on the CH-NH group of donors	molecular_function	catalytic activity	8	3002	59	35492	0.135593	0.122794	0.584575
GO:0016758	hexosyltransferase activity	molecular_function	catalytic activity	56	3002	566	35492	0.0989399	0.123975	0.584575
GO:0019432	triglyceride biosynthetic process	biological_process	cellular process	5	1603	35	20985	0.142857	0.125081	0.584575
GO:0031328	positive regulation of cellular biosynthetic process	biological_process	biological regulation	23	1603	233	20985	0.0987124	0.123652	0.584575
GO:0034357	photosynthetic membrane	cellular_component	cellular anatomical entity	34	2106	361	27509	0.0941828	0.122958	0.584575
GO:0046460	neutral lipid biosynthetic process	biological_process	cellular process	5	1603	35	20985	0.142857	0.125081	0.584575
GO:0046463	acylglycerol biosynthetic process	biological_process	cellular process	5	1603	35	20985	0.142857	0.125081	0.584575
GO:0090599	alpha-glucosidase activity	molecular_function	catalytic activity	4	3002	23	35492	0.173913	0.124638	0.584575
GO:1903506	regulation of nucleic acid-templated transcription	biological_process	biological regulation	139	1603	1656	20985	0.0839372	0.124369	0.584575
GO:2001141	regulation of RNA biosynthetic process	biological_process	biological regulation	139	1603	1656	20985	0.0839372	0.124369	0.584575
GO:0046394	carboxylic acid biosynthetic process	biological_process	cellular process	70	1603	799	20985	0.0876095	0.126139	0.588505
GO:0047938	glucose-6-phosphate 1-epimerase activity	molecular_function	catalytic activity	3	3002	15	35492	0.2	0.128038	0.594291
GO:0051920	peroxiredoxin activity	molecular_function	antioxidant activity	3	3002	15	35492	0.2	0.128038	0.594291
GO:0072341	modified amino acid binding	molecular_function	binding	3	3002	15	35492	0.2	0.128038	0.594291
GO:0050113	inositol oxygenase activity	molecular_function	catalytic activity	5	3002	32	35492	0.15625	0.129214	0.598722
GO:0000470	maturation of LSU-rRNA	biological_process	cellular process	4	1603	26	20985	0.153846	0.1328	0.609199
GO:0006558	L-phenylalanine metabolic process	biological_process	cellular process	4	1603	26	20985	0.153846	0.1328	0.609199
GO:0006767	water-soluble vitamin metabolic process	biological_process	metabolic process	17	1603	166	20985	0.10241	0.132662	0.609199
GO:0009251	glucan catabolic process	biological_process	metabolic process	7	1603	56	20985	0.125	0.133051	0.609199
GO:0044247	cellular polysaccharide catabolic process	biological_process	cellular process	7	1603	56	20985	0.125	0.133051	0.609199
GO:0098876	vesicle-mediated transport to the plasma membrane	biological_process	cellular process	4	1603	26	20985	0.153846	0.1328	0.609199
GO:1902221	erythrose 4-phosphate/phosphoenolpyruvate family amino acid metabolic process	biological_process	cellular process	4	1603	26	20985	0.153846	0.1328	0.609199
GO:0005337	nucleoside transmembrane transporter activity	molecular_function	transporter activity	7	3002	51	35492	0.137255	0.136573	0.61743
GO:0006638	neutral lipid metabolic process	biological_process	cellular process	5	1603	36	20985	0.138889	0.136674	0.61743
GO:0006639	acylglycerol metabolic process	biological_process	cellular process	5	1603	36	20985	0.138889	0.136674	0.61743
GO:0006641	triglyceride metabolic process	biological_process	cellular process	5	1603	36	20985	0.138889	0.136674	0.61743
GO:0009617	response to bacterium	biological_process	response to stimulus	3	1603	17	20985	0.176471	0.135788	0.61743
GO:0016298	lipase activity	molecular_function	catalytic activity	15	3002	130	35492	0.115385	0.135477	0.61743
GO:0034308	primary alcohol metabolic process	biological_process	metabolic process	5	1603	36	20985	0.138889	0.136674	0.61743
GO:0045492	xylan biosynthetic process	biological_process	cellular process	3	1603	17	20985	0.176471	0.135788	0.61743
GO:0000153	cytoplasmic ubiquitin ligase complex	cellular_component	protein-containing complex	1	2106	2	27509	0.5	0.147255	0.62391
GO:0000835	ER ubiquitin ligase complex	cellular_component	protein-containing complex	1	2106	2	27509	0.5	0.147255	0.62391
GO:0000836	Hrd1p ubiquitin ligase complex	cellular_component	protein-containing complex	1	2106	2	27509	0.5	0.147255	0.62391
GO:0000839	Hrd1p ubiquitin ligase ERAD-L complex	cellular_component	protein-containing complex	1	2106	2	27509	0.5	0.147255	0.62391
GO:0004144	diacylglycerol O-acyltransferase activity	molecular_function	catalytic activity	5	3002	33	35492	0.151515	0.142322	0.62391
GO:0004795	threonine synthase activity	molecular_function	catalytic activity	2	3002	8	35492	0.25	0.142356	0.62391
GO:0005092	GDP-dissociation inhibitor activity	molecular_function	molecular function regulator	4	3002	24	35492	0.166667	0.140115	0.62391
GO:0006244	pyrimidine nucleotide catabolic process	biological_process	cellular process	2	1603	9	20985	0.222222	0.146791	0.62391
GO:0006556	S-adenosylmethionine biosynthetic process	biological_process	cellular process	2	1603	9	20985	0.222222	0.146791	0.62391
GO:0008514	organic anion transmembrane transporter activity	molecular_function	transporter activity	7	3002	52	35492	0.134615	0.147027	0.62391
GO:0008940	nitrate reductase activity	molecular_function	catalytic activity	2	3002	8	35492	0.25	0.142356	0.62391
GO:0009149	pyrimidine nucleoside triphosphate catabolic process	biological_process	cellular process	2	1603	9	20985	0.222222	0.146791	0.62391
GO:0009211	pyrimidine deoxyribonucleoside triphosphate metabolic process	biological_process	cellular process	2	1603	9	20985	0.222222	0.146791	0.62391
GO:0009213	pyrimidine deoxyribonucleoside triphosphate catabolic process	biological_process	cellular process	2	1603	9	20985	0.222222	0.146791	0.62391
GO:0009223	pyrimidine deoxyribonucleotide catabolic process	biological_process	cellular process	2	1603	9	20985	0.222222	0.146791	0.62391
GO:0009639	response to red or far red light	biological_process	response to stimulus	6	1603	47	20985	0.12766	0.146441	0.62391
GO:0009653	anatomical structure morphogenesis	biological_process	developmental process	12	1603	112	20985	0.107143	0.146981	0.62391
GO:0009703	nitrate reductase (NADH) activity	molecular_function	catalytic activity	2	3002	8	35492	0.25	0.142356	0.62391
GO:0010087	phloem or xylem histogenesis	biological_process	developmental process	6	1603	47	20985	0.12766	0.146441	0.62391
GO:0010228	vegetative to reproductive phase transition of meristem	biological_process	multicellular organismal process	2	1603	9	20985	0.222222	0.146791	0.62391
GO:0010287	plastoglobule	cellular_component	cellular anatomical entity	2	2106	9	27509	0.222222	0.147331	0.62391
GO:0017003	protein-heme linkage	biological_process	cellular process	1	1603	2	20985	0.5	0.146944	0.62391
GO:0032440	2-alkenal reductase [NAD(P)+] activity	molecular_function	catalytic activity	2	3002	8	35492	0.25	0.142356	0.62391
GO:0043529	GET complex	cellular_component	protein-containing complex	1	2106	2	27509	0.5	0.147255	0.62391
GO:0045037	protein import into chloroplast stroma	biological_process	cellular process	1	1603	2	20985	0.5	0.146944	0.62391
GO:0046386	deoxyribose phosphate catabolic process	biological_process	cellular process	2	1603	9	20985	0.222222	0.146791	0.62391
GO:0046686	response to cadmium ion	biological_process	response to stimulus	1	1603	2	20985	0.5	0.146944	0.62391
GO:0047840	dCTP diphosphatase activity	molecular_function	catalytic activity	2	3002	8	35492	0.25	0.142356	0.62391
GO:0050350	trihydroxystilbene synthase activity	molecular_function	catalytic activity	2	3002	8	35492	0.25	0.142356	0.62391
GO:0050463	nitrate reductase [NAD(P)H] activity	molecular_function	catalytic activity	2	3002	8	35492	0.25	0.142356	0.62391
GO:0051903	S-(hydroxymethyl)glutathione dehydrogenase activity	molecular_function	catalytic activity	2	3002	8	35492	0.25	0.142356	0.62391
GO:0061635	regulation of protein complex stability	biological_process	biological regulation	1	1603	2	20985	0.5	0.146944	0.62391
GO:0062125	regulation of mitochondrial gene expression	biological_process	biological regulation	1	1603	2	20985	0.5	0.146944	0.62391
GO:0070129	regulation of mitochondrial translation	biological_process	biological regulation	1	1603	2	20985	0.5	0.146944	0.62391
GO:0070131	positive regulation of mitochondrial translation	biological_process	biological regulation	1	1603	2	20985	0.5	0.146944	0.62391
GO:0070370	cellular heat acclimation	biological_process	cellular process	1	1603	2	20985	0.5	0.146944	0.62391
GO:0071540	eukaryotic translation initiation factor 3 complex, eIF3e	cellular_component	protein-containing complex	1	2106	2	27509	0.5	0.147255	0.62391
GO:1901505	carbohydrate derivative transmembrane transporter activity	molecular_function	transporter activity	14	3002	121	35492	0.115702	0.14319	0.62391
GO:1901657	glycosyl compound metabolic process	biological_process	metabolic process	10	1603	89	20985	0.11236	0.140744	0.62391
GO:1990074	polyuridylation-dependent mRNA catabolic process	biological_process	biological regulation	1	1603	2	20985	0.5	0.146944	0.62391
GO:0002376	immune system process	biological_process	immune system process	6	1603	48	20985	0.125	0.157268	0.641884
GO:0003689	DNA clamp loader activity	molecular_function	ATP-dependent activity	1	3002	2	35492	0.5	0.162013	0.641884
GO:0003975	UDP-N-acetylglucosamine-dolichyl-phosphate N-acetylglucosaminephosphotransferase activity	molecular_function	catalytic activity	1	3002	2	35492	0.5	0.162013	0.641884
GO:0004566	beta-glucuronidase activity	molecular_function	catalytic activity	1	3002	2	35492	0.5	0.162013	0.641884
GO:0004766	spermidine synthase activity	molecular_function	catalytic activity	1	3002	2	35492	0.5	0.162013	0.641884
GO:0005509	calcium ion binding	molecular_function	binding	54	3002	555	35492	0.0972973	0.156621	0.641884
GO:0005886	plasma membrane	cellular_component	cellular anatomical entity	93	2106	1096	27509	0.084854	0.159433	0.641884
GO:0006559	L-phenylalanine catabolic process	biological_process	cellular process	3	1603	18	20985	0.166667	0.154194	0.641884
GO:0006813	potassium ion transport	biological_process	localization	3	1603	18	20985	0.166667	0.154194	0.641884
GO:0006955	immune response	biological_process	response to stimulus	6	1603	48	20985	0.125	0.157268	0.641884
GO:0008108	UDP-glucose:hexose-1-phosphate uridylyltransferase activity	molecular_function	catalytic activity	1	3002	2	35492	0.5	0.162013	0.641884
GO:0008494	translation activator activity	molecular_function	translation regulator activity	1	3002	2	35492	0.5	0.162013	0.641884
GO:0008696	4-amino-4-deoxychorismate lyase activity	molecular_function	catalytic activity	1	3002	2	35492	0.5	0.162013	0.641884
GO:0009074	aromatic amino acid family catabolic process	biological_process	cellular process	4	1603	28	20985	0.142857	0.161824	0.641884
GO:0009228	thiamine biosynthetic process	biological_process	cellular process	4	1603	28	20985	0.142857	0.161824	0.641884
GO:0009640	photomorphogenesis	biological_process	multicellular organismal process	3	1603	18	20985	0.166667	0.154194	0.641884
GO:0016207	4-coumarate-CoA ligase activity	molecular_function	catalytic activity	1	3002	2	35492	0.5	0.162013	0.641884
GO:0016707	gibberellin 3-beta-dioxygenase activity	molecular_function	catalytic activity	1	3002	2	35492	0.5	0.162013	0.641884
GO:0016837	carbon-oxygen lyase activity, acting on polysaccharides	molecular_function	catalytic activity	9	3002	72	35492	0.125	0.152811	0.641884
GO:0016872	intramolecular lyase activity	molecular_function	catalytic activity	4	3002	25	35492	0.16	0.156308	0.641884
GO:0018580	nitronate monooxygenase activity	molecular_function	catalytic activity	1	3002	2	35492	0.5	0.162013	0.641884
GO:0030371	translation repressor activity	molecular_function	translation regulator activity	1	3002	2	35492	0.5	0.162013	0.641884
GO:0031226	intrinsic component of plasma membrane	cellular_component	cellular anatomical entity	9	2106	80	27509	0.1125	0.157397	0.641884
GO:0033788	leucoanthocyanidin reductase activity	molecular_function	catalytic activity	1	3002	2	35492	0.5	0.162013	0.641884
GO:0034309	primary alcohol biosynthetic process	biological_process	metabolic process	4	1603	28	20985	0.142857	0.161824	0.641884
GO:0036313	phosphatidylinositol 3-kinase catalytic subunit binding	molecular_function	binding	1	3002	2	35492	0.5	0.162013	0.641884
GO:0043548	phosphatidylinositol 3-kinase binding	molecular_function	binding	1	3002	2	35492	0.5	0.162013	0.641884
GO:0044038	cell wall macromolecule biosynthetic process	biological_process	cellular process	3	1603	18	20985	0.166667	0.154194	0.641884
GO:0044275	cellular carbohydrate catabolic process	biological_process	cellular process	12	1603	113	20985	0.106195	0.153752	0.641884
GO:0045087	innate immune response	biological_process	response to stimulus	6	1603	48	20985	0.125	0.157268	0.641884
GO:0045544	gibberellin 20-oxidase activity	molecular_function	catalytic activity	1	3002	2	35492	0.5	0.162013	0.641884
GO:0047216	inositol 3-alpha-galactosyltransferase activity	molecular_function	catalytic activity	1	3002	2	35492	0.5	0.162013	0.641884
GO:0047230	flavonol-3-O-glucoside L-rhamnosyltransferase activity	molecular_function	catalytic activity	1	3002	2	35492	0.5	0.162013	0.641884
GO:0047927	gibberellin-44 dioxygenase activity	molecular_function	catalytic activity	1	3002	2	35492	0.5	0.162013	0.641884
GO:0051254	positive regulation of RNA metabolic process	biological_process	biological regulation	23	1603	241	20985	0.0954357	0.158767	0.641884
GO:0070589	cellular component macromolecule biosynthetic process	biological_process	cellular process	3	1603	18	20985	0.166667	0.154194	0.641884
GO:0070592	cell wall polysaccharide biosynthetic process	biological_process	cellular process	3	1603	18	20985	0.166667	0.154194	0.641884
GO:0097177	mitochondrial ribosome binding	molecular_function	binding	1	3002	2	35492	0.5	0.162013	0.641884
GO:0102802	thebaine 6-O-demethylase activity	molecular_function	catalytic activity	1	3002	2	35492	0.5	0.162013	0.641884
GO:0102804	oripavine 6-O-demethylase activity	molecular_function	catalytic activity	1	3002	2	35492	0.5	0.162013	0.641884
GO:0102978	furaneol oxidoreductase activity	molecular_function	catalytic activity	1	3002	2	35492	0.5	0.162013	0.641884
GO:1902222	erythrose 4-phosphate/phosphoenolpyruvate family amino acid catabolic process	biological_process	cellular process	3	1603	18	20985	0.166667	0.154194	0.641884
GO:1905394	retromer complex binding	molecular_function	binding	1	3002	2	35492	0.5	0.162013	0.641884
GO:1990381	ubiquitin-specific protease binding	molecular_function	binding	1	3002	2	35492	0.5	0.162013	0.641884
GO:0016788	hydrolase activity, acting on ester bonds	molecular_function	catalytic activity	147	3002	1608	35492	0.0914179	0.167694	0.66342
GO:0019829	ATPase-coupled cation transmembrane transporter activity	molecular_function	transporter activity	15	3002	135	35492	0.111111	0.168325	0.664944
GO:0019210	kinase inhibitor activity	molecular_function	molecular function regulator	3	3002	17	35492	0.176471	0.169251	0.667628
GO:0003997	acyl-CoA oxidase activity	molecular_function	catalytic activity	2	3002	9	35492	0.222222	0.173188	0.674826
GO:0004033	aldo-keto reductase (NADP) activity	molecular_function	catalytic activity	2	3002	9	35492	0.222222	0.173188	0.674826
GO:0004478	methionine adenosyltransferase activity	molecular_function	catalytic activity	2	3002	9	35492	0.222222	0.173188	0.674826
GO:0004631	phosphomevalonate kinase activity	molecular_function	catalytic activity	2	3002	9	35492	0.222222	0.173188	0.674826
GO:0008447	L-ascorbate oxidase activity	molecular_function	catalytic activity	2	3002	9	35492	0.222222	0.173188	0.674826
GO:0016670	oxidoreductase activity, acting on a sulfur group of donors, oxygen as acceptor	molecular_function	catalytic activity	2	3002	9	35492	0.222222	0.173188	0.674826
GO:0019139	cytokinin dehydrogenase activity	molecular_function	catalytic activity	4	3002	26	35492	0.153846	0.173154	0.674826
GO:0045491	xylan metabolic process	biological_process	cellular process	3	1603	19	20985	0.157895	0.17332	0.674826
GO:0046174	polyol catabolic process	biological_process	metabolic process	7	1603	60	20985	0.116667	0.171885	0.674826
GO:0042219	cellular modified amino acid catabolic process	biological_process	cellular process	2	1603	10	20985	0.2	0.174604	0.678849
GO:0071949	FAD binding	molecular_function	binding	17	3002	157	35492	0.10828	0.175407	0.680993
GO:0009071	serine family amino acid catabolic process	biological_process	cellular process	4	1603	29	20985	0.137931	0.177125	0.684715
GO:0009628	response to abiotic stimulus	biological_process	response to stimulus	21	1603	221	20985	0.0950226	0.176762	0.684715
GO:0046173	polyol biosynthetic process	biological_process	metabolic process	4	1603	29	20985	0.137931	0.177125	0.684715
GO:0003006	developmental process involved in reproduction	biological_process	reproductive process	11	1603	105	20985	0.104762	0.177655	0.685783
GO:0005216	ion channel activity	molecular_function	transporter activity	26	3002	254	35492	0.102362	0.180061	0.693809
GO:0009534	chloroplast thylakoid	cellular_component	cellular anatomical entity	22	2106	233	27509	0.0944206	0.180503	0.693809
GO:0031976	plastid thylakoid	cellular_component	cellular anatomical entity	22	2106	233	27509	0.0944206	0.180503	0.693809
GO:0004565	beta-galactosidase activity	molecular_function	catalytic activity	9	3002	75	35492	0.12	0.181404	0.696284
GO:0045935	positive regulation of nucleobase-containing compound metabolic process	biological_process	biological regulation	23	1603	246	20985	0.0934959	0.183253	0.702381
GO:0044283	small molecule biosynthetic process	biological_process	metabolic process	86	1603	1023	20985	0.0840665	0.186432	0.713556
GO:0051252	regulation of RNA metabolic process	biological_process	biological regulation	141	1603	1718	20985	0.0820722	0.189167	0.723005
GO:0008643	carbohydrate transport	biological_process	localization	9	1603	84	20985	0.107143	0.190716	0.724826
GO:0009535	chloroplast thylakoid membrane	cellular_component	cellular anatomical entity	21	2106	223	27509	0.0941704	0.190377	0.724826
GO:0016413	O-acetyltransferase activity	molecular_function	catalytic activity	4	3002	27	35492	0.148148	0.190587	0.724826
GO:0055035	plastid thylakoid membrane	cellular_component	cellular anatomical entity	21	2106	223	27509	0.0941704	0.190377	0.724826
GO:0046165	alcohol biosynthetic process	biological_process	metabolic process	8	1603	73	20985	0.109589	0.192388	0.730158
GO:0006662	glycerol ether metabolic process	biological_process	metabolic process	3	1603	20	20985	0.15	0.193066	0.730679
GO:0018904	ether metabolic process	biological_process	metabolic process	3	1603	20	20985	0.15	0.193066	0.730679
GO:0005351	carbohydrate:proton symporter activity	molecular_function	transporter activity	2	3002	10	35492	0.2	0.204941	0.749421
GO:0005402	carbohydrate:cation symporter activity	molecular_function	transporter activity	2	3002	10	35492	0.2	0.204941	0.749421
GO:0006021	inositol biosynthetic process	biological_process	cellular process	2	1603	11	20985	0.181818	0.203148	0.749421
GO:0006729	tetrahydrobiopterin biosynthetic process	biological_process	cellular process	2	1603	11	20985	0.181818	0.203148	0.749421
GO:0008300	isoprenoid catabolic process	biological_process	cellular process	2	1603	11	20985	0.181818	0.203148	0.749421
GO:0008935	1,4-dihydroxy-2-naphthoyl-CoA synthase activity	molecular_function	catalytic activity	2	3002	10	35492	0.2	0.204941	0.749421
GO:0009116	nucleoside metabolic process	biological_process	cellular process	9	1603	85	20985	0.105882	0.199923	0.749421
GO:0009166	nucleotide catabolic process	biological_process	cellular process	2	1603	11	20985	0.181818	0.203148	0.749421
GO:0009264	deoxyribonucleotide catabolic process	biological_process	cellular process	2	1603	11	20985	0.181818	0.203148	0.749421
GO:0015294	solute:cation symporter activity	molecular_function	transporter activity	2	3002	10	35492	0.2	0.204941	0.749421
GO:0015295	solute:proton symporter activity	molecular_function	transporter activity	2	3002	10	35492	0.2	0.204941	0.749421
GO:0016854	racemase and epimerase activity	molecular_function	catalytic activity	8	3002	67	35492	0.119403	0.203594	0.749421
GO:0017006	protein-tetrapyrrole linkage	biological_process	cellular process	2	1603	11	20985	0.181818	0.203148	0.749421
GO:0017040	N-acylsphingosine amidohydrolase activity	molecular_function	catalytic activity	2	3002	10	35492	0.2	0.204941	0.749421
GO:0019287	isopentenyl diphosphate biosynthetic process, mevalonate pathway	biological_process	cellular process	2	1603	11	20985	0.181818	0.203148	0.749421
GO:0022836	gated channel activity	molecular_function	transporter activity	15	3002	140	35492	0.107143	0.204847	0.749421
GO:0030041	actin filament polymerization	biological_process	cellular process	2	1603	11	20985	0.181818	0.203148	0.749421
GO:0031177	phosphopantetheine binding	molecular_function	binding	2	3002	10	35492	0.2	0.204941	0.749421
GO:0042138	meiotic DNA double-strand break formation	biological_process	cellular process	2	1603	11	20985	0.181818	0.203148	0.749421
GO:0045158	electron transporter, transferring electrons within cytochrome b6/f complex of photosystem II activity	molecular_function	catalytic activity	2	3002	10	35492	0.2	0.204941	0.749421
GO:0045430	chalcone isomerase activity	molecular_function	catalytic activity	2	3002	10	35492	0.2	0.204941	0.749421
GO:0046146	tetrahydrobiopterin metabolic process	biological_process	cellular process	2	1603	11	20985	0.181818	0.203148	0.749421
GO:0050789	regulation of biological process	biological_process	biological regulation	310	1603	3888	20985	0.0797325	0.200958	0.749421
GO:0102121	ceramidase activity	molecular_function	catalytic activity	2	3002	10	35492	0.2	0.204941	0.749421
GO:1903008	organelle disassembly	biological_process	cellular process	2	1603	11	20985	0.181818	0.203148	0.749421
GO:0004556	alpha-amylase activity	molecular_function	catalytic activity	3	3002	19	35492	0.157895	0.21363	0.757644
GO:0005384	manganese ion transmembrane transporter activity	molecular_function	transporter activity	3	3002	19	35492	0.157895	0.21363	0.757644
GO:0005663	DNA replication factor C complex	cellular_component	protein-containing complex	1	2106	3	27509	0.333333	0.212543	0.757644
GO:0005844	polysome	cellular_component	protein-containing complex	1	2106	3	27509	0.333333	0.212543	0.757644
GO:0006560	proline metabolic process	biological_process	cellular process	4	1603	31	20985	0.129032	0.20907	0.757644
GO:0009423	chorismate biosynthetic process	biological_process	cellular process	4	1603	31	20985	0.129032	0.20907	0.757644
GO:0009909	regulation of flower development	biological_process	biological regulation	3	1603	21	20985	0.142857	0.21333	0.757644
GO:0015865	purine nucleotide transport	biological_process	localization	3	1603	21	20985	0.142857	0.21333	0.757644
GO:0015866	ADP transport	biological_process	localization	3	1603	21	20985	0.142857	0.21333	0.757644
GO:0015867	ATP transport	biological_process	localization	3	1603	21	20985	0.142857	0.21333	0.757644
GO:0015868	purine ribonucleotide transport	biological_process	localization	3	1603	21	20985	0.142857	0.21333	0.757644
GO:0032880	regulation of protein localization	biological_process	biological regulation	1	1603	3	20985	0.333333	0.212113	0.757644
GO:0032889	regulation of vacuole fusion, non-autophagic	biological_process	biological regulation	1	1603	3	20985	0.333333	0.212113	0.757644
GO:0034657	GID complex	cellular_component	protein-containing complex	1	2106	3	27509	0.333333	0.212543	0.757644
GO:0035459	vesicle cargo loading	biological_process	localization	1	1603	3	20985	0.333333	0.212113	0.757644
GO:0042788	polysomal ribosome	cellular_component	protein-containing complex	1	2106	3	27509	0.333333	0.212543	0.757644
GO:0044088	regulation of vacuole organization	biological_process	biological regulation	1	1603	3	20985	0.333333	0.212113	0.757644
GO:0045038	protein import into chloroplast thylakoid membrane	biological_process	cellular process	1	1603	3	20985	0.333333	0.212113	0.757644
GO:0048831	regulation of shoot system development	biological_process	biological regulation	3	1603	21	20985	0.142857	0.21333	0.757644
GO:0051241	negative regulation of multicellular organismal process	biological_process	biological regulation	3	1603	21	20985	0.142857	0.21333	0.757644
GO:0051503	adenine nucleotide transport	biological_process	localization	3	1603	21	20985	0.142857	0.21333	0.757644
GO:0090110	COPII-coated vesicle cargo loading	biological_process	cellular process	1	1603	3	20985	0.333333	0.212113	0.757644
GO:0103025	alpha-amylase activity (releasing maltohexaose)	molecular_function	catalytic activity	3	3002	19	35492	0.157895	0.21363	0.757644
GO:0005315	inorganic phosphate transmembrane transporter activity	molecular_function	transporter activity	5	3002	38	35492	0.131579	0.215349	0.762741
GO:0006772	thiamine metabolic process	biological_process	cellular process	4	1603	32	20985	0.125	0.225616	0.787766
GO:0009627	systemic acquired resistance	biological_process	response to stimulus	4	1603	32	20985	0.125	0.225616	0.787766
GO:0010215	cellulose microfibril organization	biological_process	cellular process	4	1603	32	20985	0.125	0.225616	0.787766
GO:0030198	extracellular matrix organization	biological_process	cellular process	4	1603	32	20985	0.125	0.225616	0.787766
GO:0035304	regulation of protein dephosphorylation	biological_process	biological regulation	4	1603	32	20985	0.125	0.225616	0.787766
GO:0042723	thiamine-containing compound metabolic process	biological_process	cellular process	4	1603	32	20985	0.125	0.225616	0.787766
GO:0042724	thiamine-containing compound biosynthetic process	biological_process	cellular process	4	1603	32	20985	0.125	0.225616	0.787766
GO:0043062	extracellular structure organization	biological_process	cellular process	4	1603	32	20985	0.125	0.225616	0.787766
GO:0070726	cell wall assembly	biological_process	cellular process	4	1603	32	20985	0.125	0.225616	0.787766
GO:0071668	plant-type cell wall assembly	biological_process	cellular process	4	1603	32	20985	0.125	0.225616	0.787766
GO:0072329	monocarboxylic acid catabolic process	biological_process	cellular process	4	1603	32	20985	0.125	0.225616	0.787766
GO:0000340	RNA 7-methylguanosine cap binding	molecular_function	binding	1	3002	3	35492	0.333333	0.232896	0.789632
GO:0001671	ATPase activator activity	molecular_function	molecular function regulator	3	3002	20	35492	0.15	0.236667	0.789632
GO:0002020	protease binding	molecular_function	binding	1	3002	3	35492	0.333333	0.232896	0.789632
GO:0003852	2-isopropylmalate synthase activity	molecular_function	catalytic activity	2	3002	11	35492	0.181818	0.23724	0.789632
GO:0004084	branched-chain-amino-acid transaminase activity	molecular_function	catalytic activity	2	3002	11	35492	0.181818	0.23724	0.789632
GO:0005464	UDP-xylose transmembrane transporter activity	molecular_function	transporter activity	1	3002	3	35492	0.333333	0.232896	0.789632
GO:0005542	folic acid binding	molecular_function	binding	1	3002	3	35492	0.333333	0.232896	0.789632
GO:0005615	extracellular space	cellular_component	cellular anatomical entity	6	2106	54	27509	0.111111	0.230245	0.789632
GO:0005770	late endosome	cellular_component	cellular anatomical entity	3	2106	22	27509	0.136364	0.235039	0.789632
GO:0005996	monosaccharide metabolic process	biological_process	metabolic process	32	1603	364	20985	0.0879121	0.227186	0.789632
GO:0006012	galactose metabolic process	biological_process	metabolic process	3	1603	22	20985	0.136364	0.234019	0.789632
GO:0006857	oligopeptide transport	biological_process	localization	5	1603	43	20985	0.116279	0.229096	0.789632
GO:0008124	4-alpha-hydroxytetrahydrobiopterin dehydratase activity	molecular_function	catalytic activity	2	3002	11	35492	0.181818	0.23724	0.789632
GO:0008375	acetylglucosaminyltransferase activity	molecular_function	catalytic activity	4	3002	29	35492	0.137931	0.226951	0.789632
GO:0009200	deoxyribonucleoside triphosphate metabolic process	biological_process	cellular process	2	1603	12	20985	0.166667	0.23215	0.789632
GO:0009204	deoxyribonucleoside triphosphate catabolic process	biological_process	cellular process	2	1603	12	20985	0.166667	0.23215	0.789632
GO:0009233	menaquinone metabolic process	biological_process	cellular process	2	1603	12	20985	0.166667	0.23215	0.789632
GO:0009234	menaquinone biosynthetic process	biological_process	cellular process	2	1603	12	20985	0.166667	0.23215	0.789632
GO:0016036	cellular response to phosphate starvation	biological_process	cellular process	2	1603	12	20985	0.166667	0.23215	0.789632
GO:0016855	racemase and epimerase activity, acting on amino acids and derivatives	molecular_function	catalytic activity	2	3002	11	35492	0.181818	0.23724	0.789632
GO:0019219	regulation of nucleobase-containing compound metabolic process	biological_process	biological regulation	141	1603	1737	20985	0.0811744	0.229004	0.789632
GO:0034311	diol metabolic process	biological_process	metabolic process	2	1603	12	20985	0.166667	0.23215	0.789632
GO:0034312	diol biosynthetic process	biological_process	metabolic process	2	1603	12	20985	0.166667	0.23215	0.789632
GO:0043813	phosphatidylinositol-3,5-bisphosphate 5-phosphatase activity	molecular_function	catalytic activity	3	3002	20	35492	0.15	0.236667	0.789632
GO:0044786	cell cycle DNA replication	biological_process	cellular process	2	1603	12	20985	0.166667	0.23215	0.789632
GO:0048437	floral organ development	biological_process	multicellular organismal process	2	1603	12	20985	0.166667	0.23215	0.789632
GO:0050048	L-leucine:2-oxoglutarate aminotransferase activity	molecular_function	catalytic activity	2	3002	11	35492	0.181818	0.23724	0.789632
GO:0051093	negative regulation of developmental process	biological_process	biological regulation	3	1603	22	20985	0.136364	0.234019	0.789632
GO:0052624	2-phytyl-1,4-naphthoquinone methyltransferase activity	molecular_function	catalytic activity	1	3002	3	35492	0.333333	0.232896	0.789632
GO:0052654	L-leucine transaminase activity	molecular_function	catalytic activity	2	3002	11	35492	0.181818	0.23724	0.789632
GO:0052655	L-valine transaminase activity	molecular_function	catalytic activity	2	3002	11	35492	0.181818	0.23724	0.789632
GO:0052656	L-isoleucine transaminase activity	molecular_function	catalytic activity	2	3002	11	35492	0.181818	0.23724	0.789632
GO:0070569	uridylyltransferase activity	molecular_function	catalytic activity	3	3002	20	35492	0.15	0.236667	0.789632
GO:0098542	defense response to other organism	biological_process	response to stimulus	17	1603	182	20985	0.0934066	0.227619	0.789632
GO:0102210	rhamnogalacturonan endolyase activity	molecular_function	catalytic activity	2	3002	11	35492	0.181818	0.23724	0.789632
GO:0102803	thebane O-demethylase activity	molecular_function	catalytic activity	1	3002	3	35492	0.333333	0.232896	0.789632
GO:0102805	codeine O-demethylase activity	molecular_function	catalytic activity	1	3002	3	35492	0.333333	0.232896	0.789632
GO:0140677	molecular function activator activity	molecular_function	molecular function regulator	3	3002	20	35492	0.15	0.236667	0.789632
GO:0050832	defense response to fungus	biological_process	response to stimulus	7	1603	66	20985	0.106061	0.237873	0.790768
GO:0043207	response to external biotic stimulus	biological_process	response to stimulus	17	1603	184	20985	0.0923913	0.241202	0.799867
GO:0051707	response to other organism	biological_process	response to stimulus	17	1603	184	20985	0.0923913	0.241202	0.799867
GO:0009991	response to extracellular stimulus	biological_process	response to stimulus	4	1603	33	20985	0.121212	0.242481	0.801165
GO:0031668	cellular response to extracellular stimulus	biological_process	cellular process	4	1603	33	20985	0.121212	0.242481	0.801165
GO:0071496	cellular response to external stimulus	biological_process	response to stimulus	4	1603	33	20985	0.121212	0.242481	0.801165
GO:0098656	anion transmembrane transport	biological_process	cellular process	5	1603	44	20985	0.113636	0.243578	0.803809
GO:0046164	alcohol catabolic process	biological_process	metabolic process	7	1603	67	20985	0.104478	0.249604	0.82069
GO:0046486	glycerolipid metabolic process	biological_process	cellular process	27	1603	307	20985	0.0879479	0.249274	0.82069
GO:1901616	organic hydroxy compound catabolic process	biological_process	metabolic process	7	1603	67	20985	0.104478	0.249604	0.82069
GO:0009968	negative regulation of signal transduction	biological_process	biological regulation	3	1603	23	20985	0.130435	0.25504	0.835517
GO:0010648	negative regulation of cell communication	biological_process	biological regulation	3	1603	23	20985	0.130435	0.25504	0.835517
GO:0023057	negative regulation of signaling	biological_process	biological regulation	3	1603	23	20985	0.130435	0.25504	0.835517
GO:0030570	pectate lyase activity	molecular_function	catalytic activity	7	3002	61	35492	0.114754	0.255553	0.836188
GO:0009791	post-embryonic development	biological_process	multicellular organismal process	14	1603	150	20985	0.0933333	0.255933	0.836418
GO:0006346	DNA methylation-dependent heterochromatin assembly	biological_process	biological regulation	2	1603	13	20985	0.153846	0.261373	0.841419
GO:0009143	nucleoside triphosphate catabolic process	biological_process	cellular process	2	1603	13	20985	0.153846	0.261373	0.841419
GO:0009620	response to fungus	biological_process	response to stimulus	7	1603	68	20985	0.102941	0.261505	0.841419
GO:0009800	cinnamic acid biosynthetic process	biological_process	cellular process	2	1603	13	20985	0.153846	0.261373	0.841419
GO:0009803	cinnamic acid metabolic process	biological_process	cellular process	2	1603	13	20985	0.153846	0.261373	0.841419
GO:0016615	malate dehydrogenase activity	molecular_function	catalytic activity	10	3002	93	35492	0.107527	0.260398	0.841419
GO:0019253	reductive pentose-phosphate cycle	biological_process	cellular process	2	1603	13	20985	0.153846	0.261373	0.841419
GO:0019685	photosynthesis, dark reaction	biological_process	cellular process	2	1603	13	20985	0.153846	0.261373	0.841419
GO:0032963	collagen metabolic process	biological_process	metabolic process	2	1603	13	20985	0.153846	0.261373	0.841419
GO:0060320	rejection of self pollen	biological_process	cellular process	2	1603	13	20985	0.153846	0.261373	0.841419
GO:0080188	gene silencing by RNA-directed DNA methylation	biological_process	biological regulation	2	1603	13	20985	0.153846	0.261373	0.841419
GO:0140458	pre-transcriptional gene silencing by RNA	biological_process	biological regulation	2	1603	13	20985	0.153846	0.261373	0.841419
GO:0140718	facultative heterochromatin assembly	biological_process	biological regulation	2	1603	13	20985	0.153846	0.261373	0.841419
GO:0000212	meiotic spindle organization	biological_process	cellular process	1	1603	4	20985	0.25	0.272307	0.843762
GO:0000295	adenine nucleotide transmembrane transporter activity	molecular_function	transporter activity	4	3002	31	35492	0.129032	0.264869	0.843762
GO:0000493	box H/ACA snoRNP assembly	biological_process	cellular process	1	1603	4	20985	0.25	0.272307	0.843762
GO:0001401	SAM complex	cellular_component	protein-containing complex	1	2106	4	27509	0.25	0.272835	0.843762
GO:0001709	cell fate determination	biological_process	cellular process	1	1603	4	20985	0.25	0.272307	0.843762
GO:0005094	Rho GDP-dissociation inhibitor activity	molecular_function	molecular function regulator	2	3002	12	35492	0.166667	0.269764	0.843762
GO:0005346	purine ribonucleotide transmembrane transporter activity	molecular_function	transporter activity	4	3002	31	35492	0.129032	0.264869	0.843762
GO:0005347	ATP transmembrane transporter activity	molecular_function	transporter activity	4	3002	31	35492	0.129032	0.264869	0.843762
GO:0005388	P-type calcium transporter activity	molecular_function	transporter activity	5	3002	41	35492	0.121951	0.263779	0.843762
GO:0005776	autophagosome	cellular_component	cellular anatomical entity	1	2106	4	27509	0.25	0.272835	0.843762
GO:0006067	ethanol metabolic process	biological_process	metabolic process	1	1603	4	20985	0.25	0.272307	0.843762
GO:0006069	ethanol oxidation	biological_process	cellular process	1	1603	4	20985	0.25	0.272307	0.843762
GO:0009299	mRNA transcription	biological_process	cellular process	1	1603	4	20985	0.25	0.272307	0.843762
GO:0009788	negative regulation of abscisic acid-activated signaling pathway	biological_process	biological regulation	1	1603	4	20985	0.25	0.272307	0.843762
GO:0009956	radial pattern formation	biological_process	multicellular organismal process	1	1603	4	20985	0.25	0.272307	0.843762
GO:0010286	heat acclimation	biological_process	response to stimulus	1	1603	4	20985	0.25	0.272307	0.843762
GO:0015215	nucleotide transmembrane transporter activity	molecular_function	transporter activity	4	3002	31	35492	0.129032	0.264869	0.843762
GO:0015216	purine nucleotide transmembrane transporter activity	molecular_function	transporter activity	4	3002	31	35492	0.129032	0.264869	0.843762
GO:0015932	nucleobase-containing compound transmembrane transporter activity	molecular_function	transporter activity	12	3002	115	35492	0.104348	0.265981	0.843762
GO:0016614	oxidoreductase activity, acting on CH-OH group of donors	molecular_function	catalytic activity	44	3002	472	35492	0.0932203	0.27089	0.843762
GO:0019419	sulfate reduction	biological_process	cellular process	1	1603	4	20985	0.25	0.272307	0.843762
GO:0031597	cytosolic proteasome complex	cellular_component	protein-containing complex	1	2106	4	27509	0.25	0.272835	0.843762
GO:0032432	actin filament bundle	cellular_component	cellular anatomical entity	1	2106	4	27509	0.25	0.272835	0.843762
GO:0034427	nuclear-transcribed mRNA catabolic process, exonucleolytic, 3'-5'	biological_process	biological regulation	1	1603	4	20985	0.25	0.272307	0.843762
GO:0042549	photosystem II stabilization	biological_process	biological regulation	1	1603	4	20985	0.25	0.272307	0.843762
GO:0048367	shoot system development	biological_process	multicellular organismal process	11	1603	115	20985	0.0956522	0.262635	0.843762
GO:0050242	pyruvate, phosphate dikinase activity	molecular_function	catalytic activity	2	3002	12	35492	0.166667	0.269764	0.843762
GO:0051639	actin filament network formation	biological_process	cellular process	1	1603	4	20985	0.25	0.272307	0.843762
GO:0070939	Dsl1/NZR complex	cellular_component	protein-containing complex	1	2106	4	27509	0.25	0.272835	0.843762
GO:0080183	response to photooxidative stress	biological_process	response to stimulus	1	1603	4	20985	0.25	0.272307	0.843762
GO:0140323	solute:anion antiporter activity	molecular_function	transporter activity	4	3002	31	35492	0.129032	0.264869	0.843762
GO:0140352	export from cell	biological_process	cellular process	12	1603	128	20985	0.09375	0.272233	0.843762
GO:1901420	negative regulation of response to alcohol	biological_process	biological regulation	1	1603	4	20985	0.25	0.272307	0.843762
GO:1905958	negative regulation of cellular response to alcohol	biological_process	biological regulation	1	1603	4	20985	0.25	0.272307	0.843762
GO:0007030	Golgi organization	biological_process	cellular process	4	1603	35	20985	0.114286	0.276976	0.854568
GO:0009605	response to external stimulus	biological_process	response to stimulus	24	1603	275	20985	0.0872727	0.277277	0.854568
GO:0016903	oxidoreductase activity, acting on the aldehyde or oxo group of donors	molecular_function	catalytic activity	21	3002	215	35492	0.0976744	0.277016	0.854568
GO:0010556	regulation of macromolecule biosynthetic process	biological_process	biological regulation	146	1603	1823	20985	0.0800878	0.279811	0.861397
GO:0016197	endosomal transport	biological_process	cellular process	10	1603	105	20985	0.0952381	0.280608	0.861431
GO:0019751	polyol metabolic process	biological_process	metabolic process	11	1603	117	20985	0.0940171	0.281095	0.861431
GO:0019953	sexual reproduction	biological_process	reproductive process	6	1603	58	20985	0.103448	0.281079	0.861431
GO:0044703	multi-organism reproductive process	biological_process	reproductive process	6	1603	58	20985	0.103448	0.281079	0.861431
GO:0006082	organic acid metabolic process	biological_process	cellular process	118	1603	1465	20985	0.0805461	0.281429	0.86148
GO:0106018	phosphatidylinositol-3,5-bisphosphate phosphatase activity	molecular_function	catalytic activity	3	3002	22	35492	0.136364	0.283811	0.867787
GO:0051716	cellular response to stimulus	biological_process	cellular process	160	1603	2005	20985	0.0798005	0.285154	0.870909
GO:0009555	pollen development	biological_process	multicellular organismal process	2	1603	14	20985	0.142857	0.290615	0.875309
GO:0009678	pyrophosphate hydrolysis-driven proton transmembrane transporter activity	molecular_function	transporter activity	9	3002	85	35492	0.105882	0.290799	0.875309
GO:0031507	heterochromatin assembly	biological_process	biological regulation	2	1603	14	20985	0.142857	0.290615	0.875309
GO:0045814	negative regulation of gene expression, epigenetic	biological_process	biological regulation	2	1603	14	20985	0.142857	0.290615	0.875309
GO:0046488	phosphatidylinositol metabolic process	biological_process	cellular process	14	1603	154	20985	0.0909091	0.288048	0.875309
GO:0046500	S-adenosylmethionine metabolic process	biological_process	cellular process	2	1603	14	20985	0.142857	0.290615	0.875309
GO:0055088	lipid homeostasis	biological_process	biological regulation	2	1603	14	20985	0.142857	0.290615	0.875309
GO:0070828	heterochromatin organization	biological_process	cellular process	2	1603	14	20985	0.142857	0.290615	0.875309
GO:0071478	cellular response to radiation	biological_process	cellular process	2	1603	14	20985	0.142857	0.290615	0.875309
GO:0071482	cellular response to light stimulus	biological_process	cellular process	2	1603	14	20985	0.142857	0.290615	0.875309
GO:0072529	pyrimidine-containing compound catabolic process	biological_process	cellular process	2	1603	14	20985	0.142857	0.290615	0.875309
GO:0097428	protein maturation by iron-sulfur cluster transfer	biological_process	metabolic process	2	1603	14	20985	0.142857	0.290615	0.875309
GO:2000762	regulation of phenylpropanoid metabolic process	biological_process	biological regulation	2	1603	14	20985	0.142857	0.290615	0.875309
GO:0004103	choline kinase activity	molecular_function	catalytic activity	1	3002	4	35492	0.25	0.297785	0.882591
GO:0004411	homogentisate 1,2-dioxygenase activity	molecular_function	catalytic activity	1	3002	4	35492	0.25	0.297785	0.882591
GO:0008081	phosphoric diester hydrolase activity	molecular_function	catalytic activity	12	3002	118	35492	0.101695	0.295517	0.882591
GO:0008478	pyridoxal kinase activity	molecular_function	catalytic activity	1	3002	4	35492	0.25	0.297785	0.882591
GO:0008839	4-hydroxy-tetrahydrodipicolinate reductase	molecular_function	catalytic activity	1	3002	4	35492	0.25	0.297785	0.882591
GO:0008963	phospho-N-acetylmuramoyl-pentapeptide-transferase activity	molecular_function	catalytic activity	1	3002	4	35492	0.25	0.297785	0.882591
GO:0035303	regulation of dephosphorylation	biological_process	biological regulation	4	1603	36	20985	0.111111	0.294514	0.882591
GO:0042537	benzene-containing compound metabolic process	biological_process	cellular process	3	1603	25	20985	0.12	0.297733	0.882591
GO:0045261	proton-transporting ATP synthase complex, catalytic core F(1)	cellular_component	protein-containing complex	4	2106	36	27509	0.111111	0.295926	0.882591
GO:0047517	1,4-beta-D-xylan synthase activity	molecular_function	catalytic activity	1	3002	4	35492	0.25	0.297785	0.882591
GO:0051259	protein complex oligomerization	biological_process	cellular process	3	1603	25	20985	0.12	0.297733	0.882591
GO:0080116	glucuronoxylan glucuronosyltransferase activity	molecular_function	catalytic activity	1	3002	4	35492	0.25	0.297785	0.882591
GO:0102811	geraniol 10-hydroxylase activity	molecular_function	catalytic activity	1	3002	4	35492	0.25	0.297785	0.882591
GO:1901264	carbohydrate derivative transport	biological_process	localization	3	1603	25	20985	0.12	0.297733	0.882591
GO:0031047	gene silencing by RNA	biological_process	biological regulation	10	1603	107	20985	0.0934579	0.300514	0.889704
GO:0004652	polynucleotide adenylyltransferase activity	molecular_function	catalytic activity	2	3002	13	35492	0.153846	0.302245	0.891903
GO:0016639	oxidoreductase activity, acting on the CH-NH2 group of donors, NAD or NADP as acceptor	molecular_function	catalytic activity	2	3002	13	35492	0.153846	0.302245	0.891903
GO:0030151	molybdenum ion binding	molecular_function	binding	2	3002	13	35492	0.153846	0.302245	0.891903
GO:0004525	ribonuclease III activity	molecular_function	catalytic activity	4	3002	33	35492	0.121212	0.303825	0.894613
GO:0032296	double-stranded RNA-specific ribonuclease activity	molecular_function	catalytic activity	4	3002	33	35492	0.121212	0.303825	0.894613
GO:0006066	alcohol metabolic process	biological_process	metabolic process	17	1603	193	20985	0.0880829	0.305967	0.899943
GO:0047617	acyl-CoA hydrolase activity	molecular_function	catalytic activity	3	3002	23	35492	0.130435	0.307686	0.904017
GO:0009889	regulation of biosynthetic process	biological_process	biological regulation	146	1603	1836	20985	0.0795207	0.311632	0.912636
GO:0010468	regulation of gene expression	biological_process	biological regulation	161	1603	2029	20985	0.0793494	0.311331	0.912636
GO:0031326	regulation of cellular biosynthetic process	biological_process	biological regulation	146	1603	1836	20985	0.0795207	0.311632	0.912636
GO:0046417	chorismate metabolic process	biological_process	cellular process	4	1603	37	20985	0.108108	0.312186	0.913271
GO:0044419	biological process involved in interspecies interaction between organisms	biological_process	biological process involved in interspecies interaction between organisms	17	1603	194	20985	0.0876289	0.313473	0.916046
GO:0042910	xenobiotic transmembrane transporter activity	molecular_function	transporter activity	13	3002	131	35492	0.0992366	0.315258	0.920267
GO:1901292	nucleoside phosphate catabolic process	biological_process	cellular process	2	1603	15	20985	0.133333	0.319702	0.932233
GO:0005773	vacuole	cellular_component	cellular anatomical entity	18	2106	208	27509	0.0865385	0.329026	0.944508
GO:0005884	actin filament	cellular_component	cellular anatomical entity	1	2106	5	27509	0.2	0.328512	0.944508
GO:0006428	isoleucyl-tRNA aminoacylation	biological_process	cellular process	1	1603	5	20985	0.2	0.327904	0.944508
GO:0009742	brassinosteroid mediated signaling pathway	biological_process	biological regulation	4	1603	38	20985	0.105263	0.329949	0.944508
GO:0010167	response to nitrate	biological_process	response to stimulus	1	1603	5	20985	0.2	0.327904	0.944508
GO:0010413	glucuronoxylan metabolic process	biological_process	cellular process	1	1603	5	20985	0.2	0.327904	0.944508
GO:0010417	glucuronoxylan biosynthetic process	biological_process	cellular process	1	1603	5	20985	0.2	0.327904	0.944508
GO:0015267	channel activity	molecular_function	transporter activity	32	3002	347	35492	0.092219	0.330543	0.944508
GO:0022803	passive transmembrane transporter activity	molecular_function	transporter activity	32	3002	347	35492	0.092219	0.330543	0.944508
GO:0031209	SCAR complex	cellular_component	protein-containing complex	1	2106	5	27509	0.2	0.328512	0.944508
GO:0031360	intrinsic component of thylakoid membrane	cellular_component	cellular anatomical entity	1	2106	5	27509	0.2	0.328512	0.944508
GO:0031361	integral component of thylakoid membrane	cellular_component	cellular anatomical entity	1	2106	5	27509	0.2	0.328512	0.944508
GO:0043401	steroid hormone mediated signaling pathway	biological_process	biological regulation	4	1603	38	20985	0.105263	0.329949	0.944508
GO:0048545	response to steroid hormone	biological_process	response to stimulus	4	1603	38	20985	0.105263	0.329949	0.944508
GO:0070449	elongin complex	cellular_component	protein-containing complex	1	2106	5	27509	0.2	0.328512	0.944508
GO:0070971	endoplasmic reticulum exit site	cellular_component	cellular anatomical entity	1	2106	5	27509	0.2	0.328512	0.944508
GO:0071367	cellular response to brassinosteroid stimulus	biological_process	cellular process	4	1603	38	20985	0.105263	0.329949	0.944508
GO:0071383	cellular response to steroid hormone stimulus	biological_process	cellular process	4	1603	38	20985	0.105263	0.329949	0.944508
GO:1901617	organic hydroxy compound biosynthetic process	biological_process	metabolic process	11	1603	122	20985	0.0901639	0.328761	0.944508
GO:0003968	RNA-directed 5'-3' RNA polymerase activity	molecular_function	catalytic activity	3	3002	24	35492	0.125	0.331625	0.944608
GO:0016538	cyclin-dependent protein serine/threonine kinase regulator activity	molecular_function	molecular function regulator	3	3002	24	35492	0.125	0.331625	0.944608
GO:0034595	phosphatidylinositol phosphate 5-phosphatase activity	molecular_function	catalytic activity	3	3002	24	35492	0.125	0.331625	0.944608
GO:0035556	intracellular signal transduction	biological_process	biological regulation	24	1603	284	20985	0.084507	0.332937	0.947346
GO:0004675	transmembrane receptor protein serine/threonine kinase activity	molecular_function	catalytic activity	2	3002	14	35492	0.142857	0.334457	0.947687
GO:0015171	amino acid transmembrane transporter activity	molecular_function	transporter activity	2	3002	14	35492	0.142857	0.334457	0.947687
GO:0016464	chloroplast protein-transporting ATPase activity	molecular_function	transporter activity	2	3002	14	35492	0.142857	0.334457	0.947687
GO:0016781	phosphotransferase activity, paired acceptors	molecular_function	catalytic activity	2	3002	14	35492	0.142857	0.334457	0.947687
GO:0043167	ion binding	molecular_function	binding	1282	3002	15021	35492	0.0853472	0.335464	0.949545
GO:0019684	photosynthesis, light reaction	biological_process	cellular process	14	1603	160	20985	0.0875	0.338302	0.956579
GO:0015925	galactosidase activity	molecular_function	catalytic activity	9	3002	89	35492	0.101124	0.33873	0.956787
GO:0042170	plastid membrane	cellular_component	cellular anatomical entity	30	2106	360	27509	0.0833333	0.340837	0.959735
GO:0043666	regulation of phosphoprotein phosphatase activity	biological_process	biological regulation	3	1603	27	20985	0.111111	0.340772	0.959735
GO:0048827	phyllome development	biological_process	multicellular organismal process	3	1603	27	20985	0.111111	0.340772	0.959735
GO:0009741	response to brassinosteroid	biological_process	response to stimulus	4	1603	39	20985	0.102564	0.347763	0.97017
GO:0019566	arabinose metabolic process	biological_process	metabolic process	2	1603	16	20985	0.125	0.348487	0.97017
GO:0032879	regulation of localization	biological_process	biological regulation	4	1603	39	20985	0.102564	0.347763	0.97017
GO:0034762	regulation of transmembrane transport	biological_process	biological regulation	2	1603	16	20985	0.125	0.348487	0.97017
GO:0046373	L-arabinose metabolic process	biological_process	metabolic process	2	1603	16	20985	0.125	0.348487	0.97017
GO:0048580	regulation of post-embryonic development	biological_process	biological regulation	4	1603	39	20985	0.102564	0.347763	0.97017
GO:0071214	cellular response to abiotic stimulus	biological_process	cellular process	2	1603	16	20985	0.125	0.348487	0.97017
GO:0104004	cellular response to environmental stimulus	biological_process	cellular process	2	1603	16	20985	0.125	0.348487	0.97017
GO:2000026	regulation of multicellular organismal development	biological_process	biological regulation	4	1603	39	20985	0.102564	0.347763	0.97017
GO:2001293	malonyl-CoA metabolic process	biological_process	cellular process	2	1603	16	20985	0.125	0.348487	0.97017
GO:2001295	malonyl-CoA biosynthetic process	biological_process	cellular process	2	1603	16	20985	0.125	0.348487	0.97017
GO:0006817	phosphate ion transport	biological_process	localization	5	1603	51	20985	0.0980392	0.349837	0.971531
GO:0043173	nucleotide salvage	biological_process	cellular process	5	1603	51	20985	0.0980392	0.349837	0.971531
GO:0102336	3-oxo-arachidoyl-CoA synthase activity	molecular_function	catalytic activity	6	3002	57	35492	0.105263	0.35113	0.971531
GO:0102337	3-oxo-cerotoyl-CoA synthase activity	molecular_function	catalytic activity	6	3002	57	35492	0.105263	0.35113	0.971531
GO:0102338	3-oxo-lignoceronyl-CoA synthase activity	molecular_function	catalytic activity	6	3002	57	35492	0.105263	0.35113	0.971531
GO:0102756	very-long-chain 3-ketoacyl-CoA synthase activity	molecular_function	catalytic activity	6	3002	57	35492	0.105263	0.35113	0.971531
GO:0061024	membrane organization	biological_process	cellular process	10	1603	112	20985	0.0892857	0.35163	0.971921
GO:0003868	4-hydroxyphenylpyruvate dioxygenase activity	molecular_function	catalytic activity	1	3002	5	35492	0.2	0.357187	0.978287
GO:0004644	phosphoribosylglycinamide formyltransferase activity	molecular_function	catalytic activity	1	3002	5	35492	0.2	0.357187	0.978287
GO:0004822	isoleucine-tRNA ligase activity	molecular_function	catalytic activity	1	3002	5	35492	0.2	0.357187	0.978287
GO:0008157	protein phosphatase 1 binding	molecular_function	binding	1	3002	5	35492	0.2	0.357187	0.978287
GO:0008430	selenium binding	molecular_function	binding	1	3002	5	35492	0.2	0.357187	0.978287
GO:0019781	NEDD8 activating enzyme activity	molecular_function	catalytic activity	1	3002	5	35492	0.2	0.357187	0.978287
GO:0050486	intramolecular transferase activity, transferring hydroxy groups	molecular_function	catalytic activity	1	3002	5	35492	0.2	0.357187	0.978287
GO:0052742	phosphatidylinositol kinase activity	molecular_function	catalytic activity	3	3002	25	35492	0.12	0.355532	0.978287
GO:0070180	large ribosomal subunit rRNA binding	molecular_function	binding	1	3002	5	35492	0.2	0.357187	0.978287
GO:0015074	DNA integration	biological_process	cellular process	7	1603	76	20985	0.0921053	0.361055	0.98788
GO:0016160	amylase activity	molecular_function	catalytic activity	4	3002	36	35492	0.111111	0.363148	0.992606
GO:0030003	cellular cation homeostasis	biological_process	biological regulation	6	1603	64	20985	0.09375	0.363603	0.992846
GO:0043436	oxoacid metabolic process	biological_process	cellular process	114	1603	1443	20985	0.0790021	0.364253	0.993617
GO:0003876	AMP deaminase activity	molecular_function	catalytic activity	2	3002	15	35492	0.133333	0.366214	0.996957
GO:0047623	adenosine-phosphate deaminase activity	molecular_function	catalytic activity	2	3002	15	35492	0.133333	0.366214	0.996957
GO:0003993	acid phosphatase activity	molecular_function	catalytic activity	6	3002	58	35492	0.103448	0.366623	0.997066
GO:0000015	phosphopyruvate hydratase complex	cellular_component	protein-containing complex	1	2106	9	27509	0.111111	0.511747	1
GO:0000026	alpha-1,2-mannosyltransferase activity	molecular_function	catalytic activity	1	3002	16	35492	0.0625	0.756907	1
GO:0000028	ribosomal small subunit assembly	biological_process	cellular process	1	1603	29	20985	0.0344828	0.900344	1
GO:0000030	mannosyltransferase activity	molecular_function	catalytic activity	2	3002	46	35492	0.0434783	0.910053	1
GO:0000045	autophagosome assembly	biological_process	cellular process	2	1603	18	20985	0.111111	0.404678	1
GO:0000049	tRNA binding	molecular_function	binding	1	3002	60	35492	0.0166667	0.995044	1
GO:0000070	mitotic sister chromatid segregation	biological_process	cellular process	1	1603	52	20985	0.0192308	0.984034	1
GO:0000075	cell cycle checkpoint signaling	biological_process	biological regulation	1	1603	31	20985	0.0322581	0.915007	1
GO:0000077	DNA damage checkpoint signaling	biological_process	biological regulation	1	1603	10	20985	0.1	0.548332	1
GO:0000079	regulation of cyclin-dependent protein serine/threonine kinase activity	biological_process	biological regulation	1	1603	13	20985	0.0769231	0.644179	1
GO:0000096	sulfur amino acid metabolic process	biological_process	cellular process	5	1603	110	20985	0.0454545	0.929623	1
GO:0000097	sulfur amino acid biosynthetic process	biological_process	cellular process	4	1603	90	20985	0.0444444	0.920287	1
GO:0000103	sulfate assimilation	biological_process	cellular process	1	1603	13	20985	0.0769231	0.644179	1
GO:0000139	Golgi membrane	cellular_component	cellular anatomical entity	12	2106	397	27509	0.0302267	0.999973	1
GO:0000145	exocyst	cellular_component	protein-containing complex	3	2106	75	27509	0.04	0.933335	1
GO:0000148	1,3-beta-D-glucan synthase complex	cellular_component	protein-containing complex	2	2106	42	27509	0.047619	0.842198	1
GO:0000151	ubiquitin ligase complex	cellular_component	protein-containing complex	7	2106	80	27509	0.0875	0.414433	1
GO:0000152	nuclear ubiquitin ligase complex	cellular_component	protein-containing complex	1	2106	19	27509	0.0526316	0.779925	1
GO:0000155	phosphorelay sensor kinase activity	molecular_function	catalytic activity	2	3002	46	35492	0.0434783	0.910053	1
GO:0000166	nucleotide binding	molecular_function	binding	590	3002	7979	35492	0.0739441	0.999962	1
GO:0000172	ribonuclease MRP complex	cellular_component	protein-containing complex	1	2106	8	27509	0.125	0.471257	1
GO:0000175	3'-5'-exoribonuclease activity	molecular_function	catalytic activity	3	3002	28	35492	0.107143	0.426236	1
GO:0000217	DNA secondary structure binding	molecular_function	binding	1	3002	54	35492	0.0185185	0.99157	1
GO:0000226	microtubule cytoskeleton organization	biological_process	cellular process	2	1603	120	20985	0.0166667	0.999228	1
GO:0000228	nuclear chromosome	cellular_component	cellular anatomical entity	1	2106	60	27509	0.0166667	0.991638	1
GO:0000278	mitotic cell cycle	biological_process	cellular process	3	1603	116	20985	0.0258621	0.99451	1
GO:0000280	nuclear division	biological_process	cellular process	2	1603	117	20985	0.017094	0.999042	1
GO:0000291	nuclear-transcribed mRNA catabolic process, exonucleolytic	biological_process	biological regulation	1	1603	6	20985	0.166667	0.379257	1
GO:0000323	lytic vacuole	cellular_component	cellular anatomical entity	2	2106	18	27509	0.111111	0.405774	1
GO:0000339	RNA cap binding	molecular_function	binding	1	3002	10	35492	0.1	0.586818	1
GO:0000375	RNA splicing, via transesterification reactions	biological_process	cellular process	4	1603	297	20985	0.013468	1	1
GO:0000377	RNA splicing, via transesterification reactions with bulged adenosine as nucleophile	biological_process	cellular process	4	1603	297	20985	0.013468	1	1
GO:0000380	alternative mRNA splicing, via spliceosome	biological_process	cellular process	1	1603	73	20985	0.0136986	0.997006	1
GO:0000381	regulation of alternative mRNA splicing, via spliceosome	biological_process	biological regulation	1	1603	21	20985	0.047619	0.811669	1
GO:0000398	mRNA splicing, via spliceosome	biological_process	cellular process	4	1603	274	20985	0.0145985	0.999999	1
GO:0000491	small nucleolar ribonucleoprotein complex assembly	biological_process	cellular process	1	1603	7	20985	0.142857	0.426688	1
GO:0000502	proteasome complex	cellular_component	protein-containing complex	3	2106	128	27509	0.0234375	0.997518	1
GO:0000506	glycosylphosphatidylinositol-N-acetylglucosaminyltransferase (GPI-GnT) complex	cellular_component	protein-containing complex	1	2106	12	27509	0.0833333	0.615553	1
GO:0000723	telomere maintenance	biological_process	cellular process	1	1603	33	20985	0.030303	0.927514	1
GO:0000724	double-strand break repair via homologous recombination	biological_process	cellular process	2	1603	28	20985	0.0714286	0.641848	1
GO:0000725	recombinational repair	biological_process	cellular process	2	1603	31	20985	0.0645161	0.696759	1
GO:0000785	chromatin	cellular_component	cellular anatomical entity	3	2106	151	27509	0.0198676	0.999466	1
GO:0000786	nucleosome	cellular_component	protein-containing complex	2	2106	108	27509	0.0185185	0.998196	1
GO:0000808	origin recognition complex	cellular_component	protein-containing complex	1	2106	25	27509	0.04	0.863585	1
GO:0000819	sister chromatid segregation	biological_process	cellular process	1	1603	78	20985	0.0128205	0.997991	1
GO:0000910	cytokinesis	biological_process	cellular process	1	1603	20	20985	0.05	0.796077	1
GO:0000911	cytokinesis by cell plate formation	biological_process	cellular process	1	1603	16	20985	0.0625	0.719697	1
GO:0000932	P-body	cellular_component	cellular anatomical entity	1	2106	24	27509	0.0416667	0.852265	1
GO:0000938	GARP complex	cellular_component	protein-containing complex	2	2106	21	27509	0.0952381	0.485409	1
GO:0000956	nuclear-transcribed mRNA catabolic process	biological_process	biological regulation	2	1603	79	20985	0.0253165	0.985974	1
GO:0000966	RNA 5'-end processing	biological_process	cellular process	1	1603	12	20985	0.0833333	0.614733	1
GO:0000978	RNA polymerase II cis-regulatory region sequence-specific DNA binding	molecular_function	binding	4	3002	37	35492	0.108108	0.38294	1
GO:0000987	cis-regulatory region sequence-specific DNA binding	molecular_function	binding	5	3002	53	35492	0.0943396	0.468732	1
GO:0001101	response to acid chemical	biological_process	response to stimulus	2	1603	23	20985	0.0869565	0.533466	1
GO:0001216	DNA-binding transcription activator activity	molecular_function	transcription regulator activity	1	3002	12	35492	0.0833333	0.653777	1
GO:0001228	DNA-binding transcription activator activity, RNA polymerase II-specific	molecular_function	transcription regulator activity	1	3002	12	35492	0.0833333	0.653777	1
GO:0001510	RNA methylation	biological_process	cellular process	1	1603	75	20985	0.0133333	0.997448	1
GO:0001522	pseudouridine synthesis	biological_process	cellular process	2	1603	54	20985	0.037037	0.925418	1
GO:0001678	cellular glucose homeostasis	biological_process	biological regulation	2	1603	25	20985	0.08	0.579376	1
GO:0001682	tRNA 5'-leader removal	biological_process	cellular process	1	1603	10	20985	0.1	0.548332	1
GO:0001732	formation of cytoplasmic translation initiation complex	biological_process	cellular process	3	1603	34	20985	0.0882353	0.486929	1
GO:0001906	cell killing	biological_process	cellular process	2	1603	40	20985	0.05	0.82085	1
GO:0001932	regulation of protein phosphorylation	biological_process	biological regulation	1	1603	44	20985	0.0227273	0.969806	1
GO:0002097	tRNA wobble base modification	biological_process	cellular process	2	1603	26	20985	0.0769231	0.601054	1
GO:0002098	tRNA wobble uridine modification	biological_process	cellular process	2	1603	24	20985	0.0833333	0.556845	1
GO:0002161	aminoacyl-tRNA editing activity	molecular_function	catalytic activity	1	3002	27	35492	0.037037	0.908099	1
GO:0002181	cytoplasmic translation	biological_process	cellular process	4	1603	74	20985	0.0540541	0.826505	1
GO:0002183	cytoplasmic translational initiation	biological_process	cellular process	3	1603	44	20985	0.0681818	0.663566	1
GO:0003002	regionalization	biological_process	multicellular organismal process	1	1603	7	20985	0.142857	0.426688	1
GO:0003676	nucleic acid binding	molecular_function	binding	353	3002	6791	35492	0.0519806	1	1
GO:0003677	DNA binding	molecular_function	binding	250	3002	3515	35492	0.0711238	0.999086	1
GO:0003678	DNA helicase activity	molecular_function	ATP-dependent activity	3	3002	90	35492	0.0333333	0.984804	1
GO:0003680	minor groove of adenine-thymine-rich DNA binding	molecular_function	binding	1	3002	52	35492	0.0192308	0.989938	1
GO:0003682	chromatin binding	molecular_function	binding	2	3002	85	35492	0.0235294	0.995195	1
GO:0003684	damaged DNA binding	molecular_function	binding	1	3002	44	35492	0.0227273	0.979574	1
GO:0003688	DNA replication origin binding	molecular_function	binding	1	3002	12	35492	0.0833333	0.653777	1
GO:0003691	double-stranded telomeric DNA binding	molecular_function	binding	1	3002	18	35492	0.0555556	0.796308	1
GO:0003697	single-stranded DNA binding	molecular_function	binding	2	3002	81	35492	0.0246914	0.993438	1
GO:0003712	transcription coregulator activity	molecular_function	transcription regulator activity	4	3002	147	35492	0.0272109	0.998844	1
GO:0003714	transcription corepressor activity	molecular_function	transcription regulator activity	1	3002	47	35492	0.0212766	0.984337	1
GO:0003723	RNA binding	molecular_function	binding	58	3002	1996	35492	0.0290581	1	1
GO:0003724	RNA helicase activity	molecular_function	ATP-dependent activity	4	3002	207	35492	0.0193237	0.999985	1
GO:0003729	mRNA binding	molecular_function	binding	4	3002	81	35492	0.0493827	0.919721	1
GO:0003735	structural constituent of ribosome	molecular_function	structural molecule activity	33	3002	945	35492	0.0349206	1	1
GO:0003743	translation initiation factor activity	molecular_function	translation regulator activity	7	3002	176	35492	0.0397727	0.993734	1
GO:0003746	translation elongation factor activity	molecular_function	translation regulator activity	1	3002	89	35492	0.011236	0.99962	1
GO:0003747	translation release factor activity	molecular_function	translation regulator activity	2	3002	22	35492	0.0909091	0.566103	1
GO:0003755	peptidyl-prolyl cis-trans isomerase activity	molecular_function	catalytic activity	13	3002	140	35492	0.0928571	0.404968	1
GO:0003756	protein disulfide isomerase activity	molecular_function	catalytic activity	1	3002	17	35492	0.0588235	0.777478	1
GO:0003774	cytoskeletal motor activity	molecular_function	cytoskeletal motor activity	1	3002	61	35492	0.0163934	0.995464	1
GO:0003779	actin binding	molecular_function	binding	12	3002	216	35492	0.0555556	0.958599	1
GO:0003843	1,3-beta-D-glucan synthase activity	molecular_function	catalytic activity	2	3002	42	35492	0.047619	0.880889	1
GO:0003855	3-dehydroquinate dehydratase activity	molecular_function	catalytic activity	1	3002	10	35492	0.1	0.586818	1
GO:0003857	3-hydroxyacyl-CoA dehydrogenase activity	molecular_function	catalytic activity	1	3002	6	35492	0.166667	0.411565	1
GO:0003860	3-hydroxyisobutyryl-CoA hydrolase activity	molecular_function	catalytic activity	1	3002	20	35492	0.05	0.829325	1
GO:0003864	3-methyl-2-oxobutanoate hydroxymethyltransferase activity	molecular_function	catalytic activity	1	3002	7	35492	0.142857	0.461345	1
GO:0003871	5-methyltetrahydropteroyltriglutamate-homocysteine S-methyltransferase activity	molecular_function	catalytic activity	1	3002	6	35492	0.166667	0.411565	1
GO:0003872	6-phosphofructokinase activity	molecular_function	catalytic activity	2	3002	36	35492	0.0555556	0.820503	1
GO:0003887	DNA-directed DNA polymerase activity	molecular_function	catalytic activity	3	3002	57	35492	0.0526316	0.871089	1
GO:0003899	DNA-directed 5'-3' RNA polymerase activity	molecular_function	catalytic activity	1	3002	216	35492	0.00462963	1	1
GO:0003906	DNA-(apurinic or apyrimidinic site) endonuclease activity	molecular_function	catalytic activity	1	3002	8	35492	0.125	0.506915	1
GO:0003924	GTPase activity	molecular_function	catalytic activity	15	3002	483	35492	0.0310559	1	1
GO:0003950	NAD+ ADP-ribosyltransferase activity	molecular_function	catalytic activity	1	3002	26	35492	0.0384615	0.8996	1
GO:0003954	NADH dehydrogenase activity	molecular_function	catalytic activity	8	3002	192	35492	0.0416667	0.993388	1
GO:0003955	NAD(P)H dehydrogenase (quinone) activity	molecular_function	catalytic activity	8	3002	192	35492	0.0416667	0.993388	1
GO:0003978	UDP-glucose 4-epimerase activity	molecular_function	catalytic activity	1	3002	14	35492	0.0714286	0.709888	1
GO:0003979	UDP-glucose 6-dehydrogenase activity	molecular_function	catalytic activity	1	3002	8	35492	0.125	0.506915	1
GO:0003989	acetyl-CoA carboxylase activity	molecular_function	catalytic activity	2	3002	36	35492	0.0555556	0.820503	1
GO:0003994	aconitate hydratase activity	molecular_function	catalytic activity	1	3002	10	35492	0.1	0.586818	1
GO:0003999	adenine phosphoribosyltransferase activity	molecular_function	catalytic activity	1	3002	9	35492	0.111111	0.54863	1
GO:0004017	adenylate kinase activity	molecular_function	catalytic activity	2	3002	27	35492	0.0740741	0.678645	1
GO:0004034	aldose 1-epimerase activity	molecular_function	catalytic activity	1	3002	7	35492	0.142857	0.461345	1
GO:0004061	arylformamidase activity	molecular_function	catalytic activity	1	3002	8	35492	0.125	0.506915	1
GO:0004124	cysteine synthase activity	molecular_function	catalytic activity	1	3002	23	35492	0.0434783	0.869095	1
GO:0004129	cytochrome-c oxidase activity	molecular_function	transporter activity	1	3002	34	35492	0.0294118	0.950521	1
GO:0004146	dihydrofolate reductase activity	molecular_function	catalytic activity	1	3002	7	35492	0.142857	0.461345	1
GO:0004165	dodecenoyl-CoA delta-isomerase activity	molecular_function	catalytic activity	1	3002	6	35492	0.166667	0.411565	1
GO:0004175	endopeptidase activity	molecular_function	catalytic activity	37	3002	842	35492	0.043943	0.999999	1
GO:0004176	ATP-dependent peptidase activity	molecular_function	ATP-dependent activity	5	3002	111	35492	0.045045	0.963145	1
GO:0004177	aminopeptidase activity	molecular_function	catalytic activity	4	3002	61	35492	0.0655738	0.76938	1
GO:0004180	carboxypeptidase activity	molecular_function	catalytic activity	13	3002	155	35492	0.083871	0.554608	1
GO:0004185	serine-type carboxypeptidase activity	molecular_function	catalytic activity	12	3002	130	35492	0.0923077	0.420101	1
GO:0004190	aspartic-type endopeptidase activity	molecular_function	catalytic activity	13	3002	310	35492	0.0419355	0.998941	1
GO:0004197	cysteine-type endopeptidase activity	molecular_function	catalytic activity	3	3002	56	35492	0.0535714	0.863205	1
GO:0004222	metalloendopeptidase activity	molecular_function	catalytic activity	8	3002	152	35492	0.0526316	0.949603	1
GO:0004252	serine-type endopeptidase activity	molecular_function	catalytic activity	13	3002	297	35492	0.043771	0.99795	1
GO:0004300	enoyl-CoA hydratase activity	molecular_function	catalytic activity	1	3002	9	35492	0.111111	0.54863	1
GO:0004311	farnesyltranstransferase activity	molecular_function	catalytic activity	1	3002	13	35492	0.0769231	0.683071	1
GO:0004312	fatty acid synthase activity	molecular_function	catalytic activity	1	3002	24	35492	0.0416667	0.880174	1
GO:0004315	3-oxoacyl-[acyl-carrier-protein] synthase activity	molecular_function	catalytic activity	1	3002	11	35492	0.0909091	0.621776	1
GO:0004332	fructose-bisphosphate aldolase activity	molecular_function	catalytic activity	2	3002	16	35492	0.125	0.397362	1
GO:0004349	glutamate 5-kinase activity	molecular_function	catalytic activity	1	3002	6	35492	0.166667	0.411565	1
GO:0004350	glutamate-5-semialdehyde dehydrogenase activity	molecular_function	catalytic activity	1	3002	6	35492	0.166667	0.411565	1
GO:0004362	glutathione-disulfide reductase (NADPH) activity	molecular_function	antioxidant activity	1	3002	19	35492	0.0526316	0.813546	1
GO:0004367	glycerol-3-phosphate dehydrogenase [NAD+] activity	molecular_function	catalytic activity	1	3002	13	35492	0.0769231	0.683071	1
GO:0004373	glycogen (starch) synthase activity	molecular_function	catalytic activity	2	3002	19	35492	0.105263	0.486034	1
GO:0004376	glycolipid mannosyltransferase activity	molecular_function	catalytic activity	1	3002	24	35492	0.0416667	0.880174	1
GO:0004377	GDP-Man:Man3GlcNAc2-PP-Dol alpha-1,2-mannosyltransferase activity	molecular_function	catalytic activity	1	3002	6	35492	0.166667	0.411565	1
GO:0004386	helicase activity	molecular_function	ATP-dependent activity	18	3002	428	35492	0.0420561	0.999824	1
GO:0004396	hexokinase activity	molecular_function	catalytic activity	2	3002	27	35492	0.0740741	0.678645	1
GO:0004427	inorganic diphosphatase activity	molecular_function	catalytic activity	1	3002	30	35492	0.0333333	0.929517	1
GO:0004435	phosphatidylinositol phospholipase C activity	molecular_function	catalytic activity	1	3002	17	35492	0.0588235	0.777478	1
GO:0004448	isocitrate dehydrogenase activity	molecular_function	catalytic activity	1	3002	25	35492	0.04	0.890316	1
GO:0004450	isocitrate dehydrogenase (NADP+) activity	molecular_function	catalytic activity	1	3002	12	35492	0.0833333	0.653777	1
GO:0004467	long-chain fatty acid-CoA ligase activity	molecular_function	ATP-dependent activity	1	3002	8	35492	0.125	0.506915	1
GO:0004499	N,N-dimethylaniline monooxygenase activity	molecular_function	catalytic activity	5	3002	64	35492	0.078125	0.639011	1
GO:0004518	nuclease activity	molecular_function	catalytic activity	26	3002	436	35492	0.059633	0.979847	1
GO:0004519	endonuclease activity	molecular_function	catalytic activity	14	3002	267	35492	0.0524345	0.983007	1
GO:0004520	endodeoxyribonuclease activity	molecular_function	catalytic activity	1	3002	20	35492	0.05	0.829325	1
GO:0004521	endoribonuclease activity	molecular_function	catalytic activity	10	3002	156	35492	0.0641026	0.858612	1
GO:0004523	RNA-DNA hybrid ribonuclease activity	molecular_function	catalytic activity	1	3002	89	35492	0.011236	0.99962	1
GO:0004527	exonuclease activity	molecular_function	catalytic activity	8	3002	117	35492	0.0683761	0.782573	1
GO:0004532	exoribonuclease activity	molecular_function	catalytic activity	3	3002	33	35492	0.0909091	0.536904	1
GO:0004535	poly(A)-specific ribonuclease activity	molecular_function	catalytic activity	2	3002	18	35492	0.111111	0.45736	1
GO:0004536	deoxyribonuclease activity	molecular_function	catalytic activity	1	3002	29	35492	0.0344828	0.922999	1
GO:0004540	ribonuclease activity	molecular_function	catalytic activity	16	3002	208	35492	0.0769231	0.690623	1
GO:0004559	alpha-mannosidase activity	molecular_function	catalytic activity	1	3002	36	35492	0.0277778	0.958545	1
GO:0004571	mannosyl-oligosaccharide 1,2-alpha-mannosidase activity	molecular_function	catalytic activity	1	3002	18	35492	0.0555556	0.796308	1
GO:0004611	phosphoenolpyruvate carboxykinase activity	molecular_function	catalytic activity	2	3002	43	35492	0.0465116	0.888908	1
GO:0004629	phospholipase C activity	molecular_function	catalytic activity	1	3002	18	35492	0.0555556	0.796308	1
GO:0004634	phosphopyruvate hydratase activity	molecular_function	catalytic activity	1	3002	13	35492	0.0769231	0.683071	1
GO:0004639	phosphoribosylaminoimidazolesuccinocarboxamide synthase activity	molecular_function	catalytic activity	1	3002	22	35492	0.0454545	0.856992	1
GO:0004645	1,4-alpha-oligoglucan phosphorylase activity	molecular_function	catalytic activity	1	3002	17	35492	0.0588235	0.777478	1
GO:0004659	prenyltransferase activity	molecular_function	catalytic activity	2	3002	56	35492	0.0357143	0.956335	1
GO:0004664	prephenate dehydratase activity	molecular_function	catalytic activity	1	3002	8	35492	0.125	0.506915	1
GO:0004665	prephenate dehydrogenase (NADP+) activity	molecular_function	catalytic activity	1	3002	42	35492	0.0238095	0.97562	1
GO:0004673	protein histidine kinase activity	molecular_function	catalytic activity	2	3002	47	35492	0.0425532	0.91622	1
GO:0004674	protein serine/threonine kinase activity	molecular_function	catalytic activity	77	3002	897	35492	0.0858417	0.46319	1
GO:0004713	protein tyrosine kinase activity	molecular_function	catalytic activity	2	3002	50	35492	0.04	0.932416	1
GO:0004721	phosphoprotein phosphatase activity	molecular_function	catalytic activity	8	3002	148	35492	0.0540541	0.939408	1
GO:0004722	protein serine/threonine phosphatase activity	molecular_function	catalytic activity	2	3002	58	35492	0.0344828	0.962323	1
GO:0004725	protein tyrosine phosphatase activity	molecular_function	catalytic activity	4	3002	48	35492	0.0833333	0.587334	1
GO:0004737	pyruvate decarboxylase activity	molecular_function	catalytic activity	1	3002	19	35492	0.0526316	0.813546	1
GO:0004764	shikimate 3-dehydrogenase (NADP+) activity	molecular_function	catalytic activity	1	3002	10	35492	0.1	0.586818	1
GO:0004779	sulfate adenylyltransferase activity	molecular_function	catalytic activity	1	3002	7	35492	0.142857	0.461345	1
GO:0004781	sulfate adenylyltransferase (ATP) activity	molecular_function	catalytic activity	1	3002	7	35492	0.142857	0.461345	1
GO:0004806	triglyceride lipase activity	molecular_function	catalytic activity	2	3002	17	35492	0.117647	0.427777	1
GO:0004812	aminoacyl-tRNA ligase activity	molecular_function	catalytic activity	4	3002	129	35492	0.0310078	0.996028	1
GO:0004815	aspartate-tRNA ligase activity	molecular_function	catalytic activity	1	3002	11	35492	0.0909091	0.621776	1
GO:0004816	asparagine-tRNA ligase activity	molecular_function	catalytic activity	1	3002	12	35492	0.0833333	0.653777	1
GO:0004842	ubiquitin-protein transferase activity	molecular_function	catalytic activity	28	3002	363	35492	0.077135	0.722699	1
GO:0004843	thiol-dependent deubiquitinase	molecular_function	catalytic activity	3	3002	102	35492	0.0294118	0.993435	1
GO:0004845	uracil phosphoribosyltransferase activity	molecular_function	catalytic activity	1	3002	14	35492	0.0714286	0.709888	1
GO:0004849	uridine kinase activity	molecular_function	catalytic activity	1	3002	12	35492	0.0833333	0.653777	1
GO:0004869	cysteine-type endopeptidase inhibitor activity	molecular_function	molecular function regulator	4	3002	53	35492	0.0754717	0.666131	1
GO:0004888	transmembrane signaling receptor activity	molecular_function	molecular transducer activity	4	3002	68	35492	0.0588235	0.83756	1
GO:0005048	signal sequence binding	molecular_function	binding	1	3002	37	35492	0.027027	0.962055	1
GO:0005085	guanyl-nucleotide exchange factor activity	molecular_function	molecular function regulator	2	3002	56	35492	0.0357143	0.956335	1
GO:0005096	GTPase activator activity	molecular_function	molecular function regulator	4	3002	76	35492	0.0526316	0.893937	1
GO:0005198	structural molecule activity	molecular_function	structural molecule activity	35	3002	1104	35492	0.0317029	1	1
GO:0005200	structural constituent of cytoskeleton	molecular_function	structural molecule activity	1	3002	52	35492	0.0192308	0.989938	1
GO:0005244	voltage-gated ion channel activity	molecular_function	transporter activity	3	3002	91	35492	0.032967	0.985816	1
GO:0005247	voltage-gated chloride channel activity	molecular_function	transporter activity	1	3002	21	35492	0.047619	0.843769	1
GO:0005249	voltage-gated potassium channel activity	molecular_function	transporter activity	2	3002	25	35492	0.08	0.636767	1
GO:0005253	anion channel activity	molecular_function	transporter activity	1	3002	58	35492	0.0172414	0.994084	1
GO:0005254	chloride channel activity	molecular_function	transporter activity	1	3002	21	35492	0.047619	0.843769	1
GO:0005261	cation channel activity	molecular_function	transporter activity	9	3002	103	35492	0.0873786	0.510239	1
GO:0005267	potassium channel activity	molecular_function	transporter activity	3	3002	37	35492	0.0810811	0.616035	1
GO:0005319	lipid transporter activity	molecular_function	transporter activity	2	3002	62	35492	0.0322581	0.972018	1
GO:0005338	nucleotide-sugar transmembrane transporter activity	molecular_function	transporter activity	1	3002	33	35492	0.030303	0.945945	1
GO:0005342	organic acid transmembrane transporter activity	molecular_function	transporter activity	2	3002	19	35492	0.105263	0.486034	1
GO:0005345	purine nucleobase transmembrane transporter activity	molecular_function	transporter activity	3	3002	31	35492	0.0967742	0.494015	1
GO:0005372	water transmembrane transporter activity	molecular_function	transporter activity	1	3002	16	35492	0.0625	0.756907	1
GO:0005385	zinc ion transmembrane transporter activity	molecular_function	transporter activity	1	3002	27	35492	0.037037	0.908099	1
GO:0005451	monovalent cation:proton antiporter activity	molecular_function	transporter activity	1	3002	26	35492	0.0384615	0.8996	1
GO:0005452	inorganic anion exchanger activity	molecular_function	transporter activity	1	3002	24	35492	0.0416667	0.880174	1
GO:0005471	ATP:ADP antiporter activity	molecular_function	transporter activity	2	3002	25	35492	0.08	0.636767	1
GO:0005484	SNAP receptor activity	molecular_function	molecular adaptor activity	3	3002	102	35492	0.0294118	0.993435	1
GO:0005488	binding	molecular_function	binding	1777	3002	22133	35492	0.0802874	0.99991	1
GO:0005504	fatty acid binding	molecular_function	binding	3	3002	31	35492	0.0967742	0.494015	1
GO:0005515	protein binding	molecular_function	binding	192	3002	2689	35492	0.071402	0.995896	1
GO:0005516	calmodulin binding	molecular_function	binding	15	3002	196	35492	0.0765306	0.694654	1
GO:0005524	ATP binding	molecular_function	binding	432	3002	5764	35492	0.074948	0.998338	1
GO:0005525	GTP binding	molecular_function	binding	17	3002	666	35492	0.0255255	1	1
GO:0005536	glucose binding	molecular_function	binding	2	3002	25	35492	0.08	0.636767	1
GO:0005543	phospholipid binding	molecular_function	binding	9	3002	160	35492	0.05625	0.931429	1
GO:0005544	calcium-dependent phospholipid binding	molecular_function	binding	3	3002	48	35492	0.0625	0.783574	1
GO:0005545	1-phosphatidylinositol binding	molecular_function	binding	1	3002	21	35492	0.047619	0.843769	1
GO:0005622	intracellular anatomical structure	cellular_component	cellular anatomical entity	797	2106	13210	27509	0.0603331	1	1
GO:0005634	nucleus	cellular_component	cellular anatomical entity	422	2106	6239	27509	0.067639	0.998953	1
GO:0005635	nuclear envelope	cellular_component	cellular anatomical entity	1	2106	103	27509	0.00970874	0.999731	1
GO:0005643	nuclear pore	cellular_component	protein-containing complex	1	2106	73	27509	0.0136986	0.997039	1
GO:0005654	nucleoplasm	cellular_component	cellular anatomical entity	5	2106	244	27509	0.0204918	0.999971	1
GO:0005655	nucleolar ribonuclease P complex	cellular_component	protein-containing complex	1	2106	7	27509	0.142857	0.42741	1
GO:0005657	replication fork	cellular_component	cellular anatomical entity	1	2106	7	27509	0.142857	0.42741	1
GO:0005667	transcription regulator complex	cellular_component	protein-containing complex	5	2106	160	27509	0.03125	0.995049	1
GO:0005680	anaphase-promoting complex	cellular_component	protein-containing complex	1	2106	19	27509	0.0526316	0.779925	1
GO:0005681	spliceosomal complex	cellular_component	protein-containing complex	1	2106	166	27509	0.0060241	0.999998	1
GO:0005684	U2-type spliceosomal complex	cellular_component	protein-containing complex	1	2106	16	27509	0.0625	0.720484	1
GO:0005688	U6 snRNP	cellular_component	protein-containing complex	1	2106	12	27509	0.0833333	0.615553	1
GO:0005689	U12-type spliceosomal complex	cellular_component	protein-containing complex	1	2106	18	27509	0.0555556	0.761668	1
GO:0005694	chromosome	cellular_component	cellular anatomical entity	6	2106	362	27509	0.0165746	1	1
GO:0005730	nucleolus	cellular_component	cellular anatomical entity	4	2106	241	27509	0.0165975	0.999993	1
GO:0005732	sno(s)RNA-containing ribonucleoprotein complex	cellular_component	protein-containing complex	2	2106	22	27509	0.0909091	0.510447	1
GO:0005737	cytoplasm	cellular_component	cellular anatomical entity	338	2106	6279	27509	0.0538302	1	1
GO:0005739	mitochondrion	cellular_component	cellular anatomical entity	28	2106	1053	27509	0.0265907	1	1
GO:0005740	mitochondrial envelope	cellular_component	cellular anatomical entity	18	2106	490	27509	0.0367347	0.999919	1
GO:0005741	mitochondrial outer membrane	cellular_component	cellular anatomical entity	2	2106	54	27509	0.037037	0.925947	1
GO:0005742	mitochondrial outer membrane translocase complex	cellular_component	protein-containing complex	1	2106	9	27509	0.111111	0.511747	1
GO:0005743	mitochondrial inner membrane	cellular_component	cellular anatomical entity	14	2106	395	27509	0.035443	0.999784	1
GO:0005746	mitochondrial respirasome	cellular_component	cellular anatomical entity	1	2106	70	27509	0.0142857	0.996237	1
GO:0005747	mitochondrial respiratory chain complex I	cellular_component	protein-containing complex	1	2106	32	27509	0.03125	0.921931	1
GO:0005758	mitochondrial intermembrane space	cellular_component	cellular anatomical entity	2	2106	21	27509	0.0952381	0.485409	1
GO:0005759	mitochondrial matrix	cellular_component	cellular anatomical entity	2	2106	106	27509	0.0188679	0.997918	1
GO:0005764	lysosome	cellular_component	cellular anatomical entity	1	2106	17	27509	0.0588235	0.741896	1
GO:0005768	endosome	cellular_component	cellular anatomical entity	14	2106	203	27509	0.0689655	0.696362	1
GO:0005769	early endosome	cellular_component	cellular anatomical entity	4	2106	42	27509	0.0952381	0.402763	1
GO:0005774	vacuolar membrane	cellular_component	cellular anatomical entity	3	2106	125	27509	0.024	0.996979	1
GO:0005778	peroxisomal membrane	cellular_component	cellular anatomical entity	1	2106	21	27509	0.047619	0.812354	1
GO:0005779	integral component of peroxisomal membrane	cellular_component	cellular anatomical entity	1	2106	14	27509	0.0714286	0.672189	1
GO:0005783	endoplasmic reticulum	cellular_component	cellular anatomical entity	25	2106	703	27509	0.0355619	0.999998	1
GO:0005789	endoplasmic reticulum membrane	cellular_component	cellular anatomical entity	17	2106	492	27509	0.0345528	0.99997	1
GO:0005794	Golgi apparatus	cellular_component	cellular anatomical entity	33	2106	752	27509	0.043883	0.999911	1
GO:0005795	Golgi stack	cellular_component	cellular anatomical entity	1	2106	9	27509	0.111111	0.511747	1
GO:0005798	Golgi-associated vesicle	cellular_component	cellular anatomical entity	1	2106	74	27509	0.0135135	0.997266	1
GO:0005829	cytosol	cellular_component	cellular anatomical entity	38	2106	536	27509	0.0708955	0.713922	1
GO:0005838	proteasome regulatory particle	cellular_component	protein-containing complex	1	2106	24	27509	0.0416667	0.852265	1
GO:0005839	proteasome core complex	cellular_component	protein-containing complex	1	2106	51	27509	0.0196078	0.982851	1
GO:0005840	ribosome	cellular_component	cellular anatomical entity	38	2106	1056	27509	0.0359848	1	1
GO:0005852	eukaryotic translation initiation factor 3 complex	cellular_component	protein-containing complex	3	2106	35	27509	0.0857143	0.508102	1
GO:0005856	cytoskeleton	cellular_component	cellular anatomical entity	16	2106	512	27509	0.03125	0.999996	1
GO:0005874	microtubule	cellular_component	cellular anatomical entity	10	2106	294	27509	0.0340136	0.999258	1
GO:0005875	microtubule associated complex	cellular_component	protein-containing complex	1	2106	57	27509	0.0175439	0.989376	1
GO:0005885	Arp2/3 protein complex	cellular_component	protein-containing complex	2	2106	19	27509	0.105263	0.433025	1
GO:0005887	integral component of plasma membrane	cellular_component	cellular anatomical entity	3	2106	46	27509	0.0652174	0.694451	1
GO:0005905	clathrin-coated pit	cellular_component	cellular anatomical entity	1	2106	53	27509	0.0188679	0.98538	1
GO:0005911	cell-cell junction	cellular_component	cellular anatomical entity	3	2106	36	27509	0.0833333	0.527391	1
GO:0005938	cell cortex	cellular_component	cellular anatomical entity	3	2106	86	27509	0.0348837	0.964955	1
GO:0005977	glycogen metabolic process	biological_process	cellular process	2	1603	51	20985	0.0392157	0.909595	1
GO:0005978	glycogen biosynthetic process	biological_process	cellular process	2	1603	48	20985	0.0416667	0.890666	1
GO:0005982	starch metabolic process	biological_process	cellular process	5	1603	89	20985	0.0561798	0.819343	1
GO:0005985	sucrose metabolic process	biological_process	cellular process	2	1603	68	20985	0.0294118	0.970367	1
GO:0006002	fructose 6-phosphate metabolic process	biological_process	cellular process	2	1603	32	20985	0.0625	0.713445	1
GO:0006004	fucose metabolic process	biological_process	metabolic process	8	1603	104	20985	0.0769231	0.544856	1
GO:0006006	glucose metabolic process	biological_process	metabolic process	6	1603	83	20985	0.0722892	0.615759	1
GO:0006065	UDP-glucuronate biosynthetic process	biological_process	cellular process	1	1603	8	20985	0.125	0.470496	1
GO:0006072	glycerol-3-phosphate metabolic process	biological_process	cellular process	1	1603	21	20985	0.047619	0.811669	1
GO:0006074	(1->3)-beta-D-glucan metabolic process	biological_process	cellular process	2	1603	42	20985	0.047619	0.841342	1
GO:0006075	(1->3)-beta-D-glucan biosynthetic process	biological_process	cellular process	2	1603	42	20985	0.047619	0.841342	1
GO:0006081	cellular aldehyde metabolic process	biological_process	cellular process	2	1603	63	20985	0.031746	0.95862	1
GO:0006084	acetyl-CoA metabolic process	biological_process	cellular process	2	1603	54	20985	0.037037	0.925418	1
GO:0006090	pyruvate metabolic process	biological_process	cellular process	7	1603	137	20985	0.0510949	0.906316	1
GO:0006091	generation of precursor metabolites and energy	biological_process	cellular process	29	1603	614	20985	0.0472313	0.99872	1
GO:0006096	glycolytic process	biological_process	cellular process	5	1603	107	20985	0.046729	0.91887	1
GO:0006099	tricarboxylic acid cycle	biological_process	cellular process	3	1603	109	20985	0.0275229	0.991416	1
GO:0006102	isocitrate metabolic process	biological_process	cellular process	1	1603	14	20985	0.0714286	0.671376	1
GO:0006108	malate metabolic process	biological_process	cellular process	1	1603	29	20985	0.0344828	0.900344	1
GO:0006112	energy reserve metabolic process	biological_process	cellular process	2	1603	51	20985	0.0392157	0.909595	1
GO:0006119	oxidative phosphorylation	biological_process	cellular process	2	1603	122	20985	0.0163934	0.999332	1
GO:0006139	nucleobase-containing compound metabolic process	biological_process	cellular process	113	1603	3252	20985	0.0347478	1	1
GO:0006144	purine nucleobase metabolic process	biological_process	cellular process	1	1603	30	20985	0.0333333	0.907967	1
GO:0006163	purine nucleotide metabolic process	biological_process	cellular process	17	1603	367	20985	0.0463215	0.992467	1
GO:0006164	purine nucleotide biosynthetic process	biological_process	cellular process	7	1603	220	20985	0.0318182	0.998318	1
GO:0006165	nucleoside diphosphate phosphorylation	biological_process	cellular process	5	1603	107	20985	0.046729	0.91887	1
GO:0006166	purine ribonucleoside salvage	biological_process	cellular process	1	1603	15	20985	0.0666667	0.696496	1
GO:0006167	AMP biosynthetic process	biological_process	cellular process	1	1603	22	20985	0.0454545	0.826069	1
GO:0006168	adenine salvage	biological_process	cellular process	1	1603	11	20985	0.0909091	0.582851	1
GO:0006188	IMP biosynthetic process	biological_process	cellular process	4	1603	72	20985	0.0555556	0.809926	1
GO:0006189	'de novo' IMP biosynthetic process	biological_process	cellular process	2	1603	55	20985	0.0363636	0.930084	1
GO:0006220	pyrimidine nucleotide metabolic process	biological_process	cellular process	3	1603	91	20985	0.032967	0.973785	1
GO:0006221	pyrimidine nucleotide biosynthetic process	biological_process	cellular process	1	1603	83	20985	0.0120482	0.998652	1
GO:0006222	UMP biosynthetic process	biological_process	cellular process	1	1603	36	20985	0.0277778	0.942912	1
GO:0006241	CTP biosynthetic process	biological_process	cellular process	1	1603	31	20985	0.0322581	0.915007	1
GO:0006259	DNA metabolic process	biological_process	cellular process	26	1603	659	20985	0.0394537	0.999972	1
GO:0006260	DNA replication	biological_process	cellular process	8	1603	267	20985	0.0299625	0.999613	1
GO:0006261	DNA-dependent DNA replication	biological_process	cellular process	3	1603	85	20985	0.0352941	0.96244	1
GO:0006270	DNA replication initiation	biological_process	cellular process	1	1603	25	20985	0.04	0.862998	1
GO:0006281	DNA repair	biological_process	cellular process	14	1603	448	20985	0.03125	0.999985	1
GO:0006284	base-excision repair	biological_process	cellular process	2	1603	50	20985	0.04	0.903655	1
GO:0006298	mismatch repair	biological_process	cellular process	3	1603	41	20985	0.0731707	0.615575	1
GO:0006302	double-strand break repair	biological_process	cellular process	3	1603	52	20985	0.0576923	0.769713	1
GO:0006303	double-strand break repair via nonhomologous end joining	biological_process	cellular process	1	1603	11	20985	0.0909091	0.582851	1
GO:0006304	DNA modification	biological_process	cellular process	1	1603	15	20985	0.0666667	0.696496	1
GO:0006305	DNA alkylation	biological_process	cellular process	1	1603	13	20985	0.0769231	0.644179	1
GO:0006306	DNA methylation	biological_process	cellular process	1	1603	13	20985	0.0769231	0.644179	1
GO:0006308	DNA catabolic process	biological_process	cellular process	1	1603	8	20985	0.125	0.470496	1
GO:0006310	DNA recombination	biological_process	cellular process	3	1603	163	20985	0.0184049	0.999761	1
GO:0006323	DNA packaging	biological_process	cellular process	5	1603	108	20985	0.0462963	0.922606	1
GO:0006325	chromatin organization	biological_process	cellular process	11	1603	205	20985	0.0536585	0.919729	1
GO:0006333	chromatin assembly or disassembly	biological_process	cellular process	5	1603	90	20985	0.0555556	0.82675	1
GO:0006334	nucleosome assembly	biological_process	cellular process	3	1603	71	20985	0.0422535	0.915712	1
GO:0006338	chromatin remodeling	biological_process	cellular process	3	1603	99	20985	0.030303	0.983936	1
GO:0006351	transcription, DNA-templated	biological_process	cellular process	23	1603	600	20985	0.0383333	0.999965	1
GO:0006352	DNA-templated transcription, initiation	biological_process	cellular process	2	1603	146	20985	0.0136986	0.999884	1
GO:0006353	DNA-templated transcription, termination	biological_process	cellular process	4	1603	86	20985	0.0465116	0.902474	1
GO:0006354	DNA-templated transcription, elongation	biological_process	cellular process	1	1603	22	20985	0.0454545	0.826069	1
GO:0006364	rRNA processing	biological_process	cellular process	5	1603	214	20985	0.0233645	0.999802	1
GO:0006366	transcription by RNA polymerase II	biological_process	cellular process	2	1603	107	20985	0.0186916	0.998036	1
GO:0006367	transcription initiation from RNA polymerase II promoter	biological_process	cellular process	1	1603	65	20985	0.0153846	0.994334	1
GO:0006368	transcription elongation from RNA polymerase II promoter	biological_process	cellular process	1	1603	22	20985	0.0454545	0.826069	1
GO:0006396	RNA processing	biological_process	cellular process	32	1603	1120	20985	0.0285714	1	1
GO:0006397	mRNA processing	biological_process	cellular process	11	1603	577	20985	0.0190641	1	1
GO:0006399	tRNA metabolic process	biological_process	cellular process	8	1603	320	20985	0.025	0.999981	1
GO:0006400	tRNA modification	biological_process	cellular process	2	1603	93	20985	0.0215054	0.994702	1
GO:0006401	RNA catabolic process	biological_process	cellular process	3	1603	118	20985	0.0254237	0.995173	1
GO:0006402	mRNA catabolic process	biological_process	biological regulation	2	1603	92	20985	0.0217391	0.994317	1
GO:0006412	translation	biological_process	cellular process	37	1603	1149	20985	0.0322019	1	1
GO:0006413	translational initiation	biological_process	cellular process	3	1603	46	20985	0.0652174	0.693052	1
GO:0006417	regulation of translation	biological_process	biological regulation	8	1603	151	20985	0.0529801	0.898244	1
GO:0006418	tRNA aminoacylation for protein translation	biological_process	cellular process	3	1603	125	20985	0.024	0.996936	1
GO:0006421	asparaginyl-tRNA aminoacylation	biological_process	cellular process	1	1603	12	20985	0.0833333	0.614733	1
GO:0006422	aspartyl-tRNA aminoacylation	biological_process	cellular process	1	1603	11	20985	0.0909091	0.582851	1
GO:0006448	regulation of translational elongation	biological_process	biological regulation	3	1603	43	20985	0.0697674	0.648069	1
GO:0006457	protein folding	biological_process	cellular process	9	1603	288	20985	0.03125	0.999629	1
GO:0006464	cellular protein modification process	biological_process	cellular process	60	1603	1298	20985	0.046225	0.999997	1
GO:0006465	signal peptide processing	biological_process	cellular process	1	1603	37	20985	0.027027	0.94728	1
GO:0006468	protein phosphorylation	biological_process	cellular process	4	1603	64	20985	0.0625	0.730423	1
GO:0006470	protein dephosphorylation	biological_process	cellular process	1	1603	24	20985	0.0416667	0.851653	1
GO:0006471	protein ADP-ribosylation	biological_process	cellular process	1	1603	10	20985	0.1	0.548332	1
GO:0006486	protein glycosylation	biological_process	cellular process	10	1603	297	20985	0.03367	0.999352	1
GO:0006487	protein N-linked glycosylation	biological_process	cellular process	4	1603	77	20985	0.0519481	0.849108	1
GO:0006488	dolichol-linked oligosaccharide biosynthetic process	biological_process	cellular process	1	1603	32	20985	0.03125	0.921509	1
GO:0006490	oligosaccharide-lipid intermediate biosynthetic process	biological_process	cellular process	1	1603	34	20985	0.0294118	0.93306	1
GO:0006497	protein lipidation	biological_process	cellular process	2	1603	80	20985	0.025	0.986907	1
GO:0006505	GPI anchor metabolic process	biological_process	cellular process	2	1603	73	20985	0.0273973	0.978863	1
GO:0006506	GPI anchor biosynthetic process	biological_process	cellular process	2	1603	73	20985	0.0273973	0.978863	1
GO:0006508	proteolysis	biological_process	metabolic process	24	1603	597	20985	0.040201	0.999912	1
GO:0006511	ubiquitin-dependent protein catabolic process	biological_process	cellular process	17	1603	382	20985	0.0445026	0.995808	1
GO:0006518	peptide metabolic process	biological_process	cellular process	67	1603	1416	20985	0.0473164	0.999998	1
GO:0006520	cellular amino acid metabolic process	biological_process	cellular process	47	1603	838	20985	0.0560859	0.992074	1
GO:0006534	cysteine metabolic process	biological_process	cellular process	4	1603	68	20985	0.0588235	0.772901	1
GO:0006535	cysteine biosynthetic process from serine	biological_process	cellular process	3	1603	41	20985	0.0731707	0.615575	1
GO:0006541	glutamine metabolic process	biological_process	cellular process	2	1603	85	20985	0.0235294	0.990735	1
GO:0006544	glycine metabolic process	biological_process	cellular process	6	1603	69	20985	0.0869565	0.433319	1
GO:0006545	glycine biosynthetic process	biological_process	cellular process	2	1603	45	20985	0.0444444	0.868108	1
GO:0006553	lysine metabolic process	biological_process	cellular process	1	1603	28	20985	0.0357143	0.89209	1
GO:0006555	methionine metabolic process	biological_process	cellular process	1	1603	51	20985	0.0196078	0.98271	1
GO:0006561	proline biosynthetic process	biological_process	cellular process	1	1603	27	20985	0.037037	0.883153	1
GO:0006563	L-serine metabolic process	biological_process	cellular process	3	1603	95	20985	0.0315789	0.979451	1
GO:0006566	threonine metabolic process	biological_process	cellular process	2	1603	20	20985	0.1	0.458434	1
GO:0006568	tryptophan metabolic process	biological_process	cellular process	1	1603	27	20985	0.037037	0.883153	1
GO:0006569	tryptophan catabolic process	biological_process	cellular process	1	1603	10	20985	0.1	0.548332	1
GO:0006570	tyrosine metabolic process	biological_process	cellular process	2	1603	48	20985	0.0416667	0.890666	1
GO:0006571	tyrosine biosynthetic process	biological_process	cellular process	1	1603	42	20985	0.0238095	0.964593	1
GO:0006576	cellular biogenic amine metabolic process	biological_process	cellular process	4	1603	83	20985	0.0481928	0.886886	1
GO:0006586	indolalkylamine metabolic process	biological_process	cellular process	1	1603	27	20985	0.037037	0.883153	1
GO:0006595	polyamine metabolic process	biological_process	cellular process	3	1603	53	20985	0.0566038	0.780839	1
GO:0006596	polyamine biosynthetic process	biological_process	cellular process	3	1603	53	20985	0.0566038	0.780839	1
GO:0006605	protein targeting	biological_process	cellular process	8	1603	193	20985	0.0414508	0.982939	1
GO:0006606	protein import into nucleus	biological_process	cellular process	1	1603	69	20985	0.0144928	0.995881	1
GO:0006612	protein targeting to membrane	biological_process	cellular process	2	1603	52	20985	0.0384615	0.91519	1
GO:0006620	posttranslational protein targeting to endoplasmic reticulum membrane	biological_process	cellular process	1	1603	8	20985	0.125	0.470496	1
GO:0006621	protein retention in ER lumen	biological_process	cellular process	1	1603	15	20985	0.0666667	0.696496	1
GO:0006623	protein targeting to vacuole	biological_process	cellular process	1	1603	17	20985	0.0588235	0.741125	1
GO:0006626	protein targeting to mitochondrion	biological_process	cellular process	3	1603	70	20985	0.0428571	0.910871	1
GO:0006637	acyl-CoA metabolic process	biological_process	cellular process	6	1603	80	20985	0.075	0.579299	1
GO:0006643	membrane lipid metabolic process	biological_process	cellular process	7	1603	159	20985	0.0440252	0.963783	1
GO:0006644	phospholipid metabolic process	biological_process	cellular process	27	1603	374	20985	0.0721925	0.649402	1
GO:0006650	glycerophospholipid metabolic process	biological_process	cellular process	22	1603	271	20985	0.0811808	0.415101	1
GO:0006654	phosphatidic acid biosynthetic process	biological_process	cellular process	1	1603	8	20985	0.125	0.470496	1
GO:0006661	phosphatidylinositol biosynthetic process	biological_process	cellular process	6	1603	96	20985	0.0625	0.75112	1
GO:0006664	glycolipid metabolic process	biological_process	cellular process	4	1603	102	20985	0.0392157	0.957534	1
GO:0006665	sphingolipid metabolic process	biological_process	cellular process	3	1603	66	20985	0.0454545	0.88889	1
GO:0006672	ceramide metabolic process	biological_process	cellular process	3	1603	52	20985	0.0576923	0.769713	1
GO:0006694	steroid biosynthetic process	biological_process	metabolic process	2	1603	50	20985	0.04	0.903655	1
GO:0006725	cellular aromatic compound metabolic process	biological_process	cellular process	170	1603	3830	20985	0.0443864	1	1
GO:0006730	one-carbon metabolic process	biological_process	cellular process	2	1603	85	20985	0.0235294	0.990735	1
GO:0006743	ubiquinone metabolic process	biological_process	cellular process	1	1603	30	20985	0.0333333	0.907967	1
GO:0006744	ubiquinone biosynthetic process	biological_process	cellular process	1	1603	30	20985	0.0333333	0.907967	1
GO:0006753	nucleoside phosphate metabolic process	biological_process	cellular process	21	1603	523	20985	0.040153	0.999785	1
GO:0006757	ATP generation from ADP	biological_process	cellular process	5	1603	107	20985	0.046729	0.91887	1
GO:0006760	folic acid-containing compound metabolic process	biological_process	cellular process	1	1603	77	20985	0.012987	0.997824	1
GO:0006775	fat-soluble vitamin metabolic process	biological_process	metabolic process	1	1603	9	20985	0.111111	0.510959	1
GO:0006778	porphyrin-containing compound metabolic process	biological_process	cellular process	4	1603	149	20985	0.0268456	0.997225	1
GO:0006779	porphyrin-containing compound biosynthetic process	biological_process	cellular process	3	1603	134	20985	0.0223881	0.998306	1
GO:0006783	heme biosynthetic process	biological_process	cellular process	2	1603	88	20985	0.0227273	0.992481	1
GO:0006793	phosphorus metabolic process	biological_process	cellular process	62	1603	1230	20985	0.0504065	0.999924	1
GO:0006796	phosphate-containing compound metabolic process	biological_process	cellular process	61	1603	1190	20985	0.0512605	0.999838	1
GO:0006807	nitrogen compound metabolic process	biological_process	metabolic process	365	1603	7291	20985	0.0500617	1	1
GO:0006810	transport	biological_process	localization	168	1603	2684	20985	0.0625931	0.998594	1
GO:0006811	ion transport	biological_process	localization	34	1603	423	20985	0.0803783	0.403827	1
GO:0006812	cation transport	biological_process	localization	12	1603	190	20985	0.0631579	0.792543	1
GO:0006814	sodium ion transport	biological_process	localization	1	1603	7	20985	0.142857	0.426688	1
GO:0006821	chloride transport	biological_process	localization	1	1603	22	20985	0.0454545	0.826069	1
GO:0006839	mitochondrial transport	biological_process	cellular process	3	1603	84	20985	0.0357143	0.960148	1
GO:0006862	nucleotide transport	biological_process	localization	3	1603	38	20985	0.0789474	0.563161	1
GO:0006873	cellular ion homeostasis	biological_process	biological regulation	6	1603	73	20985	0.0821918	0.488156	1
GO:0006875	cellular metal ion homeostasis	biological_process	biological regulation	4	1603	57	20985	0.0701754	0.642353	1
GO:0006878	cellular copper ion homeostasis	biological_process	biological regulation	1	1603	10	20985	0.1	0.548332	1
GO:0006885	regulation of pH	biological_process	biological regulation	3	1603	30	20985	0.1	0.404797	1
GO:0006886	intracellular protein transport	biological_process	cellular process	28	1603	655	20985	0.0427481	0.999858	1
GO:0006887	exocytosis	biological_process	cellular process	5	1603	92	20985	0.0543478	0.840822	1
GO:0006888	endoplasmic reticulum to Golgi vesicle-mediated transport	biological_process	cellular process	4	1603	87	20985	0.045977	0.90723	1
GO:0006890	retrograde vesicle-mediated transport, Golgi to endoplasmic reticulum	biological_process	localization	2	1603	65	20985	0.0307692	0.963775	1
GO:0006897	endocytosis	biological_process	localization	3	1603	49	20985	0.0612245	0.733552	1
GO:0006900	vesicle budding from membrane	biological_process	cellular process	1	1603	18	20985	0.0555556	0.760916	1
GO:0006913	nucleocytoplasmic transport	biological_process	cellular process	1	1603	113	20985	0.00884956	0.999877	1
GO:0006914	autophagy	biological_process	cellular process	2	1603	67	20985	0.0298507	0.96831	1
GO:0006928	movement of cell or subcellular component	biological_process	cellular process	6	1603	199	20985	0.0301508	0.998245	1
GO:0006970	response to osmotic stress	biological_process	response to stimulus	1	1603	17	20985	0.0588235	0.741125	1
GO:0006974	cellular response to DNA damage stimulus	biological_process	cellular process	15	1603	478	20985	0.0313808	0.999991	1
GO:0006986	response to unfolded protein	biological_process	response to stimulus	1	1603	14	20985	0.0714286	0.671376	1
GO:0006996	organelle organization	biological_process	cellular process	47	1603	1127	20985	0.0417036	1	1
GO:0007005	mitochondrion organization	biological_process	cellular process	5	1603	116	20985	0.0431034	0.94739	1
GO:0007006	mitochondrial membrane organization	biological_process	cellular process	2	1603	41	20985	0.0487805	0.831376	1
GO:0007007	inner mitochondrial membrane organization	biological_process	cellular process	1	1603	32	20985	0.03125	0.921509	1
GO:0007008	outer mitochondrial membrane organization	biological_process	cellular process	1	1603	9	20985	0.111111	0.510959	1
GO:0007010	cytoskeleton organization	biological_process	cellular process	12	1603	287	20985	0.0418118	0.993994	1
GO:0007015	actin filament organization	biological_process	cellular process	7	1603	114	20985	0.0614035	0.776806	1
GO:0007017	microtubule-based process	biological_process	cellular process	10	1603	377	20985	0.0265252	0.999992	1
GO:0007018	microtubule-based movement	biological_process	cellular process	6	1603	193	20985	0.0310881	0.997542	1
GO:0007029	endoplasmic reticulum organization	biological_process	cellular process	1	1603	27	20985	0.037037	0.883153	1
GO:0007031	peroxisome organization	biological_process	cellular process	2	1603	45	20985	0.0444444	0.868108	1
GO:0007033	vacuole organization	biological_process	cellular process	2	1603	21	20985	0.0952381	0.484234	1
GO:0007034	vacuolar transport	biological_process	cellular process	8	1603	109	20985	0.0733945	0.5991	1
GO:0007049	cell cycle	biological_process	cellular process	12	1603	453	20985	0.0264901	0.999999	1
GO:0007051	spindle organization	biological_process	cellular process	1	1603	39	20985	0.025641	0.95504	1
GO:0007059	chromosome segregation	biological_process	cellular process	1	1603	104	20985	0.00961539	0.999748	1
GO:0007062	sister chromatid cohesion	biological_process	cellular process	1	1603	57	20985	0.0175439	0.989281	1
GO:0007064	mitotic sister chromatid cohesion	biological_process	cellular process	1	1603	29	20985	0.0344828	0.900344	1
GO:0007140	male meiotic nuclear division	biological_process	cellular process	1	1603	29	20985	0.0344828	0.900344	1
GO:0007143	female meiotic nuclear division	biological_process	cellular process	1	1603	10	20985	0.1	0.548332	1
GO:0007166	cell surface receptor signaling pathway	biological_process	biological regulation	1	1603	36	20985	0.0277778	0.942912	1
GO:0007186	G protein-coupled receptor signaling pathway	biological_process	biological regulation	2	1603	50	20985	0.04	0.903655	1
GO:0007264	small GTPase mediated signal transduction	biological_process	biological regulation	3	1603	36	20985	0.0833333	0.525893	1
GO:0007275	multicellular organism development	biological_process	multicellular organismal process	19	1603	246	20985	0.0772358	0.514719	1
GO:0007276	gamete generation	biological_process	multicellular organismal process	1	1603	32	20985	0.03125	0.921509	1
GO:0007292	female gamete generation	biological_process	multicellular organismal process	1	1603	10	20985	0.1	0.548332	1
GO:0007389	pattern specification process	biological_process	multicellular organismal process	1	1603	7	20985	0.142857	0.426688	1
GO:0007602	phototransduction	biological_process	biological regulation	1	1603	9	20985	0.111111	0.510959	1
GO:0007623	circadian rhythm	biological_process	rhythmic process	1	1603	23	20985	0.0434783	0.83937	1
GO:0008017	microtubule binding	molecular_function	binding	8	3002	306	35492	0.0261438	0.999994	1
GO:0008023	transcription elongation factor complex	cellular_component	protein-containing complex	1	2106	25	27509	0.04	0.863585	1
GO:0008033	tRNA processing	biological_process	cellular process	5	1603	181	20985	0.0276243	0.998519	1
GO:0008047	enzyme activator activity	molecular_function	molecular function regulator	4	3002	131	35492	0.0305344	0.996529	1
GO:0008064	regulation of actin polymerization or depolymerization	biological_process	biological regulation	2	1603	25	20985	0.08	0.579376	1
GO:0008079	translation termination factor activity	molecular_function	translation regulator activity	2	3002	22	35492	0.0909091	0.566103	1
GO:0008080	N-acetyltransferase activity	molecular_function	catalytic activity	9	3002	130	35492	0.0692308	0.779864	1
GO:0008092	cytoskeletal protein binding	molecular_function	binding	21	3002	558	35492	0.0376344	0.999997	1
GO:0008094	ATP-dependent activity, acting on DNA	molecular_function	ATP-dependent activity	8	3002	178	35492	0.0449438	0.986055	1
GO:0008104	protein localization	biological_process	localization	45	1603	1213	20985	0.0370981	1	1
GO:0008107	galactoside 2-alpha-L-fucosyltransferase activity	molecular_function	catalytic activity	1	3002	9	35492	0.111111	0.54863	1
GO:0008135	translation factor activity, RNA binding	molecular_function	translation regulator activity	10	3002	281	35492	0.0355872	0.999691	1
GO:0008137	NADH dehydrogenase (ubiquinone) activity	molecular_function	transporter activity	2	3002	129	35492	0.0155039	0.999858	1
GO:0008138	protein tyrosine/serine/threonine phosphatase activity	molecular_function	catalytic activity	1	3002	44	35492	0.0227273	0.979574	1
GO:0008146	sulfotransferase activity	molecular_function	catalytic activity	2	3002	25	35492	0.08	0.636767	1
GO:0008154	actin polymerization or depolymerization	biological_process	cellular process	4	1603	42	20985	0.0952381	0.401124	1
GO:0008168	methyltransferase activity	molecular_function	catalytic activity	79	3002	942	35492	0.0838641	0.549466	1
GO:0008169	C-methyltransferase activity	molecular_function	catalytic activity	1	3002	8	35492	0.125	0.506915	1
GO:0008170	N-methyltransferase activity	molecular_function	catalytic activity	3	3002	140	35492	0.0214286	0.999597	1
GO:0008172	S-methyltransferase activity	molecular_function	catalytic activity	1	3002	11	35492	0.0909091	0.621776	1
GO:0008173	RNA methyltransferase activity	molecular_function	catalytic activity	5	3002	98	35492	0.0510204	0.925103	1
GO:0008175	tRNA methyltransferase activity	molecular_function	catalytic activity	1	3002	30	35492	0.0333333	0.929517	1
GO:0008184	glycogen phosphorylase activity	molecular_function	catalytic activity	1	3002	11	35492	0.0909091	0.621776	1
GO:0008186	ATP-dependent activity, acting on RNA	molecular_function	ATP-dependent activity	4	3002	207	35492	0.0193237	0.999985	1
GO:0008199	ferric iron binding	molecular_function	binding	1	3002	21	35492	0.047619	0.843769	1
GO:0008202	steroid metabolic process	biological_process	metabolic process	3	1603	58	20985	0.0517241	0.829975	1
GO:0008219	cell death	biological_process	cellular process	1	1603	39	20985	0.025641	0.95504	1
GO:0008233	peptidase activity	molecular_function	catalytic activity	80	3002	1551	35492	0.0515796	1	1
GO:0008234	cysteine-type peptidase activity	molecular_function	catalytic activity	24	3002	406	35492	0.0591133	0.978584	1
GO:0008235	metalloexopeptidase activity	molecular_function	catalytic activity	2	3002	56	35492	0.0357143	0.956335	1
GO:0008236	serine-type peptidase activity	molecular_function	catalytic activity	26	3002	461	35492	0.0563991	0.991521	1
GO:0008237	metallopeptidase activity	molecular_function	catalytic activity	12	3002	267	35492	0.0449438	0.995929	1
GO:0008238	exopeptidase activity	molecular_function	catalytic activity	17	3002	222	35492	0.0765766	0.701042	1
GO:0008242	omega peptidase activity	molecular_function	catalytic activity	5	3002	115	35492	0.0434783	0.970636	1
GO:0008250	oligosaccharyltransferase complex	cellular_component	protein-containing complex	1	2106	34	27509	0.0294118	0.93344	1
GO:0008270	zinc ion binding	molecular_function	binding	112	3002	2169	35492	0.0516367	1	1
GO:0008271	secondary active sulfate transmembrane transporter activity	molecular_function	transporter activity	4	3002	53	35492	0.0754717	0.666131	1
GO:0008276	protein methyltransferase activity	molecular_function	catalytic activity	3	3002	131	35492	0.0229008	0.999208	1
GO:0008303	caspase complex	cellular_component	protein-containing complex	1	2106	20	27509	0.05	0.796785	1
GO:0008308	voltage-gated anion channel activity	molecular_function	transporter activity	1	3002	58	35492	0.0172414	0.994084	1
GO:0008320	protein transmembrane transporter activity	molecular_function	transporter activity	3	3002	46	35492	0.0652174	0.75848	1
GO:0008324	cation transmembrane transporter activity	molecular_function	transporter activity	52	3002	725	35492	0.0717241	0.909841	1
GO:0008356	asymmetric cell division	biological_process	cellular process	1	1603	11	20985	0.0909091	0.582851	1
[truncated: 1,207 more rows]
