# Supplementary material for: Transcriptome Analysis Deciphers the Underlying Molecular Mechanism of Peanut Lateral Branch Angle Formation Using Erect Branching Mutant
Source: Genes (Basel). 2024 Oct 21;15(10):1348. doi: 10.3390/genes15101348 (PMC11507551; doi:10.3390/genes15101348)
Supplement: Supplementary file 1 [file genes-15-01348-s001.zip › Table S5.xlsx]

## Sheet: EG06GDown VS EG06GUp
Pathway ID	Pathway Name	Level 1	Level 2	Term Candidate Gene Num	Total Candidate Gene Num	Term Gene Num	Total Gene Num	Rich Ratio	P value	Q value
ko00941	Flavonoid biosynthesis	Metabolism	Biosynthesis of other secondary metabolites	14	149	302	29394	0.0463576	5.0707e-10	4.3608e-08
ko00073	Cutin, suberine and wax biosynthesis	Metabolism	Lipid metabolism	8	149	200	29394	0.04	8.75871e-06	0.000294903
ko04712	Circadian rhythm - plant	Organismal Systems	Environmental adaptation	11	149	419	29394	0.026253	1.02873e-05	0.000294903
ko00940	Phenylpropanoid biosynthesis	Metabolism	Biosynthesis of other secondary metabolites	14	149	900	29394	0.0155556	0.000204773	0.00352209
ko00906	Carotenoid biosynthesis	Metabolism	Metabolism of terpenoids and polyketides	6	149	172	29394	0.0348837	0.000253106	0.00362786
ko00511	Other glycan degradation	Metabolism	Glycan biosynthesis and metabolism	8	149	373	29394	0.0214477	0.000657891	0.00808266
ko00450	Selenocompound metabolism	Metabolism	Metabolism of other amino acids	4	149	81	29394	0.0493827	0.000779324	0.00837773
ko01040	Biosynthesis of unsaturated fatty acids	Metabolism	Lipid metabolism	4	149	119	29394	0.0336134	0.00320725	0.0300945
ko00591	Linoleic acid metabolism	Metabolism	Lipid metabolism	3	149	78	29394	0.0384615	0.0073575	0.0575223
ko01212	Fatty acid metabolism	Metabolism	Global and overview maps	6	149	344	29394	0.0174419	0.00835474	0.0598756
ko00062	Fatty acid elongation	Metabolism	Lipid metabolism	4	149	178	29394	0.0224719	0.0129971	0.0790638
ko00790	Folate biosynthesis	Metabolism	Metabolism of cofactors and vitamins	4	149	176	29394	0.0227273	0.012514	0.0790638
ko04146	Peroxisome	Cellular Processes	Transport and catabolism	7	149	498	29394	0.0140562	0.0137902	0.0790638
ko00950	Isoquinoline alkaloid biosynthesis	Metabolism	Biosynthesis of other secondary metabolites	4	149	203	29394	0.0197044	0.0200567	0.107804
ko00061	Fatty acid biosynthesis	Metabolism	Lipid metabolism	4	149	214	29394	0.0186916	0.0237848	0.117153
ko00561	Glycerolipid metabolism	Metabolism	Lipid metabolism	7	149	567	29394	0.0123457	0.0258825	0.117153
ko00943	Isoflavonoid biosynthesis	Metabolism	Biosynthesis of other secondary metabolites	4	149	219	29394	0.0182648	0.0256092	0.117153
ko00785	Lipoic acid metabolism	Metabolism	Metabolism of cofactors and vitamins	1	149	26	29394	0.0384615	0.123823	0.532439
ko00945	Stilbenoid, diarylheptanoid and gingerol biosynthesis	Metabolism	Biosynthesis of other secondary metabolites	2	149	129	29394	0.0155039	0.139388	0.570827
ko00261	Monobactam biosynthesis	Metabolism	Biosynthesis of other secondary metabolites	1	149	34	29394	0.0294118	0.158765	0.620625
ko00300	Lysine biosynthesis	Metabolism	Amino acid metabolism	1	149	40	29394	0.025	0.184059	0.665328
ko00604	Glycosphingolipid biosynthesis - ganglio series	Metabolism	Glycan biosynthesis and metabolism	2	149	155	29394	0.0129032	0.185673	0.665328
ko00260	Glycine, serine and threonine metabolism	Metabolism	Amino acid metabolism	3	149	303	29394	0.00990099	0.199301	0.685595
ko03008	Ribosome biogenesis in eukaryotes	Genetic Information Processing	Translation	4	149	497	29394	0.00804829	0.245399	0.811705
ko00040	Pentose and glucuronate interconversions	Metabolism	Carbohydrate metabolism	6	149	881	29394	0.00681044	0.28959	0.887631
ko00402	Benzoxazinoid biosynthesis	Metabolism	Biosynthesis of other secondary metabolites	1	149	65	29394	0.0153846	0.281571	0.887631
ko00531	Glycosaminoglycan degradation	Metabolism	Glycan biosynthesis and metabolism	2	149	216	29394	0.00925926	0.299317	0.887631
ko00600	Sphingolipid metabolism	Metabolism	Lipid metabolism	2	149	245	29394	0.00816327	0.353044	0.920054
ko00900	Terpenoid backbone biosynthesis	Metabolism	Metabolism of terpenoids and polyketides	2	149	238	29394	0.00840336	0.340182	0.920054
ko02010	ABC transporters	Environmental Information Processing	Membrane transport	3	149	399	29394	0.0075188	0.329472	0.920054
ko03018	RNA degradation	Genetic Information Processing	Folding, sorting and degradation	4	149	590	29394	0.00677966	0.350649	0.920054
ko00052	Galactose metabolism	Metabolism	Carbohydrate metabolism	2	149	565	29394	0.00353982	0.783316	0.997425
ko00053	Ascorbate and aldarate metabolism	Metabolism	Carbohydrate metabolism	2	149	589	29394	0.00339559	0.802478	0.997425
ko00071	Fatty acid degradation	Metabolism	Lipid metabolism	1	149	318	29394	0.00314465	0.803061	0.997425
ko00130	Ubiquinone and other terpenoid-quinone biosynthesis	Metabolism	Metabolism of cofactors and vitamins	2	149	634	29394	0.00315457	0.834413	0.997425
ko00190	Oxidative phosphorylation	Metabolism	Energy metabolism	3	149	925	29394	0.00324324	0.851578	0.997425
ko00195	Photosynthesis	Metabolism	Energy metabolism	2	149	357	29394	0.00560224	0.5421	0.997425
ko00230	Purine metabolism	Metabolism	Nucleotide metabolism	1	149	507	29394	0.00197239	0.925655	0.997425
ko00250	Alanine, aspartate and glutamate metabolism	Metabolism	Amino acid metabolism	2	149	415	29394	0.00481928	0.624054	0.997425
ko00270	Cysteine and methionine metabolism	Metabolism	Amino acid metabolism	1	149	704	29394	0.00142045	0.973252	0.997425
ko00350	Tyrosine metabolism	Metabolism	Amino acid metabolism	2	149	291	29394	0.00687285	0.435004	0.997425
ko00360	Phenylalanine metabolism	Metabolism	Amino acid metabolism	1	149	182	29394	0.00549451	0.60457	0.997425
ko00380	Tryptophan metabolism	Metabolism	Amino acid metabolism	2	149	622	29394	0.00321543	0.826381	0.997425
ko00400	Phenylalanine, tyrosine and tryptophan biosynthesis	Metabolism	Amino acid metabolism	1	149	259	29394	0.003861	0.733412	0.997425
ko00410	beta-Alanine metabolism	Metabolism	Metabolism of other amino acids	1	149	182	29394	0.00549451	0.60457	0.997425
ko00480	Glutathione metabolism	Metabolism	Metabolism of other amino acids	1	149	379	29394	0.00263852	0.856092	0.997425
ko00500	Starch and sucrose metabolism	Metabolism	Carbohydrate metabolism	7	149	1448	29394	0.00483425	0.604889	0.997425
ko00510	N-Glycan biosynthesis	Metabolism	Glycan biosynthesis and metabolism	3	149	724	29394	0.00414365	0.713748	0.997425
ko00513	Various types of N-glycan biosynthesis	Metabolism	Glycan biosynthesis and metabolism	2	149	661	29394	0.00302572	0.851277	0.997425
ko00520	Amino sugar and nucleotide sugar metabolism	Metabolism	Carbohydrate metabolism	6	149	1183	29394	0.00507185	0.557487	0.997425
ko00564	Glycerophospholipid metabolism	Metabolism	Lipid metabolism	1	149	576	29394	0.00173611	0.947989	0.997425
ko00565	Ether lipid metabolism	Metabolism	Lipid metabolism	1	149	143	29394	0.00699301	0.51736	0.997425
ko00592	alpha-Linolenic acid metabolism	Metabolism	Lipid metabolism	1	149	217	29394	0.00460829	0.669407	0.997425
ko00620	Pyruvate metabolism	Metabolism	Carbohydrate metabolism	1	149	598	29394	0.00167224	0.953596	0.997425
ko00630	Glyoxylate and dicarboxylate metabolism	Metabolism	Carbohydrate metabolism	2	149	664	29394	0.00301205	0.853052	0.997425
ko00640	Propanoate metabolism	Metabolism	Carbohydrate metabolism	1	149	178	29394	0.00561798	0.596399	0.997425
ko00860	Porphyrin metabolism	Metabolism	Metabolism of cofactors and vitamins	1	149	278	29394	0.00359712	0.758165	0.997425
ko00902	Monoterpenoid biosynthesis	Metabolism	Metabolism of terpenoids and polyketides	1	149	103	29394	0.00970874	0.408062	0.997425
ko00904	Diterpenoid biosynthesis	Metabolism	Metabolism of terpenoids and polyketides	1	149	123	29394	0.00813008	0.465479	0.997425
ko00909	Sesquiterpenoid and triterpenoid biosynthesis	Metabolism	Metabolism of terpenoids and polyketides	1	149	146	29394	0.00684932	0.524698	0.997425
ko00910	Nitrogen metabolism	Metabolism	Energy metabolism	2	149	349	29394	0.00573066	0.529877	0.997425
ko00920	Sulfur metabolism	Metabolism	Energy metabolism	1	149	167	29394	0.00598802	0.573054	0.997425
ko00960	Tropane, piperidine and pyridine alkaloid biosynthesis	Metabolism	Biosynthesis of other secondary metabolites	1	149	114	29394	0.00877193	0.44036	0.997425
ko00999	Biosynthesis of various plant secondary metabolites	Metabolism	Biosynthesis of other secondary metabolites	1	149	331	29394	0.00302115	0.815787	0.997425
ko01200	Carbon metabolism	Metabolism	Global and overview maps	4	149	1311	29394	0.00305111	0.903566	0.997425
ko01230	Biosynthesis of amino acids	Metabolism	Global and overview maps	5	149	1300	29394	0.00384615	0.793202	0.997425
ko01240	Biosynthesis of cofactors	Metabolism	Global and overview maps	6	149	1546	29394	0.00388098	0.801468	0.997425
ko01250	Biosynthesis of nucleotide sugars	Metabolism	Global and overview maps	5	149	1052	29394	0.00475285	0.620325	0.997425
ko03010	Ribosome	Genetic Information Processing	Translation	4	149	1816	29394	0.00220264	0.984285	0.997425
ko03015	mRNA surveillance pathway	Genetic Information Processing	Translation	2	149	909	29394	0.00220022	0.947039	0.997425
ko03020	RNA polymerase	Genetic Information Processing	Transcription	2	149	351	29394	0.00569801	0.532953	0.997425
ko03030	DNA replication	Genetic Information Processing	Replication and repair	1	149	632	29394	0.00158228	0.961104	0.997425
ko03040	Spliceosome	Genetic Information Processing	Transcription	2	149	1247	29394	0.00160385	0.988238	0.997425
ko03420	Nucleotide excision repair	Genetic Information Processing	Replication and repair	1	149	654	29394	0.00152905	0.965305	0.997425
ko03430	Mismatch repair	Genetic Information Processing	Replication and repair	1	149	568	29394	0.00176056	0.945786	0.997425
ko03440	Homologous recombination	Genetic Information Processing	Replication and repair	1	149	729	29394	0.00137174	0.976518	0.997425
ko04016	MAPK signaling pathway - plant	Environmental Information Processing	Signal transduction	9	149	1835	29394	0.00490463	0.589149	0.997425
ko04075	Plant hormone signal transduction	Environmental Information Processing	Signal transduction	4	149	2136	29394	0.00187266	0.995604	0.997425
ko04120	Ubiquitin mediated proteolysis	Genetic Information Processing	Folding, sorting and degradation	1	149	593	29394	0.00168634	0.952377	0.997425
ko04130	SNARE interactions in vesicular transport	Genetic Information Processing	Folding, sorting and degradation	1	149	150	29394	0.00666667	0.534311	0.997425
ko04141	Protein processing in endoplasmic reticulum	Genetic Information Processing	Folding, sorting and degradation	5	149	1939	29394	0.00257865	0.971603	0.997425
ko04144	Endocytosis	Cellular Processes	Transport and catabolism	1	149	1150	29394	0.000869565	0.997425	0.997425
ko04145	Phagosome	Cellular Processes	Transport and catabolism	2	149	389	29394	0.00514139	0.588775	0.997425
ko04626	Plant-pathogen interaction	Organismal Systems	Environmental adaptation	13	149	3246	29394	0.00400493	0.85099	0.997425

## Sheet: G06GDown VS G06GUp
Pathway ID	Pathway Name	Level 1	Level 2	Term Candidate Gene Num	Total Candidate Gene Num	Term Gene Num	Total Gene Num	Rich Ratio	P value	Q value
ko00561	Glycerolipid metabolism	Metabolism	Lipid metabolism	41	348	567	29394	0.0723104	2.09201e-20	2.15477e-18
ko00073	Cutin, suberine and wax biosynthesis	Metabolism	Lipid metabolism	21	348	200	29394	0.105	3.84692e-14	1.98116e-12
ko00511	Other glycan degradation	Metabolism	Glycan biosynthesis and metabolism	22	348	373	29394	0.0589812	8.8061e-10	3.02343e-08
ko00941	Flavonoid biosynthesis	Metabolism	Biosynthesis of other secondary metabolites	13	348	302	29394	0.0430464	7.21078e-05	0.00123785
ko00902	Monoterpenoid biosynthesis	Metabolism	Metabolism of terpenoids and polyketides	7	348	103	29394	0.0679612	0.000229914	0.00338303
ko00591	Linoleic acid metabolism	Metabolism	Lipid metabolism	6	348	78	29394	0.0769231	0.000330875	0.00378668
ko00943	Isoflavonoid biosynthesis	Metabolism	Biosynthesis of other secondary metabolites	10	348	219	29394	0.0456621	0.000304722	0.00378668
ko00061	Fatty acid biosynthesis	Metabolism	Lipid metabolism	9	348	214	29394	0.0420561	0.00108207	0.0111453
ko00909	Sesquiterpenoid and triterpenoid biosynthesis	Metabolism	Metabolism of terpenoids and polyketides	7	348	146	29394	0.0479452	0.00182837	0.0171202
ko01212	Fatty acid metabolism	Metabolism	Global and overview maps	11	348	344	29394	0.0319767	0.00285114	0.0225898
ko04146	Peroxisome	Cellular Processes	Transport and catabolism	14	348	498	29394	0.0281124	0.00267174	0.0225898
ko00564	Glycerophospholipid metabolism	Metabolism	Lipid metabolism	14	348	576	29394	0.0243056	0.00929795	0.0684064
ko00950	Isoquinoline alkaloid biosynthesis	Metabolism	Biosynthesis of other secondary metabolites	7	348	203	29394	0.0344828	0.0108717	0.0746521
ko01040	Biosynthesis of unsaturated fatty acids	Metabolism	Lipid metabolism	5	348	119	29394	0.0420168	0.013787	0.088754
ko00945	Stilbenoid, diarylheptanoid and gingerol biosynthesis	Metabolism	Biosynthesis of other secondary metabolites	5	348	129	29394	0.0387597	0.0189059	0.114547
ko00195	Photosynthesis	Metabolism	Energy metabolism	9	348	357	29394	0.0252101	0.0272447	0.1559
ko00960	Tropane, piperidine and pyridine alkaloid biosynthesis	Metabolism	Biosynthesis of other secondary metabolites	4	348	114	29394	0.0350877	0.0468285	0.253859
ko00062	Fatty acid elongation	Metabolism	Lipid metabolism	5	348	178	29394	0.0280899	0.0611607	0.299979
ko00904	Diterpenoid biosynthesis	Metabolism	Metabolism of terpenoids and polyketides	4	348	123	29394	0.0325203	0.0587755	0.299979
ko00905	Brassinosteroid biosynthesis	Metabolism	Metabolism of terpenoids and polyketides	2	348	39	29394	0.0512821	0.0777797	0.36415
ko00071	Fatty acid degradation	Metabolism	Lipid metabolism	7	348	318	29394	0.0220126	0.085302	0.382005
ko00710	Carbon fixation in photosynthetic organisms	Metabolism	Energy metabolism	8	348	394	29394	0.0203046	0.0980929	0.39751
ko00999	Biosynthesis of various plant secondary metabolites	Metabolism	Biosynthesis of other secondary metabolites	7	348	331	29394	0.021148	0.0999602	0.39751
ko01200	Carbon metabolism	Metabolism	Global and overview maps	21	348	1311	29394	0.0160183	0.100342	0.39751
ko00520	Amino sugar and nucleotide sugar metabolism	Metabolism	Carbohydrate metabolism	19	348	1183	29394	0.0160609	0.111789	0.426456
ko00910	Nitrogen metabolism	Metabolism	Energy metabolism	7	348	349	29394	0.0200573	0.122378	0.450176
ko00908	Zeatin biosynthesis	Metabolism	Metabolism of terpenoids and polyketides	4	348	166	29394	0.0240964	0.135046	0.479646
ko00010	Glycolysis / Gluconeogenesis	Metabolism	Carbohydrate metabolism	12	348	726	29394	0.0165289	0.155653	0.504478
ko00260	Glycine, serine and threonine metabolism	Metabolism	Amino acid metabolism	6	348	303	29394	0.019802	0.151961	0.504478
ko00790	Folate biosynthesis	Metabolism	Metabolism of cofactors and vitamins	4	348	176	29394	0.0227273	0.156731	0.504478
ko00630	Glyoxylate and dicarboxylate metabolism	Metabolism	Carbohydrate metabolism	11	348	664	29394	0.0165663	0.166991	0.521215
ko00996	Biosynthesis of various alkaloids	Metabolism	Biosynthesis of other secondary metabolites	1	348	18	29394	0.0555556	0.193006	0.577943
ko02010	ABC transporters	Environmental Information Processing	Membrane transport	7	348	399	29394	0.0175439	0.196388	0.577943
ko03050	Proteasome	Genetic Information Processing	Folding, sorting and degradation	5	348	266	29394	0.018797	0.208812	0.597435
ko00270	Cysteine and methionine metabolism	Metabolism	Amino acid metabolism	11	348	704	29394	0.015625	0.21541	0.599656
ko00350	Tyrosine metabolism	Metabolism	Amino acid metabolism	5	348	291	29394	0.0171821	0.263093	0.694835
ko04070	Phosphatidylinositol signaling system	Environmental Information Processing	Signal transduction	6	348	361	29394	0.0166205	0.257532	0.694835
ko00940	Phenylpropanoid biosynthesis	Metabolism	Biosynthesis of other secondary metabolites	13	348	900	29394	0.0144444	0.271129	0.698158
ko00261	Monobactam biosynthesis	Metabolism	Biosynthesis of other secondary metabolites	1	348	34	29394	0.0294118	0.333131	0.83689
ko00040	Pentose and glucuronate interconversions	Metabolism	Carbohydrate metabolism	12	348	881	29394	0.0136209	0.3516	0.850066
ko00970	Aminoacyl-tRNA biosynthesis	Genetic Information Processing	Translation	4	348	256	29394	0.015625	0.359729	0.850066
ko03440	Homologous recombination	Genetic Information Processing	Replication and repair	10	348	729	29394	0.0137174	0.363135	0.850066
ko00300	Lysine biosynthesis	Metabolism	Amino acid metabolism	1	348	40	29394	0.025	0.379177	0.867895
ko00196	Photosynthesis - antenna proteins	Metabolism	Energy metabolism	1	348	43	29394	0.0232558	0.400998	0.897886
ko00903	Limonene and pinene degradation	Metabolism	Metabolism of terpenoids and polyketides	1	348	45	29394	0.0222222	0.415118	0.909726
ko00030	Pentose phosphate pathway	Metabolism	Carbohydrate metabolism	5	348	368	29394	0.013587	0.441347	0.929557
ko00562	Inositol phosphate metabolism	Metabolism	Carbohydrate metabolism	7	348	532	29394	0.0131579	0.442216	0.929557
ko04075	Plant hormone signal transduction	Environmental Information Processing	Signal transduction	26	348	2136	29394	0.0121723	0.470951	0.970159
ko00460	Cyanoamino acid metabolism	Metabolism	Metabolism of other amino acids	4	348	305	29394	0.0131148	0.488544	0.986668
ko00051	Fructose and mannose metabolism	Metabolism	Carbohydrate metabolism	4	348	398	29394	0.0100503	0.69562	1
ko00052	Galactose metabolism	Metabolism	Carbohydrate metabolism	5	348	565	29394	0.00884956	0.801072	1
ko00053	Ascorbate and aldarate metabolism	Metabolism	Carbohydrate metabolism	2	348	589	29394	0.00339559	0.993139	1
ko00100	Steroid biosynthesis	Metabolism	Lipid metabolism	1	348	300	29394	0.00333333	0.972439	1
ko00130	Ubiquinone and other terpenoid-quinone biosynthesis	Metabolism	Metabolism of cofactors and vitamins	3	348	634	29394	0.00473186	0.981238	1
ko00230	Purine metabolism	Metabolism	Nucleotide metabolism	3	348	507	29394	0.00591716	0.94072	1
ko00240	Pyrimidine metabolism	Metabolism	Nucleotide metabolism	1	348	270	29394	0.0037037	0.960464	1
ko00250	Alanine, aspartate and glutamate metabolism	Metabolism	Amino acid metabolism	2	348	415	29394	0.00481928	0.958366	1
ko00280	Valine, leucine and isoleucine degradation	Metabolism	Amino acid metabolism	3	348	313	29394	0.00958466	0.718772	1
ko00310	Lysine degradation	Metabolism	Amino acid metabolism	2	348	295	29394	0.00677966	0.866219	1
ko00330	Arginine and proline metabolism	Metabolism	Amino acid metabolism	1	348	265	29394	0.00377358	0.958015	1
ko00340	Histidine metabolism	Metabolism	Amino acid metabolism	1	348	105	29394	0.00952381	0.714285	1
ko00360	Phenylalanine metabolism	Metabolism	Amino acid metabolism	2	348	182	29394	0.010989	0.636866	1
ko00380	Tryptophan metabolism	Metabolism	Amino acid metabolism	7	348	622	29394	0.011254	0.606181	1
ko00400	Phenylalanine, tyrosine and tryptophan biosynthesis	Metabolism	Amino acid metabolism	3	348	259	29394	0.011583	0.593927	1
ko00410	beta-Alanine metabolism	Metabolism	Metabolism of other amino acids	1	348	182	29394	0.00549451	0.886315	1
ko00480	Glutathione metabolism	Metabolism	Metabolism of other amino acids	4	348	379	29394	0.0105541	0.658644	1
ko00500	Starch and sucrose metabolism	Metabolism	Carbohydrate metabolism	14	348	1448	29394	0.00966851	0.816592	1
ko00510	N-Glycan biosynthesis	Metabolism	Glycan biosynthesis and metabolism	1	348	724	29394	0.00138122	0.999838	1
ko00514	Other types of O-glycan biosynthesis	Metabolism	Glycan biosynthesis and metabolism	1	348	76	29394	0.0131579	0.595987	1
ko00531	Glycosaminoglycan degradation	Metabolism	Glycan biosynthesis and metabolism	1	348	216	29394	0.00462963	0.924379	1
ko00563	Glycosylphosphatidylinositol (GPI)-anchor biosynthesis	Metabolism	Glycan biosynthesis and metabolism	5	348	488	29394	0.0102459	0.687716	1
ko00592	alpha-Linolenic acid metabolism	Metabolism	Lipid metabolism	1	348	217	29394	0.00460829	0.925281	1
ko00620	Pyruvate metabolism	Metabolism	Carbohydrate metabolism	5	348	598	29394	0.0083612	0.838551	1
ko00730	Thiamine metabolism	Metabolism	Metabolism of cofactors and vitamins	1	348	95	29394	0.0105263	0.678016	1
ko00770	Pantothenate and CoA biosynthesis	Metabolism	Metabolism of cofactors and vitamins	1	348	206	29394	0.00485437	0.914741	1
ko00860	Porphyrin metabolism	Metabolism	Metabolism of cofactors and vitamins	1	348	278	29394	0.00359712	0.964089	1
ko00900	Terpenoid backbone biosynthesis	Metabolism	Metabolism of terpenoids and polyketides	3	348	238	29394	0.012605	0.536696	1
ko00920	Sulfur metabolism	Metabolism	Energy metabolism	2	348	167	29394	0.011976	0.590121	1
ko00966	Glucosinolate biosynthesis	Metabolism	Biosynthesis of other secondary metabolites	1	348	76	29394	0.0131579	0.595987	1
ko01210	2-Oxocarboxylic acid metabolism	Metabolism	Global and overview maps	1	348	249	29394	0.00401606	0.949115	1
ko01230	Biosynthesis of amino acids	Metabolism	Global and overview maps	10	348	1300	29394	0.00769231	0.946781	1
ko01240	Biosynthesis of cofactors	Metabolism	Global and overview maps	12	348	1546	29394	0.00776197	0.957191	1
ko01250	Biosynthesis of nucleotide sugars	Metabolism	Global and overview maps	4	348	1052	29394	0.00380228	0.998656	1
ko03008	Ribosome biogenesis in eukaryotes	Genetic Information Processing	Translation	2	348	497	29394	0.00402414	0.981972	1
ko03010	Ribosome	Genetic Information Processing	Translation	3	348	1816	29394	0.00165198	1	1
ko03013	Nucleocytoplasmic transport	Genetic Information Processing	Translation	2	348	629	29394	0.00317965	0.995525	1
ko03015	mRNA surveillance pathway	Genetic Information Processing	Translation	1	348	909	29394	0.00110011	0.999983	1
ko03020	RNA polymerase	Genetic Information Processing	Transcription	1	348	351	29394	0.002849	0.985088	1
ko03022	Basal transcription factors	Genetic Information Processing	Transcription	2	348	191	29394	0.0104712	0.662852	1
ko03030	DNA replication	Genetic Information Processing	Replication and repair	3	348	632	29394	0.00474684	0.980884	1
ko03040	Spliceosome	Genetic Information Processing	Transcription	4	348	1247	29394	0.0032077	0.999804	1
ko03410	Base excision repair	Genetic Information Processing	Replication and repair	1	348	328	29394	0.00304878	0.980326	1
ko03420	Nucleotide excision repair	Genetic Information Processing	Replication and repair	3	348	654	29394	0.00458716	0.984451	1
ko03430	Mismatch repair	Genetic Information Processing	Replication and repair	3	348	568	29394	0.00528169	0.965548	1
ko04016	MAPK signaling pathway - plant	Environmental Information Processing	Signal transduction	21	348	1835	29394	0.0114441	0.596053	1
ko04120	Ubiquitin mediated proteolysis	Genetic Information Processing	Folding, sorting and degradation	2	348	593	29394	0.00337268	0.993425	1
ko04136	Autophagy - other	Cellular Processes	Transport and catabolism	1	348	152	29394	0.00657895	0.837159	1
ko04141	Protein processing in endoplasmic reticulum	Genetic Information Processing	Folding, sorting and degradation	4	348	1939	29394	0.00206292	1	1
ko04144	Endocytosis	Cellular Processes	Transport and catabolism	3	348	1150	29394	0.0026087	0.999899	1
ko04626	Plant-pathogen interaction	Organismal Systems	Environmental adaptation	25	348	3246	29394	0.00770179	0.994182	1
ko04712	Circadian rhythm - plant	Organismal Systems	Environmental adaptation	5	348	419	29394	0.0119332	0.554792	1

## Sheet: EG06GDown VS G06GDown
Pathway ID	Pathway Name	Level 1	Level 2	Term Candidate Gene Num	Total Candidate Gene Num	Term Gene Num	Total Gene Num	Rich Ratio	P value	Q value
ko00943	Isoflavonoid biosynthesis	Metabolism	Biosynthesis of other secondary metabolites	55	2448	219	29394	0.251142	6.84765e-14	4.75912e-12
ko00941	Flavonoid biosynthesis	Metabolism	Biosynthesis of other secondary metabolites	62	2448	302	29394	0.205298	2.502e-11	1.15926e-09
ko04016	MAPK signaling pathway - plant	Environmental Information Processing	Signal transduction	232	2448	1835	29394	0.126431	5.14597e-11	1.78823e-09
ko00592	alpha-Linolenic acid metabolism	Metabolism	Lipid metabolism	46	2448	217	29394	0.211982	3.0711e-09	8.53765e-08
ko00908	Zeatin biosynthesis	Metabolism	Metabolism of terpenoids and polyketides	37	2448	166	29394	0.222892	2.594e-08	6.00943e-07
ko04075	Plant hormone signal transduction	Environmental Information Processing	Signal transduction	245	2448	2136	29394	0.1147	1.10427e-07	2.19276e-06
ko00966	Glucosinolate biosynthesis	Metabolism	Biosynthesis of other secondary metabolites	22	2448	76	29394	0.289474	1.42488e-07	2.47574e-06
ko00940	Phenylpropanoid biosynthesis	Metabolism	Biosynthesis of other secondary metabolites	116	2448	900	29394	0.128889	1.58414e-06	2.44661e-05
ko00073	Cutin, suberine and wax biosynthesis	Metabolism	Lipid metabolism	37	2448	200	29394	0.185	3.39338e-06	4.7168e-05
ko04626	Plant-pathogen interaction	Organismal Systems	Environmental adaptation	338	2448	3246	29394	0.104128	5.51404e-06	6.96774e-05
ko00902	Monoterpenoid biosynthesis	Metabolism	Metabolism of terpenoids and polyketides	23	2448	103	29394	0.223301	1.03131e-05	0.00011946
ko00906	Carotenoid biosynthesis	Metabolism	Metabolism of terpenoids and polyketides	32	2448	172	29394	0.186047	1.33863e-05	0.000143131
ko00945	Stilbenoid, diarylheptanoid and gingerol biosynthesis	Metabolism	Biosynthesis of other secondary metabolites	26	2448	129	29394	0.20155	1.98534e-05	0.000197116
ko04712	Circadian rhythm - plant	Organismal Systems	Environmental adaptation	60	2448	419	29394	0.143198	2.63375e-05	0.000244061
ko00950	Isoquinoline alkaloid biosynthesis	Metabolism	Biosynthesis of other secondary metabolites	35	2448	203	29394	0.172414	2.96716e-05	0.000257772
ko00500	Starch and sucrose metabolism	Metabolism	Carbohydrate metabolism	161	2448	1448	29394	0.111188	9.14482e-05	0.000747724
ko00909	Sesquiterpenoid and triterpenoid biosynthesis	Metabolism	Metabolism of terpenoids and polyketides	26	2448	146	29394	0.178082	0.000173942	0.00127252
ko00040	Pentose and glucuronate interconversions	Metabolism	Carbohydrate metabolism	104	2448	881	29394	0.118048	0.000190693	0.00132532
ko00904	Diterpenoid biosynthesis	Metabolism	Metabolism of terpenoids and polyketides	22	2448	123	29394	0.178862	0.000497619	0.00329377
ko00591	Linoleic acid metabolism	Metabolism	Lipid metabolism	16	2448	78	29394	0.205128	0.000606522	0.00383212
ko00944	Flavone and flavonol biosynthesis	Metabolism	Biosynthesis of other secondary metabolites	14	2448	64	29394	0.21875	0.000665972	0.00402479
ko02010	ABC transporters	Environmental Information Processing	Membrane transport	52	2448	399	29394	0.130326	0.000869318	0.0050348
ko00480	Glutathione metabolism	Metabolism	Metabolism of other amino acids	49	2448	379	29394	0.129288	0.00142569	0.00792683
ko00402	Benzoxazinoid biosynthesis	Metabolism	Biosynthesis of other secondary metabolites	13	2448	65	29394	0.2	0.00242275	0.0129524
ko00905	Brassinosteroid biosynthesis	Metabolism	Metabolism of terpenoids and polyketides	9	2448	39	29394	0.230769	0.00404782	0.0208388
ko00750	Vitamin B6 metabolism	Metabolism	Metabolism of cofactors and vitamins	12	2448	70	29394	0.171429	0.0123439	0.0612786
ko00996	Biosynthesis of various alkaloids	Metabolism	Biosynthesis of other secondary metabolites	5	2448	18	29394	0.277778	0.0136237	0.0652998
ko00564	Glycerophospholipid metabolism	Metabolism	Lipid metabolism	63	2448	576	29394	0.109375	0.0160311	0.0742776
ko00999	Biosynthesis of various plant secondary metabolites	Metabolism	Biosynthesis of other secondary metabolites	39	2448	331	29394	0.117825	0.0178227	0.0799149
ko00942	Anthocyanin biosynthesis	Metabolism	Biosynthesis of other secondary metabolites	5	2448	21	29394	0.238095	0.0262761	0.114137
ko00565	Ether lipid metabolism	Metabolism	Lipid metabolism	19	2448	143	29394	0.132867	0.0286263	0.120578
ko00562	Inositol phosphate metabolism	Metabolism	Carbohydrate metabolism	56	2448	532	29394	0.105263	0.0415895	0.16593
ko01210	2-Oxocarboxylic acid metabolism	Metabolism	Global and overview maps	29	2448	249	29394	0.116466	0.041781	0.16593
ko00460	Cyanoamino acid metabolism	Metabolism	Metabolism of other amino acids	34	2448	305	29394	0.111475	0.050224	0.192783
ko00730	Thiamine metabolism	Metabolism	Metabolism of cofactors and vitamins	13	2448	95	29394	0.136842	0.0513164	0.192783
ko00290	Valine, leucine and isoleucine biosynthesis	Metabolism	Amino acid metabolism	10	2448	71	29394	0.140845	0.069025	0.246323
ko00660	C5-Branched dibasic acid metabolism	Metabolism	Carbohydrate metabolism	5	2448	27	29394	0.185185	0.0691123	0.246323
ko00052	Galactose metabolism	Metabolism	Carbohydrate metabolism	57	2448	565	29394	0.100885	0.0760665	0.264331
ko00960	Tropane, piperidine and pyridine alkaloid biosynthesis	Metabolism	Biosynthesis of other secondary metabolites	14	2448	114	29394	0.122807	0.0916966	0.310874
ko00450	Selenocompound metabolism	Metabolism	Metabolism of other amino acids	10	2448	81	29394	0.123457	0.135064	0.446998
ko00196	Photosynthesis - antenna proteins	Metabolism	Energy metabolism	6	2448	43	29394	0.139535	0.144491	0.467075
ko00710	Carbon fixation in photosynthetic organisms	Metabolism	Energy metabolism	39	2448	394	29394	0.0989848	0.148531	0.469223
ko00561	Glycerolipid metabolism	Metabolism	Lipid metabolism	54	2448	567	29394	0.0952381	0.167107	0.516174
ko00195	Photosynthesis	Metabolism	Energy metabolism	35	2448	357	29394	0.0980392	0.177828	0.52702
ko00350	Tyrosine metabolism	Metabolism	Amino acid metabolism	29	2448	291	29394	0.0996564	0.180053	0.52702
ko00360	Phenylalanine metabolism	Metabolism	Amino acid metabolism	19	2448	182	29394	0.104396	0.181993	0.52702
ko00511	Other glycan degradation	Metabolism	Glycan biosynthesis and metabolism	36	2448	373	29394	0.0965147	0.199166	0.564982
ko00254	Aflatoxin biosynthesis	Metabolism	Biosynthesis of other secondary metabolites	1	2448	3	29394	0.333333	0.229624	0.638354
ko00900	Terpenoid backbone biosynthesis	Metabolism	Metabolism of terpenoids and polyketides	23	2448	238	29394	0.0966387	0.257719	0.702411
ko00051	Fructose and mannose metabolism	Metabolism	Carbohydrate metabolism	37	2448	398	29394	0.0929648	0.26502	0.708419
ko03040	Spliceosome	Genetic Information Processing	Transcription	109	2448	1247	29394	0.0874098	0.309664	0.812138
ko00030	Pentose phosphate pathway	Metabolism	Carbohydrate metabolism	33	2448	368	29394	0.0896739	0.354191	0.890801
ko00410	beta-Alanine metabolism	Metabolism	Metabolism of other amino acids	17	2448	182	29394	0.0934066	0.347082	0.890801
ko00430	Taurine and hypotaurine metabolism	Metabolism	Metabolism of other amino acids	2	2448	15	29394	0.133333	0.358884	0.890801
ko00260	Glycine, serine and threonine metabolism	Metabolism	Amino acid metabolism	27	2448	303	29394	0.0891089	0.385599	0.918081
ko00601	Glycosphingolipid biosynthesis - lacto and neolacto series	Metabolism	Glycan biosynthesis and metabolism	2	2448	16	29394	0.125	0.389689	0.918081
ko04070	Phosphatidylinositol signaling system	Environmental Information Processing	Signal transduction	32	2448	361	29394	0.0886427	0.382489	0.918081
ko00053	Ascorbate and aldarate metabolism	Metabolism	Carbohydrate metabolism	51	2448	589	29394	0.0865874	0.406325	0.925887
ko00965	Betalain biosynthesis	Metabolism	Biosynthesis of other secondary metabolites	5	2448	50	29394	0.1	0.404506	0.925887
ko00604	Glycosphingolipid biosynthesis - ganglio series	Metabolism	Glycan biosynthesis and metabolism	14	2448	155	29394	0.0903226	0.416357	0.933445
ko04146	Peroxisome	Cellular Processes	Transport and catabolism	43	2448	498	29394	0.0863454	0.425038	0.937783
ko00380	Tryptophan metabolism	Metabolism	Amino acid metabolism	53	2448	622	29394	0.085209	0.451552	0.980715
ko00010	Glycolysis / Gluconeogenesis	Metabolism	Carbohydrate metabolism	61	2448	726	29394	0.084022	0.490812	1
ko00020	Citrate cycle (TCA cycle)	Metabolism	Carbohydrate metabolism	5	2448	215	29394	0.0232558	0.999947	1
ko00061	Fatty acid biosynthesis	Metabolism	Lipid metabolism	11	2448	214	29394	0.0514019	0.972483	1
ko00062	Fatty acid elongation	Metabolism	Lipid metabolism	14	2448	178	29394	0.0786517	0.62815	1
ko00071	Fatty acid degradation	Metabolism	Lipid metabolism	27	2448	318	29394	0.0849057	0.487566	1
ko00100	Steroid biosynthesis	Metabolism	Lipid metabolism	5	2448	300	29394	0.0166667	1	1
ko00130	Ubiquinone and other terpenoid-quinone biosynthesis	Metabolism	Metabolism of cofactors and vitamins	27	2448	634	29394	0.0425868	0.999985	1
ko00190	Oxidative phosphorylation	Metabolism	Energy metabolism	26	2448	925	29394	0.0281081	1	1
ko00220	Arginine biosynthesis	Metabolism	Amino acid metabolism	3	2448	334	29394	0.00898204	1	1
ko00230	Purine metabolism	Metabolism	Nucleotide metabolism	32	2448	507	29394	0.0631164	0.963255	1
ko00232	Caffeine metabolism	Metabolism	Biosynthesis of other secondary metabolites	1	2448	16	29394	0.0625	0.751338	1
ko00240	Pyrimidine metabolism	Metabolism	Nucleotide metabolism	11	2448	270	29394	0.0407407	0.998136	1
ko00250	Alanine, aspartate and glutamate metabolism	Metabolism	Amino acid metabolism	8	2448	415	29394	0.0192771	1	1
ko00261	Monobactam biosynthesis	Metabolism	Biosynthesis of other secondary metabolites	3	2448	34	29394	0.0882353	0.54671	1
ko00270	Cysteine and methionine metabolism	Metabolism	Amino acid metabolism	52	2448	704	29394	0.0738636	0.837541	1
ko00280	Valine, leucine and isoleucine degradation	Metabolism	Amino acid metabolism	23	2448	313	29394	0.0734824	0.764462	1
ko00310	Lysine degradation	Metabolism	Amino acid metabolism	11	2448	295	29394	0.0372881	0.999511	1
ko00330	Arginine and proline metabolism	Metabolism	Amino acid metabolism	17	2448	265	29394	0.0641509	0.89698	1
ko00340	Histidine metabolism	Metabolism	Amino acid metabolism	4	2448	105	29394	0.0380952	0.978913	1
ko00400	Phenylalanine, tyrosine and tryptophan biosynthesis	Metabolism	Amino acid metabolism	9	2448	259	29394	0.034749	0.999506	1
ko00440	Phosphonate and phosphinate metabolism	Metabolism	Metabolism of other amino acids	3	2448	39	29394	0.0769231	0.641325	1
ko00510	N-Glycan biosynthesis	Metabolism	Glycan biosynthesis and metabolism	27	2448	724	29394	0.0372928	1	1
ko00513	Various types of N-glycan biosynthesis	Metabolism	Glycan biosynthesis and metabolism	21	2448	661	29394	0.03177	1	1
ko00514	Other types of O-glycan biosynthesis	Metabolism	Glycan biosynthesis and metabolism	4	2448	76	29394	0.0526316	0.886838	1
ko00520	Amino sugar and nucleotide sugar metabolism	Metabolism	Carbohydrate metabolism	83	2448	1183	29394	0.0701606	0.959984	1
ko00524	Neomycin, kanamycin and gentamicin biosynthesis	Metabolism	Biosynthesis of other secondary metabolites	2	2448	24	29394	0.0833333	0.605529	1
ko00531	Glycosaminoglycan degradation	Metabolism	Glycan biosynthesis and metabolism	17	2448	216	29394	0.0787037	0.63235	1
ko00563	Glycosylphosphatidylinositol (GPI)-anchor biosynthesis	Metabolism	Glycan biosynthesis and metabolism	12	2448	488	29394	0.0245902	1	1
ko00590	Arachidonic acid metabolism	Metabolism	Lipid metabolism	8	2448	90	29394	0.0888889	0.477921	1
ko00600	Sphingolipid metabolism	Metabolism	Lipid metabolism	17	2448	245	29394	0.0693878	0.816375	1
ko00603	Glycosphingolipid biosynthesis - globo and isoglobo series	Metabolism	Glycan biosynthesis and metabolism	2	2448	39	29394	0.0512821	0.847235	1
ko00620	Pyruvate metabolism	Metabolism	Carbohydrate metabolism	37	2448	598	29394	0.0618729	0.980176	1
ko00630	Glyoxylate and dicarboxylate metabolism	Metabolism	Carbohydrate metabolism	29	2448	664	29394	0.0436747	0.999982	1
ko00640	Propanoate metabolism	Metabolism	Carbohydrate metabolism	7	2448	178	29394	0.0393258	0.993461	1
ko00650	Butanoate metabolism	Metabolism	Carbohydrate metabolism	3	2448	101	29394	0.029703	0.99212	1
ko00670	One carbon pool by folate	Metabolism	Metabolism of cofactors and vitamins	3	2448	88	29394	0.0340909	0.980844	1
ko00740	Riboflavin metabolism	Metabolism	Metabolism of cofactors and vitamins	6	2448	112	29394	0.0535714	0.912793	1
ko00760	Nicotinate and nicotinamide metabolism	Metabolism	Metabolism of cofactors and vitamins	3	2448	102	29394	0.0294118	0.992649	1
ko00770	Pantothenate and CoA biosynthesis	Metabolism	Metabolism of cofactors and vitamins	14	2448	206	29394	0.0679612	0.821543	1
ko00780	Biotin metabolism	Metabolism	Metabolism of cofactors and vitamins	4	2448	67	29394	0.0597015	0.819628	1
ko00790	Folate biosynthesis	Metabolism	Metabolism of cofactors and vitamins	5	2448	176	29394	0.0284091	0.999242	1
ko00860	Porphyrin metabolism	Metabolism	Metabolism of cofactors and vitamins	9	2448	278	29394	0.0323741	0.999839	1
ko00901	Indole alkaloid biosynthesis	Metabolism	Biosynthesis of other secondary metabolites	4	2448	62	29394	0.0645161	0.769759	1
ko00903	Limonene and pinene degradation	Metabolism	Metabolism of terpenoids and polyketides	4	2448	45	29394	0.0888889	0.522603	1
ko00910	Nitrogen metabolism	Metabolism	Energy metabolism	20	2448	349	29394	0.0573066	0.974013	1
ko00920	Sulfur metabolism	Metabolism	Energy metabolism	11	2448	167	29394	0.0658683	0.830371	1
ko00970	Aminoacyl-tRNA biosynthesis	Genetic Information Processing	Translation	10	2448	256	29394	0.0390625	0.998421	1
ko01040	Biosynthesis of unsaturated fatty acids	Metabolism	Lipid metabolism	10	2448	119	29394	0.0840336	0.536078	1
ko01200	Carbon metabolism	Metabolism	Global and overview maps	87	2448	1311	29394	0.0663616	0.991407	1
ko01212	Fatty acid metabolism	Metabolism	Global and overview maps	20	2448	344	29394	0.0581395	0.969067	1
ko01230	Biosynthesis of amino acids	Metabolism	Global and overview maps	54	2448	1300	29394	0.0415385	1	1
ko01240	Biosynthesis of cofactors	Metabolism	Global and overview maps	64	2448	1546	29394	0.0413972	1	1
ko01250	Biosynthesis of nucleotide sugars	Metabolism	Global and overview maps	49	2448	1052	29394	0.0465779	0.999999	1
ko03008	Ribosome biogenesis in eukaryotes	Genetic Information Processing	Translation	37	2448	497	29394	0.0744467	0.78614	1
ko03010	Ribosome	Genetic Information Processing	Translation	67	2448	1816	29394	0.0368943	1	1
ko03013	Nucleocytoplasmic transport	Genetic Information Processing	Translation	18	2448	629	29394	0.0286169	1	1
ko03015	mRNA surveillance pathway	Genetic Information Processing	Translation	19	2448	909	29394	0.0209021	1	1
ko03018	RNA degradation	Genetic Information Processing	Folding, sorting and degradation	23	2448	590	29394	0.0389831	0.999995	1
ko03020	RNA polymerase	Genetic Information Processing	Transcription	6	2448	351	29394	0.017094	1	1
ko03022	Basal transcription factors	Genetic Information Processing	Transcription	5	2448	191	29394	0.026178	0.999722	1
ko03030	DNA replication	Genetic Information Processing	Replication and repair	24	2448	632	29394	0.0379747	0.999999	1
ko03050	Proteasome	Genetic Information Processing	Folding, sorting and degradation	10	2448	266	29394	0.037594	0.999085	1
ko03060	Protein export	Genetic Information Processing	Folding, sorting and degradation	9	2448	215	29394	0.0418605	0.994377	1
ko03410	Base excision repair	Genetic Information Processing	Replication and repair	18	2448	328	29394	0.054878	0.980759	1
ko03420	Nucleotide excision repair	Genetic Information Processing	Replication and repair	24	2448	654	29394	0.0366972	1	1
ko03430	Mismatch repair	Genetic Information Processing	Replication and repair	25	2448	568	29394	0.0440141	0.999927	1
ko03440	Homologous recombination	Genetic Information Processing	Replication and repair	37	2448	729	29394	0.0507545	0.99977	1
ko03450	Non-homologous end-joining	Genetic Information Processing	Replication and repair	1	2448	35	29394	0.0285714	0.952417	1
ko04120	Ubiquitin mediated proteolysis	Genetic Information Processing	Folding, sorting and degradation	20	2448	593	29394	0.0337268	1	1
ko04122	Sulfur relay system	Genetic Information Processing	Folding, sorting and degradation	1	2448	90	29394	0.0111111	0.999606	1
ko04130	SNARE interactions in vesicular transport	Genetic Information Processing	Folding, sorting and degradation	3	2448	150	29394	0.02	0.999774	1
ko04136	Autophagy - other	Cellular Processes	Transport and catabolism	6	2448	152	29394	0.0394737	0.989395	1
ko04141	Protein processing in endoplasmic reticulum	Genetic Information Processing	Folding, sorting and degradation	105	2448	1939	29394	0.0541516	1	1
ko04144	Endocytosis	Cellular Processes	Transport and catabolism	85	2448	1150	29394	0.073913	0.891646	1
ko04145	Phagosome	Cellular Processes	Transport and catabolism	16	2448	389	29394	0.0411311	0.999681	1
