# Supplementary material for: Transcriptome Analysis Deciphers the Underlying Molecular Mechanism of Peanut Lateral Branch Angle Formation Using Erect Branching Mutant
Source: Genes (Basel). 2024 Oct 21;15(10):1348. doi: 10.3390/genes15101348 (PMC11507551; doi:10.3390/genes15101348)
Supplement: Supplementary file 1 [file genes-15-01348-s001.zip › Table S6.xlsx]

## Sheet: Cluster 1 
Gene ID	Cluster Block(G06GUp_G06GDown_EG06GUp_EG06GDown)	G06GUp FPKM	G06GDown FPKM	EG06GUp FPKM	EG06GDown FPKM	Other Gene ID	Gene Type	Transcripts	log2(EG06GDown/EG06GUp)	Qvalue(EG06GUp-vs-EG06GDown)	Pvalue(EG06GUp-vs-EG06GDown)	log2(EG06GDown/G06GDown)	Qvalue(G06GDown-vs-EG06GDown)	Pvalue(G06GDown-vs-EG06GDown)	log2(EG06GUp/G06GUp)	Qvalue(G06GUp-vs-EG06GUp)	Pvalue(G06GUp-vs-EG06GUp)	log2(G06GDown/G06GUp)	Qvalue(G06GUp-vs-G06GDown)	Pvalue(G06GUp-vs-G06GDown)	Nr	GO	Kegg Orthology	TFs	PRG
arahy.Tifrunner.gnm2.ann1.Y7U2IY	1	0.493	1.47	0.883	0.86	arahy.Tifrunner.gnm2.ann1.Y7U2IY	Known_gene	arahy.Tifrunner.gnm2.ann1.Y7U2IY.1	-0.0429384	0.992421	0.902098	-0.680089	0.100463	0.0344477	0.926828	0.0707404	0.0246601	1.57157	0.00116648	2.95769e-05	XP_016198559.1|4.88e-296|alcohol dehydrogenase-like 4 [Arachis ipaensis]	GO:0043169//cation binding;GO:0003824//catalytic activity;GO:0043167//ion binding;GO:0016491//oxidoreductase activity;GO:0008270//zinc ion binding;GO:0046914//transition metal ion binding;GO:0046872//metal ion binding;GO:0005488//binding;	K00001//alcohol dehydrogenase [EC:1.1.1.1]+ko00010//Glycolysis / Gluconeogenesis+ko00350//Tyrosine metabolism+ko01100//Metabolic pathways+ko01110//Biosynthesis of secondary metabolites+ko00071//Fatty acid degradation+ko00620//Pyruvate metabolism
arahy.Tifrunner.gnm2.ann1.S7URRB	1	0.92	1.79	0.713	0.696	arahy.Tifrunner.gnm2.ann1.S7URRB	Known_gene	arahy.Tifrunner.gnm2.ann1.S7URRB.1,arahy.Tifrunner.gnm2.ann1.S7URRB.2	-0.0614459	0.989278	0.876654	-1.29322	0.000111692	1.78871e-05	-0.295304	0.66955	0.436141	0.943196	0.0277227	0.00125061	XP_025687476.1|0.0|glycerol-3-phosphate dehydrogenase [NAD(+)] GPDHC1, cytosolic [Arachis hypogaea]	GO:0008152//metabolic process;GO:0006796//phosphate-containing compound metabolic process;GO:0006072//glycerol-3-phosphate metabolic process;GO:0044238//primary metabolic process;GO:0046168//glycerol-3-phosphate catabolic process;GO:0019637//organophosphate metabolic process;GO:1901135//carbohydrate derivative metabolic process;GO:0046434//organophosphate catabolic process;GO:0009987//cellular pr…	K00006//glycerol-3-phosphate dehydrogenase (NAD+) [EC:1.1.1.8]+ko01110//Biosynthesis of secondary metabolites+ko00564//Glycerophospholipid metabolism;K00006//glycerol-3-phosphate dehydrogenase (NAD+) [EC:1.1.1.8]+ko01110//Biosynthesis of secondary metabolites+ko00564//Glycerophospholipid metabolism
arahy.Tifrunner.gnm2.ann1.PV44JT	1	0.2	0.426	0.013	0	arahy.Tifrunner.gnm2.ann1.PV44JT	Known_gene	arahy.Tifrunner.gnm2.ann1.PV44JT.1				-5.46013	0.00135132	0.000263992	-4.43586	0.0829435	0.0298448	1.05696	0.818425	0.233751	XP_025606120.1|1.00e-239|glyceraldehyde-3-phosphate dehydrogenase, cytosolic [Arachis hypogaea]	GO:0005975//carbohydrate metabolic process;GO:0008152//metabolic process;GO:0071704//organic substance metabolic process;GO:0044238//primary metabolic process;GO:0044281//small molecule metabolic process;GO:0019318//hexose metabolic process;GO:0005996//monosaccharide metabolic process;GO:0006006//glucose metabolic process;GO:1901363//heterocyclic compound binding;GO:0016620//oxidoreductase activi…	K00134//glyceraldehyde 3-phosphate dehydrogenase (phosphorylating) [EC:1.2.1.12]+ko00010//Glycolysis / Gluconeogenesis+ko01230//Biosynthesis of amino acids+ko01100//Metabolic pathways+ko01110//Biosynthesis of secondary metabolites+ko00710//Carbon fixation in photosynthetic organisms+ko01200//Carbon metabolism
arahy.Tifrunner.gnm2.ann1.Y5HWJY	1	0.103	0.406	0.026	0.076	arahy.Tifrunner.gnm2.ann1.Y5HWJY	Known_gene	arahy.Tifrunner.gnm2.ann1.Y5HWJY.1	1.84431	0.933471	0.359605	-2.27233	0.0301662	0.00834721	-2.19825	0.447913	0.245034	1.93323	0.212664	0.0189374	XP_016180146.1|0.0|polyphenol oxidase, chloroplastic [Arachis ipaensis]	GO:0046148//pigment biosynthetic process;GO:0008152//metabolic process;GO:0042440//pigment metabolic process;GO:0043169//cation binding;GO:0016491//oxidoreductase activity;GO:0005488//binding;GO:0004097//catechol oxidase activity;GO:0016682//oxidoreductase activity, acting on diphenols and related substances as donors, oxygen as acceptor;GO:0004497//monooxygenase activity;GO:0003824//catalytic ac…	K00422//polyphenol oxidase [EC:1.10.3.1]+ko00350//Tyrosine metabolism+ko01100//Metabolic pathways+ko00950//Isoquinoline alkaloid biosynthesis+ko01110//Biosynthesis of secondary metabolites
arahy.Tifrunner.gnm2.ann1.C51T4A	1	0.193	0.33	0.156	0.063	arahy.Tifrunner.gnm2.ann1.C51T4A	Known_gene	arahy.Tifrunner.gnm2.ann1.C51T4A.1	-1.52497	0.730827	0.171755	-2.45738	0.00963054	0.00230564	-0.164964	0.918651	0.850837	0.772161	0.796039	0.21512	XP_025608877.1|0.0|L-ascorbate oxidase [Arachis hypogaea]	GO:0031224//intrinsic component of membrane;GO:0005576//extracellular region;GO:0016020//membrane;GO:0110165//cellular anatomical entity;GO:0016021//integral component of membrane;GO:0016491//oxidoreductase activity;GO:0043167//ion binding;GO:0008447//L-ascorbate oxidase activity;GO:0003824//catalytic activity;GO:0046872//metal ion binding;GO:0016682//oxidoreductase activity, acting on diphenols …	K00423//L-ascorbate oxidase [EC:1.10.3.3]+ko01100//Metabolic pathways+ko00053//Ascorbate and aldarate metabolism
arahy.Tifrunner.gnm2.ann1.P4443F	1	0.186	0.406	0.02	0	arahy.Tifrunner.gnm2.ann1.P4443F	Known_gene	arahy.Tifrunner.gnm2.ann1.P4443F.1	-1.85587	0.984428	0.645587	-6.0544	9.80637e-05	1.55456e-05	-3.07823	0.102047	0.0381884	1.14405	0.576792	0.100647	XP_016193012.1|0.0|L-ascorbate oxidase homolog [Arachis ipaensis]	GO:0046914//transition metal ion binding;GO:0005507//copper ion binding;GO:0043167//ion binding;GO:0003824//catalytic activity;GO:0046872//metal ion binding;GO:0005488//binding;GO:0043169//cation binding;GO:0016491//oxidoreductase activity;	K00423//L-ascorbate oxidase [EC:1.10.3.3]+ko01100//Metabolic pathways+ko00053//Ascorbate and aldarate metabolism
arahy.Tifrunner.gnm2.ann1.E75BK7	1	0.066	0.733	0.15	0.14	arahy.Tifrunner.gnm2.ann1.E75BK7	Known_gene	arahy.Tifrunner.gnm2.ann1.E75BK7.1	-0.298383	0.985606	0.830568	-2.59108	0.00606345	0.00137692	1.1356	0.701911	0.468711	3.43359	0.00695127	0.000234456	XP_025646237.1|6.36e-242|peroxidase A2 [Arachis hypogaea]	GO:0042743//hydrogen peroxide metabolic process;GO:0009056//catabolic process;GO:0009987//cellular process;GO:0044248//cellular catabolic process;GO:0042744//hydrogen peroxide catabolic process;GO:0050896//response to stimulus;GO:0006950//response to stress;GO:0006979//response to oxidative stress;GO:0044237//cellular metabolic process;GO:0008152//metabolic process;GO:0072593//reactive oxygen spe…	K00430//peroxidase [EC:1.11.1.7]+ko01100//Metabolic pathways+ko01110//Biosynthesis of secondary metabolites+ko00940//Phenylpropanoid biosynthesis
arahy.Tifrunner.gnm2.ann1.Y9W0WY	1	0.476	1.053	0.283	0.253	arahy.Tifrunner.gnm2.ann1.Y9W0WY	Known_gene	arahy.Tifrunner.gnm2.ann1.Y9W0WY.1	-0.191409	0.986705	0.853084	-2.09702	0.00724678	0.00167972	-0.735038	0.564332	0.337948	1.18241	0.236794	0.0221892	XP_025622811.1|3.64e-224|peroxidase P7 [Arachis hypogaea]	GO:0072593//reactive oxygen species metabolic process;GO:0042744//hydrogen peroxide catabolic process;GO:0008152//metabolic process;GO:0006950//response to stress;GO:0006979//response to oxidative stress;GO:0050896//response to stimulus;GO:0044248//cellular catabolic process;GO:0042743//hydrogen peroxide metabolic process;GO:0009987//cellular process;GO:0044237//cellular metabolic process;GO:0009…	K00430//peroxidase [EC:1.11.1.7]+ko01100//Metabolic pathways+ko01110//Biosynthesis of secondary metabolites+ko00940//Phenylpropanoid biosynthesis
arahy.Tifrunner.gnm2.ann1.UXKX2B	1	0.203	0.626	0.316	0.183	arahy.Tifrunner.gnm2.ann1.UXKX2B	Known_gene	arahy.Tifrunner.gnm2.ann1.UXKX2B.1	-0.818837	0.68129	0.144534	-1.72803	0.000794891	0.000148239	0.68896	0.400352	0.210709	1.6047	0.00874503	0.000308357	XP_025704054.1|0.0|linoleate 13S-lipoxygenase 2-1, chloroplastic [Arachis hypogaea]	GO:0044255//cellular lipid metabolic process;GO:0031407//oxylipin metabolic process;GO:1901576//organic substance biosynthetic process;GO:0044281//small molecule metabolic process;GO:0044237//cellular metabolic process;GO:0046394//carboxylic acid biosynthetic process;GO:0009058//biosynthetic process;GO:0006082//organic acid metabolic process;GO:0044249//cellular biosynthetic process;GO:0072330//m…	K00454//lipoxygenase [EC:1.13.11.12]+ko00591//Linoleic acid metabolism+ko00592//alpha-Linolenic acid metabolism+ko01100//Metabolic pathways+ko01110//Biosynthesis of secondary metabolites
arahy.Tifrunner.gnm2.ann1.M1XV77	1	0.133	0.646	0.103	0.066	arahy.Tifrunner.gnm2.ann1.M1XV77	Known_gene	arahy.Tifrunner.gnm2.ann1.M1XV77.1	-0.744796	0.984428	0.672934	-3.41418	0.00156625	0.00031049	-0.229127	0.932396	0.873819	2.44588	0.0354273	0.00169576	XP_025700827.1|3.63e-233|inositol oxygenase 2 [Arachis hypogaea]	GO:1901362//organic cyclic compound biosynthetic process;GO:0018130//heterocycle biosynthetic process;GO:0016051//carbohydrate biosynthetic process;GO:0019752//carboxylic acid metabolic process;GO:0046394//carboxylic acid biosynthetic process;GO:0044248//cellular catabolic process;GO:1901360//organic cyclic compound metabolic process;GO:0044262//cellular carbohydrate metabolic process;GO:0044283/…	K00469//inositol oxygenase [EC:1.13.99.1]+ko01250//Biosynthesis of nucleotide sugars+ko01100//Metabolic pathways+ko00053//Ascorbate and aldarate metabolism+ko00562//Inositol phosphate metabolism
arahy.Tifrunner.gnm2.ann1.ZLR49S	1	2.9	4.626	1.793	2.023	arahy.Tifrunner.gnm2.ann1.ZLR49S	Known_gene	arahy.Tifrunner.gnm2.ann1.ZLR49S.1	0.153976	0.984428	0.626624	-1.10232	8.31307e-06	1.12296e-06	-0.61441	0.0958848	0.0353773	0.648626	0.0391281	0.00192317	XP_025620445.1|9.93e-185|probable prolyl 4-hydroxylase 9 isoform X1 [Arachis hypogaea]	GO:0016021//integral component of membrane;GO:0016020//membrane;GO:0110165//cellular anatomical entity;GO:0031224//intrinsic component of membrane;GO:0051213//dioxygenase activity;GO:0036094//small molecule binding;GO:0048029//monosaccharide binding;GO:0046872//metal ion binding;GO:0031418//L-ascorbic acid binding;GO:0097159//organic cyclic compound binding;GO:0005506//iron ion binding;GO:0043168…	K00472//prolyl 4-hydroxylase [EC:1.14.11.2]+ko00330//Arginine and proline metabolism+ko01100//Metabolic pathways
arahy.Tifrunner.gnm2.ann1.7QMU6B	1	0.506	1.186	0.12	0.3	arahy.Tifrunner.gnm2.ann1.7QMU6B	Known_gene	arahy.Tifrunner.gnm2.ann1.7QMU6B.1	1.433	0.891489	0.305733	-1.89871	0.0207645	0.00546321	-2.08903	0.16796	0.0696661	1.24255	0.354174	0.0416167	XP_025672115.1|5.69e-171|NAC domain-containing protein 83 isoform X1 [Arachis hypogaea]	GO:0080090//regulation of primary metabolic process;GO:0051171//regulation of nitrogen compound metabolic process;GO:1903506//regulation of nucleic acid-templated transcription;GO:0065007//biological regulation;GO:2001141//regulation of RNA biosynthetic process;GO:0050789//regulation of biological process;GO:0051252//regulation of RNA metabolic process;GO:0019222//regulation of metabolic process;…	K00521//ferric-chelate reductase [EC:1.16.1.7];K17756//long-chain-alcohol oxidase [EC:1.1.3.20];K14016//ubiquitin fusion degradation protein 1+ko04141//Protein processing in endoplasmic reticulum;K14964//Set1/Ash2 histone methyltransferase complex subunit ASH2	NAC	NAC domain containing protein 90 (best arabidopsis hit); NBS-LRR disease resistance protein, putative, expressed (best rice hit)
arahy.Tifrunner.gnm2.ann1.Q3Y7SF	1	0.2	0.393	0.123	0.093	arahy.Tifrunner.gnm2.ann1.Q3Y7SF	Known_gene	arahy.Tifrunner.gnm2.ann1.Q3Y7SF.2,arahy.Tifrunner.gnm2.ann1.Q3Y7SF.1	-0.60704	0.984428	0.617666	-2.15406	0.0458228	0.0135663	-0.643604	0.730766	0.499479	0.908681	0.762737	0.192423	XP_015956312.1|1.06e-242|NAC transcription factor 25-like [Arachis duranensis]	GO:0050789//regulation of biological process;GO:0019222//regulation of metabolic process;GO:0065007//biological regulation;GO:0051171//regulation of nitrogen compound metabolic process;GO:0031326//regulation of cellular biosynthetic process;GO:0010556//regulation of macromolecule biosynthetic process;GO:1903506//regulation of nucleic acid-templated transcription;GO:0051252//regulation of RNA meta…	K00521//ferric-chelate reductase [EC:1.16.1.7];K17756//long-chain-alcohol oxidase [EC:1.1.3.20];K14964//Set1/Ash2 histone methyltransferase complex subunit ASH2;K23544//serine incorporator 1/3;K00521//ferric-chelate reductase [EC:1.16.1.7];K17756//long-chain-alcohol oxidase [EC:1.1.3.20];K14964//Set1/Ash2 histone methyltransferase complex subunit ASH2;K16296//serine carboxypeptidase-like clade I …	NAC	NAC domain containing protein 17 (best arabidopsis hit)
arahy.Tifrunner.gnm2.ann1.MW6VFJ	1	1.876	3.92	1.44	0.67	arahy.Tifrunner.gnm2.ann1.MW6VFJ	Known_gene	arahy.Tifrunner.gnm2.ann1.MW6VFJ.1	-1.27906	0.73647	0.175811	-2.66091	0.000821724	0.000153672	-0.28575	0.851617	0.677248	1.10877	0.297006	0.0315459	XP_015957774.2|3.33e-76|uncharacterized protein LOC107481931 [Arachis duranensis]	GO:0016021//integral component of membrane;GO:0031224//intrinsic component of membrane;GO:0016020//membrane;GO:0110165//cellular anatomical entity;	K00558//DNA (cytosine-5)-methyltransferase 1 [EC:2.1.1.37]+ko01100//Metabolic pathways+ko00270//Cysteine and methionine metabolism
arahy.Tifrunner.gnm2.ann1.4SQ8M9	1	0.43	1.41	0.13	0.1	arahy.Tifrunner.gnm2.ann1.4SQ8M9	Known_gene	arahy.Tifrunner.gnm2.ann1.4SQ8M9.1	-0.310736	0.991398	0.89696	-3.88781	0.000831495	0.000155695	-1.86896	0.424435	0.228052	1.69581	0.192202	0.0162296	XP_020974688.1|2.87e-126|probable acetyl-CoA acetyltransferase, cytosolic 2 isoform X1 [Arachis ipaensis]		K00626//acetyl-CoA C-acetyltransferase [EC:2.3.1.9]+ko00310//Lysine degradation+ko00380//Tryptophan metabolism+ko00900//Terpenoid backbone biosynthesis+ko00280//Valine, leucine and isoleucine degradation+ko01100//Metabolic pathways+ko00650//Butanoate metabolism+ko01110//Biosynthesis of secondary metabolites+ko01212//Fatty acid metabolism+ko00071//Fatty acid degradation+ko00620//Pyruvate metabolis…
arahy.Tifrunner.gnm2.ann1.GSLK7G	1	2.5	8.416	0.473	0.72	arahy.Tifrunner.gnm2.ann1.GSLK7G	Known_gene	arahy.Tifrunner.gnm2.ann1.GSLK7G.1	0.615759	0.79848	0.220046	-3.48789	4.18286e-45	9.65467e-47	-2.38226	5.96482e-11	5.32467e-12	1.72844	2.27581e-23	6.6838e-26	XP_016197787.1|3.42e-285|chalcone synthase [Arachis ipaensis]	GO:0009058//biosynthetic process;GO:0008152//metabolic process;GO:0016747//acyltransferase activity, transferring groups other than amino-acyl groups;GO:0016746//acyltransferase activity;GO:0003824//catalytic activity;GO:0016740//transferase activity;	K00660//chalcone synthase [EC:2.3.1.74]+ko04712//Circadian rhythm - plant+ko01100//Metabolic pathways+ko01110//Biosynthesis of secondary metabolites+ko00941//Flavonoid biosynthesis
arahy.Tifrunner.gnm2.ann1.0C0TPY	1	0.013	5.993	0.136	1.01	arahy.Tifrunner.gnm2.ann1.0C0TPY	Known_gene	arahy.Tifrunner.gnm2.ann1.0C0TPY.1	3.00665	0.000696471	1.29021e-05	-2.49959	8.61147e-24	3.64171e-25	3.01677	0.297631	0.142767	8.55766	9.11243e-11	6.64898e-13	XP_016196783.1|1.39e-266|GDSL esterase/lipase At5g33370-like [Arachis ipaensis]	GO:0016020//membrane;GO:0016021//integral component of membrane;GO:0031224//intrinsic component of membrane;GO:0110165//cellular anatomical entity;GO:0016787//hydrolase activity;GO:0016788//hydrolase activity, acting on ester bonds;GO:0003824//catalytic activity;	K00679//phospholipid:diacylglycerol acyltransferase [EC:2.3.1.158]+ko01100//Metabolic pathways+ko00561//Glycerolipid metabolism;K10691//E3 ubiquitin-protein ligase UBR4 [EC:2.3.2.27];K14209//solute carrier family 36 (proton-coupled amino acid transporter);K01206//alpha-L-fucosidase [EC:3.2.1.51]+ko00511//Other glycan degradation
arahy.Tifrunner.gnm2.ann1.MA2MA7	1	0	4.62	0.23	0.87	arahy.Tifrunner.gnm2.ann1.MA2MA7	Known_gene	arahy.Tifrunner.gnm2.ann1.MA2MA7.1	1.92454	0.557444	0.0943438	-2.33766	1.44318e-16	8.38357e-18	4.89829	0.367951	0.188425	9.15958	2.97671e-12	1.86791e-14	XP_025692258.1|2.07e-270|GDSL esterase/lipase At5g33370 [Arachis hypogaea]	GO:0031224//intrinsic component of membrane;GO:0110165//cellular anatomical entity;GO:0016020//membrane;GO:0016021//integral component of membrane;GO:0016788//hydrolase activity, acting on ester bonds;GO:0003824//catalytic activity;GO:0016787//hydrolase activity;	K00679//phospholipid:diacylglycerol acyltransferase [EC:2.3.1.158]+ko01100//Metabolic pathways+ko00561//Glycerolipid metabolism;K10691//E3 ubiquitin-protein ligase UBR4 [EC:2.3.2.27];K14209//solute carrier family 36 (proton-coupled amino acid transporter);K01206//alpha-L-fucosidase [EC:3.2.1.51]+ko00511//Other glycan degradation
arahy.Tifrunner.gnm2.ann1.U0FI54	1	0.453	2.873	1.48	1.186	arahy.Tifrunner.gnm2.ann1.U0FI54	Known_gene	arahy.Tifrunner.gnm2.ann1.U0FI54.2,arahy.Tifrunner.gnm2.ann1.U0FI54.1	-0.331759	0.84978	0.263479	-1.19104	1.36565e-05	1.90407e-06	1.81875	8.4061e-06	1.25993e-06	2.68542	1.567e-14	7.88932e-17	XP_025663387.1|3.25e-299|GDSL esterase/lipase LTL1 [Arachis hypogaea]	GO:0110165//cellular anatomical entity;GO:0016021//integral component of membrane;GO:0031224//intrinsic component of membrane;GO:0016020//membrane;GO:0016788//hydrolase activity, acting on ester bonds;GO:0003824//catalytic activity;GO:0016787//hydrolase activity;	K00679//phospholipid:diacylglycerol acyltransferase [EC:2.3.1.158]+ko01100//Metabolic pathways+ko00561//Glycerolipid metabolism;K10691//E3 ubiquitin-protein ligase UBR4 [EC:2.3.2.27];K14209//solute carrier family 36 (proton-coupled amino acid transporter);K01206//alpha-L-fucosidase [EC:3.2.1.51]+ko00511//Other glycan degradation
arahy.Tifrunner.gnm2.ann1.RD7HU1	1	0.853	1.383	0.523	0.593	arahy.Tifrunner.gnm2.ann1.RD7HU1	Known_gene	arahy.Tifrunner.gnm2.ann1.RD7HU1.1	0.224215	0.984428	0.72993	-1.13794	0.0342737	0.0096845	-0.687643	0.451501	0.247708	0.681718	0.552014	0.0922068	RYR42975.1|2.47e-286|hypothetical protein Ahy_A08g039406 [Arachis hypogaea]	GO:0110165//cellular anatomical entity;GO:0016020//membrane;GO:0016021//integral component of membrane;GO:0031224//intrinsic component of membrane;GO:0003824//catalytic activity;GO:0016787//hydrolase activity;GO:0016788//hydrolase activity, acting on ester bonds;	K00679//phospholipid:diacylglycerol acyltransferase [EC:2.3.1.158]+ko01100//Metabolic pathways+ko00561//Glycerolipid metabolism;K14209//solute carrier family 36 (proton-coupled amino acid transporter);K10691//E3 ubiquitin-protein ligase UBR4 [EC:2.3.2.27];K01206//alpha-L-fucosidase [EC:3.2.1.51]+ko00511//Other glycan degradation
arahy.Tifrunner.gnm2.ann1.E9SPXB	1	0.366	0.576	0.29	0.266	arahy.Tifrunner.gnm2.ann1.E9SPXB	Known_gene	arahy.Tifrunner.gnm2.ann1.E9SPXB.1,arahy.Tifrunner.gnm2.ann1.E9SPXB.2	-0.131439	0.984428	0.735238	-1.03157	0.00529614	0.00118741	-0.281137	0.688084	0.455178	0.626583	0.3639	0.0436784	QHO24657.1|0.0|TMV resistance protein N [Arachis hypogaea]		K00695//sucrose synthase [EC:2.4.1.13]+ko01100//Metabolic pathways+ko00500//Starch and sucrose metabolism+ko01110//Biosynthesis of secondary metabolites;K10406//kinesin family member C2/C3;K08852//serine/threonine-protein kinase/endoribonuclease IRE1 [EC:2.7.11.1 3.1.26.-]+ko04141//Protein processing in endoplasmic reticulum;K16226//disease resistance protein RPS4+ko04626//Plant-pathogen interact…		Medicago truncatula TMV resistance protein N (MTR_4g023400) mRNA, complete cds
arahy.Tifrunner.gnm2.ann1.Y7I7Z8	1	2.223	4.53	1.71	1.2	arahy.Tifrunner.gnm2.ann1.Y7I7Z8	Known_gene	arahy.Tifrunner.gnm2.ann1.Y7I7Z8.1	-0.520538	0.984428	0.468762	-1.82224	5.73936e-08	6.00731e-09	-0.311699	0.928443	0.867701	0.997196	0.984853	0.572174	XP_025649497.1|0.0|TMV resistance protein N isoform X2 [Arachis hypogaea]		K00695//sucrose synthase [EC:2.4.1.13]+ko01100//Metabolic pathways+ko00500//Starch and sucrose metabolism+ko01110//Biosynthesis of secondary metabolites;K10406//kinesin family member C2/C3;K08852//serine/threonine-protein kinase/endoribonuclease IRE1 [EC:2.7.11.1 3.1.26.-]+ko04141//Protein processing in endoplasmic reticulum;K16226//disease resistance protein RPS4+ko04626//Plant-pathogen interact…		Arachis hypogaea clone AHF-303L13 NBS-LRR gene cluster, complete sequence.
arahy.Tifrunner.gnm2.ann1.N6N36C	1	2.296	5.36	1.81	2.713	arahy.Tifrunner.gnm2.ann1.N6N36C	Known_gene	arahy.Tifrunner.gnm2.ann1.N6N36C.1	0.604501	0.584985	0.103518	-0.886424	0.00655204	0.00150133	-0.290581	0.686513	0.453573	1.20781	0.00122653	3.13679e-05	XP_025610676.1|4.08e-166|probable glutathione S-transferase parC [Arachis hypogaea]	GO:0006749//glutathione metabolic process;GO:0006518//peptide metabolic process;GO:0043603//cellular amide metabolic process;GO:0008152//metabolic process;GO:0034641//cellular nitrogen compound metabolic process;GO:0044237//cellular metabolic process;GO:0006575//cellular modified amino acid metabolic process;GO:1901564//organonitrogen compound metabolic process;GO:0006807//nitrogen compound metab…	K00799//glutathione S-transferase [EC:2.5.1.18]+ko01100//Metabolic pathways+ko00480//Glutathione metabolism
arahy.Tifrunner.gnm2.ann1.RU3PRP	1	0.106	0.63	0	0.02	arahy.Tifrunner.gnm2.ann1.RU3PRP	Known_gene	arahy.Tifrunner.gnm2.ann1.RU3PRP.1	0.991383	0.984428	0.808038	-4.7282	0.0037386	0.000806609	-2.85242	0.642081	0.409955	2.86869	0.0901406	0.00565804	XP_015933335.1|5.40e-164|glutathione S-transferase U19 [Arachis duranensis]	GO:0034641//cellular nitrogen compound metabolic process;GO:1901564//organonitrogen compound metabolic process;GO:0008152//metabolic process;GO:0044237//cellular metabolic process;GO:0043603//cellular amide metabolic process;GO:0009987//cellular process;GO:0071704//organic substance metabolic process;GO:0006749//glutathione metabolic process;GO:0006518//peptide metabolic process;GO:0006790//sulfu…	K00799//glutathione S-transferase [EC:2.5.1.18]+ko01100//Metabolic pathways+ko00480//Glutathione metabolism
arahy.Tifrunner.gnm2.ann1.GM7MS6	1	1.87	4.146	0.253	0.47	arahy.Tifrunner.gnm2.ann1.GM7MS6	Known_gene	arahy.Tifrunner.gnm2.ann1.GM7MS6.1	0.946072	0.870554	0.284781	-3.10337	5.5684e-14	3.70732e-15	-2.9308	4.5708e-06	6.61937e-07	1.13736	0.00110493	2.77947e-05	XP_015941052.2|2.63e-160|probable glutathione S-transferase [Arachis duranensis]	GO:1901564//organonitrogen compound metabolic process;GO:0006575//cellular modified amino acid metabolic process;GO:0009987//cellular process;GO:0006807//nitrogen compound metabolic process;GO:0008152//metabolic process;GO:0071704//organic substance metabolic process;GO:0006749//glutathione metabolic process;GO:0044237//cellular metabolic process;GO:0006790//sulfur compound metabolic process;GO:0…	K00799//glutathione S-transferase [EC:2.5.1.18]+ko01100//Metabolic pathways+ko00480//Glutathione metabolism
arahy.Tifrunner.gnm2.ann1.61ILA5	1	0.65	1.056	0.563	0.406	arahy.Tifrunner.gnm2.ann1.61ILA5	Known_gene	arahy.Tifrunner.gnm2.ann1.61ILA5.1	-0.505201	0.924843	0.346203	-1.34075	0.0166048	0.00424193	-0.179511	0.900175	0.742034	0.666121	0.970881	0.42039	XP_025692011.1|0.0|alanine--glyoxylate aminotransferase 2 homolog 3, mitochondrial [Arachis hypogaea]	GO:0019842//vitamin binding;GO:0016769//transferase activity, transferring nitrogenous groups;GO:0043168//anion binding;GO:0008483//transaminase activity;GO:0030170//pyridoxal phosphate binding;GO:1901363//heterocyclic compound binding;GO:0005488//binding;GO:0097159//organic cyclic compound binding;GO:0003824//catalytic activity;GO:0043167//ion binding;GO:0016740//transferase activity;GO:0036094/…	K00827//alanine-glyoxylate transaminase / (R)-3-amino-2-methylpropionate-pyruvate transaminase [EC:2.6.1.44 2.6.1.40]+ko00250//Alanine, aspartate and glutamate metabolism+ko00280//Valine, leucine and isoleucine degradation+ko01100//Metabolic pathways+ko01110//Biosynthesis of secondary metabolites+ko00260//Glycine, serine and threonine metabolism+ko00270//Cysteine and methionine metabolism		Pyridoxal phosphate (PLP)-dependent transferases superfamily protein (best arabidopsis hit); SHR5-receptor-like kinase, putative (best rice hit)
arahy.Tifrunner.gnm2.ann1.F92JFJ	1	1.98	3.19	1.713	1.216	arahy.Tifrunner.gnm2.ann1.F92JFJ	Known_gene	arahy.Tifrunner.gnm2.ann1.F92JFJ.1,arahy.Tifrunner.gnm2.ann1.F92JFJ.2	-0.408674	0.984428	0.748541	-1.26023	0.0299831	0.00828682	-0.260893	0.912027	0.837558	0.597334	0.714607	0.161944	RYR01788.1|5.74e-74|hypothetical protein Ahy_B06g080655 [Arachis hypogaea]		K00859//dephospho-CoA kinase [EC:2.7.1.24]+ko01240//Biosynthesis of cofactors+ko00770//Pantothenate and CoA biosynthesis+ko01100//Metabolic pathways;K23802//SAC3 family protein LENG8/THP3;K02160//acetyl-CoA carboxylase biotin carboxyl carrier protein+ko00640//Propanoate metabolism+ko01100//Metabolic pathways+ko01110//Biosynthesis of secondary metabolites+ko00061//Fatty acid biosynthesis+ko01212//…
arahy.Tifrunner.gnm2.ann1.488LE2	1	0.223	0.403	0.12	0.053	arahy.Tifrunner.gnm2.ann1.488LE2	Known_gene	arahy.Tifrunner.gnm2.ann1.488LE2.1	-1.11262	0.984428	0.467903	-2.79333	0.0249474	0.00672424	-0.757671	0.708331	0.475176	0.922405	0.783886	0.206753	XP_015963143.1|5.96e-298|probable serine/threonine-protein kinase PBL15 [Arachis duranensis]	GO:0003824//catalytic activity;GO:0097367//carbohydrate derivative binding;GO:0032555//purine ribonucleotide binding;GO:0016773//phosphotransferase activity, alcohol group as acceptor;GO:0004674//protein serine/threonine kinase activity;GO:0017076//purine nucleotide binding;GO:0097159//organic cyclic compound binding;GO:0016301//kinase activity;GO:0005488//binding;GO:0043167//ion binding;GO:00305…	K00924//kinase [EC:2.7.1.-]
arahy.Tifrunner.gnm2.ann1.SV5HQC	1	0.223	0.403	0.12	0.053	arahy.Tifrunner.gnm2.ann1.SV5HQC	Known_gene	arahy.Tifrunner.gnm2.ann1.SV5HQC.1	-1.11262	0.984428	0.467903	-2.79333	0.0249474	0.00672424	-0.757671	0.708331	0.475176	0.922405	0.783886	0.206753	XP_015963143.1|5.96e-298|probable serine/threonine-protein kinase PBL15 [Arachis duranensis]	GO:0005488//binding;GO:0017076//purine nucleotide binding;GO:1901265//nucleoside phosphate binding;GO:0005524//ATP binding;GO:0003824//catalytic activity;GO:0097159//organic cyclic compound binding;GO:0043168//anion binding;GO:0035639//purine ribonucleoside triphosphate binding;GO:0016773//phosphotransferase activity, alcohol group as acceptor;GO:0030554//adenyl nucleotide binding;GO:0032555//pur…	K00924//kinase [EC:2.7.1.-]
arahy.Tifrunner.gnm2.ann1.5M8EAY	1	0	0.18	0.116	0.033	arahy.Tifrunner.gnm2.ann1.5M8EAY	Known_gene	arahy.Tifrunner.gnm2.ann1.5M8EAY.1	-1.98912	0.984428	0.604304	-2.49613	0.158217	0.0597219	4.46929	0.461744	0.255257	4.97702	0.0408505	0.0020306	XP_016197174.1|0.0|probable pectinesterase/pectinesterase inhibitor 12 [Arachis ipaensis]	GO:0009987//cellular process;GO:0071704//organic substance metabolic process;GO:0010393//galacturonan metabolic process;GO:0071840//cellular component organization or biogenesis;GO:0016052//carbohydrate catabolic process;GO:0045488//pectin metabolic process;GO:0071555//cell wall organization;GO:1901575//organic substance catabolic process;GO:0009056//catabolic process;GO:0005976//polysaccharide m…	K01051//pectinesterase [EC:3.1.1.11]+ko00040//Pentose and glucuronate interconversions+ko01100//Metabolic pathways
arahy.Tifrunner.gnm2.ann1.89A9VD	1	0.763	1.416	0.476	0.386	arahy.Tifrunner.gnm2.ann1.89A9VD	Known_gene	arahy.Tifrunner.gnm2.ann1.89A9VD.1	-0.293352	0.984428	0.534489	-1.78935	1.35491e-06	1.6579e-07	-0.646702	0.230789	0.103365	0.855646	0.054868	0.00295559	XP_016174277.1|8.43e-257|trihelix transcription factor PTL-like [Arachis ipaensis]	GO:0110165//cellular anatomical entity;GO:0043226//organelle;GO:0005634//nucleus;GO:0043227//membrane-bounded organelle;GO:0043231//intracellular membrane-bounded organelle;GO:0043229//intracellular organelle;GO:0005622//intracellular anatomical structure;	K01051//pectinesterase [EC:3.1.1.11]+ko00040//Pentose and glucuronate interconversions+ko01100//Metabolic pathways	Trihelix
arahy.Tifrunner.gnm2.ann1.UGYE5Q	1	0.623	0.93	0.41	0.376	arahy.Tifrunner.gnm2.ann1.UGYE5Q	Known_gene	arahy.Tifrunner.gnm2.ann1.UGYE5Q.1	-0.106085	0.984428	0.809658	-1.21608	0.00272553	0.000570555	-0.572103	0.236415	0.106441	0.54434	0.424891	0.0575719	XP_025675654.1|2.95e-273|trihelix transcription factor GTL2 [Arachis hypogaea]		K01051//pectinesterase [EC:3.1.1.11]+ko00040//Pentose and glucuronate interconversions+ko01100//Metabolic pathways	Trihelix
arahy.Tifrunner.gnm2.ann1.S15BQI	1	2.463	3.543	1.69	1.663	arahy.Tifrunner.gnm2.ann1.S15BQI	Known_gene	arahy.Tifrunner.gnm2.ann1.S15BQI.3,arahy.Tifrunner.gnm2.ann1.S15BQI.1,arahy.Tifrunner.gnm2.ann1.S15BQI.2	-0.121076	0.984428	0.663548	-1.00741	5.6076e-05	8.57018e-06	-0.377624	0.269335	0.125706	0.515123	0.139764	0.0102999	XP_016182396.1|1.00e-249|probable trehalose-phosphate phosphatase J isoform X1 [Arachis ipaensis]	GO:0044262//cellular carbohydrate metabolic process;GO:0034637//cellular carbohydrate biosynthetic process;GO:0005992//trehalose biosynthetic process;GO:0005991//trehalose metabolic process;GO:1901576//organic substance biosynthetic process;GO:0009987//cellular process;GO:0009312//oligosaccharide biosynthetic process;GO:0005984//disaccharide metabolic process;GO:0044238//primary metabolic process…	K01087//trehalose 6-phosphate phosphatase [EC:3.1.3.12]+ko01100//Metabolic pathways+ko00500//Starch and sucrose metabolism+ko01110//Biosynthesis of secondary metabolites;K01087//trehalose 6-phosphate phosphatase [EC:3.1.3.12]+ko01100//Metabolic pathways+ko00500//Starch and sucrose metabolism+ko01110//Biosynthesis of secondary metabolites;K01087//trehalose 6-phosphate phosphatase [EC:3.1.3.12]+ko0…
arahy.Tifrunner.gnm2.ann1.Q75RKD	1	1.093	1.503	0.86	0.636	arahy.Tifrunner.gnm2.ann1.Q75RKD	Known_gene	arahy.Tifrunner.gnm2.ann1.Q75RKD.1	-0.446225	0.940126	0.368791	-1.19258	0.014532	0.00365531	-0.293831	0.726304	0.49481	0.45861	0.772308	0.199287	RYR79064.1|2.21e-203|hypothetical protein Ahy_A01g003935 [Arachis hypogaea]	GO:0044238//primary metabolic process;GO:0071704//organic substance metabolic process;GO:0016042//lipid catabolic process;GO:0008152//metabolic process;GO:0009056//catabolic process;GO:1901575//organic substance catabolic process;GO:0006629//lipid metabolic process;GO:0042578//phosphoric ester hydrolase activity;GO:0016298//lipase activity;GO:0016787//hydrolase activity;GO:0003824//catalytic acti…	K01115//phospholipase D1/2 [EC:3.1.4.4]+ko04144//Endocytosis+ko01100//Metabolic pathways+ko01110//Biosynthesis of secondary metabolites+ko00564//Glycerophospholipid metabolism+ko00565//Ether lipid metabolism
arahy.Tifrunner.gnm2.ann1.AVNA5K	1	0.183	0.523	0.033	0	arahy.Tifrunner.gnm2.ann1.AVNA5K	Known_gene	arahy.Tifrunner.gnm2.ann1.AVNA5K.1	-2.37957	0.984428	0.551584	-6.41755	8.85411e-06	1.20179e-06	-2.44117	0.173966	0.0726916	1.58971	0.148118	0.011175	XP_015964494.1|0.0|endoglucanase-like [Arachis duranensis]	GO:0044042//glucan metabolic process;GO:0071704//organic substance metabolic process;GO:0044248//cellular catabolic process;GO:0005976//polysaccharide metabolic process;GO:0000272//polysaccharide catabolic process;GO:0009056//catabolic process;GO:1901575//organic substance catabolic process;GO:0051275//beta-glucan catabolic process;GO:0044275//cellular carbohydrate catabolic process;GO:0009057//m…	K01179//endoglucanase [EC:3.2.1.4]+ko01100//Metabolic pathways+ko00500//Starch and sucrose metabolism
arahy.Tifrunner.gnm2.ann1.77IXXA	1	0.296	1.056	0.226	0.136	arahy.Tifrunner.gnm2.ann1.77IXXA	Known_gene	arahy.Tifrunner.gnm2.ann1.77IXXA.1	-0.737998	0.984428	0.453092	-2.84513	5.06663e-06	6.63329e-07	-0.296843	0.878827	0.714358	1.81966	0.00309645	9.17298e-05	XP_025702123.1|0.0|probable polygalacturonase [Arachis hypogaea]	GO:0008152//metabolic process;GO:0044238//primary metabolic process;GO:0005975//carbohydrate metabolic process;GO:0071704//organic substance metabolic process;GO:0110165//cellular anatomical entity;GO:0030312//external encapsulating structure;GO:0071944//cell periphery;GO:0005618//cell wall;GO:0004553//hydrolase activity, hydrolyzing O-glycosyl compounds;GO:0003824//catalytic activity;GO:0016787/…	K01184//polygalacturonase [EC:3.2.1.15]+ko00040//Pentose and glucuronate interconversions+ko01100//Metabolic pathways
arahy.Tifrunner.gnm2.ann1.5X7Z9I	1	0.01	0.523	0.126	0.06	arahy.Tifrunner.gnm2.ann1.5X7Z9I	Known_gene	arahy.Tifrunner.gnm2.ann1.5X7Z9I.2,arahy.Tifrunner.gnm2.ann1.5X7Z9I.1	1.01969	0.984428	0.598894	-2.76786	0.00510186	0.00113861	1.48336	0.833894	0.6441	5.27939	0.00282371	8.27231e-05	XP_016177397.1|0.0|beta-fructofuranosidase, cell wall isozyme-like isoform X2 [Arachis ipaensis]	GO:0071704//organic substance metabolic process;GO:0008152//metabolic process;GO:0044238//primary metabolic process;GO:0005975//carbohydrate metabolic process;GO:0016798//hydrolase activity, acting on glycosyl bonds;GO:0003824//catalytic activity;GO:0016787//hydrolase activity;GO:0004553//hydrolase activity, hydrolyzing O-glycosyl compounds;	K01193//beta-fructofuranosidase [EC:3.2.1.26]+ko01100//Metabolic pathways+ko00052//Galactose metabolism+ko00500//Starch and sucrose metabolism+ko01110//Biosynthesis of secondary metabolites;K01193//beta-fructofuranosidase [EC:3.2.1.26]+ko01100//Metabolic pathways+ko00052//Galactose metabolism+ko00500//Starch and sucrose metabolism+ko01110//Biosynthesis of secondary metabolites
arahy.Tifrunner.gnm2.ann1.KUDM62	1	0	0.196	0.023	0	arahy.Tifrunner.gnm2.ann1.KUDM62	Known_gene	arahy.Tifrunner.gnm2.ann1.KUDM62.2,arahy.Tifrunner.gnm2.ann1.KUDM62.1	-1.87231	0.984428	0.642548	-4.8513	0.0142434	0.00357348	1.89756	0.833894	0.638072	4.88436	0.0583583	0.00319789	RYR09976.1|0.0|hypothetical protein Ahy_B05g078421 [Arachis hypogaea]	GO:0005975//carbohydrate metabolic process;GO:0044238//primary metabolic process;GO:0008152//metabolic process;GO:0071704//organic substance metabolic process;GO:0110165//cellular anatomical entity;GO:0071944//cell periphery;GO:0016021//integral component of membrane;GO:0016020//membrane;GO:0005618//cell wall;GO:0031224//intrinsic component of membrane;GO:0030312//external encapsulating structure…	K01213//galacturan 1,4-alpha-galacturonidase [EC:3.2.1.67]+ko00040//Pentose and glucuronate interconversions+ko01100//Metabolic pathways;K01213//galacturan 1,4-alpha-galacturonidase [EC:3.2.1.67]+ko00040//Pentose and glucuronate interconversions+ko01100//Metabolic pathways
arahy.Tifrunner.gnm2.ann1.G8HZGG	1	0.143	0.426	0	0.083	arahy.Tifrunner.gnm2.ann1.G8HZGG	Known_gene	arahy.Tifrunner.gnm2.ann1.G8HZGG.2,arahy.Tifrunner.gnm2.ann1.G8HZGG.1	3.1972	0.871245	0.285818	-2.48156	0.0428019	0.0125516	-4.02948	0.139615	0.0555293	1.66223	0.358896	0.0426192	XP_016165852.1|1.34e-290|polygalacturonase-like [Arachis ipaensis]	GO:0071704//organic substance metabolic process;GO:0005975//carbohydrate metabolic process;GO:0008152//metabolic process;GO:0044238//primary metabolic process;GO:0030312//external encapsulating structure;GO:0110165//cellular anatomical entity;GO:0005618//cell wall;GO:0071944//cell periphery;GO:0016798//hydrolase activity, acting on glycosyl bonds;GO:0004650//polygalacturonase activity;GO:0003824/…	K01213//galacturan 1,4-alpha-galacturonidase [EC:3.2.1.67]+ko00040//Pentose and glucuronate interconversions+ko01100//Metabolic pathways;K01213//galacturan 1,4-alpha-galacturonidase [EC:3.2.1.67]+ko00040//Pentose and glucuronate interconversions+ko01100//Metabolic pathways
arahy.Tifrunner.gnm2.ann1.I8PQ41	1	0.24	1.32	0	0	arahy.Tifrunner.gnm2.ann1.I8PQ41	Known_gene	arahy.Tifrunner.gnm2.ann1.I8PQ41.1				-6.79881	1.94253e-06	2.41158e-07	-4.32407	0.113429	0.0433787	2.51369	0.379311	0.0467531	QHO23818.1|8.55e-201|Tripeptidyl-peptidase [Arachis hypogaea]		K01280//tripeptidyl-peptidase II [EC:3.4.14.10]
arahy.Tifrunner.gnm2.ann1.F751SF	1	0.453	0.65	0.376	0.256	arahy.Tifrunner.gnm2.ann1.F751SF	Known_gene	arahy.Tifrunner.gnm2.ann1.F751SF.1	-0.551422	0.891676	0.305942	-1.23926	0.0173461	0.00445506	-0.209255	0.83866	0.658549	0.485949	0.777188	0.202742	XP_025617754.1|5.28e-266|F-box/FBD/LRR-repeat protein At5g56420 isoform X1 [Arachis hypogaea]		K01322//prolyl oligopeptidase [EC:3.4.21.26]
arahy.Tifrunner.gnm2.ann1.FSQL8E	1	0.243	0.456	0.36	0.166	arahy.Tifrunner.gnm2.ann1.FSQL8E	Known_gene	arahy.Tifrunner.gnm2.ann1.FSQL8E.1	-1.11831	0.29196	0.0290484	-1.35851	0.0189354	0.00492772	0.640717	0.397545	0.208657	0.888555	0.452517	0.0643446	RYR30646.1|1.01e-178|hypothetical protein Ahy_B01g055390 [Arachis hypogaea]	GO:0016787//hydrolase activity;GO:0019239//deaminase activity;GO:0003824//catalytic activity;	K01488//adenosine deaminase [EC:3.5.4.4]+ko00230//Purine metabolism+ko01100//Metabolic pathways
arahy.Tifrunner.gnm2.ann1.HQ4852	1	1.436	2.78	1.676	0.88	arahy.Tifrunner.gnm2.ann1.HQ4852	Known_gene	arahy.Tifrunner.gnm2.ann1.HQ4852.1	-1.02594	0.728624	0.169835	-1.62153	0.0431524	0.0126738	0.335028	0.817286	0.606219	0.937769	0.566444	0.0968079	XP_015973599.1|2.02e-82|uncharacterized protein LOC107496786 [Arachis duranensis]	GO:1901566//organonitrogen compound biosynthetic process;GO:0008152//metabolic process;GO:1901564//organonitrogen compound metabolic process;GO:0006412//translation;GO:0043603//cellular amide metabolic process;GO:0034641//cellular nitrogen compound metabolic process;GO:0043043//peptide biosynthetic process;GO:0044271//cellular nitrogen compound biosynthetic process;GO:1901576//organic substance b…	K01512//acylphosphatase [EC:3.6.1.7]+ko01100//Metabolic pathways+ko00620//Pyruvate metabolism
arahy.Tifrunner.gnm2.ann1.R9RXQU	1	0.81	1.196	0.533	0.443	arahy.Tifrunner.gnm2.ann1.R9RXQU	Known_gene	arahy.Tifrunner.gnm2.ann1.R9RXQU.1	-0.328515	0.984428	0.606359	-1.41671	0.0191416	0.00498795	-0.539958	0.50264	0.287103	0.553752	0.736396	0.175348	XP_025663798.1|3.81e-173|receptor-like cytosolic serine/threonine-protein kinase RBK2 [Arachis hypogaea]	GO:0097367//carbohydrate derivative binding;GO:0030554//adenyl nucleotide binding;GO:0003824//catalytic activity;GO:0140096//catalytic activity, acting on a protein;GO:1901265//nucleoside phosphate binding;GO:1901363//heterocyclic compound binding;GO:0036094//small molecule binding;GO:0016773//phosphotransferase activity, alcohol group as acceptor;GO:0043168//anion binding;GO:0043167//ion binding…	K01534//Zn2+/Cd2+-exporting ATPase [EC:7.2.2.12 7.2.2.21];K13436//pto-interacting protein 1 [EC:2.7.11.1]+ko04626//Plant-pathogen interaction;K13418//somatic embryogenesis receptor kinase 1 [EC:2.7.10.1 2.7.11.1];K13430//serine/threonine-protein kinase PBS1 [EC:2.7.11.1]+ko04626//Plant-pathogen interaction
arahy.Tifrunner.gnm2.ann1.N87U3K	1	0.403	5.38	0.68	0.833	arahy.Tifrunner.gnm2.ann1.N87U3K	Known_gene	arahy.Tifrunner.gnm2.ann1.N87U3K.1	0.278896	0.984428	0.57858	-2.64617	8.11823e-18	4.46437e-19	0.880643	0.355416	0.179974	3.81546	2.74772e-20	9.7739e-23	XP_016193179.1|3.51e-141|alpha carbonic anhydrase 7-like [Arachis ipaensis]	GO:0009532//plastid stroma;GO:0009507//chloroplast;GO:0005622//intracellular anatomical structure;GO:0043229//intracellular organelle;GO:0009536//plastid;GO:0110165//cellular anatomical entity;GO:0005737//cytoplasm;GO:0043227//membrane-bounded organelle;GO:0043226//organelle;GO:0043231//intracellular membrane-bounded organelle;GO:0009570//chloroplast stroma;GO:0008270//zinc ion binding;GO:0043167…	K01674//carbonic anhydrase [EC:4.2.1.1]+ko00910//Nitrogen metabolism+ko01100//Metabolic pathways
arahy.Tifrunner.gnm2.ann1.UB69JS	1	0.536	7.563	0.833	1.31	arahy.Tifrunner.gnm2.ann1.UB69JS	Known_gene	arahy.Tifrunner.gnm2.ann1.UB69JS.1	0.669754	0.64251	0.125604	-2.46027	3.03466e-22	1.35769e-23	0.722403	0.377332	0.194744	3.8591	1.86748e-28	4.15601e-31	XP_025669482.1|4.23e-159|alpha carbonic anhydrase 7 isoform X2 [Arachis hypogaea]	GO:0110165//cellular anatomical entity;GO:0009507//chloroplast;GO:0005737//cytoplasm;GO:0043229//intracellular organelle;GO:0043231//intracellular membrane-bounded organelle;GO:0043227//membrane-bounded organelle;GO:0009532//plastid stroma;GO:0009536//plastid;GO:0005622//intracellular anatomical structure;GO:0043226//organelle;GO:0009570//chloroplast stroma;GO:0016829//lyase activity;GO:0016836//…	K01674//carbonic anhydrase [EC:4.2.1.1]+ko00910//Nitrogen metabolism+ko01100//Metabolic pathways
arahy.Tifrunner.gnm2.ann1.L7YHKS	1	0.17	2.366	0.8	0.703	arahy.Tifrunner.gnm2.ann1.L7YHKS	Known_gene	arahy.Tifrunner.gnm2.ann1.L7YHKS.1	-0.18886	0.984428	0.658219	-1.67489	6.60635e-07	7.77508e-08	2.48224	0.00054802	0.000109083	3.97653	1.0924e-12	6.41649e-15	RYQ85834.1|9.13e-286|hypothetical protein Ahy_B10g105459 isoform A [Arachis hypogaea]	GO:0005996//monosaccharide metabolic process;GO:0019318//hexose metabolic process;GO:0044281//small molecule metabolic process;GO:0044238//primary metabolic process;GO:0071704//organic substance metabolic process;GO:0008152//metabolic process;GO:0005975//carbohydrate metabolic process;GO:0031224//intrinsic component of membrane;GO:0016021//integral component of membrane;GO:0016020//membrane;GO:01…	K01785//aldose 1-epimerase [EC:5.1.3.3]+ko00010//Glycolysis / Gluconeogenesis+ko01100//Metabolic pathways+ko00052//Galactose metabolism+ko01110//Biosynthesis of secondary metabolites		Leucine-rich repeat receptor-like protein kinase family protein (best arabidopsis hit)
arahy.Tifrunner.gnm2.ann1.54ZV2T	1	0.433	1.716	1.013	0.756	arahy.Tifrunner.gnm2.ann1.54ZV2T	Known_gene	arahy.Tifrunner.gnm2.ann1.54ZV2T.1	-0.429354	0.83844	0.253087	-1.08454	0.00665937	0.00152808	1.34058	0.0107267	0.00283811	2.00359	4.34088e-05	7.57793e-07	XP_025624068.1|3.60e-275|aldose 1-epimerase [Arachis hypogaea]	GO:0008152//metabolic process;GO:0071704//organic substance metabolic process;GO:0005975//carbohydrate metabolic process;GO:0044238//primary metabolic process;GO:0031224//intrinsic component of membrane;GO:0016021//integral component of membrane;GO:0110165//cellular anatomical entity;GO:0016020//membrane;GO:0016853//isomerase activity;GO:0030246//carbohydrate binding;GO:0003824//catalytic activit…	K01785//aldose 1-epimerase [EC:5.1.3.3]+ko00010//Glycolysis / Gluconeogenesis+ko01100//Metabolic pathways+ko00052//Galactose metabolism+ko01110//Biosynthesis of secondary metabolites		Leucine-rich repeat receptor-like protein kinase family protein (best arabidopsis hit)
arahy.Tifrunner.gnm2.ann1.GRDD2X	1	0.016	0.346	0.06	0.016	arahy.Tifrunner.gnm2.ann1.GRDD2X	Known_gene	arahy.Tifrunner.gnm2.ann1.GRDD2X.1	-2.69364	0.779275	0.205197	-5.12837	0.000809738	0.000151227	1.83452	0.590858	0.36034	4.26866	0.0120565	0.000454373	XP_025656258.1|0.0|probable oxidosqualene cyclase isoform X1 [Arachis hypogaea]	GO:0044238//primary metabolic process;GO:0008299//isoprenoid biosynthetic process;GO:0008152//metabolic process;GO:0044249//cellular biosynthetic process;GO:0016104//triterpenoid biosynthetic process;GO:0006629//lipid metabolic process;GO:0006720//isoprenoid metabolic process;GO:0006721//terpenoid metabolic process;GO:1901576//organic substance biosynthetic process;GO:0016114//terpenoid biosynthe…	K01853//cycloartenol synthase [EC:5.4.99.8]+ko01100//Metabolic pathways+ko01110//Biosynthesis of secondary metabolites+ko00100//Steroid biosynthesis
arahy.Tifrunner.gnm2.ann1.4N44WU	1	1.443	3.133	1.466	1.926	arahy.Tifrunner.gnm2.ann1.4N44WU	Known_gene	arahy.Tifrunner.gnm2.ann1.4N44WU.1	0.389929	0.468478	0.0664985	-0.602547	0.00222698	0.000456319	0.102574	0.842918	0.664912	1.10147	6.54999e-07	7.96943e-09	RYQ86824.1|0.0|hypothetical protein Ahy_B10g106446 isoform A [Arachis hypogaea]		K01897//long-chain acyl-CoA synthetase [EC:6.2.1.3]+ko04146//Peroxisome+ko01100//Metabolic pathways+ko00061//Fatty acid biosynthesis+ko01212//Fatty acid metabolism+ko00071//Fatty acid degradation
arahy.Tifrunner.gnm2.ann1.H4N6W2	1	1.49	3.486	1.42	2.07	arahy.Tifrunner.gnm2.ann1.H4N6W2	Known_gene	arahy.Tifrunner.gnm2.ann1.H4N6W2.1	0.538178	0.197374	0.0155126	-0.657845	0.000305437	5.28717e-05	-0.00372546	0.999882	0.98845	1.20041	1.89342e-08	1.83372e-10	XP_025625020.1|0.0|long chain acyl-CoA synthetase 2 [Arachis hypogaea]		K01897//long-chain acyl-CoA synthetase [EC:6.2.1.3]+ko04146//Peroxisome+ko01100//Metabolic pathways+ko00061//Fatty acid biosynthesis+ko01212//Fatty acid metabolism+ko00071//Fatty acid degradation
arahy.Tifrunner.gnm2.ann1.EI642X	1	0.71	1.116	0.78	0.416	arahy.Tifrunner.gnm2.ann1.EI642X	Known_gene	arahy.Tifrunner.gnm2.ann1.EI642X.1	-0.950659	0.0417777	0.00179624	-1.35902	1.08412e-05	1.49181e-06	0.215929	0.654519	0.42172	0.631798	0.148615	0.0112653	XP_025619005.2|0.0|formin-like protein 11 [Arachis hypogaea]	GO:0031224//intrinsic component of membrane;GO:0016020//membrane;GO:0110165//cellular anatomical entity;GO:0016021//integral component of membrane;	K02184//formin 2;K18875//enhanced disease susceptibility 1 protein+ko04626//Plant-pathogen interaction
arahy.Tifrunner.gnm2.ann1.G5P3ND	1	1.716	3.813	2.83	2.136	arahy.Tifrunner.gnm2.ann1.G5P3ND	Known_gene	arahy.Tifrunner.gnm2.ann1.G5P3ND.1	-0.417973	0.378914	0.0448379	-0.735829	0.0724636	0.0233259	0.806058	0.000637645	0.000128329	1.13154	7.9575e-07	9.78358e-09	XP_025638393.1|0.0|formin-like protein 2 [Arachis hypogaea]		K02184//formin 2;K18875//enhanced disease susceptibility 1 protein+ko04626//Plant-pathogen interaction
arahy.Tifrunner.gnm2.ann1.IM3547	1	2.316	3.736	1.573	1.563	arahy.Tifrunner.gnm2.ann1.IM3547	Known_gene	arahy.Tifrunner.gnm2.ann1.IM3547.1,arahy.Tifrunner.gnm2.ann1.IM3547.2	0.435869	0.876699	0.290559	-1.23192	0.000382701	6.7202e-05	-1.04351	0.0141623	0.00387086	0.632308	0.223459	0.0204197	RYR15385.1|1.76e-52|hypothetical protein Ahy_B04g072127 isoform C [Arachis hypogaea]	GO:0006810//transport;GO:0072655//establishment of protein localization to mitochondrion;GO:0051668//localization within membrane;GO:0015031//protein transport;GO:0043170//macromolecule metabolic process;GO:0045039//protein insertion into mitochondrial inner membrane;GO:0008104//protein localization;GO:0071705//nitrogen compound transport;GO:0072657//protein localization to membrane;GO:0070727//c…	K02607//origin recognition complex subunit 5;K17790//mitochondrial import inner membrane translocase subunit TIM22
arahy.Tifrunner.gnm2.ann1.47LZPG	1	0	1.53	0	0.573	arahy.Tifrunner.gnm2.ann1.47LZPG	Known_gene	arahy.Tifrunner.gnm2.ann1.47LZPG.1	5.90059	0.653838	0.131766	-1.33955	0.791569	0.55495				7.23873	9.30486e-07	1.17117e-08	XP_025625998.1|2.60e-174|40S ribosomal protein SA-like [Arachis hypogaea]	GO:1901576//organic substance biosynthetic process;GO:0019538//protein metabolic process;GO:0006807//nitrogen compound metabolic process;GO:0044237//cellular metabolic process;GO:0022613//ribonucleoprotein complex biogenesis;GO:0140694//non-membrane-bounded organelle assembly;GO:0034641//cellular nitrogen compound metabolic process;GO:0044085//cellular component biogenesis;GO:0006518//peptide met…	K02998//small subunit ribosomal protein SAe+ko03010//Ribosome
arahy.Tifrunner.gnm2.ann1.E884N9	1	0.33	1.676	0.153	0.253	arahy.Tifrunner.gnm2.ann1.E884N9	Known_gene	arahy.Tifrunner.gnm2.ann1.E884N9.1	0.749394	0.873598	0.288196	-2.6661	7.35121e-12	5.591e-13	-1.08588	0.224335	0.0998174	2.33669	1.01314e-09	8.50139e-12	XP_015939131.1|0.0|sugar transporter ERD6-like 16 isoform X2 [Arachis duranensis]	GO:0016021//integral component of membrane;GO:0031224//intrinsic component of membrane;GO:0110165//cellular anatomical entity;GO:0016020//membrane;GO:0022857//transmembrane transporter activity;GO:0051119//sugar transmembrane transporter activity;GO:0015144//carbohydrate transmembrane transporter activity;GO:0005215//transporter activity;	K03444//MFS transporter, SP family, ERD6-like sugar transporter
arahy.Tifrunner.gnm2.ann1.W2KP9A	1	0.306	1.333	0.146	0.316	arahy.Tifrunner.gnm2.ann1.W2KP9A	Known_gene	arahy.Tifrunner.gnm2.ann1.W2KP9A.3,arahy.Tifrunner.gnm2.ann1.W2KP9A.2,arahy.Tifrunner.gnm2.ann1.W2KP9A.1	1.06546	0.727269	0.169266	-2.05704	1.04724e-06	1.26671e-07	-0.989852	0.412602	0.219418	2.13596	7.91832e-06	1.18154e-07	XP_016196824.1|0.0|sugar transporter ERD6-like 16 isoform X2 [Arachis ipaensis]	GO:0110165//cellular anatomical entity;GO:0031224//intrinsic component of membrane;GO:0016020//membrane;GO:0016021//integral component of membrane;GO:0022857//transmembrane transporter activity;GO:0051119//sugar transmembrane transporter activity;GO:0015144//carbohydrate transmembrane transporter activity;GO:0005215//transporter activity;	K03444//MFS transporter, SP family, ERD6-like sugar transporter;K03444//MFS transporter, SP family, ERD6-like sugar transporter;K03444//MFS transporter, SP family, ERD6-like sugar transporter
arahy.Tifrunner.gnm2.ann1.MQL26I	1	0.09	0.473	0.256	0.183	arahy.Tifrunner.gnm2.ann1.MQL26I	Known_gene	arahy.Tifrunner.gnm2.ann1.MQL26I.1	-0.562099	0.984428	0.503214	-1.35559	0.128828	0.0465462	1.81253	0.188361	0.0801174	2.61215	0.0420516	0.0021082	XP_016193269.1|8.63e-279|aluminum-activated malate transporter 2 [Arachis ipaensis]	GO:0071702//organic substance transport;GO:0046942//carboxylic acid transport;GO:0006810//transport;GO:0015849//organic acid transport;GO:0015740//C4-dicarboxylate transport;GO:0006820//anion transport;GO:0051234//establishment of localization;GO:0015711//organic anion transport;GO:0051179//localization;GO:0006811//ion transport;GO:0006835//dicarboxylic acid transport;GO:0015743//malate transport…	K03695//ATP-dependent Clp protease ATP-binding subunit ClpB
arahy.Tifrunner.gnm2.ann1.E7V948	1	0.326	0.766	0.46	0.523	arahy.Tifrunner.gnm2.ann1.E7V948	Known_gene	arahy.Tifrunner.gnm2.ann1.E7V948.1	0.182708	0.984428	0.571312	-0.45603	0.231943	0.096444	0.602291	0.23472	0.105538	1.24894	0.00263105	7.5975e-05	XP_016188937.1|0.0|protein SMAX1-LIKE 4-like [Arachis ipaensis]		K03695//ATP-dependent Clp protease ATP-binding subunit ClpB
arahy.Tifrunner.gnm2.ann1.RXQ5U4	1	0.463	0.813	0.453	0.36	arahy.Tifrunner.gnm2.ann1.RXQ5U4	Known_gene	arahy.Tifrunner.gnm2.ann1.RXQ5U4.1	-0.325058	0.984428	0.508658	-1.06167	0.0416091	0.0121519	0.0261168	0.98939	0.958608	0.769407	0.500498	0.0763985	RYR40280.1|1.80e-199|hypothetical protein Ahy_A09g046006 isoform A [Arachis hypogaea]	GO:0043231//intracellular membrane-bounded organelle;GO:0043227//membrane-bounded organelle;GO:0031984//organelle subcompartment;GO:0005783//endoplasmic reticulum;GO:0031224//intrinsic component of membrane;GO:0098827//endoplasmic reticulum subcompartment;GO:0016020//membrane;GO:0110165//cellular anatomical entity;GO:0043229//intracellular organelle;GO:0043226//organelle;GO:0016021//integral comp…	K03847//alpha-1,6-mannosyltransferase [EC:2.4.1.260]+ko00513//Various types of N-glycan biosynthesis+ko00510//N-Glycan biosynthesis+ko01100//Metabolic pathways
arahy.Tifrunner.gnm2.ann1.KNYU1K	1	0.043	1.166	0.183	0.296	arahy.Tifrunner.gnm2.ann1.KNYU1K	Known_gene	arahy.Tifrunner.gnm2.ann1.KNYU1K.1	0.827514	0.96299	0.407687	-1.93672	0.199844	0.0798526	2.01363	0.325158	0.160412	4.7852	2.01695e-05	3.27997e-07	XP_016165628.1|1.43e-300|stearoyl-[acyl-carrier-protein] 9-desaturase 6, chloroplastic-like [Arachis ipaensis]	GO:0009987//cellular process;GO:0006633//fatty acid biosynthetic process;GO:0032787//monocarboxylic acid metabolic process;GO:0006631//fatty acid metabolic process;GO:0006082//organic acid metabolic process;GO:0071704//organic substance metabolic process;GO:0009058//biosynthetic process;GO:0008152//metabolic process;GO:0046394//carboxylic acid biosynthetic process;GO:0044238//primary metabolic pr…	K03921//acyl-[acyl-carrier-protein] desaturase [EC:1.14.19.2 1.14.19.11 1.14.19.26]+ko01100//Metabolic pathways+ko00061//Fatty acid biosynthesis+ko01212//Fatty acid metabolism+ko01040//Biosynthesis of unsaturated fatty acids		Leucine-rich receptor-like protein kinase family protein (best arabidopsis hit); systemin receptor SR160 precursor, putative, expressed (best rice hit)
arahy.Tifrunner.gnm2.ann1.F5Z0S5	1	0.313	0.696	0.36	0.263	arahy.Tifrunner.gnm2.ann1.F5Z0S5	Known_gene	arahy.Tifrunner.gnm2.ann1.F5Z0S5.1,arahy.Tifrunner.gnm2.ann1.F5Z0S5.2	-0.531668	0.984428	0.696104	-1.40581	0.0362225	0.0103278	0.242121	0.922659	0.857452	1.12638	0.28863	0.0300634	RYR14448.1|0.0|hypothetical protein Ahy_B04g071029 [Arachis hypogaea]	GO:0006779//porphyrin-containing compound biosynthetic process;GO:0006725//cellular aromatic compound metabolic process;GO:0033014//tetrapyrrole biosynthetic process;GO:1901564//organonitrogen compound metabolic process;GO:0009987//cellular process;GO:0019438//aromatic compound biosynthetic process;GO:0044237//cellular metabolic process;GO:0044249//cellular biosynthetic process;GO:0033013//tetrap…	K04040//chlorophyll/bacteriochlorophyll a synthase [EC:2.5.1.62 2.5.1.133]+ko00860//Porphyrin metabolism+ko01100//Metabolic pathways+ko01110//Biosynthesis of secondary metabolites;K04040//chlorophyll/bacteriochlorophyll a synthase [EC:2.5.1.62 2.5.1.133]+ko00860//Porphyrin metabolism+ko01100//Metabolic pathways+ko01110//Biosynthesis of secondary metabolites
arahy.Tifrunner.gnm2.ann1.SGCH0F	1	0.666	1.253	0.19	0.453	arahy.Tifrunner.gnm2.ann1.SGCH0F	Known_gene	arahy.Tifrunner.gnm2.ann1.SGCH0F.1	1.26054	0.14286	0.0096588	-1.37321	2.21248e-05	3.18643e-06	-1.76343	0.000310082	5.8973e-05	0.876241	0.0246184	0.00108362	XP_025622155.1|0.0|G-type lectin S-receptor-like serine/threonine-protein kinase At4g27290 [Arachis hypogaea]	GO:0000003//reproduction;GO:0009875//pollen-pistil interaction;GO:0008037//cell recognition;GO:0022414//reproductive process;GO:0007154//cell communication;GO:0009987//cellular process;GO:0032501//multicellular organismal process;GO:0048544//recognition of pollen;GO:0009856//pollination;GO:0044706//multi-multicellular organism process;GO:0016020//membrane;GO:0016021//integral component of membran…	K04733//interleukin-1 receptor-associated kinase 4 [EC:2.7.11.1];K24104//GPN-loop GTPase;K20606//mitogen-activated protein kinase kinase kinase ANP1 [EC:2.7.11.25]+ko04016//MAPK signaling pathway - plant
arahy.Tifrunner.gnm2.ann1.C5TJ0J	1	0.926	2.23	0.906	1.146	arahy.Tifrunner.gnm2.ann1.C5TJ0J	Known_gene	arahy.Tifrunner.gnm2.ann1.C5TJ0J.1	0.328607	0.923184	0.34391	-0.873657	0.00814264	0.00191245	0.0343553	0.965975	0.925118	1.24387	0.0010041	2.46722e-05	XP_016163443.1|7.21e-279|gibberellin 20 oxidase 2-like [Arachis ipaensis]	GO:0016491//oxidoreductase activity;GO:0005488//binding;GO:0046872//metal ion binding;GO:0043167//ion binding;GO:0003824//catalytic activity;GO:0043169//cation binding;	K05282//gibberellin-44 dioxygenase [EC:1.14.11.12]+ko00904//Diterpenoid biosynthesis+ko01100//Metabolic pathways+ko01110//Biosynthesis of secondary metabolites
arahy.Tifrunner.gnm2.ann1.6J7SPU	1	2.996	6.886	4.993	3.433	arahy.Tifrunner.gnm2.ann1.6J7SPU	Known_gene	arahy.Tifrunner.gnm2.ann1.6J7SPU.1	-0.554723	4.1901e-06	3.93422e-08	-0.909086	2.36477e-22	1.05202e-23	0.809007	2.18018e-13	1.65595e-14	1.17055	3.29328e-32	5.76714e-35	XP_016180100.1|0.0|ABC transporter B family member 19 [Arachis ipaensis]	GO:0009987//cellular process;GO:0051179//localization;GO:0006810//transport;GO:0051234//establishment of localization;GO:0055085//transmembrane transport;GO:0110165//cellular anatomical entity;GO:0031224//intrinsic component of membrane;GO:0016021//integral component of membrane;GO:0016020//membrane;GO:0017076//purine nucleotide binding;GO:0000166//nucleotide binding;GO:0042626//ATPase-coupled tr…	K05658//ATP-binding cassette, subfamily B (MDR/TAP), member 1 [EC:7.6.2.2]+ko02010//ABC transporters		PREDICTED: Vitis vinifera hypothetical protein LOC100262734 (LOC100262734), mRNA
arahy.Tifrunner.gnm2.ann1.WT01JD	1	3.83	7.916	5.35	4.206	arahy.Tifrunner.gnm2.ann1.WT01JD	Known_gene	arahy.Tifrunner.gnm2.ann1.WT01JD.1	-0.357546	0.0180351	0.000616938	-0.814239	8.09572e-17	4.64892e-18	0.555734	1.28599e-07	1.54669e-08	1.01957	3.8958e-28	9.16743e-31	XP_025624079.1|0.0|ABC transporter B family member 19 [Arachis hypogaea]	GO:0055085//transmembrane transport;GO:0006810//transport;GO:0051234//establishment of localization;GO:0009987//cellular process;GO:0051179//localization;GO:0016020//membrane;GO:0110165//cellular anatomical entity;GO:0016021//integral component of membrane;GO:0031224//intrinsic component of membrane;GO:1901265//nucleoside phosphate binding;GO:1901363//heterocyclic compound binding;GO:0030554//ade…	K05658//ATP-binding cassette, subfamily B (MDR/TAP), member 1 [EC:7.6.2.2]+ko02010//ABC transporters		PREDICTED: Vitis vinifera hypothetical protein LOC100262734 (LOC100262734), mRNA
arahy.Tifrunner.gnm2.ann1.37FAW3	1	0.33	0.893	0.51	0.526	arahy.Tifrunner.gnm2.ann1.37FAW3	Known_gene	arahy.Tifrunner.gnm2.ann1.37FAW3.1	0.0333441	0.999956	0.940079	-0.68924	0.129598	0.0469134	0.735999	0.251907	0.115129	1.46587	0.00216999	6.04842e-05	XP_020967046.1|0.0|ABC transporter G family member 11-like isoform X1 [Arachis ipaensis]	GO:0016021//integral component of membrane;GO:0016020//membrane;GO:0110165//cellular anatomical entity;GO:0031224//intrinsic component of membrane;GO:0140657//ATP-dependent activity;GO:0005524//ATP binding;GO:0043168//anion binding;GO:0015399//primary active transmembrane transporter activity;GO:0030554//adenyl nucleotide binding;GO:1901363//heterocyclic compound binding;GO:0032559//adenyl ribonu…	K05681//ATP-binding cassette, subfamily G (WHITE), member 2+ko02010//ABC transporters
arahy.Tifrunner.gnm2.ann1.XN9NFE	1	0.343	1.063	0.433	0.18	arahy.Tifrunner.gnm2.ann1.XN9NFE	Known_gene	arahy.Tifrunner.gnm2.ann1.XN9NFE.2,arahy.Tifrunner.gnm2.ann1.XN9NFE.1,arahy.Tifrunner.gnm2.ann1.XN9NFE.3	-1.22586	0.929355	0.352449	-2.83841	0.00761728	0.00177712	0.243765	0.914033	0.842358	1.86479	0.253913	0.0247104	XP_025647593.1|1.46e-23|ABC transporter G family member 11-like [Arachis hypogaea]	GO:0032553//ribonucleotide binding;GO:0032559//adenyl ribonucleotide binding;GO:0000166//nucleotide binding;GO:0005488//binding;GO:0097159//organic cyclic compound binding;GO:0030554//adenyl nucleotide binding;GO:0043167//ion binding;GO:0043168//anion binding;GO:0036094//small molecule binding;GO:0005524//ATP binding;GO:0017076//purine nucleotide binding;GO:1901265//nucleoside phosphate binding;G…	K05681//ATP-binding cassette, subfamily G (WHITE), member 2+ko02010//ABC transporters
arahy.Tifrunner.gnm2.ann1.GSQ8KE	1	0.463	0.796	0.273	0.103	arahy.Tifrunner.gnm2.ann1.GSQ8KE	Known_gene	arahy.Tifrunner.gnm2.ann1.GSQ8KE.1,arahy.Tifrunner.gnm2.ann1.GSQ8KE.2	-1.49568	0.684506	0.146816	-2.96126	0.000420987	7.45653e-05	-0.679336	0.526502	0.306803	0.797998	0.584836	0.103675	XP_016207415.1|3.18e-151|transcription factor bHLH110-like [Arachis ipaensis]	GO:0043227//membrane-bounded organelle;GO:0043229//intracellular organelle;GO:0005634//nucleus;GO:0043226//organelle;GO:0110165//cellular anatomical entity;GO:0043231//intracellular membrane-bounded organelle;GO:0005622//intracellular anatomical structure;GO:0005515//protein binding;GO:0005488//binding;GO:0046983//protein dimerization activity;	K05765//cofilin;K05765//cofilin
arahy.Tifrunner.gnm2.ann1.8A7NWS	1	1.963	6.37	2.036	2.1	arahy.Tifrunner.gnm2.ann1.8A7NWS	Known_gene	arahy.Tifrunner.gnm2.ann1.8A7NWS.1	0.032606	0.992929	0.904691	-1.51216	8.76188e-13	6.28025e-14	0.125835	0.817251	0.606178	1.67781	6.33469e-18	2.51909e-20	XP_016197506.1|1.54e-231|1-aminocyclopropane-1-carboxylate oxidase [Arachis ipaensis]	GO:0043167//ion binding;GO:0016491//oxidoreductase activity;GO:0046872//metal ion binding;GO:0043169//cation binding;GO:0003824//catalytic activity;GO:0005488//binding;	K05933//aminocyclopropanecarboxylate oxidase [EC:1.14.17.4]+ko01100//Metabolic pathways+ko01110//Biosynthesis of secondary metabolites+ko00270//Cysteine and methionine metabolism
arahy.Tifrunner.gnm2.ann1.NASX6J	1	0.346	1.056	0.59	0.306	arahy.Tifrunner.gnm2.ann1.NASX6J	Known_gene	arahy.Tifrunner.gnm2.ann1.NASX6J.1	-1.0549	0.398562	0.0493642	-1.78586	0.000519608	9.35967e-05	0.931044	0.163896	0.0675911	1.6688	0.0039549	0.000120696	XP_016195518.1|1.25e-220|1-aminocyclopropane-1-carboxylate oxidase [Arachis ipaensis]	GO:0046872//metal ion binding;GO:0016491//oxidoreductase activity;GO:0043169//cation binding;GO:0003824//catalytic activity;GO:0043167//ion binding;GO:0005488//binding;	K05933//aminocyclopropanecarboxylate oxidase [EC:1.14.17.4]+ko01100//Metabolic pathways+ko01110//Biosynthesis of secondary metabolites+ko00270//Cysteine and methionine metabolism
arahy.Tifrunner.gnm2.ann1.ADH1UX	1	0.933	2.706	0.893	1.013	arahy.Tifrunner.gnm2.ann1.ADH1UX	Known_gene	arahy.Tifrunner.gnm2.ann1.ADH1UX.1	0.172409	0.984428	0.564121	-1.34071	1.23102e-07	1.34151e-08	0.00202998	0.999882	0.994769	1.52228	4.00207e-08	3.98149e-10	XP_015971550.1|2.27e-290|IRK-interacting protein [Arachis duranensis]	GO:0009629//response to gravity;GO:0009639//response to red or far red light;GO:0009959//negative gravitropism;GO:0009605//response to external stimulus;GO:0009628//response to abiotic stimulus;GO:0009630//gravitropism;GO:0009606//tropism;GO:0009314//response to radiation;GO:0050896//response to stimulus;GO:0009416//response to light stimulus;	K06636//structural maintenance of chromosome 1
arahy.Tifrunner.gnm2.ann1.NBC3HK	1	0.036	0.366	0.05	0	arahy.Tifrunner.gnm2.ann1.NBC3HK	Known_gene	arahy.Tifrunner.gnm2.ann1.NBC3HK.1	-2.41397	0.984428	0.504765	-5.29101	0.00266196	0.000555809	0.58209	0.907061	0.8279	3.46593	0.154187	0.011872	XP_015967277.2|6.92e-129|CEN-like protein 1 [Arachis duranensis]		K06910//phosphatidylethanolamine-binding protein
arahy.Tifrunner.gnm2.ann1.MH038J	1	0.463	0.93	0.463	0.04	arahy.Tifrunner.gnm2.ann1.MH038J	Known_gene	arahy.Tifrunner.gnm2.ann1.MH038J.1	-3.41894	0.453402	0.0622431	-4.12841	0.0267662	0.00727997	0.229955	0.912871	0.84016	0.942079	0.894639	0.305917	QHO49521.1|4.54e-83|pEARLI1-like lipid transfer protein [Arachis hypogaea]		K07151//dolichyl-diphosphooligosaccharide---protein glycosyltransferase [EC:2.4.99.18]+ko04141//Protein processing in endoplasmic reticulum+ko00513//Various types of N-glycan biosynthesis+ko00510//N-Glycan biosynthesis+ko01100//Metabolic pathways;K11855//ubiquitin carboxyl-terminal hydrolase 36/42 [EC:3.4.19.12]
arahy.Tifrunner.gnm2.ann1.SBY01L	1	0.446	0.836	0.346	0.253	arahy.Tifrunner.gnm2.ann1.SBY01L	Known_gene	arahy.Tifrunner.gnm2.ann1.SBY01L.1	-0.52573	0.984428	0.574533	-1.73621	0.0496985	0.0149018	-0.280027	0.882278	0.718472	0.939529	0.634626	0.123004	XP_025662576.1|1.38e-145|ras-related protein RABA4d [Arachis hypogaea]	GO:0043226//organelle;GO:0031982//vesicle;GO:0110165//cellular anatomical entity;GO:0031410//cytoplasmic vesicle;GO:0043227//membrane-bounded organelle;GO:0005737//cytoplasm;GO:0043231//intracellular membrane-bounded organelle;GO:0043229//intracellular organelle;GO:0005768//endosome;GO:0005622//intracellular anatomical structure;GO:0012505//endomembrane system;GO:0097708//intracellular vesicle;GO…	K07904//Ras-related protein Rab-11A+ko04144//Endocytosis
arahy.Tifrunner.gnm2.ann1.90YMMC	1	0.843	1.37	0.563	0.42	arahy.Tifrunner.gnm2.ann1.90YMMC	Known_gene	arahy.Tifrunner.gnm2.ann1.90YMMC.1	-0.481209	0.950078	0.380638	-1.65542	0.00058876	0.000107252	-0.475154	0.577023	0.348742	0.70682	0.517381	0.0810708	XP_015953293.1|4.69e-187|septum-promoting GTP-binding protein 1-like [Arachis duranensis]	GO:0032553//ribonucleotide binding;GO:0019001//guanyl nucleotide binding;GO:0032561//guanyl ribonucleotide binding;GO:0000166//nucleotide binding;GO:0097367//carbohydrate derivative binding;GO:0016818//hydrolase activity, acting on acid anhydrides, in phosphorus-containing anhydrides;GO:0016462//pyrophosphatase activity;GO:0032555//purine ribonucleotide binding;GO:0097159//organic cyclic compound…	K07976//Rab family, other
arahy.Tifrunner.gnm2.ann1.UXK99M	1	2.56	7.323	0	0.293	arahy.Tifrunner.gnm2.ann1.UXK99M	Known_gene	arahy.Tifrunner.gnm2.ann1.UXK99M.1	20.92	8.39369e-06	8.73312e-08	-4.55106	0.199798	0.0798272	-10.6411	0.000270885	5.1048e-05	1.48973	0.889677	0.299979	QHO37289.1|2.64e-174|Receptor-like protein [Arachis hypogaea]	GO:0016021//integral component of membrane;GO:0016020//membrane;GO:0110165//cellular anatomical entity;GO:0031224//intrinsic component of membrane;	K08066//nuclear transcription factor Y, gamma
arahy.Tifrunner.gnm2.ann1.6NV05N	1	2.4	5.34	2.916	3.58	arahy.Tifrunner.gnm2.ann1.6NV05N	Known_gene	arahy.Tifrunner.gnm2.ann1.6NV05N.1	0.287956	0.653434	0.131449	-0.474846	0.0144652	0.00363721	0.360044	0.206925	0.0903064	1.13017	4.5406e-08	4.58864e-10	RYR43252.1|5.86e-224|hypothetical protein Ahy_A08g039680 isoform A [Arachis hypogaea]	GO:0010411//xyloglucan metabolic process;GO:0008152//metabolic process;GO:0006720//isoprenoid metabolic process;GO:0009987//cellular process;GO:0044042//glucan metabolic process;GO:0071554//cell wall organization or biogenesis;GO:0044238//primary metabolic process;GO:0008610//lipid biosynthetic process;GO:0016114//terpenoid biosynthetic process;GO:0006073//cellular glucan metabolic process;GO:001…	K08235//xyloglucan:xyloglucosyl transferase [EC:2.4.1.207]
arahy.Tifrunner.gnm2.ann1.7AN2ZS	1	0.75	2.98	2.016	0.543	arahy.Tifrunner.gnm2.ann1.7AN2ZS	Known_gene	arahy.Tifrunner.gnm2.ann1.7AN2ZS.1	-2.21384	0.984428	0.463269	-2.66297	0.0450288	0.013302	1.63752	0.81936	0.608262	2.10237	0.328041	0.0366801	PNX73629.1|4.53e-34|xyloglucan endotransglucosylase/hydrolase [Trifolium pratense]	GO:0010411//xyloglucan metabolic process;GO:0008152//metabolic process;GO:0071704//organic substance metabolic process;GO:0044237//cellular metabolic process;GO:0071554//cell wall organization or biogenesis;GO:0044264//cellular polysaccharide metabolic process;GO:0044036//cell wall macromolecule metabolic process;GO:0010410//hemicellulose metabolic process;GO:0071555//cell wall organization;GO:00…	K08235//xyloglucan:xyloglucosyl transferase [EC:2.4.1.207]
arahy.Tifrunner.gnm2.ann1.W1QHU6	1	4.433	7.29	1.853	2.973	arahy.Tifrunner.gnm2.ann1.W1QHU6	Known_gene	arahy.Tifrunner.gnm2.ann1.W1QHU6.2,arahy.Tifrunner.gnm2.ann1.W1QHU6.1	0.681437	0.123579	0.00785556	-1.18926	3.1032e-10	2.66432e-11	-1.19801	1.67924e-06	2.29819e-07	0.67994	0.00104291	2.5816e-05	QHO43318.1|1.45e-198|Aspartic proteinase [Arachis hypogaea]	GO:0016020//membrane;GO:0110165//cellular anatomical entity;GO:0016021//integral component of membrane;GO:0031224//intrinsic component of membrane;GO:0070001//aspartic-type peptidase activity;GO:0004175//endopeptidase activity;GO:0016787//hydrolase activity;GO:0140096//catalytic activity, acting on a protein;GO:0008233//peptidase activity;GO:0003824//catalytic activity;GO:0004190//aspartic-type e…	K08245//phytepsin [EC:3.4.23.40];K08245//phytepsin [EC:3.4.23.40];K20183//Vam6/Vps39-like protein vacuolar protein sorting-associated protein 39
arahy.Tifrunner.gnm2.ann1.AL9EYS	1	0.05	0.303	0	0.073	arahy.Tifrunner.gnm2.ann1.AL9EYS	Known_gene	arahy.Tifrunner.gnm2.ann1.AL9EYS.1	5.07043	0.766467	0.196005	-1.96722	0.573113	0.331833	-4.55078	0.0638925	0.0218838	2.48897	0.00181962	4.89923e-05	XP_025620666.1|0.0|uncharacterized protein LOC112712086 isoform X2 [Arachis hypogaea]		K08592//sentrin-specific protease 1 [EC:3.4.22.68]
arahy.Tifrunner.gnm2.ann1.W8TDEC	1	0.493	5.7	0.843	0.846	arahy.Tifrunner.gnm2.ann1.W8TDEC	Known_gene	arahy.Tifrunner.gnm2.ann1.W8TDEC.2,arahy.Tifrunner.gnm2.ann1.W8TDEC.1	0.00580266	0.999956	0.987593	-2.66645	1.03442e-33	3.13499e-35	0.847785	0.0972493	0.0359638	3.52723	3.49689e-42	4.40142e-45	XP_025689942.1|6.29e-241|anthocyanidin reductase ((2S)-flavan-3-ol-forming) [Arachis hypogaea]	GO:0003824//catalytic activity;	K08695//anthocyanidin reductase [EC:1.3.1.77]+ko01100//Metabolic pathways+ko01110//Biosynthesis of secondary metabolites+ko00941//Flavonoid biosynthesis;K08695//anthocyanidin reductase [EC:1.3.1.77]+ko01100//Metabolic pathways+ko01110//Biosynthesis of secondary metabolites+ko00941//Flavonoid biosynthesis
arahy.Tifrunner.gnm2.ann1.A0LE7A	1	0.123	0.243	0.03	0.05	arahy.Tifrunner.gnm2.ann1.A0LE7A	Known_gene	arahy.Tifrunner.gnm2.ann1.A0LE7A.1	0.791261	0.984428	0.498988	-2.20383	0.00238901	0.00049335	-1.99527	0.0755311	0.0266831	1.01331	0.358896	0.0426368	XP_025611069.1|0.0|pleiotropic drug resistance protein 1 [Arachis hypogaea]	GO:0016020//membrane;GO:0016021//integral component of membrane;GO:0110165//cellular anatomical entity;GO:0031224//intrinsic component of membrane;GO:0030554//adenyl nucleotide binding;GO:0017076//purine nucleotide binding;GO:0043168//anion binding;GO:0036094//small molecule binding;GO:0005524//ATP binding;GO:0035639//purine ribonucleoside triphosphate binding;GO:0022857//transmembrane transporte…	K08711//ATP-binding cassette, subfamily G (WHITE), member 2, PDR+ko02010//ABC transporters
arahy.Tifrunner.gnm2.ann1.D0Z6J6	1	0.123	0.243	0.03	0.05	arahy.Tifrunner.gnm2.ann1.D0Z6J6	Known_gene	arahy.Tifrunner.gnm2.ann1.D0Z6J6.1	0.791261	0.984428	0.498988	-2.20383	0.00238901	0.00049335	-1.99527	0.0755311	0.0266831	1.01331	0.358896	0.0426368	XP_025611069.1|0.0|pleiotropic drug resistance protein 1 [Arachis hypogaea]	GO:0016020//membrane;GO:0031224//intrinsic component of membrane;GO:0110165//cellular anatomical entity;GO:0016021//integral component of membrane;GO:0005215//transporter activity;GO:0097159//organic cyclic compound binding;GO:0030554//adenyl nucleotide binding;GO:0032553//ribonucleotide binding;GO:0032555//purine ribonucleotide binding;GO:0042626//ATPase-coupled transmembrane transporter activit…	K08711//ATP-binding cassette, subfamily G (WHITE), member 2, PDR+ko02010//ABC transporters
arahy.Tifrunner.gnm2.ann1.77BPS2	1	0.466	1.106	0.536	0.54	arahy.Tifrunner.gnm2.ann1.77BPS2	Known_gene	arahy.Tifrunner.gnm2.ann1.77BPS2.1	0.00886781	0.999956	0.982264	-0.956702	0.0177182	0.00456786	0.26705	0.75293	0.524788	1.23978	0.0119036	0.000447585	XP_016177224.1|0.0|uncharacterized protein LOC107619447 [Arachis ipaensis]	GO:0003676//nucleic acid binding;GO:0016788//hydrolase activity, acting on ester bonds;GO:0005488//binding;GO:0004518//nuclease activity;GO:0003824//catalytic activity;GO:0097159//organic cyclic compound binding;GO:0004527//exonuclease activity;GO:0016787//hydrolase activity;GO:0008408//3'-5' exonuclease activity;GO:1901363//heterocyclic compound binding;	K09122//uncharacterized protein
arahy.Tifrunner.gnm2.ann1.ITV0VK	1	0.443	2.37	0.386	0.846	arahy.Tifrunner.gnm2.ann1.ITV0VK	Known_gene	arahy.Tifrunner.gnm2.ann1.ITV0VK.1	1.23261	0.927867	0.350065	-1.52575	0.0937349	0.0317438	-0.198607	0.950544	0.901114	2.56201	0.0331293	0.00156521	QHO04346.1|1.12e-80|Floral homeotic protein AGAMOUS [Arachis hypogaea]	GO:0009893//positive regulation of metabolic process;GO:0031328//positive regulation of cellular biosynthetic process;GO:0048522//positive regulation of cellular process;GO:0045935//positive regulation of nucleobase-containing compound metabolic process;GO:0010556//regulation of macromolecule biosynthetic process;GO:0045944//positive regulation of transcription by RNA polymerase II;GO:1903508//po…	K09264//MADS-box transcription factor, plant	MADS
arahy.Tifrunner.gnm2.ann1.NBEQ87	1	0.1	0.693	0	0	arahy.Tifrunner.gnm2.ann1.NBEQ87	Known_gene	arahy.Tifrunner.gnm2.ann1.NBEQ87.1				-5.86787	0.000167276	2.75844e-05	-2.85242	0.642081	0.409955	3.0461	0.0482729	0.00253604	XP_015965819.1|7.98e-126|MADS-box protein CMB1-like isoform X1 [Arachis duranensis]	GO:0010556//regulation of macromolecule biosynthetic process;GO:0031328//positive regulation of cellular biosynthetic process;GO:0031325//positive regulation of cellular metabolic process;GO:0050794//regulation of cellular process;GO:0019219//regulation of nucleobase-containing compound metabolic process;GO:0051171//regulation of nitrogen compound metabolic process;GO:1902680//positive regulation…	K09264//MADS-box transcription factor, plant
arahy.Tifrunner.gnm2.ann1.WP2NBW	1	0.386	2.613	1.043	0.743	arahy.Tifrunner.gnm2.ann1.WP2NBW	Known_gene	arahy.Tifrunner.gnm2.ann1.WP2NBW.1	-0.516813	0.984428	0.507914	-1.81506	0.0151391	0.0038263	1.44874	0.361384	0.184095	2.75508	0.590522	0.105743	XP_015958103.1|8.42e-67|floral homeotic protein AGAMOUS [Arachis duranensis]	GO:0031328//positive regulation of cellular biosynthetic process;GO:0010556//regulation of macromolecule biosynthetic process;GO:0050789//regulation of biological process;GO:0045935//positive regulation of nucleobase-containing compound metabolic process;GO:0009891//positive regulation of biosynthetic process;GO:0006357//regulation of transcription by RNA polymerase II;GO:0031325//positive regula…	K09264//MADS-box transcription factor, plant
arahy.Tifrunner.gnm2.ann1.TZ3ZMM	1	0.46	1.923	0.246	0.75	arahy.Tifrunner.gnm2.ann1.TZ3ZMM	Known_gene	arahy.Tifrunner.gnm2.ann1.TZ3ZMM.1	1.53662	0.291818	0.0290209	-1.30838	0.00663836	0.00152302	-0.83141	0.534806	0.313756	2.02397	0.000442394	9.91795e-06	XP_020979864.1|8.20e-167|MADS-box protein CMB1-like isoform X1 [Arachis ipaensis]	GO:0045944//positive regulation of transcription by RNA polymerase II;GO:0050794//regulation of cellular process;GO:0031325//positive regulation of cellular metabolic process;GO:0019219//regulation of nucleobase-containing compound metabolic process;GO:1903506//regulation of nucleic acid-templated transcription;GO:0031326//regulation of cellular biosynthetic process;GO:0051171//regulation of nitr…	K09264//MADS-box transcription factor, plant	MADS
arahy.Tifrunner.gnm2.ann1.XBYN1J	1	0.196	2.96	0.756	1.286	arahy.Tifrunner.gnm2.ann1.XBYN1J	Known_gene	arahy.Tifrunner.gnm2.ann1.XBYN1J.1	0.773824	0.46879	0.0665728	-1.12902	0.000564313	0.000102422	2.24094	0.00784207	0.00200056	4.14624	1.23431e-12	7.36263e-15	XP_025634251.1|1.56e-169|MADS-box transcription factor 6 [Arachis hypogaea]	GO:0060255//regulation of macromolecule metabolic process;GO:1902680//positive regulation of RNA biosynthetic process;GO:0051171//regulation of nitrogen compound metabolic process;GO:0010604//positive regulation of macromolecule metabolic process;GO:0010557//positive regulation of macromolecule biosynthetic process;GO:0048518//positive regulation of biological process;GO:0045893//positive regulat…	K09264//MADS-box transcription factor, plant	MADS
arahy.Tifrunner.gnm2.ann1.78PTZY	1	0.12	4.7	1.666	1.936	arahy.Tifrunner.gnm2.ann1.78PTZY	Known_gene	arahy.Tifrunner.gnm2.ann1.78PTZY.1	0.201602	0.984428	0.590145	-1.18967	0.0759995	0.0247051	4.01794	1.22133e-07	1.46561e-08	5.41589	4.09835e-15	1.98114e-17	QHN93926.1|4.05e-119|Floral homeotic protein PMADS [Arachis hypogaea]	GO:1903508//positive regulation of nucleic acid-templated transcription;GO:0065007//biological regulation;GO:0051171//regulation of nitrogen compound metabolic process;GO:1902680//positive regulation of RNA biosynthetic process;GO:1903506//regulation of nucleic acid-templated transcription;GO:0009893//positive regulation of metabolic process;GO:0031323//regulation of cellular metabolic process;GO…	K09264//MADS-box transcription factor, plant	MADS
arahy.Tifrunner.gnm2.ann1.LB8X36	1	1.003	2.343	1.536	1.133	arahy.Tifrunner.gnm2.ann1.LB8X36	Known_gene	arahy.Tifrunner.gnm2.ann1.LB8X36.1	-0.461442	0.616086	0.11568	-0.958566	0.000625978	0.000114595	0.709712	0.0555926	0.0185644	1.21393	0.00010971	2.10334e-06	XP_025621759.1|5.50e-167|floral homeotic protein AGAMOUS [Arachis hypogaea]		K09264//MADS-box transcription factor, plant	MADS
arahy.Tifrunner.gnm2.ann1.7X505H	1	0.49	2.05	0.383	0.78	arahy.Tifrunner.gnm2.ann1.7X505H	Known_gene	arahy.Tifrunner.gnm2.ann1.7X505H.1,arahy.Tifrunner.gnm2.ann1.7X505H.2	0.999659	0.593114	0.106361	-1.2757	0.00547701	0.0012322	-0.201604	0.904101	0.77371	2.08117	0.000115452	2.22817e-06	XP_016202920.1|9.24e-126|MADS-box protein CMB1-like isoform X1 [Arachis ipaensis]	GO:0048522//positive regulation of cellular process;GO:0009893//positive regulation of metabolic process;GO:0080090//regulation of primary metabolic process;GO:1903506//regulation of nucleic acid-templated transcription;GO:0045893//positive regulation of transcription, DNA-templated;GO:0010557//positive regulation of macromolecule biosynthetic process;GO:0050794//regulation of cellular process;GO…	K09264//MADS-box transcription factor, plant;K09264//MADS-box transcription factor, plant
arahy.Tifrunner.gnm2.ann1.7JHN4J	1	0.563	3.103	1.356	1.513	arahy.Tifrunner.gnm2.ann1.7JHN4J	Known_gene	arahy.Tifrunner.gnm2.ann1.7JHN4J.1,arahy.Tifrunner.gnm2.ann1.7JHN4J.2	0.164763	0.984428	0.583522	-0.932952	0.000899839	0.000169627	1.35684	0.00318339	0.000740869	2.46209	1.28999e-11	8.58898e-14	XP_025696834.1|2.56e-171|developmental protein SEPALLATA 1 isoform X1 [Arachis hypogaea]	GO:0051254//positive regulation of RNA metabolic process;GO:0010468//regulation of gene expression;GO:0009893//positive regulation of metabolic process;GO:0048518//positive regulation of biological process;GO:0010556//regulation of macromolecule biosynthetic process;GO:0051171//regulation of nitrogen compound metabolic process;GO:0050794//regulation of cellular process;GO:1903506//regulation of n…	K09264//MADS-box transcription factor, plant;K09264//MADS-box transcription factor, plant	MADS
arahy.Tifrunner.gnm2.ann1.C2BNNJ	1	1.016	5.246	1.63	3.07	arahy.Tifrunner.gnm2.ann1.C2BNNJ	Known_gene	arahy.Tifrunner.gnm2.ann1.C2BNNJ.2,arahy.Tifrunner.gnm2.ann1.C2BNNJ.1	0.970697	0.00753735	0.000213951	-0.677904	0.00202288	0.000411071	0.320708	0.51714	0.299061	1.97588	2.14292e-16	9.10799e-19	XP_015946307.1|2.60e-159|developmental protein SEPALLATA 1 isoform X1 [Arachis duranensis]	GO:1903508//positive regulation of nucleic acid-templated transcription;GO:0009889//regulation of biosynthetic process;GO:0006355//regulation of transcription, DNA-templated;GO:0031326//regulation of cellular biosynthetic process;GO:0009891//positive regulation of biosynthetic process;GO:0045935//positive regulation of nucleobase-containing compound metabolic process;GO:0051254//positive regulati…	K09264//MADS-box transcription factor, plant;K09264//MADS-box transcription factor, plant	MADS
arahy.Tifrunner.gnm2.ann1.EUK7DY	1	0	1.093	0.4	0.463	arahy.Tifrunner.gnm2.ann1.EUK7DY	Known_gene	arahy.Tifrunner.gnm2.ann1.EUK7DY.1	0.194581	0.984428	0.803473	-1.18887	0.122298	0.0436577	5.00728	0.00861351	0.00222244	6.40142	7.70709e-05	1.41714e-06	RYR46472.1|9.43e-80|hypothetical protein Ahy_A07g032210 isoform B [Arachis hypogaea]	GO:0051234//establishment of localization;GO:0045184//establishment of protein localization;GO:0051641//cellular localization;GO:0006606//protein import into nucleus;GO:0051179//localization;GO:0006810//transport;GO:0008104//protein localization;GO:0017038//protein import;GO:0033036//macromolecule localization;GO:0051169//nuclear transport;GO:0006886//intracellular protein transport;GO:0006913//n…	K09291//nucleoprotein TPR+ko03013//Nucleocytoplasmic transport
arahy.Tifrunner.gnm2.ann1.IRYC8E	1	0.8	1.553	0.87	0.57	arahy.Tifrunner.gnm2.ann1.IRYC8E	Known_gene	arahy.Tifrunner.gnm2.ann1.IRYC8E.1	-0.650277	0.974061	0.426236	-1.39092	6.05867e-05	9.31196e-06	0.178873	0.921618	0.855951	0.928244	0.66095	0.134374	XP_025611006.1|0.0|homeobox-leucine zipper protein GLABRA 2 [Arachis hypogaea]	GO:0043231//intracellular membrane-bounded organelle;GO:0043229//intracellular organelle;GO:0005634//nucleus;GO:0005622//intracellular anatomical structure;GO:0043227//membrane-bounded organelle;GO:0110165//cellular anatomical entity;GO:0043226//organelle;GO:0005488//binding;GO:0008289//lipid binding;GO:0097159//organic cyclic compound binding;GO:0003676//nucleic acid binding;GO:0140110//transcri…	K09338//homeobox-leucine zipper protein
arahy.Tifrunner.gnm2.ann1.65ZHYZ	1	0.393	0.816	0.063	0.033	arahy.Tifrunner.gnm2.ann1.65ZHYZ	Known_gene	arahy.Tifrunner.gnm2.ann1.65ZHYZ.1	-0.521724	0.986705	0.853319	-4.45505	0.000879377	0.0001655	-2.81892	0.0727627	0.025509	1.09993	0.450318	0.063654	XP_016193165.1|6.16e-167|heat stress transcription factor B-4d [Arachis ipaensis]	GO:0110165//cellular anatomical entity;GO:0005622//intracellular anatomical structure;GO:0005634//nucleus;GO:0043227//membrane-bounded organelle;GO:0043231//intracellular membrane-bounded organelle;GO:0043226//organelle;GO:0043229//intracellular organelle;GO:0097159//organic cyclic compound binding;GO:0140110//transcription regulator activity;GO:1901363//heterocyclic compound binding;GO:0005488//…	K09419//heat shock transcription factor, other eukaryote	HSF
arahy.Tifrunner.gnm2.ann1.TG6F30	1	0.786	1.97	0.393	0.723	arahy.Tifrunner.gnm2.ann1.TG6F30	Known_gene	arahy.Tifrunner.gnm2.ann1.TG6F30.1	0.905463	0.58688	0.104166	-1.35162	0.000627318	0.000114886	-0.93623	0.213281	0.0938685	1.32719	0.00472811	0.000148985	XP_016181640.1|6.40e-204|myb-related protein 308 [Arachis ipaensis]	GO:0009987//cellular process;GO:0032502//developmental process;GO:0030154//cell differentiation;GO:0048869//cellular developmental process;GO:0005622//intracellular anatomical structure;GO:0043231//intracellular membrane-bounded organelle;GO:0043226//organelle;GO:0110165//cellular anatomical entity;GO:0043227//membrane-bounded organelle;GO:0043229//intracellular organelle;GO:0005634//nucleus;GO:0…	K09422//transcription factor MYB, plant	MYB
arahy.Tifrunner.gnm2.ann1.PZ1MK0	1	1.403	2.66	0.336	0.79	arahy.Tifrunner.gnm2.ann1.PZ1MK0	Known_gene	arahy.Tifrunner.gnm2.ann1.PZ1MK0.1	1.29288	0.227047	0.0193059	-1.69803	1.28266e-07	1.39986e-08	-2.10021	4.96978e-05	8.29121e-06	0.900891	0.013006	0.000499647	XP_025615987.1|3.50e-201|myb-related protein 308 [Arachis hypogaea]	GO:0032502//developmental process;GO:0048869//cellular developmental process;GO:0030154//cell differentiation;GO:0009987//cellular process;GO:0043226//organelle;GO:0043231//intracellular membrane-bounded organelle;GO:0043227//membrane-bounded organelle;GO:0110165//cellular anatomical entity;GO:0043229//intracellular organelle;GO:0005634//nucleus;GO:0005622//intracellular anatomical structure;GO:0…	K09422//transcription factor MYB, plant	MYB
arahy.Tifrunner.gnm2.ann1.XL6SY1	1	0.066	0.82	0.27	0.093	arahy.Tifrunner.gnm2.ann1.XL6SY1	Known_gene	arahy.Tifrunner.gnm2.ann1.XL6SY1.1	-1.40339	0.967671	0.416108	-2.89115	0.0499327	0.0149873	2.01236	0.501462	0.286184	3.50815	0.121253	0.00845209	XP_015964525.1|3.00e-56|MYB-like transcription factor ETC3 [Arachis duranensis]	GO:0043231//intracellular membrane-bounded organelle;GO:0005622//intracellular anatomical structure;GO:0043227//membrane-bounded organelle;GO:0005634//nucleus;GO:0110165//cellular anatomical entity;GO:0043226//organelle;GO:0043229//intracellular organelle;	K09422//transcription factor MYB, plant
arahy.Tifrunner.gnm2.ann1.4VW05J	1	0.03	0.806	0.086	0.143	arahy.Tifrunner.gnm2.ann1.4VW05J	Known_gene	arahy.Tifrunner.gnm2.ann1.4VW05J.1	0.685196	0.984428	0.570994	-2.58105	0.000268244	4.58923e-05	1.78325	0.60033	0.370484	5.06982	0.000334037	7.21452e-06	XP_025687741.2|6.98e-233|cinnamoyl-CoA reductase 1-like [Arachis hypogaea]	GO:0003824//catalytic activity;	K09753//cinnamoyl-CoA reductase [EC:1.2.1.44]+ko01100//Metabolic pathways+ko01110//Biosynthesis of secondary metabolites+ko00940//Phenylpropanoid biosynthesis
arahy.Tifrunner.gnm2.ann1.41W2JL	1	0.56	1.566	0.67	0.916	arahy.Tifrunner.gnm2.ann1.41W2JL	Known_gene	arahy.Tifrunner.gnm2.ann1.41W2JL.2,arahy.Tifrunner.gnm2.ann1.41W2JL.1	0.452922	0.859169	0.271929	-0.687966	0.101506	0.0348563	0.328465	0.736033	0.505343	1.47476	0.00390674	0.000119084	XP_025643583.1|2.42e-232|cinnamoyl-CoA reductase 1 [Arachis hypogaea]	GO:0003824//catalytic activity;	K09753//cinnamoyl-CoA reductase [EC:1.2.1.44]+ko01100//Metabolic pathways+ko01110//Biosynthesis of secondary metabolites+ko00940//Phenylpropanoid biosynthesis;K09753//cinnamoyl-CoA reductase [EC:1.2.1.44]+ko01100//Metabolic pathways+ko01110//Biosynthesis of secondary metabolites+ko00940//Phenylpropanoid biosynthesis
arahy.Tifrunner.gnm2.ann1.J4S87V	1	4.246	6.92	2.286	2.433	arahy.Tifrunner.gnm2.ann1.J4S87V	Known_gene	arahy.Tifrunner.gnm2.ann1.J4S87V.1	0.0753299	0.984428	0.771927	-1.42341	3.12084e-13	2.18013e-14	-0.827178	0.00108216	0.000227601	0.677627	0.00107085	2.67223e-05	XP_015945689.1|3.41e-159|aquaporin TIP4-1 [Arachis duranensis]	GO:0016020//membrane;GO:0031224//intrinsic component of membrane;GO:0110165//cellular anatomical entity;GO:0016021//integral component of membrane;GO:0015250//water channel activity;GO:0005372//water transmembrane transporter activity;GO:0005215//transporter activity;GO:0022803//passive transmembrane transporter activity;GO:0015318//inorganic molecular entity transmembrane transporter activity;GO…	K09873//aquaporin TIP
arahy.Tifrunner.gnm2.ann1.H6S6U7	1	0.46	1.136	0.343	0.376	arahy.Tifrunner.gnm2.ann1.H6S6U7	Known_gene	arahy.Tifrunner.gnm2.ann1.H6S6U7.1	0.0881405	0.992894	0.90391	-1.54811	0.00904672	0.0021481	-0.290253	0.8507	0.675891	1.35199	0.0789477	0.00473658	XP_016180707.1|1.87e-171|aquaporin TIP4-1 [Arachis ipaensis]	GO:0016021//integral component of membrane;GO:0110165//cellular anatomical entity;GO:0031224//intrinsic component of membrane;GO:0016020//membrane;GO:0022803//passive transmembrane transporter activity;GO:0015267//channel activity;GO:0022857//transmembrane transporter activity;GO:0005215//transporter activity;	K09873//aquaporin TIP
arahy.Tifrunner.gnm2.ann1.WD5AW4	1	0.846	1.916	1.213	1.116	arahy.Tifrunner.gnm2.ann1.WD5AW4	Known_gene	arahy.Tifrunner.gnm2.ann1.WD5AW4.1,arahy.Tifrunner.gnm2.ann1.WD5AW4.3,arahy.Tifrunner.gnm2.ann1.WD5AW4.2	-0.05676	0.985948	0.836905	-0.472061	0.162631	0.0616692	0.798248	0.0313147	0.00956619	1.22101	0.000626649	1.45746e-05	XP_015952688.1|4.63e-158|transcription factor bHLH121 isoform X1 [Arachis duranensis]	GO:0042592//homeostatic process;GO:0065008//regulation of biological quality;GO:0055065//metal ion homeostasis;GO:0048878//chemical homeostasis;GO:0098771//inorganic ion homeostasis;GO:0055072//iron ion homeostasis;GO:0050801//ion homeostasis;GO:0065007//biological regulation;GO:0055076//transition metal ion homeostasis;GO:0055080//cation homeostasis;GO:0043227//membrane-bounded organelle;GO:0005…	K09874//aquaporin NIP	bHLH
arahy.Tifrunner.gnm2.ann1.0VG9YA	1	0.483	1.083	0.566	0.57	arahy.Tifrunner.gnm2.ann1.0VG9YA	Known_gene	arahy.Tifrunner.gnm2.ann1.0VG9YA.1,arahy.Tifrunner.gnm2.ann1.0VG9YA.2	0.00594459	0.999956	0.985447	-0.845172	0.00632533	0.0014446	0.272613	0.666865	0.433233	1.13071	0.00218674	6.1031e-05	XP_025613829.1|0.0|uncharacterized protein LOC112706637 [Arachis hypogaea]	GO:0005996//monosaccharide metabolic process;GO:0044238//primary metabolic process;GO:0019321//pentose metabolic process;GO:0044281//small molecule metabolic process;GO:0008152//metabolic process;GO:0071704//organic substance metabolic process;GO:0005975//carbohydrate metabolic process;GO:0019566//arabinose metabolic process;GO:0046373//L-arabinose metabolic process;GO:0016798//hydrolase activity…	K09955//uncharacterized protein;K09955//uncharacterized protein
arahy.Tifrunner.gnm2.ann1.TTFN2L	1	0.386	0.85	0.506	0.33	arahy.Tifrunner.gnm2.ann1.TTFN2L	Known_gene	arahy.Tifrunner.gnm2.ann1.TTFN2L.2,arahy.Tifrunner.gnm2.ann1.TTFN2L.1	-0.649733	0.582199	0.102544	-1.30703	0.00122184	0.000236513	0.508102	0.337551	0.168345	1.17249	0.010551	0.000386086	XP_016171921.1|0.0|uncharacterized protein LOC107614206 [Arachis ipaensis]	GO:0019566//arabinose metabolic process;GO:0071704//organic substance metabolic process;GO:0005996//monosaccharide metabolic process;GO:0044281//small molecule metabolic process;GO:0008152//metabolic process;GO:0044238//primary metabolic process;GO:0019321//pentose metabolic process;GO:0046373//L-arabinose metabolic process;GO:0005975//carbohydrate metabolic process;GO:0004553//hydrolase activity…	K09955//uncharacterized protein;K09955//uncharacterized protein
arahy.Tifrunner.gnm2.ann1.93DW2D	1	0.42	0.783	0.373	0.203	arahy.Tifrunner.gnm2.ann1.93DW2D	Known_gene	arahy.Tifrunner.gnm2.ann1.93DW2D.1	-1.05824	0.862131	0.274881	-2.12638	0.0195347	0.0051027	-0.195849	0.90678	0.82731	0.877753	0.796168	0.215265	RYQ84950.1|2.71e-65|hypothetical protein Ahy_B10g104458 [Arachis hypogaea]	GO:0043170//macromolecule metabolic process;GO:0019538//protein metabolic process;GO:0043603//cellular amide metabolic process;GO:0044271//cellular nitrogen compound biosynthetic process;GO:0006518//peptide metabolic process;GO:0044249//cellular biosynthetic process;GO:0034641//cellular nitrogen compound metabolic process;GO:0043043//peptide biosynthetic process;GO:0034645//cellular macromolecule…	K10255//acyl-lipid omega-6 desaturase (Delta-12 desaturase) [EC:1.14.19.23 1.14.19.45]
arahy.Tifrunner.gnm2.ann1.BC0JZ1	1	0.256	1.15	0.323	0.526	arahy.Tifrunner.gnm2.ann1.BC0JZ1	Known_gene	arahy.Tifrunner.gnm2.ann1.BC0JZ1.1,arahy.Tifrunner.gnm2.ann1.BC0JZ1.2	0.753452	0.984428	0.541528	-0.987179	0.103576	0.0357113	0.307983	0.878749	0.714263	2.05422	0.00298338	8.77818e-05	XP_016167276.1|1.44e-290|omega-3 fatty acid desaturase, endoplasmic reticulum isoform X1 [Arachis ipaensis]	GO:0006629//lipid metabolic process;GO:0008152//metabolic process;GO:0044238//primary metabolic process;GO:0071704//organic substance metabolic process;GO:0110165//cellular anatomical entity;GO:0016021//integral component of membrane;GO:0031224//intrinsic component of membrane;GO:0016020//membrane;GO:0016717//oxidoreductase activity, acting on paired donors, with oxidation of a pair of donors res…	K10257//acyl-lipid omega-3 desaturase [EC:1.14.19.25 1.14.19.35 1.14.19.36];K10257//acyl-lipid omega-3 desaturase [EC:1.14.19.25 1.14.19.35 1.14.19.36]
arahy.Tifrunner.gnm2.ann1.ZDHF3I	1	0.146	0.756	0.36	0.193	arahy.Tifrunner.gnm2.ann1.ZDHF3I	Known_gene	arahy.Tifrunner.gnm2.ann1.ZDHF3I.2,arahy.Tifrunner.gnm2.ann1.ZDHF3I.1	-0.911502	0.87251	0.287144	-1.94896	0.0132164	0.00328487	1.4454	0.659012	0.425939	2.48642	0.699862	0.153722	XP_015932035.1|1.01e-290|omega-3 fatty acid desaturase, endoplasmic reticulum isoform X1 [Arachis duranensis]	GO:0071704//organic substance metabolic process;GO:0044238//primary metabolic process;GO:0008152//metabolic process;GO:0006629//lipid metabolic process;GO:0016020//membrane;GO:0016021//integral component of membrane;GO:0031224//intrinsic component of membrane;GO:0110165//cellular anatomical entity;GO:0003824//catalytic activity;GO:0016717//oxidoreductase activity, acting on paired donors, with ox…	K10257//acyl-lipid omega-3 desaturase [EC:1.14.19.25 1.14.19.35 1.14.19.36];K10257//acyl-lipid omega-3 desaturase [EC:1.14.19.25 1.14.19.35 1.14.19.36]
arahy.Tifrunner.gnm2.ann1.TE0765	1	1.03	1.546	0.853	0.68	arahy.Tifrunner.gnm2.ann1.TE0765	Known_gene	arahy.Tifrunner.gnm2.ann1.TE0765.2,arahy.Tifrunner.gnm2.ann1.TE0765.1	-0.386662	0.958752	0.398045	-1.15667	0.0098071	0.00235304	-0.274585	0.728732	0.497241	0.501691	0.665291	0.135948	RYR55834.1|3.91e-140|hypothetical protein Ahy_A05g021698 isoform C [Arachis hypogaea]	GO:0009987//cellular process;GO:0007018//microtubule-based movement;GO:0007017//microtubule-based process;GO:0006928//movement of cell or subcellular component;GO:0110165//cellular anatomical entity;GO:0043229//intracellular organelle;GO:0099081//supramolecular polymer;GO:0015630//microtubule cytoskeleton;GO:0043232//intracellular non-membrane-bounded organelle;GO:0043226//organelle;GO:0005874//m…	K10405//kinesin family member C1;K10405//kinesin family member C1
arahy.Tifrunner.gnm2.ann1.J75ZHQ	1	0.17	0.43	0.02	0.02	arahy.Tifrunner.gnm2.ann1.J75ZHQ	Known_gene	arahy.Tifrunner.gnm2.ann1.J75ZHQ.1	-0.93217	0.984428	0.819299	-4.94868	0.00926806	0.00220751	-2.48197	0.493308	0.279532	1.54007	0.681486	0.144315	XP_025667421.1|5.16e-66|heavy metal-associated isoprenylated plant protein 47 [Arachis hypogaea]		K10523//speckle-type POZ protein;K13457//disease resistance protein RPM1+ko04626//Plant-pathogen interaction
arahy.Tifrunner.gnm2.ann1.8VX7L3	1	0.213	0.5	0.326	0.126	arahy.Tifrunner.gnm2.ann1.8VX7L3	Known_gene	arahy.Tifrunner.gnm2.ann1.8VX7L3.1	-1.48462	0.568621	0.0979887	-2.02849	0.02649	0.00719442	0.870472	0.507531	0.290823	1.42143	0.332787	0.0374795	XP_025610331.1|5.19e-264|putative ubiquitin-conjugating enzyme E2 39 [Arachis hypogaea]		K10581//ubiquitin-conjugating enzyme E2 O [EC:2.3.2.24]+ko04120//Ubiquitin mediated proteolysis
arahy.Tifrunner.gnm2.ann1.2DS66L	1	2.063	4.626	1.21	2.06	arahy.Tifrunner.gnm2.ann1.2DS66L	Known_gene	arahy.Tifrunner.gnm2.ann1.2DS66L.1	0.772005	0.212201	0.0174286	-1.08229	1.40139e-05	1.95718e-06	-0.721837	0.0634761	0.0217079	1.13925	1.41917e-05	2.22377e-07	XP_015967706.1|4.31e-259|protein JINGUBANG [Arachis duranensis]		K10599//pre-mRNA-processing factor 19 [EC:2.3.2.27]+ko03040//Spliceosome+ko04120//Ubiquitin mediated proteolysis
arahy.Tifrunner.gnm2.ann1.WF5RYQ	1	1.416	4.31	1.186	2.31	arahy.Tifrunner.gnm2.ann1.WF5RYQ	Known_gene	arahy.Tifrunner.gnm2.ann1.WF5RYQ.1	0.934623	0.0239848	0.000873414	-0.813611	0.000310393	5.37967e-05	-0.170081	0.801673	0.587638	1.58572	1.94655e-10	1.46698e-12	XP_015933003.1|3.75e-257|GDSL esterase/lipase At2g04570-like isoform X1 [Arachis duranensis]	GO:0003824//catalytic activity;GO:0016787//hydrolase activity;GO:0016298//lipase activity;GO:0052689//carboxylic ester hydrolase activity;GO:0004806//triglyceride lipase activity;GO:0016788//hydrolase activity, acting on ester bonds;	K10691//E3 ubiquitin-protein ligase UBR4 [EC:2.3.2.27];K00679//phospholipid:diacylglycerol acyltransferase [EC:2.3.1.158]+ko01100//Metabolic pathways+ko00561//Glycerolipid metabolism;K14209//solute carrier family 36 (proton-coupled amino acid transporter);K01206//alpha-L-fucosidase [EC:3.2.1.51]+ko00511//Other glycan degradation
arahy.Tifrunner.gnm2.ann1.KRCY3Y	1	0.243	0.566	0.253	0.333	arahy.Tifrunner.gnm2.ann1.KRCY3Y	Known_gene	arahy.Tifrunner.gnm2.ann1.KRCY3Y.1,arahy.Tifrunner.gnm2.ann1.KRCY3Y.2	0.351831	0.976041	0.429894	-0.723781	0.115435	0.0406818	0.128516	0.904101	0.795993	1.21129	0.0395116	0.00195035	XP_020996988.1|0.0|protein STICHEL-like 2 isoform X1 [Arachis duranensis]	GO:0008152//metabolic process;GO:0009058//biosynthetic process;GO:1901576//organic substance biosynthetic process;GO:0034645//cellular macromolecule biosynthetic process;GO:0009987//cellular process;GO:0044237//cellular metabolic process;GO:0044249//cellular biosynthetic process;GO:0006260//DNA replication;GO:0009059//macromolecule biosynthetic process;GO:0044260//cellular macromolecule metabolic…	K10755//replication factor C subunit 2/4+ko03420//Nucleotide excision repair+ko03030//DNA replication+ko03430//Mismatch repair;K10755//replication factor C subunit 2/4+ko03420//Nucleotide excision repair+ko03030//DNA replication+ko03430//Mismatch repair
arahy.Tifrunner.gnm2.ann1.YBWK9U	1	0.163	0.543	0.136	0.123	arahy.Tifrunner.gnm2.ann1.YBWK9U	Known_gene	arahy.Tifrunner.gnm2.ann1.YBWK9U.1	-0.0898056	0.99161	0.897498	-2.11734	4.45323e-05	6.71206e-06	-0.285491	0.838934	0.659517	1.75002	0.00216891	6.0375e-05	XP_020964328.1|0.0|transcriptional activator DEMETER-like isoform X3 [Arachis ipaensis]	GO:0006281//DNA repair;GO:0006725//cellular aromatic compound metabolic process;GO:1901360//organic cyclic compound metabolic process;GO:0008152//metabolic process;GO:0090304//nucleic acid metabolic process;GO:0046483//heterocycle metabolic process;GO:0033554//cellular response to stress;GO:0009987//cellular process;GO:0044260//cellular macromolecule metabolic process;GO:0006950//response to stre…	K10773//endonuclease III [EC:4.2.99.18]+ko03410//Base excision repair
arahy.Tifrunner.gnm2.ann1.TQH2IV	1	5.776	13.706	1.393	5.053	arahy.Tifrunner.gnm2.ann1.TQH2IV	Known_gene	arahy.Tifrunner.gnm2.ann1.TQH2IV.1	1.8655	1.01606e-09	4.678e-12	-1.34291	2.02228e-17	1.12776e-18	-1.99863	7.04581e-13	5.53005e-14	1.21718	1.12466e-13	6.07259e-16	XP_016179694.1|9.06e-107|MLP-like protein 43 [Arachis ipaensis]	GO:0050896//response to stimulus;GO:0006952//defense response;GO:0006950//response to stress;	K10781//fatty acyl-ACP thioesterase B [EC:3.1.2.14 3.1.2.21]+ko01100//Metabolic pathways+ko00061//Fatty acid biosynthesis+ko01212//Fatty acid metabolism
arahy.Tifrunner.gnm2.ann1.EBM8RS	1	1.103	1.84	0.59	0.846	arahy.Tifrunner.gnm2.ann1.EBM8RS	Known_gene	arahy.Tifrunner.gnm2.ann1.EBM8RS.1,arahy.Tifrunner.gnm2.ann1.EBM8RS.2	0.222327	0.984428	0.579382	-1.24103	2.76476e-05	4.03313e-06	-0.937191	0.0171841	0.00482064	0.532327	0.204749	0.0178741	XP_025641890.1|5.73e-217|DNA repair protein RAD51 homolog 4 isoform X1 [Arachis hypogaea]	GO:0006974//cellular response to DNA damage stimulus;GO:0044260//cellular macromolecule metabolic process;GO:0044237//cellular metabolic process;GO:0043170//macromolecule metabolic process;GO:0090304//nucleic acid metabolic process;GO:0033554//cellular response to stress;GO:1901360//organic cyclic compound metabolic process;GO:0006807//nitrogen compound metabolic process;GO:0046483//heterocycle m…	K10871//RAD51-like protein 3+ko03440//Homologous recombination;K10871//RAD51-like protein 3+ko03440//Homologous recombination
arahy.Tifrunner.gnm2.ann1.65D6GP	1	0.82	2.54	0.786	0.016	arahy.Tifrunner.gnm2.ann1.65D6GP	Known_gene	arahy.Tifrunner.gnm2.ann1.65D6GP.1	-5.99998	2.53629e-06	2.28946e-08	-7.58763	3.65651e-12	2.72234e-13	0.0161151	0.984361	0.952168	1.60935	2.06825e-12	1.26766e-14	RYR25108.1|0.0|hypothetical protein Ahy_B02g058734 [Arachis hypogaea]	GO:0034645//cellular macromolecule biosynthetic process;GO:0044249//cellular biosynthetic process;GO:0016051//carbohydrate biosynthetic process;GO:0044264//cellular polysaccharide metabolic process;GO:0009987//cellular process;GO:0033692//cellular polysaccharide biosynthetic process;GO:0009058//biosynthetic process;GO:0009059//macromolecule biosynthetic process;GO:0044262//cellular carbohydrate m…	K10999//cellulose synthase A [EC:2.4.1.12]
arahy.Tifrunner.gnm2.ann1.S1R27D	1	0.766	3.23	0.953	0.07	arahy.Tifrunner.gnm2.ann1.S1R27D	Known_gene	arahy.Tifrunner.gnm2.ann1.S1R27D.1	-3.96558	1.9198e-10	7.58606e-13	-5.62293	9.45827e-30	3.25848e-31	0.382312	0.314812	0.153776	2.04768	1.08758e-23	3.13457e-26	QHO52897.1|0.0|Cellulose synthase A catalytic subunit 4 [UDP-forming] [Arachis hypogaea]	GO:0034645//cellular macromolecule biosynthetic process;GO:0044260//cellular macromolecule metabolic process;GO:0044237//cellular metabolic process;GO:0051274//beta-glucan biosynthetic process;GO:0009987//cellular process;GO:0009058//biosynthetic process;GO:0005975//carbohydrate metabolic process;GO:0016051//carbohydrate biosynthetic process;GO:1901576//organic substance biosynthetic process;GO:0…	K10999//cellulose synthase A [EC:2.4.1.12]
arahy.Tifrunner.gnm2.ann1.6255L4	1	2.653	5.993	3.433	0.586	arahy.Tifrunner.gnm2.ann1.6255L4	Known_gene	arahy.Tifrunner.gnm2.ann1.6255L4.1,arahy.Tifrunner.gnm2.ann1.6255L4.2	-2.59474	3.42357e-34	2.17196e-37	-3.2893	6.13794e-78	7.73063e-80	0.445556	0.00727284	0.0018406	1.14672	2.52751e-21	8.29901e-24	XP_020973159.1|0.0|cellulose synthase A catalytic subunit 8 [UDP-forming] [Arachis ipaensis]	GO:0034645//cellular macromolecule biosynthetic process;GO:0034637//cellular carbohydrate biosynthetic process;GO:0009250//glucan biosynthetic process;GO:0071704//organic substance metabolic process;GO:0045229//external encapsulating structure organization;GO:0044042//glucan metabolic process;GO:0008152//metabolic process;GO:0009058//biosynthetic process;GO:0016051//carbohydrate biosynthetic proc…	K10999//cellulose synthase A [EC:2.4.1.12];K10999//cellulose synthase A [EC:2.4.1.12]
arahy.Tifrunner.gnm2.ann1.KX036Y	1	2.55	5.486	3.18	0.633	arahy.Tifrunner.gnm2.ann1.KX036Y	Known_gene	arahy.Tifrunner.gnm2.ann1.KX036Y.3,arahy.Tifrunner.gnm2.ann1.KX036Y.2,arahy.Tifrunner.gnm2.ann1.KX036Y.1	-2.32606	3.18759e-24	3.40894e-27	-2.9906	1.76566e-53	3.43277e-55	0.397902	0.0244181	0.00719781	1.06989	1.34257e-14	6.73487e-17	XP_025688972.1|0.0|cellulose synthase A catalytic subunit 7 [UDP-forming] [Arachis hypogaea]	GO:0044238//primary metabolic process;GO:0034645//cellular macromolecule biosynthetic process;GO:0034637//cellular carbohydrate biosynthetic process;GO:0071704//organic substance metabolic process;GO:0051273//beta-glucan metabolic process;GO:0044237//cellular metabolic process;GO:0030243//cellulose metabolic process;GO:0044249//cellular biosynthetic process;GO:0071840//cellular component organiza…	K10999//cellulose synthase A [EC:2.4.1.12];K10999//cellulose synthase A [EC:2.4.1.12];K10999//cellulose synthase A [EC:2.4.1.12]		Hordeum vulgare subsp. vulgare mRNA for predicted protein, complete cds, clone: NIASHv2059P21
arahy.Tifrunner.gnm2.ann1.7BH383	1	0.5	1.323	0.343	0.286	arahy.Tifrunner.gnm2.ann1.7BH383	Known_gene	arahy.Tifrunner.gnm2.ann1.7BH383.1	-0.292789	0.984428	0.756321	-2.13552	0.00372015	0.000802091	-0.415823	0.826094	0.616025	1.43332	0.142464	0.0105692	QHO03929.1|3.05e-179|1-Cys peroxiredoxin [Arachis hypogaea]	GO:0016209//antioxidant activity;GO:0004601//peroxidase activity;GO:0051920//peroxiredoxin activity;GO:0016491//oxidoreductase activity;GO:0016684//oxidoreductase activity, acting on peroxide as acceptor;GO:0003824//catalytic activity;	K11188//peroxiredoxin 6 [EC:1.11.1.7 1.11.1.27 3.1.1.-]+ko01100//Metabolic pathways+ko01110//Biosynthesis of secondary metabolites+ko00940//Phenylpropanoid biosynthesis+ko00480//Glutathione metabolism
arahy.Tifrunner.gnm2.ann1.S0LIXW	1	0.603	1.24	0.913	0.303	arahy.Tifrunner.gnm2.ann1.S0LIXW	Known_gene	arahy.Tifrunner.gnm2.ann1.S0LIXW.1	-1.61145	0.455805	0.0629645	-1.94799	0.041006	0.0119444	0.711694	0.54867	0.324837	1.05593	0.581863	0.102489	RYR14700.1|1.81e-101|hypothetical protein Ahy_B04g071368 [Arachis hypogaea]	GO:0016020//membrane;GO:0031224//intrinsic component of membrane;GO:0016021//integral component of membrane;GO:0110165//cellular anatomical entity;	K11279//nucleosome assembly protein 1-like 1
arahy.Tifrunner.gnm2.ann1.43SLKT	1	2.786	4.686	2.346	1.73	arahy.Tifrunner.gnm2.ann1.43SLKT	Known_gene	arahy.Tifrunner.gnm2.ann1.43SLKT.2,arahy.Tifrunner.gnm2.ann1.43SLKT.1	-0.460831	0.596482	0.10775	-1.34855	7.30662e-08	7.73858e-09	-0.172412	0.743392	0.514375	0.722428	0.0209119	0.000894529	XP_015967679.1|3.04e-283|polycomb group protein FIE2 [Arachis duranensis]		K11462//polycomb protein EED;K11462//polycomb protein EED
arahy.Tifrunner.gnm2.ann1.WJIQ4A	1	1.16	6.653	0.123	0.486	arahy.Tifrunner.gnm2.ann1.WJIQ4A	Known_gene	arahy.Tifrunner.gnm2.ann1.WJIQ4A.1	2.05749	0.131028	0.00848605	-3.7673	1.86334e-38	4.95891e-40	-3.32007	6.73054e-07	8.79866e-08	2.51799	7.24941e-30	1.46787e-32	XP_016186655.1|0.0|cytochrome P450 83B1-like [Arachis ipaensis]	GO:0005488//binding;GO:0097159//organic cyclic compound binding;GO:1901363//heterocyclic compound binding;GO:0020037//heme binding;GO:0004497//monooxygenase activity;GO:0016705//oxidoreductase activity, acting on paired donors, with incorporation or reduction of molecular oxygen;GO:0043169//cation binding;GO:0016491//oxidoreductase activity;GO:0046914//transition metal ion binding;GO:0046906//tet…	K11818//aromatic aldoxime N-monooxygenase [EC:1.14.14.45]+ko00380//Tryptophan metabolism+ko00966//Glucosinolate biosynthesis+ko01100//Metabolic pathways+ko01110//Biosynthesis of secondary metabolites+ko01210//2-Oxocarboxylic acid metabolism;K20617//cytochrome P450 family 71 subfamily A
arahy.Tifrunner.gnm2.ann1.XA1YL7	1	0.273	0.44	0.146	0.026	arahy.Tifrunner.gnm2.ann1.XA1YL7	Known_gene	arahy.Tifrunner.gnm2.ann1.XA1YL7.1	-2.67587	0.787847	0.211781	-4.24854	0.0188383	0.00490024	-0.890961	0.676234	0.443234	0.690035	0.963402	0.406274	XP_016185121.2|9.44e-221|E3 ubiquitin-protein ligase RNF144A-like [Arachis ipaensis]	GO:0140096//catalytic activity, acting on a protein;GO:0004842//ubiquitin-protein transferase activity;GO:0016740//transferase activity;GO:0043169//cation binding;GO:0019787//ubiquitin-like protein transferase activity;GO:0005488//binding;GO:0043167//ion binding;GO:0046872//metal ion binding;GO:0003824//catalytic activity;	K11975//E3 ubiquitin-protein ligase RNF144 [EC:2.3.2.31]
arahy.Tifrunner.gnm2.ann1.UE4FFN	1	0.393	0.766	0.41	0.23	arahy.Tifrunner.gnm2.ann1.UE4FFN	Known_gene	arahy.Tifrunner.gnm2.ann1.UE4FFN.1	-0.98655	0.813903	0.232052	-1.86611	0.0260067	0.00704632	0.123012	0.922333	0.857029	1.01053	0.519948	0.0819299	XP_015941994.1|3.90e-121|rho GDP-dissociation inhibitor 1-like [Arachis duranensis]	GO:0005737//cytoplasm;GO:0110165//cellular anatomical entity;GO:0005622//intracellular anatomical structure;GO:0005094//Rho GDP-dissociation inhibitor activity;GO:0005092//GDP-dissociation inhibitor activity;GO:0098772//molecular function regulator;GO:0030695//GTPase regulator activity;GO:0060589//nucleoside-triphosphatase regulator activity;GO:0030234//enzyme regulator activity;	K12462//Rho GDP-dissociation inhibitor
arahy.Tifrunner.gnm2.ann1.M1NAY9	1	0.34	9.863	0.443	0.66	arahy.Tifrunner.gnm2.ann1.M1NAY9	Known_gene	arahy.Tifrunner.gnm2.ann1.M1NAY9.1	0.560388	0.846893	0.261278	-3.86566	3.8398e-56	7.09856e-58	0.435204	0.702954	0.469662	4.86939	7.05842e-51	6.56657e-54	XP_025669626.1|1.83e-265|BURP domain protein USPL1 [Arachis hypogaea]		K12472//epidermal growth factor receptor substrate 15+ko04144//Endocytosis;K06699//proteasome activator subunit 4+ko03050//Proteasome
arahy.Tifrunner.gnm2.ann1.JJ3U6Q	1	0.053	0.156	0.036	0.02	arahy.Tifrunner.gnm2.ann1.JJ3U6Q	Known_gene	arahy.Tifrunner.gnm2.ann1.JJ3U6Q.1	-0.704022	0.984428	0.731563	-3.10275	0.0281715	0.00772168	-0.695399	0.846761	0.670691	1.71359	0.476018	0.0701957	QHO22270.1|0.0|Putative disease resistance RPP13-like protein [Arachis hypogaea]		K12818//ATP-dependent RNA helicase DHX8/PRP22 [EC:3.6.4.13]+ko03040//Spliceosome;K15078//structure-specific endonuclease subunit SLX1 [EC:3.6.1.-]		NB-ARC domain-containing disease resistance protein (best arabidopsis hit)
arahy.Tifrunner.gnm2.ann1.VKVT6A	1	0.25	0.443	0.3	0.166	arahy.Tifrunner.gnm2.ann1.VKVT6A	Known_gene	arahy.Tifrunner.gnm2.ann1.VKVT6A.1	-0.827647	0.642833	0.125786	-1.28355	0.0336815	0.00948075	0.339971	0.719856	0.487768	0.80221	0.490494	0.0740841	QHO22346.1|0.0|Putative disease resistance RPP13-like protein [Arachis hypogaea]		K12818//ATP-dependent RNA helicase DHX8/PRP22 [EC:3.6.4.13]+ko03040//Spliceosome;K15078//structure-specific endonuclease subunit SLX1 [EC:3.6.1.-]		NB-ARC domain-containing disease resistance protein (best arabidopsis hit)
arahy.Tifrunner.gnm2.ann1.JUY39I	1	0.243	0.373	0.19	0.16	arahy.Tifrunner.gnm2.ann1.JUY39I	Known_gene	arahy.Tifrunner.gnm2.ann1.JUY39I.1	-0.295872	0.984428	0.61741	-1.22206	0.0358461	0.010205	-0.332129	0.751295	0.523065	0.601883	0.693382	0.15006	QHO58595.1|0.0|Putative disease resistance RPP13-like protein [Arachis hypogaea]		K12818//ATP-dependent RNA helicase DHX8/PRP22 [EC:3.6.4.13]+ko03040//Spliceosome;K15078//structure-specific endonuclease subunit SLX1 [EC:3.6.1.-]		PREDICTED: Glycine max putative disease resistance protein At3g14460-like (LOC100813047), mRNA
arahy.Tifrunner.gnm2.ann1.6CK8Q4	1	0.186	0.44	0.08	0.11	arahy.Tifrunner.gnm2.ann1.6CK8Q4	Known_gene	arahy.Tifrunner.gnm2.ann1.6CK8Q4.1	0.542839	0.984428	0.515398	-1.95931	0.000691487	0.000127572	-1.28612	0.167453	0.0694007	1.22471	0.0882108	0.00549346	XP_025631432.1|0.0|putative disease resistance RPP13-like protein 1 [Arachis hypogaea]		K12818//ATP-dependent RNA helicase DHX8/PRP22 [EC:3.6.4.13]+ko03040//Spliceosome;K15078//structure-specific endonuclease subunit SLX1 [EC:3.6.1.-]		LRR and NB-ARC domains-containing disease resistance protein (best arabidopsis hit)
arahy.Tifrunner.gnm2.ann1.6C1XPZ	1	1.39	4.12	0.65	0.823	arahy.Tifrunner.gnm2.ann1.6C1XPZ	Known_gene	arahy.Tifrunner.gnm2.ann1.6C1XPZ.1	0.274814	0.989662	0.877949	-2.35511	0.0464017	0.0137669	-1.12986	0.687208	0.454258	1.51026	0.478635	0.0708785	XP_020968686.1|7.01e-46|uncharacterized protein At4g14342-like [Arachis ipaensis]	GO:0090304//nucleic acid metabolic process;GO:0043170//macromolecule metabolic process;GO:0010467//gene expression;GO:0009987//cellular process;GO:0006139//nucleobase-containing compound metabolic process;GO:0006396//RNA processing;GO:0044238//primary metabolic process;GO:0016070//RNA metabolic process;GO:1901360//organic cyclic compound metabolic process;GO:0006807//nitrogen compound metabolic p…	K12832//splicing factor 3B subunit 5+ko03040//Spliceosome
arahy.Tifrunner.gnm2.ann1.N19LSD	1	0	0.34	0	0	arahy.Tifrunner.gnm2.ann1.N19LSD	Known_gene	arahy.Tifrunner.gnm2.ann1.N19LSD.1				-5.46651	0.00117533	0.000226494				5.49932	0.00620614	0.000204003	XP_025635240.1|0.0|BAHD acyltransferase BIA1-like [Arachis hypogaea]		K13065//shikimate O-hydroxycinnamoyltransferase [EC:2.3.1.133]+ko01100//Metabolic pathways+ko01110//Biosynthesis of secondary metabolites+ko00940//Phenylpropanoid biosynthesis+ko00941//Flavonoid biosynthesis+ko00945//Stilbenoid, diarylheptanoid and gingerol biosynthesis
arahy.Tifrunner.gnm2.ann1.S9QE88	1	1.443	2.423	1.416	0.853	arahy.Tifrunner.gnm2.ann1.S9QE88	Known_gene	arahy.Tifrunner.gnm2.ann1.S9QE88.1	-0.777902	0.165908	0.0119749	-1.4351	6.10274e-07	7.14638e-08	0.052396	0.915612	0.845206	0.716339	0.0391434	0.00192504	XP_016183099.1|2.05e-265|1-aminocyclopropane-1-carboxylate oxidase homolog 1 [Arachis ipaensis]	GO:0046872//metal ion binding;GO:0043169//cation binding;GO:0005488//binding;GO:0043167//ion binding;GO:0003824//catalytic activity;GO:0016491//oxidoreductase activity;	K13229//2,4-dihydroxy-1,4-benzoxazin-3-one-glucoside dioxygenase [EC:1.14.11.59]+ko00402//Benzoxazinoid biosynthesis+ko01110//Biosynthesis of secondary metabolites
arahy.Tifrunner.gnm2.ann1.0UU5IV	1	0.56	2.026	0.08	0.19	arahy.Tifrunner.gnm2.ann1.0UU5IV	Known_gene	arahy.Tifrunner.gnm2.ann1.0UU5IV.1	1.39687	0.722187	0.166065	-3.41158	1.43844e-14	9.27358e-16	-2.95777	0.000444763	8.7025e-05	1.85783	1.6595e-07	1.80117e-09	XP_015957959.1|0.0|isoflavone 2'-hydroxylase [Arachis duranensis]	GO:0016021//integral component of membrane;GO:0016020//membrane;GO:0031224//intrinsic component of membrane;GO:0110165//cellular anatomical entity;GO:0043169//cation binding;GO:0046872//metal ion binding;GO:0043167//ion binding;GO:0020037//heme binding;GO:0003824//catalytic activity;GO:0004497//monooxygenase activity;GO:1901363//heterocyclic compound binding;GO:0016491//oxidoreductase activity;GO…	K13260//isoflavone/4'-methoxyisoflavone 2'-hydroxylase [EC:1.14.14.90 1.14.14.89]+ko01100//Metabolic pathways+ko01110//Biosynthesis of secondary metabolites+ko00943//Isoflavonoid biosynthesis
arahy.Tifrunner.gnm2.ann1.TIU233	1	1.023	2.306	0.03	0.176	arahy.Tifrunner.gnm2.ann1.TIU233	Known_gene	arahy.Tifrunner.gnm2.ann1.TIU233.1	2.52536	0.681162	0.14447	-3.74312	1.39021e-11	1.07837e-12	-5.07634	4.96064e-05	8.27505e-06	1.17076	0.00497674	0.000158326	XP_025650010.1|1.46e-272|isoflavone 7-O-methyltransferase [Arachis hypogaea]	GO:0032259//methylation;GO:0008152//metabolic process;GO:0046983//protein dimerization activity;GO:0016741//transferase activity, transferring one-carbon groups;GO:0003824//catalytic activity;GO:0016740//transferase activity;GO:0005488//binding;GO:0008168//methyltransferase activity;GO:0008171//O-methyltransferase activity;GO:0005515//protein binding;	K13262//isoflavone-7-O-methyltransferase [EC:2.1.1.150]+ko01110//Biosynthesis of secondary metabolites+ko00943//Isoflavonoid biosynthesis
arahy.Tifrunner.gnm2.ann1.5L9AX6	1	2.226	4.19	0.953	1.633	arahy.Tifrunner.gnm2.ann1.5L9AX6	Known_gene	arahy.Tifrunner.gnm2.ann1.5L9AX6.1	0.760231	0.0931226	0.00529121	-1.26755	1.17422e-10	9.77049e-12	-1.15455	1.95526e-05	3.07491e-06	0.880453	1.27765e-05	1.97871e-07	XP_025614203.1|0.0|fatty acyl-CoA reductase 3 [Arachis hypogaea]	GO:0006629//lipid metabolic process;GO:0071704//organic substance metabolic process;GO:0044238//primary metabolic process;GO:0008152//metabolic process;GO:0110165//cellular anatomical entity;GO:0031224//intrinsic component of membrane;GO:0016020//membrane;GO:0016021//integral component of membrane;GO:0102965//alcohol-forming fatty acyl-CoA reductase activity;GO:0080019//fatty-acyl-CoA reductase (…	K13356//alcohol-forming fatty acyl-CoA reductase [EC:1.2.1.84]+ko04146//Peroxisome+ko00073//Cutin, suberine and wax biosynthesis
arahy.Tifrunner.gnm2.ann1.NJ7QKI	1	1.063	2.023	0.84	0.783	arahy.Tifrunner.gnm2.ann1.NJ7QKI	Known_gene	arahy.Tifrunner.gnm2.ann1.NJ7QKI.1	-0.135714	0.984428	0.712825	-1.30336	4.50043e-05	6.78482e-06	-0.272923	0.670307	0.437094	0.901414	0.0249095	0.00110098	XP_016187568.1|0.0|fatty acyl-CoA reductase 3-like [Arachis ipaensis]	GO:0008152//metabolic process;GO:0071704//organic substance metabolic process;GO:0044238//primary metabolic process;GO:0006629//lipid metabolic process;GO:0016620//oxidoreductase activity, acting on the aldehyde or oxo group of donors, NAD or NADP as acceptor;GO:0080019//fatty-acyl-CoA reductase (alcohol-forming) activity;GO:0016491//oxidoreductase activity;GO:0102965//alcohol-forming fatty acyl-…	K13356//alcohol-forming fatty acyl-CoA reductase [EC:1.2.1.84]+ko04146//Peroxisome+ko00073//Cutin, suberine and wax biosynthesis
arahy.Tifrunner.gnm2.ann1.QWX0SS	1	0.303	0.523	0.173	0.19	arahy.Tifrunner.gnm2.ann1.QWX0SS	Known_gene	arahy.Tifrunner.gnm2.ann1.QWX0SS.1	0.1259	0.985948	0.836534	-1.42185	0.00618308	0.00140888	-0.779255	0.301898	0.145425	0.776402	0.386035	0.0482326	RYR16482.1|2.60e-305|hypothetical protein Ahy_B04g073512 [Arachis hypogaea]	GO:0016021//integral component of membrane;GO:0110165//cellular anatomical entity;GO:0031224//intrinsic component of membrane;GO:0016020//membrane;GO:0043167//ion binding;GO:0036094//small molecule binding;GO:0016772//transferase activity, transferring phosphorus-containing groups;GO:0000166//nucleotide binding;GO:0032555//purine ribonucleotide binding;GO:0016773//phosphotransferase activity, alc…	K13415//protein brassinosteroid insensitive 1 [EC:2.7.10.1 2.7.11.1]+ko04075//Plant hormone signal transduction;K00430//peroxidase [EC:1.11.1.7]+ko01100//Metabolic pathways+ko01110//Biosynthesis of secondary metabolites+ko00940//Phenylpropanoid biosynthesis;K20718//LRR receptor-like serine/threonine-protein kinase ERECTA [EC:2.7.11.1]+ko04016//MAPK signaling pathway - plant		Leucine-rich repeat receptor-like protein kinase family protein (best arabidopsis hit)
arahy.Tifrunner.gnm2.ann1.TDU0QQ	1	0.45	0.946	0.023	0.12	arahy.Tifrunner.gnm2.ann1.TDU0QQ	Known_gene	arahy.Tifrunner.gnm2.ann1.TDU0QQ.1	2.24368	0.950078	0.380602	-3.01281	0.00302127	0.000637636	-4.22002	0.0210003	0.0060593	1.04511	0.506448	0.0781289	RYQ96179.1|5.06e-103|hypothetical protein Ahy_B08g091781 isoform A [Arachis hypogaea]		K13416//brassinosteroid insensitive 1-associated receptor kinase 1 [EC:2.7.10.1 2.7.11.1]+ko04016//MAPK signaling pathway - plant+ko04626//Plant-pathogen interaction+ko04075//Plant hormone signal transduction;K13418//somatic embryogenesis receptor kinase 1 [EC:2.7.10.1 2.7.11.1]
arahy.Tifrunner.gnm2.ann1.15S87B	1	0.493	0.903	0.46	0.423	arahy.Tifrunner.gnm2.ann1.15S87B	Known_gene	arahy.Tifrunner.gnm2.ann1.15S87B.1	-0.13396	0.984428	0.768263	-1.02578	0.0221569	0.00587946	-0.0259632	0.984881	0.952832	0.872336	0.182532	0.0151167	XP_016185091.1|0.0|probably inactive receptor-like protein kinase At2g46850 isoform X2 [Arachis ipaensis]	GO:0016021//integral component of membrane;GO:0016020//membrane;GO:0110165//cellular anatomical entity;GO:0031224//intrinsic component of membrane;GO:0043167//ion binding;GO:0016772//transferase activity, transferring phosphorus-containing groups;GO:0032553//ribonucleotide binding;GO:0097367//carbohydrate derivative binding;GO:0032555//purine ribonucleotide binding;GO:0016740//transferase activit…	K13420//LRR receptor-like serine/threonine-protein kinase FLS2 [EC:2.7.11.1]+ko04016//MAPK signaling pathway - plant+ko04626//Plant-pathogen interaction;K04733//interleukin-1 receptor-associated kinase 4 [EC:2.7.11.1];K13436//pto-interacting protein 1 [EC:2.7.11.1]+ko04626//Plant-pathogen interaction;K01180//endo-1,3(4)-beta-glucanase [EC:3.2.1.6]
arahy.Tifrunner.gnm2.ann1.7J5ZWH	1	0.15	0.32	0.026	0.05	arahy.Tifrunner.gnm2.ann1.7J5ZWH	Known_gene	arahy.Tifrunner.gnm2.ann1.7J5ZWH.1,arahy.Tifrunner.gnm2.ann1.7J5ZWH.2	0.726691	0.984428	0.761941	-2.77027	0.0158758	0.00403282	-2.31144	0.253193	0.1159	1.21146	0.5412	0.0884164	XP_016202420.2|0.0|lysM domain receptor-like kinase 3 isoform X2 [Arachis ipaensis]		K13429//chitin elicitor receptor kinase 1+ko04626//Plant-pathogen interaction;K13429//chitin elicitor receptor kinase 1+ko04626//Plant-pathogen interaction
arahy.Tifrunner.gnm2.ann1.UY9JWG	1	0.143	0.26	0.086	0.04	arahy.Tifrunner.gnm2.ann1.UY9JWG	Known_gene	arahy.Tifrunner.gnm2.ann1.UY9JWG.2,arahy.Tifrunner.gnm2.ann1.UY9JWG.1,arahy.Tifrunner.gnm2.ann1.UY9JWG.3	-1.10668	0.984428	0.451644	-2.52485	0.0332619	0.00934047	-0.639664	0.757878	0.529796	0.787196	0.849297	0.260217	XP_025696801.1|3.76e-274|receptor-like protein kinase ANXUR2 isoform X1 [Arachis hypogaea]	GO:0016740//transferase activity;GO:0016301//kinase activity;GO:0032553//ribonucleotide binding;GO:0005488//binding;GO:0004672//protein kinase activity;GO:0035639//purine ribonucleoside triphosphate binding;GO:0097159//organic cyclic compound binding;GO:0005524//ATP binding;GO:0032559//adenyl ribonucleotide binding;GO:0036094//small molecule binding;GO:0003824//catalytic activity;GO:0043167//ion …	K13435//serine/threonine-protein kinase Pto+ko04626//Plant-pathogen interaction;K13436//pto-interacting protein 1 [EC:2.7.11.1]+ko04626//Plant-pathogen interaction;K01115//phospholipase D1/2 [EC:3.1.4.4]+ko04144//Endocytosis+ko01100//Metabolic pathways+ko01110//Biosynthesis of secondary metabolites+ko00564//Glycerophospholipid metabolism+ko00565//Ether lipid metabolism;K13435//serine/threonine-pr…
arahy.Tifrunner.gnm2.ann1.ABT3X9	1	0.47	0.843	0.2	0.226	arahy.Tifrunner.gnm2.ann1.ABT3X9	Known_gene	arahy.Tifrunner.gnm2.ann1.ABT3X9.1	0.166639	0.984428	0.794144	-1.87048	0.000156589	2.56669e-05	-1.20706	0.039331	0.0124294	0.840055	0.186643	0.0155933	RYR31766.1|0.0|hypothetical protein Ahy_B01g056665 [Arachis hypogaea]	GO:0016021//integral component of membrane;GO:0016020//membrane;GO:0031224//intrinsic component of membrane;GO:0110165//cellular anatomical entity;GO:0016651//oxidoreductase activity, acting on NAD(P)H;GO:0043167//ion binding;GO:0050664//oxidoreductase activity, acting on NAD(P)H, oxygen as acceptor;GO:0003824//catalytic activity;GO:0016209//antioxidant activity;GO:0016684//oxidoreductase activit…	K13447//respiratory burst oxidase [EC:1.6.3.- 1.11.1.-]+ko04016//MAPK signaling pathway - plant+ko04626//Plant-pathogen interaction
arahy.Tifrunner.gnm2.ann1.Z151WT	1	3.306	8.406	4.85	5.276	arahy.Tifrunner.gnm2.ann1.Z151WT	Known_gene	arahy.Tifrunner.gnm2.ann1.Z151WT.1	0.132764	0.984428	0.655684	-0.570273	0.0685219	0.0218311	0.62095	0.152673	0.0620603	1.33127	8.94858e-05	1.66664e-06	XP_015943292.1|4.64e-124|pathogenesis-related protein 1 [Arachis duranensis]	GO:0009607//response to biotic stimulus;GO:0006952//defense response;GO:0050896//response to stimulus;GO:0006950//response to stress;GO:0110165//cellular anatomical entity;GO:0005576//extracellular region;	K13449//pathogenesis-related protein 1+ko04016//MAPK signaling pathway - plant+ko04626//Plant-pathogen interaction+ko04075//Plant hormone signal transduction
arahy.Tifrunner.gnm2.ann1.B0DQ39	1	0.856	1.416	0.686	0.506	arahy.Tifrunner.gnm2.ann1.B0DQ39	Known_gene	arahy.Tifrunner.gnm2.ann1.B0DQ39.1	-0.445154	0.847227	0.261626	-1.41242	0.000102065	1.62241e-05	-0.258523	0.705392	0.472069	0.715465	0.193344	0.0163957	XP_025625523.1|0.0|uncharacterized protein LOC112717798 [Arachis hypogaea]		K13457//disease resistance protein RPM1+ko04626//Plant-pathogen interaction;K17925//sorting nexin-13;K02995//small subunit ribosomal protein S8e+ko03010//Ribosome;K01762//1-aminocyclopropane-1-carboxylate synthase [EC:4.4.1.14]+ko01100//Metabolic pathways+ko01110//Biosynthesis of secondary metabolites+ko00270//Cysteine and methionine metabolism;K01230//mannosyl-oligosaccharide alpha-1,2-mannosida…
arahy.Tifrunner.gnm2.ann1.NFXQ6B	1	0.316	0.73	0.063	0.266	arahy.Tifrunner.gnm2.ann1.NFXQ6B	Known_gene	arahy.Tifrunner.gnm2.ann1.NFXQ6B.2,arahy.Tifrunner.gnm2.ann1.NFXQ6B.1	2.43978	0.407471	0.0514145	-1.41706	0.0668108	0.0211764	-2.76758	0.0289122	0.00872027	1.09146	0.305017	0.0327941	XP_025690285.1|0.0|glycerol-3-phosphate acyltransferase 5 isoform X2 [Arachis hypogaea]	GO:0110165//cellular anatomical entity;GO:0016020//membrane;GO:0031224//intrinsic component of membrane;GO:0016021//integral component of membrane;GO:0016740//transferase activity;GO:0003824//catalytic activity;GO:0016746//acyltransferase activity;	K13508//glycerol-3-phosphate acyltransferase [EC:2.3.1.15 2.3.1.198]+ko01100//Metabolic pathways+ko01110//Biosynthesis of secondary metabolites+ko00564//Glycerophospholipid metabolism+ko00561//Glycerolipid metabolism;K13508//glycerol-3-phosphate acyltransferase [EC:2.3.1.15 2.3.1.198]+ko01100//Metabolic pathways+ko01110//Biosynthesis of secondary metabolites+ko00564//Glycerophospholipid metabolis…
arahy.Tifrunner.gnm2.ann1.SIR7X4	1	0.13	0.393	0.153	0.026	arahy.Tifrunner.gnm2.ann1.SIR7X4	Known_gene	arahy.Tifrunner.gnm2.ann1.SIR7X4.1	-2.78548	0.566807	0.0973977	-4.04426	0.00500652	0.00111445	0.357432	0.904101	0.771232	1.62224	0.356589	0.0421051	XP_025627626.1|1.64e-312|LOW QUALITY PROTEIN: putative glycerol-3-phosphate transporter 4 [Arachis hypogaea]	GO:0110165//cellular anatomical entity;GO:0016020//membrane;GO:0031224//intrinsic component of membrane;GO:0016021//integral component of membrane;GO:0061513//glucose 6-phosphate:inorganic phosphate antiporter activity;GO:0022804//active transmembrane transporter activity;GO:0015075//ion transmembrane transporter activity;GO:0015114//phosphate ion transmembrane transporter activity;GO:1901505//ca…	K13783//MFS transporter, OPA family, solute carrier family 37 (glycerol-3-phosphate transporter), member 1/2
arahy.Tifrunner.gnm2.ann1.C0IST4	1	0.556	2.576	0.303	0.726	arahy.Tifrunner.gnm2.ann1.C0IST4	Known_gene	arahy.Tifrunner.gnm2.ann1.C0IST4.1	1.19739	0.81838	0.235669	-1.75407	0.00699068	0.00161318	-0.808681	0.689254	0.456386	2.1496	0.00735411	0.000249922	XP_025645503.1|1.58e-58|cysteine proteinase inhibitor A [Arachis hypogaea]	GO:0061134//peptidase regulator activity;GO:0004857//enzyme inhibitor activity;GO:0061135//endopeptidase regulator activity;GO:0030234//enzyme regulator activity;GO:0030414//peptidase inhibitor activity;GO:0098772//molecular function regulator;GO:0004866//endopeptidase inhibitor activity;GO:0004869//cysteine-type endopeptidase inhibitor activity;	K13899//cystatin-C		LRR and NB-ARC domains-containing disease resistance protein (best arabidopsis hit)
arahy.Tifrunner.gnm2.ann1.DS9IRV	1	0.32	0.58	0.223	0.12	arahy.Tifrunner.gnm2.ann1.DS9IRV	Known_gene	arahy.Tifrunner.gnm2.ann1.DS9IRV.1	-0.906429	0.880366	0.295293	-2.32342	0.0018333	0.000368549	-0.563378	0.625314	0.392632	0.862268	0.530405	0.0852498	XP_025608580.1|0.0|serine/threonine-protein phosphatase 7 long form homolog [Arachis hypogaea]	GO:0032501//multicellular organismal process;GO:0048856//anatomical structure development;GO:0032502//developmental process;GO:0048507//meristem development;GO:0010073//meristem maintenance;GO:0009888//tissue development;	K14400//pre-mRNA cleavage complex 2 protein Pcf11+ko03015//mRNA surveillance pathway;K12448//UDP-arabinose 4-epimerase [EC:5.1.3.5]+ko01250//Biosynthesis of nucleotide sugars+ko00520//Amino sugar and nucleotide sugar metabolism+ko01100//Metabolic pathways;K11816//indole-3-pyruvate monooxygenase [EC:1.14.13.168]+ko00380//Tryptophan metabolism+ko01100//Metabolic pathways;K09833//homogentisate phyty…
arahy.Tifrunner.gnm2.ann1.W4QI9P	1	0.123	0.4	0.216	0.063	arahy.Tifrunner.gnm2.ann1.W4QI9P	Known_gene	arahy.Tifrunner.gnm2.ann1.W4QI9P.1	-1.85081	0.51249	0.0793451	-2.61216	0.0109698	0.00266858	0.999221	0.505636	0.289408	1.7687	0.220904	0.0200836	XP_016204939.1|1.03e-301|bZIP transcription factor TGA10 isoform X1 [Arachis ipaensis]		K14431//transcription factor TGA+ko04075//Plant hormone signal transduction
arahy.Tifrunner.gnm2.ann1.LRJK82	1	0	0.456	0.056	0.096	arahy.Tifrunner.gnm2.ann1.LRJK82	Known_gene	arahy.Tifrunner.gnm2.ann1.LRJK82.1	1.09508	0.984428	0.633347	-2.14747	0.109856	0.0383571	2.36521	0.771102	0.554235	5.62505	0.00368087	0.000111259	RYR52338.1|2.24e-30|hypothetical protein Ahy_A06g027270 isoform A [Arachis hypogaea]	GO:0016740//transferase activity;GO:0016772//transferase activity, transferring phosphorus-containing groups;GO:0003824//catalytic activity;GO:0016301//kinase activity;	K14486//auxin response factor+ko04075//Plant hormone signal transduction
arahy.Tifrunner.gnm2.ann1.H39Q46	1	0.256	0.473	0.356	0.176	arahy.Tifrunner.gnm2.ann1.H39Q46	Known_gene	arahy.Tifrunner.gnm2.ann1.H39Q46.1	-1.06157	0.581589	0.102342	-1.38029	0.0362372	0.0103353	0.569182	0.580977	0.352309	0.89552	0.49089	0.0741528	XP_016161779.1|6.69e-235|protein NRT1/ PTR FAMILY 3.1 isoform X1 [Arachis ipaensis]	GO:0110165//cellular anatomical entity;GO:0016021//integral component of membrane;GO:0031224//intrinsic component of membrane;GO:0016020//membrane;GO:0005215//transporter activity;GO:0022857//transmembrane transporter activity;	K14638//solute carrier family 15 (peptide/histidine transporter), member 3/4
arahy.Tifrunner.gnm2.ann1.P0VRW3	1	2.433	5.663	1.886	2.643	arahy.Tifrunner.gnm2.ann1.P0VRW3	Known_gene	arahy.Tifrunner.gnm2.ann1.P0VRW3.1	0.479918	0.338832	0.0373416	-1.00369	1.35177e-07	1.47893e-08	-0.300699	0.401069	0.211195	1.18981	1.19246e-08	1.11806e-10	XP_016162128.1|2.81e-288|nucleoside-triphosphatase-like [Arachis ipaensis]	GO:0043168//anion binding;GO:0032553//ribonucleotide binding;GO:0017076//purine nucleotide binding;GO:1901363//heterocyclic compound binding;GO:0005488//binding;GO:0030554//adenyl nucleotide binding;GO:0032555//purine ribonucleotide binding;GO:0032559//adenyl ribonucleotide binding;GO:0005524//ATP binding;GO:0036094//small molecule binding;GO:0000166//nucleotide binding;GO:0003824//catalytic acti…	K14641//apyrase [EC:3.6.1.5]+ko00230//Purine metabolism+ko01100//Metabolic pathways+ko01110//Biosynthesis of secondary metabolites+ko00240//Pyrimidine metabolism
arahy.Tifrunner.gnm2.ann1.4LV1NS	1	0.34	0.766	0.14	0.23	arahy.Tifrunner.gnm2.ann1.4LV1NS	Known_gene	arahy.Tifrunner.gnm2.ann1.4LV1NS.1	0.647086	0.984428	0.578026	-1.81316	0.0286172	0.0078588	-1.27645	0.408212	0.216227	1.18569	0.40856	0.0536151	XP_015971070.1|6.92e-174|LOW QUALITY PROTEIN: nucleoside-triphosphatase-like [Arachis duranensis]	GO:0097159//organic cyclic compound binding;GO:0016787//hydrolase activity;GO:1901363//heterocyclic compound binding;GO:0097367//carbohydrate derivative binding;GO:0035639//purine ribonucleoside triphosphate binding;GO:0043167//ion binding;GO:0036094//small molecule binding;GO:0003824//catalytic activity;GO:0032559//adenyl ribonucleotide binding;GO:0032553//ribonucleotide binding;GO:0032555//puri…	K14641//apyrase [EC:3.6.1.5]+ko00230//Purine metabolism+ko01100//Metabolic pathways+ko01110//Biosynthesis of secondary metabolites+ko00240//Pyrimidine metabolism
arahy.Tifrunner.gnm2.ann1.ISE35F	1	0.18	0.376	0.143	0.076	arahy.Tifrunner.gnm2.ann1.ISE35F	Known_gene	arahy.Tifrunner.gnm2.ann1.ISE35F.1	-0.95542	0.947917	0.378082	-2.35484	0.0093642	0.00223395	-0.354996	0.851971	0.677702	1.04656	0.571362	0.0986223	XP_025699978.1|0.0|uncharacterized protein LOC112801458 [Arachis hypogaea]	GO:0016020//membrane;GO:0110165//cellular anatomical entity;GO:0016021//integral component of membrane;GO:0031224//intrinsic component of membrane;	K14780//ATP-dependent RNA helicase DHX37/DHR1 [EC:3.6.4.13];K03509//DNA polymerase eta [EC:2.7.7.7]
arahy.Tifrunner.gnm2.ann1.26BHGP	1	0.096	0.656	0.15	0.116	arahy.Tifrunner.gnm2.ann1.26BHGP	Known_gene	arahy.Tifrunner.gnm2.ann1.26BHGP.1	-0.20635	0.991154	0.892641	-2.40605	0.0418809	0.0122408	0.502019	0.904101	0.749578	2.70623	0.0895088	0.00560369	XP_025644829.1|3.42e-234|desiccation-related protein PCC13-62 [Arachis hypogaea]		K15255//ATP-dependent DNA helicase PIF1 [EC:5.6.2.3];K01206//alpha-L-fucosidase [EC:3.2.1.51]+ko00511//Other glycan degradation
arahy.Tifrunner.gnm2.ann1.51GAHG	1	0.556	0.82	0.38	0.246	arahy.Tifrunner.gnm2.ann1.51GAHG	Known_gene	arahy.Tifrunner.gnm2.ann1.51GAHG.1	-0.603463	0.910406	0.328457	-1.63699	0.00265218	0.000553479	-0.533714	0.49078	0.277538	0.50596	0.74758	0.181972	XP_015939348.1|5.38e-72|uncharacterized protein LOC107464899 [Arachis duranensis]	GO:0008643//carbohydrate transport;GO:0071702//organic substance transport;GO:0006810//transport;GO:0051179//localization;GO:0051234//establishment of localization;GO:0031224//intrinsic component of membrane;GO:0016020//membrane;GO:0110165//cellular anatomical entity;GO:0016021//integral component of membrane;GO:0022804//active transmembrane transporter activity;GO:0005215//transporter activity;G…	K15277//solute carrier family 35 (adenosine 3'-phospho 5'-phosphosulfate transporter), member B3
arahy.Tifrunner.gnm2.ann1.ZJZ8JH	1	0.31	0.566	0.09	0.07	arahy.Tifrunner.gnm2.ann1.ZJZ8JH	Known_gene	arahy.Tifrunner.gnm2.ann1.ZJZ8JH.1	-0.373966	0.987918	0.864747	-3.21048	0.0164405	0.00419521	-1.92273	0.276378	0.130013	0.918779	0.767782	0.195676	XP_016191541.2|3.66e-161|UDP-xylose transporter 1-like [Arachis ipaensis]	GO:0110165//cellular anatomical entity;GO:0031224//intrinsic component of membrane;GO:0016021//integral component of membrane;GO:0005622//intracellular anatomical structure;GO:0005737//cytoplasm;GO:0012505//endomembrane system;GO:0005794//Golgi apparatus;GO:0043229//intracellular organelle;GO:0043231//intracellular membrane-bounded organelle;GO:0043227//membrane-bounded organelle;GO:0043226//orga…	K15285//solute carrier family 35, member E3
arahy.Tifrunner.gnm2.ann1.XKLY96	1	0.79	1.643	1.016	0.74	arahy.Tifrunner.gnm2.ann1.XKLY96	Known_gene	arahy.Tifrunner.gnm2.ann1.XKLY96.1	-0.486119	0.78984	0.214178	-1.08551	0.00482986	0.00107147	0.460664	0.449183	0.245924	1.06776	0.031875	0.00149142	XP_025636374.1|0.0|cytochrome P450 86A8 [Arachis hypogaea]	GO:0016705//oxidoreductase activity, acting on paired donors, with incorporation or reduction of molecular oxygen;GO:1901363//heterocyclic compound binding;GO:0005506//iron ion binding;GO:0097159//organic cyclic compound binding;GO:0046914//transition metal ion binding;GO:0046906//tetrapyrrole binding;GO:0004497//monooxygenase activity;GO:0043167//ion binding;GO:0016491//oxidoreductase activity;G…	K15398//fatty acid omega-hydroxylase [EC:1.14.-.-]+ko01100//Metabolic pathways+ko00073//Cutin, suberine and wax biosynthesis
arahy.Tifrunner.gnm2.ann1.GD0HFB	1	1.36	2.77	0.393	0.623	arahy.Tifrunner.gnm2.ann1.GD0HFB	Known_gene	arahy.Tifrunner.gnm2.ann1.GD0HFB.1	0.665608	0.729538	0.170599	-2.07216	5.98735e-13	4.25919e-14	-1.74386	3.29222e-05	5.35552e-06	1.00336	0.000229806	4.76631e-06	XP_025616072.1|1.13e-316|omega-hydroxypalmitate O-feruloyl transferase [Arachis hypogaea]	GO:0016746//acyltransferase activity;GO:0003824//catalytic activity;GO:0016747//acyltransferase activity, transferring groups other than amino-acyl groups;GO:0016740//transferase activity;	K15400//omega-hydroxypalmitate O-feruloyl transferase [EC:2.3.1.188]+ko00073//Cutin, suberine and wax biosynthesis
arahy.Tifrunner.gnm2.ann1.GS1HJ9	1	0.74	1.656	0.276	0.516	arahy.Tifrunner.gnm2.ann1.GS1HJ9	Known_gene	arahy.Tifrunner.gnm2.ann1.GS1HJ9.1	0.928338	0.472214	0.0674566	-1.61024	2.26254e-06	2.82966e-07	-1.38363	0.00905103	0.00234728	1.16331	0.00140011	3.64202e-05	XP_015969715.1|0.0|cytochrome P450 86A1 [Arachis duranensis]	GO:0016021//integral component of membrane;GO:0016020//membrane;GO:0031224//intrinsic component of membrane;GO:0110165//cellular anatomical entity;GO:0043167//ion binding;GO:0046906//tetrapyrrole binding;GO:0043169//cation binding;GO:0097159//organic cyclic compound binding;GO:0004497//monooxygenase activity;GO:0003824//catalytic activity;GO:0005506//iron ion binding;GO:1901363//heterocyclic comp…	K15401//long-chain fatty acid omega-monooxygenase [EC:1.14.14.80]+ko00071//Fatty acid degradation+ko00073//Cutin, suberine and wax biosynthesis
arahy.Tifrunner.gnm2.ann1.P3BMC7	1	0.796	2.326	0.41	0.763	arahy.Tifrunner.gnm2.ann1.P3BMC7	Known_gene	arahy.Tifrunner.gnm2.ann1.P3BMC7.1	0.899399	0.267805	0.0250965	-1.52238	1.5376e-08	1.52128e-09	-0.887504	0.111011	0.0422975	1.54057	1.53561e-06	2.02245e-08	XP_025686772.1|0.0|cytochrome P450 86B1 [Arachis hypogaea]	GO:0110165//cellular anatomical entity;GO:0016020//membrane;GO:0016021//integral component of membrane;GO:0031224//intrinsic component of membrane;GO:0005506//iron ion binding;GO:0046906//tetrapyrrole binding;GO:0046914//transition metal ion binding;GO:0043169//cation binding;GO:0003824//catalytic activity;GO:0016705//oxidoreductase activity, acting on paired donors, with incorporation or reducti…	K15402//fatty acid omega-hydroxylase [EC:1.14.-.-]+ko00073//Cutin, suberine and wax biosynthesis
arahy.Tifrunner.gnm2.ann1.LKT3FQ	1	0	1.27	0.04	0.023	arahy.Tifrunner.gnm2.ann1.LKT3FQ	Known_gene	arahy.Tifrunner.gnm2.ann1.LKT3FQ.1	-0.794946	0.985948	0.844174	-6.39573	2.23585e-06	2.79491e-07	1.78353	0.83866	0.659211	7.39044	2.57754e-07	2.94334e-09	XP_025669667.1|0.0|alkane hydroxylase MAH1 [Arachis hypogaea]	GO:0016491//oxidoreductase activity;GO:0046906//tetrapyrrole binding;GO:0016705//oxidoreductase activity, acting on paired donors, with incorporation or reduction of molecular oxygen;GO:0004497//monooxygenase activity;GO:0043167//ion binding;GO:0005506//iron ion binding;GO:0003824//catalytic activity;GO:0005488//binding;GO:1901363//heterocyclic compound binding;GO:0020037//heme binding;GO:0043169…	K15405//midchain alkane hydroxylase+ko01110//Biosynthesis of secondary metabolites+ko00073//Cutin, suberine and wax biosynthesis
arahy.Tifrunner.gnm2.ann1.5EDI0X	1	0.536	1.153	0.18	0.206	arahy.Tifrunner.gnm2.ann1.5EDI0X	Known_gene	arahy.Tifrunner.gnm2.ann1.5EDI0X.1	0.134514	0.990967	0.883945	-2.54068	1.95506e-05	2.78962e-06	-1.54873	0.075018	0.0264638	1.1338	0.0994857	0.00646603	XP_025686546.1|0.0|alkane hydroxylase MAH1-like [Arachis hypogaea]	GO:0031224//intrinsic component of membrane;GO:0110165//cellular anatomical entity;GO:0016020//membrane;GO:0016021//integral component of membrane;GO:0046914//transition metal ion binding;GO:0016491//oxidoreductase activity;GO:0097159//organic cyclic compound binding;GO:0005488//binding;GO:0020037//heme binding;GO:0043169//cation binding;GO:0005506//iron ion binding;GO:0003824//catalytic activity…	K15405//midchain alkane hydroxylase+ko01110//Biosynthesis of secondary metabolites+ko00073//Cutin, suberine and wax biosynthesis
arahy.Tifrunner.gnm2.ann1.JHZU79	1	0	0.52	0.033	0.116	arahy.Tifrunner.gnm2.ann1.JHZU79	Known_gene	arahy.Tifrunner.gnm2.ann1.JHZU79.1	2.01707	0.87174	0.286287	-2.17045	0.0284155	0.00779327	1.88117	0.833894	0.641097	6.06366	0.000509887	1.15427e-05	XP_016191427.1|0.0|alkane hydroxylase MAH1-like [Arachis ipaensis]	GO:0043167//ion binding;GO:0046906//tetrapyrrole binding;GO:0020037//heme binding;GO:0004497//monooxygenase activity;GO:1901363//heterocyclic compound binding;GO:0003824//catalytic activity;GO:0005506//iron ion binding;GO:0046914//transition metal ion binding;GO:0097159//organic cyclic compound binding;GO:0043169//cation binding;GO:0046872//metal ion binding;GO:0005488//binding;GO:0016491//oxidor…	K15405//midchain alkane hydroxylase+ko01110//Biosynthesis of secondary metabolites+ko00073//Cutin, suberine and wax biosynthesis
arahy.Tifrunner.gnm2.ann1.VPW2G6	1	0.77	2.053	0.903	1.03	arahy.Tifrunner.gnm2.ann1.VPW2G6	Known_gene	arahy.Tifrunner.gnm2.ann1.VPW2G6.1	0.182024	0.984428	0.578365	-0.899457	0.00250324	0.000519511	0.302995	0.608461	0.378058	1.39121	1.94453e-05	3.1463e-07	XP_025698764.1|0.0|cytochrome P450 71D8 [Arachis hypogaea]	GO:0110165//cellular anatomical entity;GO:0016021//integral component of membrane;GO:0016020//membrane;GO:0031224//intrinsic component of membrane;GO:0016705//oxidoreductase activity, acting on paired donors, with incorporation or reduction of molecular oxygen;GO:0046906//tetrapyrrole binding;GO:0046872//metal ion binding;GO:0020037//heme binding;GO:0005488//binding;GO:1901363//heterocyclic compo…	K15472//premnaspirodiene oxygenase [EC:1.14.14.151]+ko00909//Sesquiterpenoid and triterpenoid biosynthesis+ko01110//Biosynthesis of secondary metabolites
arahy.Tifrunner.gnm2.ann1.TL9E5R	1	0.78	1.413	0.466	0.57	arahy.Tifrunner.gnm2.ann1.TL9E5R	Known_gene	arahy.Tifrunner.gnm2.ann1.TL9E5R.1	0.254212	0.984428	0.583198	-1.25071	0.00104003	0.000198847	-0.667474	0.232854	0.104467	0.84394	0.0798634	0.00481919	XP_016201807.1|0.0|cytochrome P450 71D8 [Arachis ipaensis]	GO:0110165//cellular anatomical entity;GO:0016021//integral component of membrane;GO:0031224//intrinsic component of membrane;GO:0016020//membrane;GO:0016491//oxidoreductase activity;GO:0003824//catalytic activity;GO:1901363//heterocyclic compound binding;GO:0005506//iron ion binding;GO:0016705//oxidoreductase activity, acting on paired donors, with incorporation or reduction of molecular oxygen;…	K15472//premnaspirodiene oxygenase [EC:1.14.14.151]+ko00909//Sesquiterpenoid and triterpenoid biosynthesis+ko01110//Biosynthesis of secondary metabolites
arahy.Tifrunner.gnm2.ann1.PB201Y	1	1.066	2.003	0.346	0.496	arahy.Tifrunner.gnm2.ann1.PB201Y	Known_gene	arahy.Tifrunner.gnm2.ann1.PB201Y.1	0.488868	0.853288	0.266729	-1.94864	9.62072e-12	7.39335e-13	-1.56242	0.000119848	2.12714e-05	0.884187	0.00427591	0.00013174	RYR40609.1|0.0|hypothetical protein Ahy_A09g046362 isoform A [Arachis hypogaea]	GO:0016021//integral component of membrane;GO:0110165//cellular anatomical entity;GO:0031224//intrinsic component of membrane;GO:0016020//membrane;GO:0036094//small molecule binding;GO:0140096//catalytic activity, acting on a protein;GO:0016301//kinase activity;GO:0016740//transferase activity;GO:0016772//transferase activity, transferring phosphorus-containing groups;GO:0005524//ATP binding;GO:0…	K16224//senescence-induced receptor-like serine/threonine-protein kinase+ko04016//MAPK signaling pathway - plant+ko04626//Plant-pathogen interaction		PREDICTED: Glycine max putative leucine-rich repeat receptor-like protein kinase At2g19210-like (LOC100794504), mRNA
arahy.Tifrunner.gnm2.ann1.7X5WSZ	1	0.07	0.283	0.016	0	arahy.Tifrunner.gnm2.ann1.7X5WSZ	Known_gene	arahy.Tifrunner.gnm2.ann1.7X5WSZ.1				-4.59015	0.0382069	0.0109928	-2.46538	0.761286	0.536999	2.17068	0.680228	0.143724	XP_029151510.1|7.48e-232|probable LRR receptor-like protein kinase At1g51890 [Arachis hypogaea]	GO:0031224//intrinsic component of membrane;GO:0016020//membrane;GO:0016021//integral component of membrane;GO:0110165//cellular anatomical entity;GO:0140096//catalytic activity, acting on a protein;GO:0000166//nucleotide binding;GO:0032555//purine ribonucleotide binding;GO:0036094//small molecule binding;GO:1901265//nucleoside phosphate binding;GO:0016740//transferase activity;GO:0043167//ion bi…	K16224//senescence-induced receptor-like serine/threonine-protein kinase+ko04016//MAPK signaling pathway - plant+ko04626//Plant-pathogen interaction		PREDICTED: Glycine max putative leucine-rich repeat receptor-like protein kinase At2g19210-like (LOC100794504), mRNA
arahy.Tifrunner.gnm2.ann1.F3V3NK	1	0.476	1.03	0.12	0.05	arahy.Tifrunner.gnm2.ann1.F3V3NK	Known_gene	arahy.Tifrunner.gnm2.ann1.F3V3NK.1	-0.965512	0.984428	0.620445	-4.14076	0.000173701	2.87002e-05	-2.07374	0.102469	0.0383737	1.11041	0.328827	0.0368416	XP_025671895.1|2.77e-257|macrodontain-1 [Arachis hypogaea]	GO:0003824//catalytic activity;GO:0008234//cysteine-type peptidase activity;GO:0140096//catalytic activity, acting on a protein;GO:0016787//hydrolase activity;GO:0008233//peptidase activity;	K16292//KDEL-tailed cysteine endopeptidase [EC:3.4.22.-]
arahy.Tifrunner.gnm2.ann1.J2EJNX	1	3.126	12.21	0.186	0.12	arahy.Tifrunner.gnm2.ann1.J2EJNX	Known_gene	arahy.Tifrunner.gnm2.ann1.J2EJNX.1	-0.721399	0.984428	0.545633	-6.79487	1.83182e-32	5.80251e-34	-4.11655	6.11557e-16	4.00234e-17	1.94218	1.98908e-35	3.1204e-38	XP_016169285.1|3.77e-255|senescence-specific cysteine protease SAG39-like [Arachis ipaensis]	GO:0008233//peptidase activity;GO:0003824//catalytic activity;GO:0016787//hydrolase activity;GO:0008234//cysteine-type peptidase activity;GO:0140096//catalytic activity, acting on a protein;	K16292//KDEL-tailed cysteine endopeptidase [EC:3.4.22.-]
arahy.Tifrunner.gnm2.ann1.ZZF2CC	1	4.563	16.89	0.333	0.04	arahy.Tifrunner.gnm2.ann1.ZZF2CC	Known_gene	arahy.Tifrunner.gnm2.ann1.ZZF2CC.1	-3.45384	0.179703	0.0135504	-9.11683	1.10044e-17	6.08524e-19	-3.82954	5.29495e-23	2.51324e-24	1.86002	5.76241e-46	6.83249e-49	XP_025614656.1|1.04e-253|senescence-specific cysteine protease SAG39 [Arachis hypogaea]	GO:0016787//hydrolase activity;GO:0008233//peptidase activity;GO:0003824//catalytic activity;GO:0140096//catalytic activity, acting on a protein;GO:0008234//cysteine-type peptidase activity;	K16292//KDEL-tailed cysteine endopeptidase [EC:3.4.22.-]
arahy.Tifrunner.gnm2.ann1.5HK9J1	1	1.63	2.996	1.34	1.29	arahy.Tifrunner.gnm2.ann1.5HK9J1	Known_gene	arahy.Tifrunner.gnm2.ann1.5HK9J1.1	-0.0752226	0.984428	0.793494	-1.12621	7.62342e-06	1.02481e-06	-0.198523	0.742218	0.51303	0.860566	0.0118707	0.000445204	XP_015956310.1|0.0|serine carboxypeptidase-like 31 [Arachis duranensis]	GO:0016020//membrane;GO:0110165//cellular anatomical entity;GO:0031224//intrinsic component of membrane;GO:0016021//integral component of membrane;GO:0005576//extracellular region;GO:0004185//serine-type carboxypeptidase activity;GO:0008233//peptidase activity;GO:0016787//hydrolase activity;GO:0140096//catalytic activity, acting on a protein;GO:0070008//serine-type exopeptidase activity;GO:000382…	K16297//serine carboxypeptidase-like clade II [EC:3.4.16.-]
arahy.Tifrunner.gnm2.ann1.XJXR2L	1	1.663	2.876	1.113	1.256	arahy.Tifrunner.gnm2.ann1.XJXR2L	Known_gene	arahy.Tifrunner.gnm2.ann1.XJXR2L.1,arahy.Tifrunner.gnm2.ann1.XJXR2L.3,arahy.Tifrunner.gnm2.ann1.XJXR2L.4,arahy.Tifrunner.gnm2.ann1.XJXR2L.2	0.132896	0.984428	0.724199	-1.10911	0.000964649	0.000182904	-0.508026	0.298076	0.143013	0.740794	0.104528	0.00691771	XP_016200669.1|1.34e-89|remorin isoform X1 [Arachis ipaensis]	GO:0016020//membrane;GO:0016021//integral component of membrane;GO:0110165//cellular anatomical entity;GO:0031224//intrinsic component of membrane;	K16297//serine carboxypeptidase-like clade II [EC:3.4.16.-];K01184//polygalacturonase [EC:3.2.1.15]+ko00040//Pentose and glucuronate interconversions+ko01100//Metabolic pathways
arahy.Tifrunner.gnm2.ann1.10UC8X	1	3.46	6.743	1.476	1.833	arahy.Tifrunner.gnm2.ann1.10UC8X	Known_gene	arahy.Tifrunner.gnm2.ann1.10UC8X.1	0.301966	0.91796	0.337024	-1.79498	1.56283e-15	9.52358e-17	-1.15987	5.85805e-05	9.86956e-06	0.943233	1.73923e-05	2.77605e-07	XP_015937771.1|3.05e-42|dCTP pyrophosphatase 1-like [Arachis duranensis]	GO:0046434//organophosphate catabolic process;GO:0051716//cellular response to stimulus;GO:0033554//cellular response to stress;GO:0009211//pyrimidine deoxyribonucleoside triphosphate metabolic process;GO:0046483//heterocycle metabolic process;GO:0009166//nucleotide catabolic process;GO:0009219//pyrimidine deoxyribonucleotide metabolic process;GO:0044248//cellular catabolic process;GO:0006725//ce…	K16904//dCTP diphosphatase [EC:3.6.1.12]+ko01100//Metabolic pathways+ko00240//Pyrimidine metabolism
arahy.Tifrunner.gnm2.ann1.715EVP	1	0.55	1.21	0.453	0.32	arahy.Tifrunner.gnm2.ann1.715EVP	Known_gene	arahy.Tifrunner.gnm2.ann1.715EVP.1	-0.662924	0.984428	0.548421	-2.05042	0.0386447	0.0111438	-0.121781	0.947722	0.89631	1.27314	0.449115	0.0633611	XP_016165495.1|1.19e-125|uncharacterized protein LOC107608121 [Arachis ipaensis]		K17046//protein DEK
arahy.Tifrunner.gnm2.ann1.PH270E	1	1.15	2.053	0.606	0.846	arahy.Tifrunner.gnm2.ann1.PH270E	Known_gene	arahy.Tifrunner.gnm2.ann1.PH270E.1	0.521138	0.984428	0.454631	-1.18073	0.0464768	0.0137922	-0.861624	0.374757	0.19309	0.848156	0.450107	0.063575	XP_015954614.1|6.17e-99|HVA22-like protein f [Arachis duranensis]	GO:0009737//response to abscisic acid;GO:0009725//response to hormone;GO:0009719//response to endogenous stimulus;GO:0097305//response to alcohol;GO:0033993//response to lipid;GO:0050896//response to stimulus;GO:1901700//response to oxygen-containing compound;GO:0010033//response to organic substance;GO:0042221//response to chemical;GO:0016020//membrane;GO:0110165//cellular anatomical entity;GO:0…	K17279//receptor expression-enhancing protein 5/6
arahy.Tifrunner.gnm2.ann1.LBI1HC	1	0.903	1.463	0.613	0.346	arahy.Tifrunner.gnm2.ann1.LBI1HC	Known_gene	arahy.Tifrunner.gnm2.ann1.LBI1HC.1	-0.921681	0.855457	0.268523	-2.12829	0.00414543	0.000904541	-0.469846	0.700086	0.467019	0.746959	0.66217	0.134702	XP_016186448.1|1.35e-122|uncharacterized protein LOC107628170 [Arachis ipaensis]	GO:0016790//thiolester hydrolase activity;GO:0016788//hydrolase activity, acting on ester bonds;GO:0003824//catalytic activity;GO:0016787//hydrolase activity;GO:0016289//CoA hydrolase activity;GO:0047617//acyl-CoA hydrolase activity;	K17362//acyl-coenzyme A thioesterase 13 [EC:3.1.2.-]
arahy.Tifrunner.gnm2.ann1.HBWS59	1	2.58	4.623	1.323	1.44	arahy.Tifrunner.gnm2.ann1.HBWS59	Known_gene	arahy.Tifrunner.gnm2.ann1.HBWS59.1	0.111853	0.984428	0.738225	-1.5969	1.93668e-09	1.76129e-10	-0.898714	0.0048926	0.00118547	0.816202	0.00336531	0.000100984	XP_016201017.1|3.11e-250|WAT1-related protein At1g43650 [Arachis ipaensis]	GO:0031224//intrinsic component of membrane;GO:0016021//integral component of membrane;GO:0110165//cellular anatomical entity;GO:0016020//membrane;GO:0022857//transmembrane transporter activity;GO:0005215//transporter activity;	K17500//integrin-linked kinase-associated serine/threonine phosphatase 2C [EC:3.1.3.16];K06130//lysophospholipase II [EC:3.1.1.5]+ko00564//Glycerophospholipid metabolism;K14574//ribosome maturation protein SDO1+ko03008//Ribosome biogenesis in eukaryotes
arahy.Tifrunner.gnm2.ann1.F1B1I5	1	4.423	7.013	2.836	1.876	arahy.Tifrunner.gnm2.ann1.F1B1I5	Known_gene	arahy.Tifrunner.gnm2.ann1.F1B1I5.1	-0.618265	0.0793182	0.00421255	-1.81745	7.99253e-26	3.10634e-27	-0.568987	0.00395972	0.000942461	0.636653	0.000107491	2.05574e-06	XP_025673806.1|5.01e-284|WAT1-related protein At5g07050 [Arachis hypogaea]	GO:0031224//intrinsic component of membrane;GO:0016021//integral component of membrane;GO:0016020//membrane;GO:0110165//cellular anatomical entity;GO:0022857//transmembrane transporter activity;GO:0005215//transporter activity;	K17500//integrin-linked kinase-associated serine/threonine phosphatase 2C [EC:3.1.3.16];K14574//ribosome maturation protein SDO1+ko03008//Ribosome biogenesis in eukaryotes;K06130//lysophospholipase II [EC:3.1.1.5]+ko00564//Glycerophospholipid metabolism
arahy.Tifrunner.gnm2.ann1.QUP57E	1	0.043	0.173	0.04	0	arahy.Tifrunner.gnm2.ann1.QUP57E	Known_gene	arahy.Tifrunner.gnm2.ann1.QUP57E.1	-2.45921	0.984428	0.537859	-4.50714	0.040317	0.0117118	0.020398	0.999882	0.994147	2.08729	0.695798	0.151449	XP_015939585.1|4.35e-263|WAT1-related protein At1g09380-like [Arachis duranensis]	GO:0110165//cellular anatomical entity;GO:0031224//intrinsic component of membrane;GO:0016020//membrane;GO:0016021//integral component of membrane;GO:0022857//transmembrane transporter activity;GO:0005215//transporter activity;	K17500//integrin-linked kinase-associated serine/threonine phosphatase 2C [EC:3.1.3.16];K14574//ribosome maturation protein SDO1+ko03008//Ribosome biogenesis in eukaryotes;K06130//lysophospholipase II [EC:3.1.1.5]+ko00564//Glycerophospholipid metabolism
arahy.Tifrunner.gnm2.ann1.J81LBS	1	1.026	1.603	1.076	0.72	arahy.Tifrunner.gnm2.ann1.J81LBS	Known_gene	arahy.Tifrunner.gnm2.ann1.J81LBS.1	-0.634559	0.581505	0.102305	-1.08927	0.0159763	0.00406265	0.145138	0.848913	0.673212	0.607639	0.487504	0.0732678	XP_016203478.2|3.01e-52|putative pentatricopeptide repeat-containing protein At1g12700, mitochondrial [Arachis ipaensis]		K17710//pentatricopeptide repeat domain-containing protein 1
arahy.Tifrunner.gnm2.ann1.PR10ES	1	0.52	0.8	0.423	0.306	arahy.Tifrunner.gnm2.ann1.PR10ES	Known_gene	arahy.Tifrunner.gnm2.ann1.PR10ES.1	-0.458352	0.984428	0.735641	-1.30352	0.0438631	0.0129134	-0.287537	0.906702	0.826814	0.559858	0.810909	0.228214	QHO43252.1|3.11e-69|Pentatricopeptide repeat-containing protein [Arachis hypogaea]		K17710//pentatricopeptide repeat domain-containing protein 1;K00423//L-ascorbate oxidase [EC:1.10.3.3]+ko01100//Metabolic pathways+ko00053//Ascorbate and aldarate metabolism
arahy.Tifrunner.gnm2.ann1.8Y46JP	1	0	0.366	0.01	0.026	arahy.Tifrunner.gnm2.ann1.8Y46JP	Known_gene	arahy.Tifrunner.gnm2.ann1.8Y46JP.1	0.991383	0.984428	0.808038	-4.21092	0.0220352	0.00584338				5.20585	0.0197119	0.00083026	XP_015969759.1|5.59e-303|protein ANTAGONIST OF LIKE HETEROCHROMATIN PROTEIN 1 [Arachis duranensis]	GO:0005488//binding;GO:0043167//ion binding;GO:0046872//metal ion binding;GO:0043169//cation binding;	K17732//mitochondrial-processing peptidase subunit beta [EC:3.4.24.64];K01802//peptidylprolyl isomerase [EC:5.2.1.8];K23222//nuclease HARBI1 [EC:3.1.-.-];K02218//casein kinase 1 [EC:2.7.11.1]		Triticum aestivum cDNA, clone: WT013_L19, cultivar: Chinese Spring
arahy.Tifrunner.gnm2.ann1.ATL5H8	1	0.566	0.966	0.6	0.426	arahy.Tifrunner.gnm2.ann1.ATL5H8	Known_gene	arahy.Tifrunner.gnm2.ann1.ATL5H8.1,arahy.Tifrunner.gnm2.ann1.ATL5H8.2	-0.496754	0.909086	0.326961	-1.10424	0.0426387	0.0124914	0.163808	0.904101	0.762016	0.778317	0.580775	0.102075	XP_016205203.1|4.60e-234|caffeoylshikimate esterase isoform X2 [Arachis ipaensis]		K18368//caffeoylshikimate esterase [EC:3.1.1.-]+ko01100//Metabolic pathways+ko01110//Biosynthesis of secondary metabolites+ko00940//Phenylpropanoid biosynthesis;K18368//caffeoylshikimate esterase [EC:3.1.1.-]+ko01100//Metabolic pathways+ko01110//Biosynthesis of secondary metabolites+ko00940//Phenylpropanoid biosynthesis
arahy.Tifrunner.gnm2.ann1.U9AKH0	1	0.036	0.356	0.076	0.02	arahy.Tifrunner.gnm2.ann1.U9AKH0	Known_gene	arahy.Tifrunner.gnm2.ann1.U9AKH0.1	-1.85587	0.984428	0.645587	-4.50028	0.0410308	0.0119531	0.919393	0.90416	0.819777	3.57153	0.321648	0.0356324	RYR06943.1|1.29e-118|hypothetical protein Ahy_B05g074262 [Arachis hypogaea]	GO:0030234//enzyme regulator activity;GO:0061135//endopeptidase regulator activity;GO:0004857//enzyme inhibitor activity;GO:0098772//molecular function regulator;GO:0061134//peptidase regulator activity;GO:0030414//peptidase inhibitor activity;GO:0004866//endopeptidase inhibitor activity;	K18643//katanin p80 WD40 repeat-containing subunit B1
arahy.Tifrunner.gnm2.ann1.R7GC1L	1	0.396	1.08	0.813	0.406	arahy.Tifrunner.gnm2.ann1.R7GC1L	Known_gene	arahy.Tifrunner.gnm2.ann1.R7GC1L.1	-1.04967	0.362833	0.0417624	-1.33846	0.0299091	0.00826315	1.1854	0.104731	0.0394179	1.48151	0.120403	0.00835479	XP_016179347.1|0.0|putative UDP-rhamnose:rhamnosyltransferase 1 [Arachis ipaensis]	GO:0003824//catalytic activity;GO:0008194//UDP-glycosyltransferase activity;GO:0016740//transferase activity;GO:0016757//glycosyltransferase activity;	K18823//soyasaponin III rhamnosyltransferase [EC:2.4.1.273]
arahy.Tifrunner.gnm2.ann1.ES3MZU	1	19.873	30.726	11.436	13.673	arahy.Tifrunner.gnm2.ann1.ES3MZU	Known_gene	arahy.Tifrunner.gnm2.ann1.ES3MZU.1	0.245674	0.227047	0.0193081	-1.07218	7.57335e-35	2.21746e-36	-0.724115	3.3496e-13	2.57265e-14	0.60093	1.25314e-12	7.49779e-15	XP_020968849.1|0.0|UDP-glycosyltransferase 91A1-like [Arachis ipaensis]	GO:0016757//glycosyltransferase activity;GO:0008194//UDP-glycosyltransferase activity;GO:0016740//transferase activity;GO:0003824//catalytic activity;	K18823//soyasaponin III rhamnosyltransferase [EC:2.4.1.273]
arahy.Tifrunner.gnm2.ann1.VM43RE	1	0.146	0.383	0.013	0.016	arahy.Tifrunner.gnm2.ann1.VM43RE	Known_gene	arahy.Tifrunner.gnm2.ann1.VM43RE.1	-0.93217	0.984428	0.819299	-5.32381	0.00260511	0.000542952	-2.8997	0.319947	0.157118	1.50063	0.606835	0.111593	XP_015967072.1|5.70e-231|2-methylene-furan-3-one reductase [Arachis duranensis]	GO:0043167//ion binding;GO:0046914//transition metal ion binding;GO:0016627//oxidoreductase activity, acting on the CH-CH group of donors;GO:0003824//catalytic activity;GO:0008270//zinc ion binding;GO:0005488//binding;GO:0102978//furaneol oxidoreductase activity;GO:0016628//oxidoreductase activity, acting on the CH-CH group of donors, NAD or NADP as acceptor;GO:0016491//oxidoreductase activity;GO…	K18980//2-methylene-furan-3-one reductase [EC:1.3.1.105]
arahy.Tifrunner.gnm2.ann1.WML1UD	1	0.656	1.486	0.803	0.9	arahy.Tifrunner.gnm2.ann1.WML1UD	Known_gene	arahy.Tifrunner.gnm2.ann1.WML1UD.1	0.152634	0.984428	0.642136	-0.63341	0.11491	0.0404574	0.376515	0.52517	0.30548	1.17026	0.0149905	0.000590324	XP_016187152.1|0.0|FT-interacting protein 1 [Arachis ipaensis]	GO:0016021//integral component of membrane;GO:0016020//membrane;GO:0031224//intrinsic component of membrane;GO:0110165//cellular anatomical entity;	K18999//RNA polymerase II C-terminal domain phosphatase-like 3/4 [EC:3.1.3.16];K15865//threonylcarbamoyladenosine tRNA methylthiotransferase CDKAL1 [EC:2.8.4.5]
arahy.Tifrunner.gnm2.ann1.DD8IGL	1	0.996	1.7	0.87	0.74	arahy.Tifrunner.gnm2.ann1.DD8IGL	Known_gene	arahy.Tifrunner.gnm2.ann1.DD8IGL.1	-0.235443	0.984428	0.606821	-1.11508	0.0123984	0.00305947	-0.108096	0.904101	0.816685	0.778994	0.358474	0.0424846	XP_016193209.1|1.72e-115|PLASMODESMATA CALLOSE-BINDING PROTEIN 3-like [Arachis ipaensis]	GO:0016021//integral component of membrane;GO:0110165//cellular anatomical entity;GO:0016020//membrane;GO:0031224//intrinsic component of membrane;	K19891//glucan endo-1,3-beta-glucosidase 1/2/3 [EC:3.2.1.39]+ko01100//Metabolic pathways+ko00500//Starch and sucrose metabolism
arahy.Tifrunner.gnm2.ann1.6Q61F3	1	0.756	1.14	0.603	0.486	arahy.Tifrunner.gnm2.ann1.6Q61F3	Known_gene	arahy.Tifrunner.gnm2.ann1.6Q61F3.1	-0.313476	0.984428	0.518505	-1.15316	0.0212474	0.00560329	-0.294015	0.713935	0.481751	0.554888	0.636638	0.123704	XP_016198319.1|1.31e-214|dof zinc finger protein DOF2.4 isoform X2 [Arachis ipaensis]	GO:0051252//regulation of RNA metabolic process;GO:0031326//regulation of cellular biosynthetic process;GO:0031323//regulation of cellular metabolic process;GO:0019219//regulation of nucleobase-containing compound metabolic process;GO:0019222//regulation of metabolic process;GO:1903506//regulation of nucleic acid-templated transcription;GO:0010468//regulation of gene expression;GO:0009889//regula…	K20043//clathrin coat assembly protein AP180;K16222//Dof zinc finger protein DOF5.5+ko04712//Circadian rhythm - plant	C2C2-Dof
arahy.Tifrunner.gnm2.ann1.9L902K	1	0.336	0.546	0.353	0.193	arahy.Tifrunner.gnm2.ann1.9L902K	Known_gene	arahy.Tifrunner.gnm2.ann1.9L902K.1,arahy.Tifrunner.gnm2.ann1.9L902K.2,arahy.Tifrunner.gnm2.ann1.9L902K.3	-0.886998	0.13929	0.00930134	-1.31398	0.00011093	1.77591e-05	0.149171	0.820507	0.609618	0.583026	0.262671	0.025946	RYR24295.1|0.0|hypothetical protein Ahy_B02g057792 [Arachis hypogaea]	GO:0048367//shoot system development;GO:0030154//cell differentiation;GO:0009791//post-embryonic development;GO:0048856//anatomical structure development;GO:0009908//flower development;GO:0009987//cellular process;GO:0003006//developmental process involved in reproduction;GO:0061458//reproductive system development;GO:0048869//cellular developmental process;GO:0048608//reproductive structure deve…	K20283//golgin subfamily A member 4;K20553//5'-3' exoribonuclease 4 [EC:3.1.13.-]+ko04016//MAPK signaling pathway - plant;K20283//golgin subfamily A member 4;K12848//U4/U6.U5 tri-snRNP component SNU23+ko03040//Spliceosome;K07213//copper chaperone
arahy.Tifrunner.gnm2.ann1.8T23IY	1	1.253	1.66	0.983	0.716	arahy.Tifrunner.gnm2.ann1.8T23IY	Known_gene	arahy.Tifrunner.gnm2.ann1.8T23IY.3,arahy.Tifrunner.gnm2.ann1.8T23IY.2,arahy.Tifrunner.gnm2.ann1.8T23IY.1	-0.453449	0.511749	0.079055	-1.12936	3.74139e-06	4.81064e-07	-0.303567	0.339311	0.169518	0.380001	0.386144	0.0483731	QHO31438.1|0.0|FRIGIDA-like protein [Arachis hypogaea]	GO:0007275//multicellular organism development;GO:0022414//reproductive process;GO:0009791//post-embryonic development;GO:0003006//developmental process involved in reproduction;GO:0048856//anatomical structure development;GO:0032501//multicellular organismal process;GO:0090567//reproductive shoot system development;GO:0048367//shoot system development;GO:0061458//reproductive system development;…	K20283//golgin subfamily A member 4;K20553//5'-3' exoribonuclease 4 [EC:3.1.13.-]+ko04016//MAPK signaling pathway - plant;K20283//golgin subfamily A member 4;K20553//5'-3' exoribonuclease 4 [EC:3.1.13.-]+ko04016//MAPK signaling pathway - plant
arahy.Tifrunner.gnm2.ann1.1JN5P4	1	0.713	1.313	0.533	0.206	arahy.Tifrunner.gnm2.ann1.1JN5P4	Known_gene	arahy.Tifrunner.gnm2.ann1.1JN5P4.1	-1.65285	0.715684	0.162014	-2.90463	0.0062489	0.00142466	-0.386224	0.845938	0.669414	0.872756	0.792546	0.212679	RYQ89273.1|1.22e-109|hypothetical protein Ahy_B09g096005 isoform E [Arachis hypogaea]	GO:0051649//establishment of localization in cell;GO:0046907//intracellular transport;GO:0045184//establishment of protein localization;GO:0010256//endomembrane system organization;GO:0098876//vesicle-mediated transport to the plasma membrane;GO:0016043//cellular component organization;GO:0006810//transport;GO:0051641//cellular localization;GO:0051234//establishment of localization;GO:0042147//re…	K20296//vacuolar protein sorting-associated protein 51
arahy.Tifrunner.gnm2.ann1.QU6Z4C	1	1.496	2.526	0.883	0.516	arahy.Tifrunner.gnm2.ann1.QU6Z4C	Known_gene	arahy.Tifrunner.gnm2.ann1.QU6Z4C.1	-0.903714	0.897613	0.311429	-2.29579	0.00183303	0.000368461	-0.688048	0.473076	0.263968	0.708716	0.643205	0.126576	XP_016169763.1|1.60e-102|protein SYS1 homolog [Arachis ipaensis]		K20318//protein SYS1
arahy.Tifrunner.gnm2.ann1.R97G74	1	1.073	2.88	0.363	0.213	arahy.Tifrunner.gnm2.ann1.R97G74	Known_gene	arahy.Tifrunner.gnm2.ann1.R97G74.1	-0.82276	0.849661	0.263282	-3.69348	0.00087724	0.000165035	-1.47945	0.00258425	0.000588764	1.40019	2.43615e-06	3.31515e-08	XP_016184191.1|0.0|geraniol 8-hydroxylase isoform X2 [Arachis ipaensis]	GO:0016020//membrane;GO:0110165//cellular anatomical entity;GO:0016021//integral component of membrane;GO:0031224//intrinsic component of membrane;GO:0046914//transition metal ion binding;GO:0004497//monooxygenase activity;GO:0020037//heme binding;GO:0043167//ion binding;GO:0097159//organic cyclic compound binding;GO:1901363//heterocyclic compound binding;GO:0046872//metal ion binding;GO:0016705/…	K20556//cytochrome P450 family 76 subfamily C
arahy.Tifrunner.gnm2.ann1.UDFT26	1	0.383	0.79	0.223	0.103	arahy.Tifrunner.gnm2.ann1.UDFT26	Known_gene	arahy.Tifrunner.gnm2.ann1.UDFT26.1	-1.20054	0.768051	0.197751	-2.9789	7.24701e-06	9.70464e-07	-0.744872	0.454445	0.249865	1.04741	0.145982	0.010934	XP_016167495.1|1.31e-222|transcription factor bHLH96 [Arachis ipaensis]	GO:0009889//regulation of biosynthetic process;GO:0050789//regulation of biological process;GO:0031323//regulation of cellular metabolic process;GO:0050794//regulation of cellular process;GO:1903506//regulation of nucleic acid-templated transcription;GO:0010468//regulation of gene expression;GO:0065007//biological regulation;GO:0051252//regulation of RNA metabolic process;GO:0006357//regulation o…	K20558//transcription factor SPEECHLESS+ko04016//MAPK signaling pathway - plant	bHLH
arahy.Tifrunner.gnm2.ann1.MC3KWT	1	4.16	6.63	2.333	2.266	arahy.Tifrunner.gnm2.ann1.MC3KWT	Known_gene	arahy.Tifrunner.gnm2.ann1.MC3KWT.1	-0.0508415	0.984428	0.795753	-1.4544	7.1501e-20	3.55193e-21	-0.771009	1.29621e-05	1.99016e-06	0.639911	3.67913e-05	6.29519e-07	XP_016187636.1|0.0|cytochrome P450 71A1-like [Arachis ipaensis]	GO:0016020//membrane;GO:0016021//integral component of membrane;GO:0110165//cellular anatomical entity;GO:0031224//intrinsic component of membrane;GO:0046914//transition metal ion binding;GO:0046906//tetrapyrrole binding;GO:0016705//oxidoreductase activity, acting on paired donors, with incorporation or reduction of molecular oxygen;GO:0003824//catalytic activity;GO:0097159//organic cyclic compou…	K20617//cytochrome P450 family 71 subfamily A
arahy.Tifrunner.gnm2.ann1.XIHY4L	1	1.593	3.293	0.436	1.176	arahy.Tifrunner.gnm2.ann1.XIHY4L	Known_gene	arahy.Tifrunner.gnm2.ann1.XIHY4L.1	1.46044	0.0290204	0.00111939	-1.41061	4.38067e-07	5.04615e-08	-1.84126	6.58781e-05	1.11825e-05	1.03674	0.00085105	2.05338e-05	XP_015954539.1|3.53e-311|cytochrome P450 71A1-like [Arachis duranensis]	GO:0016021//integral component of membrane;GO:0031224//intrinsic component of membrane;GO:0016020//membrane;GO:0110165//cellular anatomical entity;GO:0046906//tetrapyrrole binding;GO:0097159//organic cyclic compound binding;GO:0005506//iron ion binding;GO:1901363//heterocyclic compound binding;GO:0043169//cation binding;GO:0043167//ion binding;GO:0004497//monooxygenase activity;GO:0005488//bindin…	K20617//cytochrome P450 family 71 subfamily A
arahy.Tifrunner.gnm2.ann1.TS0267	1	0.026	0.703	0.236	0.12	arahy.Tifrunner.gnm2.ann1.TS0267	Known_gene	arahy.Tifrunner.gnm2.ann1.TS0267.1	-0.97219	0.877827	0.292344	-2.37782	0.00234007	0.00048202	3.31754	0.0572278	0.0192171	4.73243	0.00157999	4.18775e-05	XP_015933965.1|7.02e-187|expansin-A11 [Arachis duranensis]	GO:0009664//plant-type cell wall organization;GO:0045229//external encapsulating structure organization;GO:0071555//cell wall organization;GO:0009987//cellular process;GO:0071669//plant-type cell wall organization or biogenesis;GO:0016043//cellular component organization;GO:0071554//cell wall organization or biogenesis;GO:0071840//cellular component organization or biogenesis;GO:0110165//cellular…	K20628//expansin
arahy.Tifrunner.gnm2.ann1.814H4H	1	0.04	0.19	0.026	0	arahy.Tifrunner.gnm2.ann1.814H4H	Known_gene	arahy.Tifrunner.gnm2.ann1.814H4H.2,arahy.Tifrunner.gnm2.ann1.814H4H.1	-0.93217	0.984428	0.819299	-4.4994	0.0461889	0.0136957	-1.47296	0.833894	0.64712	2.09637	0.680181	0.143613	XP_025612344.1|5.13e-187|expansin-A11 [Arachis hypogaea]	GO:0016043//cellular component organization;GO:0009664//plant-type cell wall organization;GO:0009987//cellular process;GO:0071840//cellular component organization or biogenesis;GO:0071554//cell wall organization or biogenesis;GO:0071669//plant-type cell wall organization or biogenesis;GO:0071555//cell wall organization;GO:0045229//external encapsulating structure organization;GO:0016020//membrane…	K20628//expansin;K20628//expansin
arahy.Tifrunner.gnm2.ann1.K3RZS0	1	0.026	2.023	0.053	0.026	arahy.Tifrunner.gnm2.ann1.K3RZS0	Known_gene	arahy.Tifrunner.gnm2.ann1.K3RZS0.3,arahy.Tifrunner.gnm2.ann1.K3RZS0.1,arahy.Tifrunner.gnm2.ann1.K3RZS0.2	-0.901041	0.984428	0.803903	-6.42454	1.87119e-06	2.31998e-07	0.926765	0.904101	0.804731	6.45742	1.27024e-05	1.9649e-07	XP_016175121.1|1.78e-193|expansin-like B1 [Arachis ipaensis]	GO:0110165//cellular anatomical entity;GO:0005576//extracellular region;	K20628//expansin;K20628//expansin;K20628//expansin
arahy.Tifrunner.gnm2.ann1.8XWS5Q	1	0.056	0.523	0.216	0.163	arahy.Tifrunner.gnm2.ann1.8XWS5Q	Known_gene	arahy.Tifrunner.gnm2.ann1.8XWS5Q.1	-0.524137	0.984428	0.614135	-1.82702	0.0525602	0.0159322	2.28871	0.238139	0.107411	3.59891	0.0185405	0.000770097	XP_016172960.1|0.0|beta-amyrin 28-oxidase-like [Arachis ipaensis]	GO:0046906//tetrapyrrole binding;GO:0005488//binding;GO:1901363//heterocyclic compound binding;GO:0020037//heme binding;GO:0043169//cation binding;GO:0043167//ion binding;GO:0046872//metal ion binding;GO:0046914//transition metal ion binding;GO:0003824//catalytic activity;GO:0097159//organic cyclic compound binding;GO:0005506//iron ion binding;GO:0016491//oxidoreductase activity;GO:0016705//oxido…	K20667//beta-amyrin 28-monooxygenase [EC:1.14.14.126]
arahy.Tifrunner.gnm2.ann1.R8BJP0	1	0.723	1.713	0.763	0.476	arahy.Tifrunner.gnm2.ann1.R8BJP0	Known_gene	arahy.Tifrunner.gnm2.ann1.R8BJP0.1	-0.742742	0.978441	0.434845	-1.83082	0.0428872	0.0125797	0.233026	0.904101	0.788621	1.32642	0.386316	0.0484108	XP_020962806.1|1.45e-91|receptor-like protein kinase isoform X2 [Arachis ipaensis]		K20718//LRR receptor-like serine/threonine-protein kinase ERECTA [EC:2.7.11.1]+ko04016//MAPK signaling pathway - plant		PEP1 receptor 1 (best arabidopsis hit)
arahy.Tifrunner.gnm2.ann1.R8A83X	1	0.02	1.306	0	0.1	arahy.Tifrunner.gnm2.ann1.R8A83X	Known_gene	arahy.Tifrunner.gnm2.ann1.R8A83X.1	3.47363	0.720234	0.164409	-3.63289	8.21496e-06	1.10867e-06	-0.965598	0.904101	0.812937	6.14684	7.10468e-05	1.2947e-06	XP_025625858.1|3.77e-185|methylesterase 3 [Arachis hypogaea]		K20802//(R)-mandelonitrile lyase [EC:4.1.2.10]+ko01100//Metabolic pathways+ko01110//Biosynthesis of secondary metabolites+ko00460//Cyanoamino acid metabolism
arahy.Tifrunner.gnm2.ann1.JI3QAC	1	0.083	1.473	0.08	0.02	arahy.Tifrunner.gnm2.ann1.JI3QAC	Known_gene	arahy.Tifrunner.gnm2.ann1.JI3QAC.2,arahy.Tifrunner.gnm2.ann1.JI3QAC.1	-1.87353	0.984428	0.475922	-6.07997	1.05488e-05	1.44968e-06	0.412662	0.914974	0.844054	4.63122	5.1136e-05	9.06679e-07	XP_025683406.1|2.07e-195|methylesterase 2 [Arachis hypogaea]		K20802//(R)-mandelonitrile lyase [EC:4.1.2.10]+ko01100//Metabolic pathways+ko01110//Biosynthesis of secondary metabolites+ko00460//Cyanoamino acid metabolism;K20802//(R)-mandelonitrile lyase [EC:4.1.2.10]+ko01100//Metabolic pathways+ko01110//Biosynthesis of secondary metabolites+ko00460//Cyanoamino acid metabolism
arahy.Tifrunner.gnm2.ann1.JILU9Q	1	1.253	2.593	1.4	0.586	arahy.Tifrunner.gnm2.ann1.JILU9Q	Known_gene	arahy.Tifrunner.gnm2.ann1.JILU9Q.1	-1.28155	0.0077847	0.00022196	-2.06661	1.19501e-10	9.94994e-12	0.218068	0.672166	0.439023	1.00977	0.00169105	4.53147e-05	RYQ90519.1|0.0|hypothetical protein Ahy_B09g096580 isoform C [Arachis hypogaea]	GO:0016020//membrane;GO:0110165//cellular anatomical entity;GO:0016021//integral component of membrane;GO:0031224//intrinsic component of membrane;GO:0016740//transferase activity;GO:0003824//catalytic activity;GO:0016757//glycosyltransferase activity;	K20890//xylan alpha-glucuronosyltransferase [EC:2.4.1.-]
arahy.Tifrunner.gnm2.ann1.8W4KUS	1	0.04	0.24	0.036	0.043	arahy.Tifrunner.gnm2.ann1.8W4KUS	Known_gene	arahy.Tifrunner.gnm2.ann1.8W4KUS.2,arahy.Tifrunner.gnm2.ann1.8W4KUS.1	0.0679834	0.999956	0.973641	-2.76877	0.0346376	0.00980229	-0.039835	0.999882	0.984956	2.80285	0.131929	0.00949395	XP_016177305.1|0.0|uncharacterized protein LOC107619528 [Arachis ipaensis]	GO:0016021//integral component of membrane;GO:0031224//intrinsic component of membrane;GO:0110165//cellular anatomical entity;GO:0016020//membrane;	K20890//xylan alpha-glucuronosyltransferase [EC:2.4.1.-];K00895//diphosphate-dependent phosphofructokinase [EC:2.7.1.90]+ko00010//Glycolysis / Gluconeogenesis+ko00030//Pentose phosphate pathway+ko01100//Metabolic pathways+ko00051//Fructose and mannose metabolism+ko01110//Biosynthesis of secondary metabolites;K15255//ATP-dependent DNA helicase PIF1 [EC:5.6.2.3];K14500//BR-signaling kinase [EC:2.7.…
arahy.Tifrunner.gnm2.ann1.XC2T0Q	1	3.863	5.66	2.456	1.66	arahy.Tifrunner.gnm2.ann1.XC2T0Q	Known_gene	arahy.Tifrunner.gnm2.ann1.XC2T0Q.1	-0.583508	0.125937	0.00803525	-1.68334	1.8812e-19	9.55194e-21	-0.589001	0.00495456	0.00120174	0.517049	0.0144896	0.000565365	XP_016184641.1|1.20e-204|protein WVD2-like 4 [Arachis ipaensis]	GO:0005874//microtubule;GO:0043229//intracellular organelle;GO:0099513//polymeric cytoskeletal fiber;GO:0043226//organelle;GO:0099080//supramolecular complex;GO:0005856//cytoskeleton;GO:0043232//intracellular non-membrane-bounded organelle;GO:0099512//supramolecular fiber;GO:0110165//cellular anatomical entity;GO:0005737//cytoplasm;GO:0015630//microtubule cytoskeleton;GO:0005622//intracellular an…	K21596//calmodulin-binding transcription activator
arahy.Tifrunner.gnm2.ann1.25A2CY	1	0.793	2.02	1.31	0.483	arahy.Tifrunner.gnm2.ann1.25A2CY	Known_gene	arahy.Tifrunner.gnm2.ann1.25A2CY.1	-1.36329	0.676804	0.142344	-1.95733	0.0449632	0.013273	0.758724	0.574824	0.346925	1.35675	0.381599	0.0472091	XP_025693428.1|2.06e-28|non-specific lipid transfer protein GPI-anchored 1 [Arachis hypogaea]	GO:0051179//localization;GO:0006869//lipid transport;GO:0006810//transport;GO:0033036//macromolecule localization;GO:0071702//organic substance transport;GO:0010876//lipid localization;GO:0051234//establishment of localization;GO:0031224//intrinsic component of membrane;GO:0110165//cellular anatomical entity;GO:0005886//plasma membrane;GO:0016020//membrane;GO:0071944//cell periphery;GO:0031225//a…	K21776//protein lin-54
arahy.Tifrunner.gnm2.ann1.4ZP6RH	1	0.2	0.453	0.056	0.116	arahy.Tifrunner.gnm2.ann1.4ZP6RH	Known_gene	arahy.Tifrunner.gnm2.ann1.4ZP6RH.1	0.849734	0.984428	0.604802	-2.15359	0.0404582	0.0117597	-1.71607	0.392003	0.20472	1.29273	0.497399	0.0756542	XP_025657412.1|4.79e-162|LOB domain-containing protein 30 [Arachis hypogaea]		K21994//LOB domain-containing protein 18	LOB
arahy.Tifrunner.gnm2.ann1.G4PR1G	1	0.45	1.27	0.49	0.53	arahy.Tifrunner.gnm2.ann1.G4PR1G	Known_gene	arahy.Tifrunner.gnm2.ann1.G4PR1G.1	0.113551	0.984428	0.812117	-1.17605	0.00647084	0.00148156	0.227796	0.833894	0.640677	1.52435	0.00187062	5.06727e-05	XP_016208121.1|2.48e-245|growth-regulating factor 3 [Arachis ipaensis]	GO:0009889//regulation of biosynthetic process;GO:0018130//heterocycle biosynthetic process;GO:0065007//biological regulation;GO:0044249//cellular biosynthetic process;GO:0006725//cellular aromatic compound metabolic process;GO:0009059//macromolecule biosynthetic process;GO:0080090//regulation of primary metabolic process;GO:0019219//regulation of nucleobase-containing compound metabolic process;…	K22382//WD repeat-containing protein 26;K15601//[histone H3]-dimethyl-L-lysine9 demethylase [EC:1.14.11.65]	GRF
arahy.Tifrunner.gnm2.ann1.KV1X6M	1	0.536	1.23	0.73	0.673	arahy.Tifrunner.gnm2.ann1.KV1X6M	Known_gene	arahy.Tifrunner.gnm2.ann1.KV1X6M.1	-0.160714	0.984428	0.680498	-0.790055	0.0671534	0.0213116	0.544083	0.351721	0.177473	1.18033	0.0203401	0.000863025	XP_015970411.1|1.26e-247|growth-regulating factor 3 [Arachis duranensis]	GO:1901362//organic cyclic compound biosynthetic process;GO:0044237//cellular metabolic process;GO:0097659//nucleic acid-templated transcription;GO:0044249//cellular biosynthetic process;GO:0034654//nucleobase-containing compound biosynthetic process;GO:0090304//nucleic acid metabolic process;GO:0018130//heterocycle biosynthetic process;GO:0016070//RNA metabolic process;GO:0009987//cellular proce…	K22382//WD repeat-containing protein 26;K15601//[histone H3]-dimethyl-L-lysine9 demethylase [EC:1.14.11.65]	GRF
arahy.Tifrunner.gnm2.ann1.HNU9BA	1	0.566	0.986	0.653	0.373	arahy.Tifrunner.gnm2.ann1.HNU9BA	Known_gene	arahy.Tifrunner.gnm2.ann1.HNU9BA.1,arahy.Tifrunner.gnm2.ann1.HNU9BA.2	-0.851271	0.436211	0.0581546	-1.33558	0.00386109	0.000836584	0.289777	0.723008	0.491155	0.78135	0.32786	0.0366435	XP_025657433.1|1.25e-266|growth-regulating factor 9 isoform X1 [Arachis hypogaea]	GO:0051171//regulation of nitrogen compound metabolic process;GO:0071704//organic substance metabolic process;GO:0097659//nucleic acid-templated transcription;GO:0006351//transcription, DNA-templated;GO:1901360//organic cyclic compound metabolic process;GO:0080090//regulation of primary metabolic process;GO:0010467//gene expression;GO:0050794//regulation of cellular process;GO:0034654//nucleobase…	K22382//WD repeat-containing protein 26;K15601//[histone H3]-dimethyl-L-lysine9 demethylase [EC:1.14.11.65];K22382//WD repeat-containing protein 26;K15601//[histone H3]-dimethyl-L-lysine9 demethylase [EC:1.14.11.65]	GRF
arahy.Tifrunner.gnm2.ann1.EV9SA5	1	0	0.3	0.116	0.07	arahy.Tifrunner.gnm2.ann1.EV9SA5	Known_gene	arahy.Tifrunner.gnm2.ann1.EV9SA5.1,arahy.Tifrunner.gnm2.ann1.EV9SA5.2	-0.937225	0.984428	0.579024	-2.16042	0.171499	0.0659032	4.12759	0.162046	0.0666793	5.36429	0.0140783	0.000546492	RYR43815.1|0.0|hypothetical protein Ahy_A08g040208 isoform B [Arachis hypogaea]	GO:0016021//integral component of membrane;GO:0005737//cytoplasm;GO:0005794//Golgi apparatus;GO:0012505//endomembrane system;GO:0043227//membrane-bounded organelle;GO:0043229//intracellular organelle;GO:0016020//membrane;GO:0043231//intracellular membrane-bounded organelle;GO:0031224//intrinsic component of membrane;GO:0005622//intracellular anatomical structure;GO:0043226//organelle;GO:0110165//…	K22390//acid phosphatase type 7;K22390//acid phosphatase type 7
arahy.Tifrunner.gnm2.ann1.G7NFM2	1	1.21	6.936	0.016	0.33	arahy.Tifrunner.gnm2.ann1.G7NFM2	Known_gene	arahy.Tifrunner.gnm2.ann1.G7NFM2.1	3.93063	0.205644	0.016619	-4.48964	5.45507e-26	2.10545e-27	-5.92018	2.32722e-05	3.69945e-06	2.50167	1.33398e-19	4.98842e-22	XP_025606887.1|4.62e-280|iridoid synthase CYC2 [Arachis hypogaea]	GO:0003824//catalytic activity;	K22419//Delta4-3-oxosteroid 5beta-reductase [EC:1.3.1.3]
arahy.Tifrunner.gnm2.ann1.YN4HAV	1	3.19	8.513	0.013	0.51	arahy.Tifrunner.gnm2.ann1.YN4HAV	Known_gene	arahy.Tifrunner.gnm2.ann1.YN4HAV.1	5.20909	0.00457865	0.000117933	-4.00333	7.5288e-49	1.59803e-50	-7.83016	7.41699e-10	7.25559e-11	1.39091	8.81611e-18	3.53802e-20	XP_025660287.1|9.80e-297|3-oxo-Delta(4,5)-steroid 5-beta-reductase [Arachis hypogaea]	GO:0003824//catalytic activity;	K22419//Delta4-3-oxosteroid 5beta-reductase [EC:1.3.1.3]
arahy.Tifrunner.gnm2.ann1.C9KSLZ	1	0.463	0.983	0.056	0	arahy.Tifrunner.gnm2.ann1.C9KSLZ	Known_gene	arahy.Tifrunner.gnm2.ann1.C9KSLZ.1	-2.33835	0.984428	0.558749	-6.32275	1.67315e-05	2.36687e-06	-2.84066	0.0726399	0.0254594	1.10452	0.439429	0.0610408	XP_015944288.1|2.12e-163|transcription factor bHLH51-like [Arachis duranensis]	GO:0043231//intracellular membrane-bounded organelle;GO:0043226//organelle;GO:0005622//intracellular anatomical structure;GO:0043227//membrane-bounded organelle;GO:0110165//cellular anatomical entity;GO:0043229//intracellular organelle;GO:0005634//nucleus;GO:0005515//protein binding;GO:0005488//binding;GO:0046983//protein dimerization activity;	K22484//transcriptional regulator CBF1	bHLH
arahy.Tifrunner.gnm2.ann1.0J0X0V	1	2.273	3.646	1.646	1.45	arahy.Tifrunner.gnm2.ann1.0J0X0V	Known_gene	arahy.Tifrunner.gnm2.ann1.0J0X0V.1	-0.206863	0.963441	0.40837	-1.24422	9.595e-09	9.31337e-10	-0.391288	0.174635	0.0730406	0.652978	0.00701183	0.000237266	XP_015951589.1|4.77e-149|cytokinin riboside 5'-monophosphate phosphoribohydrolase LOG3 [Arachis duranensis]	GO:0042445//hormone metabolic process;GO:0046483//heterocycle metabolic process;GO:0044237//cellular metabolic process;GO:0008152//metabolic process;GO:0034754//cellular hormone metabolic process;GO:0065008//regulation of biological quality;GO:0006807//nitrogen compound metabolic process;GO:0009690//cytokinin metabolic process;GO:0009691//cytokinin biosynthetic process;GO:0009058//biosynthetic pr…	K22522//cytokinin riboside 5'-monophosphate phosphoribohydrolase [EC:3.2.2.-]
arahy.Tifrunner.gnm2.ann1.N3PCBE	1	2.273	3.646	1.646	1.45	arahy.Tifrunner.gnm2.ann1.N3PCBE	Known_gene	arahy.Tifrunner.gnm2.ann1.N3PCBE.1	-0.206863	0.963441	0.40837	-1.24422	9.595e-09	9.31337e-10	-0.391288	0.174635	0.0730406	0.652978	0.00701183	0.000237266	XP_015951589.1|4.77e-149|cytokinin riboside 5'-monophosphate phosphoribohydrolase LOG3 [Arachis duranensis]	GO:0065007//biological regulation;GO:0009308//amine metabolic process;GO:0044249//cellular biosynthetic process;GO:0009690//cytokinin metabolic process;GO:0010817//regulation of hormone levels;GO:0009691//cytokinin biosynthetic process;GO:0008152//metabolic process;GO:0071704//organic substance metabolic process;GO:0006725//cellular aromatic compound metabolic process;GO:0046483//heterocycle meta…	K22522//cytokinin riboside 5'-monophosphate phosphoribohydrolase [EC:3.2.2.-]
arahy.Tifrunner.gnm2.ann1.GU6JUF	1	0.093	0.353	0.23	0.08	arahy.Tifrunner.gnm2.ann1.GU6JUF	Known_gene	arahy.Tifrunner.gnm2.ann1.GU6JUF.1	-1.558	0.499779	0.0750723	-2.09434	0.0213778	0.00564383	1.58422	0.147019	0.0592351	2.12793	0.064565	0.00364165	XP_025650705.1|0.0|putative pentatricopeptide repeat-containing protein At3g13770, mitochondrial [Arachis hypogaea]	GO:0005488//binding;GO:0008270//zinc ion binding;GO:0043167//ion binding;GO:0046872//metal ion binding;GO:0043169//cation binding;GO:0046914//transition metal ion binding;	K22565//COMM domain containing 9;K06180//23S rRNA pseudouridine1911/1915/1917 synthase [EC:5.4.99.23];K22733//magnesium transporter;K23541//Ca2+/H+ antiporter, TMEM165/GDT1 family;K22262//WD repeat and FYVE domain-containing protein 3
arahy.Tifrunner.gnm2.ann1.742NAQ	1	0.093	0.353	0.23	0.08	arahy.Tifrunner.gnm2.ann1.742NAQ	Known_gene	arahy.Tifrunner.gnm2.ann1.742NAQ.1	-1.558	0.499779	0.0750723	-2.09434	0.0213778	0.00564383	1.58422	0.147019	0.0592351	2.12793	0.064565	0.00364165	XP_025650705.1|0.0|putative pentatricopeptide repeat-containing protein At3g13770, mitochondrial [Arachis hypogaea]	GO:0046914//transition metal ion binding;GO:0043169//cation binding;GO:0046872//metal ion binding;GO:0043167//ion binding;GO:0008270//zinc ion binding;GO:0005488//binding;	K22565//COMM domain containing 9;K06180//23S rRNA pseudouridine1911/1915/1917 synthase [EC:5.4.99.23];K22733//magnesium transporter;K23541//Ca2+/H+ antiporter, TMEM165/GDT1 family;K22262//WD repeat and FYVE domain-containing protein 3
arahy.Tifrunner.gnm2.ann1.UYQA7L	1	0.066	0.386	0.02	0.043	arahy.Tifrunner.gnm2.ann1.UYQA7L	Known_gene	arahy.Tifrunner.gnm2.ann1.UYQA7L.1	0.99555	0.984428	0.717737	-3.0951	0.0108326	0.00263091	-1.55682	0.720834	0.488962	2.54393	0.0772274	0.00460659	XP_025664565.1|2.22e-280|trans-resveratrol di-O-methyltransferase [Arachis hypogaea]	GO:0008152//metabolic process;GO:0032259//methylation;GO:0046983//protein dimerization activity;GO:0003824//catalytic activity;GO:0005488//binding;GO:0008168//methyltransferase activity;GO:0016740//transferase activity;GO:0016741//transferase activity, transferring one-carbon groups;GO:0005515//protein binding;GO:0008171//O-methyltransferase activity;	K22588//acetylserotonin O-methyltransferase, plant [EC:2.1.1.4]+ko00380//Tryptophan metabolism+ko01100//Metabolic pathways+ko01110//Biosynthesis of secondary metabolites;K16040//trans-resveratrol di-O-methyltransferase [EC:2.1.1.240]+ko01110//Biosynthesis of secondary metabolites+ko00945//Stilbenoid, diarylheptanoid and gingerol biosynthesis
arahy.Tifrunner.gnm2.ann1.Z22JU0	1	0.793	1.743	0.796	0.63	arahy.Tifrunner.gnm2.ann1.Z22JU0	Known_gene	arahy.Tifrunner.gnm2.ann1.Z22JU0.1	-0.319264	0.984428	0.454831	-1.38349	0.000365216	6.38843e-05	0.0684574	0.927124	0.865207	1.14015	0.0127397	0.000486535	XP_025630094.1|8.24e-133|heavy metal-associated isoprenylated plant protein 36 [Arachis hypogaea]	GO:0005488//binding;GO:0043169//cation binding;GO:0046872//metal ion binding;GO:0043167//ion binding;	K22733//magnesium transporter;K07213//copper chaperone
arahy.Tifrunner.gnm2.ann1.HJA2S2	1	3.846	6.956	1.743	1.11	arahy.Tifrunner.gnm2.ann1.HJA2S2	Known_gene	arahy.Tifrunner.gnm2.ann1.HJA2S2.1	-0.690952	0.802539	0.223077	-2.59453	3.05811e-10	2.62286e-11	-1.07916	0.0140901	0.00384934	0.828966	0.0371429	0.00179481	XP_025659573.1|8.59e-124|uncharacterized protein LOC112755598 [Arachis hypogaea]	GO:0016020//membrane;GO:0110165//cellular anatomical entity;GO:0016021//integral component of membrane;GO:0031224//intrinsic component of membrane;	K22736//vacuolar iron transporter family protein		LRR and NB-ARC domains-containing disease resistance protein (best arabidopsis hit)
arahy.Tifrunner.gnm2.ann1.J53S6S	1	0.723	1.606	0.19	0.45	arahy.Tifrunner.gnm2.ann1.J53S6S	Known_gene	arahy.Tifrunner.gnm2.ann1.J53S6S.1	1.2771	0.324567	0.0346985	-1.76253	1.25865e-06	1.53444e-07	-1.90672	0.00160525	0.000350065	1.13889	0.00413756	0.000126874	XP_025687244.1|7.52e-251|apoptosis-inducing factor homolog A [Arachis hypogaea]	GO:0016491//oxidoreductase activity;GO:0003824//catalytic activity;	K22745//apoptosis-inducing factor 2
arahy.Tifrunner.gnm2.ann1.2U0JEX	1	0.823	1.283	0.78	0.506	arahy.Tifrunner.gnm2.ann1.2U0JEX	Known_gene	arahy.Tifrunner.gnm2.ann1.2U0JEX.1	-0.690576	0.653486	0.131517	-1.29847	0.00521377	0.0011664	0.0192202	0.99105	0.960897	0.633505	0.455227	0.064896	XP_016177426.1|0.0|UDP-glycosyltransferase 79A6-like [Arachis ipaensis]	GO:0016740//transferase activity;GO:0008194//UDP-glycosyltransferase activity;GO:0016758//hexosyltransferase activity;GO:0016757//glycosyltransferase activity;GO:0047230//flavonol-3-O-glucoside L-rhamnosyltransferase activity;GO:0003824//catalytic activity;	K22772//flavonol-3-O-glucoside L-rhamnosyltransferase [EC:2.4.1.159]+ko01110//Biosynthesis of secondary metabolites+ko00944//Flavone and flavonol biosynthesis
arahy.Tifrunner.gnm2.ann1.SQSQ00	1	0.053	0.366	0.073	0.026	arahy.Tifrunner.gnm2.ann1.SQSQ00	Known_gene	arahy.Tifrunner.gnm2.ann1.SQSQ00.1	-1.5544	0.984428	0.487552	-4.05886	0.00612354	0.00139299	0.242043	0.943286	0.889913	2.76335	0.0714112	0.00416025	XP_025655332.1|0.0|cytochrome P450 82A3 [Arachis hypogaea]	GO:0110165//cellular anatomical entity;GO:0016021//integral component of membrane;GO:0016020//membrane;GO:0031224//intrinsic component of membrane;GO:0003824//catalytic activity;GO:0043169//cation binding;GO:0005506//iron ion binding;GO:0046872//metal ion binding;GO:0043167//ion binding;GO:0004497//monooxygenase activity;GO:0016705//oxidoreductase activity, acting on paired donors, with incorpora…	K23136//fraxetin 5-hydroxylase [EC:1.14.14.164]+ko00999//Biosynthesis of various plant secondary metabolites+ko01110//Biosynthesis of secondary metabolites
arahy.Tifrunner.gnm2.ann1.LVVV6X	1	0.396	0.726	0.223	0.146	arahy.Tifrunner.gnm2.ann1.LVVV6X	Known_gene	arahy.Tifrunner.gnm2.ann1.LVVV6X.1	-0.568354	0.984428	0.594361	-2.29203	0.00647013	0.00148128	-0.838584	0.496262	0.28205	0.894954	0.594755	0.107158	RYR75777.1|2.79e-281|hypothetical protein Ahy_A01g000362 [Arachis hypogaea]	GO:0003824//catalytic activity;GO:0046872//metal ion binding;GO:0043167//ion binding;GO:0016491//oxidoreductase activity;GO:0043169//cation binding;GO:0005488//binding;	K23145//scopoletin 8-hydroxylase [EC:1.14.11.60]+ko00999//Biosynthesis of various plant secondary metabolites+ko01110//Biosynthesis of secondary metabolites
arahy.Tifrunner.gnm2.ann1.WCL77V	1	0.01	0.276	0	0.023	arahy.Tifrunner.gnm2.ann1.WCL77V	Known_gene	arahy.Tifrunner.gnm2.ann1.WCL77V.1	1.88148	0.984428	0.641278	-3.84469	0.00974454	0.00233578	-0.965598	0.904101	0.812937	4.77233	0.0169999	0.000686207	XP_025700366.1|0.0|rhamnogalacturonan I rhamnosyltransferase 1 [Arachis hypogaea]	GO:0008152//metabolic process;GO:0005996//monosaccharide metabolic process;GO:0071704//organic substance metabolic process;GO:0044238//primary metabolic process;GO:0006004//fucose metabolic process;GO:0005975//carbohydrate metabolic process;GO:0019318//hexose metabolic process;GO:0044281//small molecule metabolic process;GO:0031224//intrinsic component of membrane;GO:0016020//membrane;GO:0110165/…	K23280//rhamnogalacturonan I rhamnosyltransferase [EC:2.4.1.351]
arahy.Tifrunner.gnm2.ann1.P9EZ8E	1	0.036	0.213	0	0.016	arahy.Tifrunner.gnm2.ann1.P9EZ8E	Known_gene	arahy.Tifrunner.gnm2.ann1.P9EZ8E.1	1.88541	0.984428	0.640553	-3.52809	0.0304706	0.00844187	-2.86599	0.637497	0.405171	2.55864	0.236442	0.022132	XP_025654931.1|0.0|rhamnogalacturonan I rhamnosyltransferase 1-like [Arachis hypogaea]	GO:0044281//small molecule metabolic process;GO:0006004//fucose metabolic process;GO:0005975//carbohydrate metabolic process;GO:0019318//hexose metabolic process;GO:0071704//organic substance metabolic process;GO:0008152//metabolic process;GO:0044238//primary metabolic process;GO:0005996//monosaccharide metabolic process;GO:0031224//intrinsic component of membrane;GO:0110165//cellular anatomical …	K23280//rhamnogalacturonan I rhamnosyltransferase [EC:2.4.1.351]
arahy.Tifrunner.gnm2.ann1.AZF06J	1	1.606	2.29	1.136	0.903	arahy.Tifrunner.gnm2.ann1.AZF06J	Known_gene	arahy.Tifrunner.gnm2.ann1.AZF06J.1	-0.365533	0.955823	0.39514	-1.27194	0.00184313	0.000370659	-0.42624	0.453209	0.248866	0.48707	0.614758	0.114916	XP_025689900.1|1.11e-275|protein RMD5 homolog [Arachis hypogaea]	GO:0044238//primary metabolic process;GO:0043161//proteasome-mediated ubiquitin-dependent protein catabolic process;GO:0044265//cellular macromolecule catabolic process;GO:0006511//ubiquitin-dependent protein catabolic process;GO:0044237//cellular metabolic process;GO:0043170//macromolecule metabolic process;GO:0008152//metabolic process;GO:0043632//modification-dependent macromolecule catabolic …	K23333//E3 ubiquitin-protein transferase RMND5 [EC:2.3.2.27]
arahy.Tifrunner.gnm2.ann1.FPT8AU	1	0.186	1.476	0	0.083	arahy.Tifrunner.gnm2.ann1.FPT8AU	Known_gene	arahy.Tifrunner.gnm2.ann1.FPT8AU.1	3.48161	0.766467	0.196295	-4.2287	6.03515e-09	5.75579e-10	-4.562	0.0367651	0.0115018	3.14748	8.6067e-08	8.99606e-10	XP_025624207.1|0.0|UDP-glycosyltransferase 83A1 isoform X1 [Arachis hypogaea]		K23452//UDP-glucosyltransferase 85A [EC:2.4.1.-]+ko00908//Zeatin biosynthesis+ko01110//Biosynthesis of secondary metabolites
arahy.Tifrunner.gnm2.ann1.204G50	1	1.973	3.633	0.646	1.353	arahy.Tifrunner.gnm2.ann1.204G50	Known_gene	arahy.Tifrunner.gnm2.ann1.204G50.1	1.07984	0.0975925	0.0056448	-1.34517	4.18154e-07	4.80245e-08	-1.56607	2.96554e-05	4.78548e-06	0.864945	0.0023721	6.74591e-05	XP_016194359.1|0.0|UDP-glycosyltransferase 83A1 [Arachis ipaensis]	GO:0016740//transferase activity;GO:0008194//UDP-glycosyltransferase activity;GO:0016757//glycosyltransferase activity;GO:0003824//catalytic activity;	K23452//UDP-glucosyltransferase 85A [EC:2.4.1.-]+ko00908//Zeatin biosynthesis+ko01110//Biosynthesis of secondary metabolites;K13691//pathogen-inducible salicylic acid glucosyltransferase [EC:2.4.1.-]
arahy.Tifrunner.gnm2.ann1.PJFM9Q	1	0.376	1.17	0	0.09	arahy.Tifrunner.gnm2.ann1.PJFM9Q	Known_gene	arahy.Tifrunner.gnm2.ann1.PJFM9Q.1	3.6858	0.631384	0.120867	-3.68039	3.84275e-07	4.39881e-08	-5.71835	0.000381856	7.39632e-05	1.66112	0.00439023	0.000136415	XP_016179505.1|0.0|UDP-glycosyltransferase 83A1-like isoform X1 [Arachis ipaensis]		K23452//UDP-glucosyltransferase 85A [EC:2.4.1.-]+ko00908//Zeatin biosynthesis+ko01110//Biosynthesis of secondary metabolites;K13691//pathogen-inducible salicylic acid glucosyltransferase [EC:2.4.1.-]
arahy.Tifrunner.gnm2.ann1.JTW9M4	1	0.313	0.66	0.39	0.26	arahy.Tifrunner.gnm2.ann1.JTW9M4	Known_gene	arahy.Tifrunner.gnm2.ann1.JTW9M4.1	-0.575128	0.87488	0.289158	-1.23163	0.0336918	0.00948608	0.393488	0.666	0.432358	1.05619	0.191872	0.0161947	XP_016167323.1|0.0|butyrate--CoA ligase AAE11, peroxisomal [Arachis ipaensis]	GO:0003824//catalytic activity;GO:0016874//ligase activity;	K23618//acyl-activating enzyme 11/12 [EC:6.2.1.2 6.2.1.-]
arahy.Tifrunner.gnm2.ann1.TT6QCG	1	1.216	4.97	1.953	3.003	arahy.Tifrunner.gnm2.ann1.TT6QCG	Known_gene	arahy.Tifrunner.gnm2.ann1.TT6QCG.1	0.602977	0.0698624	0.00353054	-0.63129	0.0014667	0.000288693	0.767035	0.0109027	0.00288921	2.00906	1.40327e-18	5.50316e-21	XP_015949869.1|1.71e-217|2-oxoglutarate-dependent dioxygenase DAO [Arachis duranensis]	GO:0016491//oxidoreductase activity;GO:0051213//dioxygenase activity;GO:0046872//metal ion binding;GO:0005488//binding;GO:0043169//cation binding;GO:0043167//ion binding;GO:0003824//catalytic activity;	K23947//2-oxoglutarate-dependent dioxygenase [EC:1.14.11.-]+ko00380//Tryptophan metabolism
arahy.Tifrunner.gnm2.ann1.B35K79	1	2.373	3.806	1.18	1.503	arahy.Tifrunner.gnm2.ann1.B35K79	Known_gene	arahy.Tifrunner.gnm2.ann1.B35K79.1	0.337754	0.861613	0.274351	-1.25652	1.02538e-06	1.23898e-07	-0.944122	0.00308745	0.000716699	0.657289	0.0474421	0.00247284	XP_016181759.1|1.46e-264|probable 2-oxoglutarate-dependent dioxygenase At5g05600 [Arachis ipaensis]	GO:0043167//ion binding;GO:0005488//binding;GO:0043169//cation binding;GO:0051213//dioxygenase activity;GO:0046872//metal ion binding;GO:0003824//catalytic activity;GO:0016491//oxidoreductase activity;	K24028//salicylic acid 3-hydroxylase [EC:1.14.11.-]
arahy.Tifrunner.gnm2.ann1.PQNB6A	1	0.373	1.19	0.506	0.57	arahy.Tifrunner.gnm2.ann1.PQNB6A	Known_gene	arahy.Tifrunner.gnm2.ann1.PQNB6A.1,arahy.Tifrunner.gnm2.ann1.PQNB6A.2,arahy.Tifrunner.gnm2.ann1.PQNB6A.3	0.089804	0.989948	0.879151	-1.31018	0.0108253	0.00262855	0.730767	0.5033	0.28768	2.13903	0.00090356	2.19709e-05	XP_025640704.1|1.07e-87|protein PIN-LIKES 3 isoform X2 [Arachis hypogaea]	GO:0009755//hormone-mediated signaling pathway;GO:0055085//transmembrane transport;GO:0007165//signal transduction;GO:0042221//response to chemical;GO:0065007//biological regulation;GO:0070887//cellular response to chemical stimulus;GO:0009733//response to auxin;GO:0009734//auxin-activated signaling pathway;GO:0050794//regulation of cellular process;GO:0050896//response to stimulus;GO:0009725//re…	K24139//auxin efflux carrier family protein;K24139//auxin efflux carrier family protein;K24139//auxin efflux carrier family protein
arahy.Tifrunner.gnm2.ann1.4BKT9D	1	0.1	0.363	0.02	0.046	arahy.Tifrunner.gnm2.ann1.4BKT9D	Known_gene	arahy.Tifrunner.gnm2.ann1.4BKT9D.1	0.996678	0.984428	0.675615	-2.9646	0.01436	0.00360611	-1.97825	0.547058	0.323596	1.99668	0.275409	0.0279729	XP_016204948.1|0.0|3,9-dihydroxypterocarpan 6A-monooxygenase [Arachis ipaensis]	GO:0110165//cellular anatomical entity;GO:0016020//membrane;GO:0016021//integral component of membrane;GO:0031224//intrinsic component of membrane;GO:0020037//heme binding;GO:0003824//catalytic activity;GO:0016491//oxidoreductase activity;GO:0005506//iron ion binding;GO:0046872//metal ion binding;GO:0016705//oxidoreductase activity, acting on paired donors, with incorporation or reduction of mole…	K24188//cytochrome P450 family 93 subfamily A [EC:1.14.-.-];K23814//cytochrome P450 family 705 subfamily A [EC:1.14.-.-]
arahy.Tifrunner.gnm2.ann1.T1QA7S	1	0.396	0.956	0.556	0.47	arahy.Tifrunner.gnm2.ann1.T1QA7S	Known_gene	arahy.Tifrunner.gnm2.ann1.T1QA7S.1,arahy.Tifrunner.gnm2.ann1.T1QA7S.2	-0.237527	0.984428	0.544995	-0.909181	0.0267662	0.00728007	0.700772	0.224618	0.0999679	1.37962	0.00515785	0.000165025	XP_016190912.1|2.66e-128|phosphate transporter PHO1 homolog 3 [Arachis ipaensis]	GO:0016036//cellular response to phosphate starvation;GO:0031667//response to nutrient levels;GO:0009987//cellular process;GO:0015698//inorganic anion transport;GO:0033554//cellular response to stress;GO:0009991//response to extracellular stimulus;GO:0006811//ion transport;GO:0006820//anion transport;GO:0031668//cellular response to extracellular stimulus;GO:0006817//phosphate ion transport;GO:00…	K24195//xenotropic and polytropic retrovirus receptor 1;K24195//xenotropic and polytropic retrovirus receptor 1
arahy.Tifrunner.gnm2.ann1.QLM8IR	1	0.12	0.313	0.076	0.04	arahy.Tifrunner.gnm2.ann1.QLM8IR	Known_gene	arahy.Tifrunner.gnm2.ann1.QLM8IR.2,arahy.Tifrunner.gnm2.ann1.QLM8IR.1,arahy.Tifrunner.gnm2.ann1.QLM8IR.3	-0.921102	0.984428	0.579522	-2.90314	0.00911798	0.00216716	-0.531766	0.843196	0.665731	1.4496	0.386035	0.0482438	XP_025604661.1|0.0|type IV inositol polyphosphate 5-phosphatase 7 isoform X2 [Arachis hypogaea]	GO:0044238//primary metabolic process;GO:0006793//phosphorus metabolic process;GO:0016311//dephosphorylation;GO:0046486//glycerolipid metabolic process;GO:0006650//glycerophospholipid metabolic process;GO:0046856//phosphatidylinositol dephosphorylation;GO:0006629//lipid metabolic process;GO:0030258//lipid modification;GO:0006796//phosphate-containing compound metabolic process;GO:0019637//organop…	K24221//type I inositol polyphosphate 5-phosphatase IP5P1/2 [EC:3.1.3.56]+ko01100//Metabolic pathways+ko00562//Inositol phosphate metabolism;K24221//type I inositol polyphosphate 5-phosphatase IP5P1/2 [EC:3.1.3.56]+ko01100//Metabolic pathways+ko00562//Inositol phosphate metabolism;K24221//type I inositol polyphosphate 5-phosphatase IP5P1/2 [EC:3.1.3.56]+ko01100//Metabolic pathways+ko00562//Inosit…
arahy.Tifrunner.gnm2.ann1.RQ0VMS	1	1.343	2.306	0.523	0.636	arahy.Tifrunner.gnm2.ann1.RQ0VMS	Known_gene	arahy.Tifrunner.gnm2.ann1.RQ0VMS.1	0.280183	0.984428	0.552479	-1.78301	1.2337e-09	1.10568e-10	-1.31184	0.00310778	0.000721755	0.76132	0.0215697	0.000927789	XP_025688600.1|0.0|cytochrome P450 71A1 [Arachis hypogaea]	GO:0016021//integral component of membrane;GO:0016020//membrane;GO:0110165//cellular anatomical entity;GO:0031224//intrinsic component of membrane;GO:0008408//3'-5' exonuclease activity;GO:0097159//organic cyclic compound binding;GO:0043167//ion binding;GO:0016787//hydrolase activity;GO:0016491//oxidoreductase activity;GO:0046906//tetrapyrrole binding;GO:0003824//catalytic activity;GO:0005488//bi…	K24541//tryptamine 5-hydroxylase [EC:1.14.-.-]+ko00380//Tryptophan metabolism+ko01100//Metabolic pathways+ko01110//Biosynthesis of secondary metabolites;K20617//cytochrome P450 family 71 subfamily A
arahy.Tifrunner.gnm2.ann1.1Y26QK	1	2.153	3.34	1.966	1.373	arahy.Tifrunner.gnm2.ann1.1Y26QK	Known_gene	arahy.Tifrunner.gnm2.ann1.1Y26QK.1	-0.576824	0.782227	0.207307	-1.22525	0.0165188	0.00421669	-0.0557521	0.942424	0.888622	0.600544	0.60746	0.111894	RYR67429.1|2.20e-110|hypothetical protein Ahy_A03g013778 [Arachis hypogaea]	GO:0050794//regulation of cellular process;GO:0065007//biological regulation;GO:0051716//cellular response to stimulus;GO:0007186//G protein-coupled receptor signaling pathway;GO:0007154//cell communication;GO:0023052//signaling;GO:0009987//cellular process;GO:0050896//response to stimulus;GO:0007165//signal transduction;GO:0050789//regulation of biological process;GO:0110165//cellular anatomical…	K24773//guanine nucleotide-binding protein subunit gamma 3, plant
arahy.Tifrunner.gnm2.ann1.L6WMER	1	0.146	0.423	0.016	0.033	arahy.Tifrunner.gnm2.ann1.L6WMER	Known_gene	arahy.Tifrunner.gnm2.ann1.L6WMER.1	0.923704	0.984428	0.799543	-3.42524	0.0369568	0.0105735	-2.9044	0.362706	0.185004	1.4549	0.647277	0.128349	XP_020983872.1|1.27e-120|olee1-like protein isoform X2 [Arachis duranensis]	GO:0005615//extracellular space;GO:0005576//extracellular region;GO:0110165//cellular anatomical entity;
arahy.Tifrunner.gnm2.ann1.NX8KLK	1	0.23	0.573	0.39	0.18	arahy.Tifrunner.gnm2.ann1.NX8KLK	Known_gene	arahy.Tifrunner.gnm2.ann1.NX8KLK.1	-1.20401	0.514466	0.0802387	-1.61686	0.0258179	0.00698828	0.911462	0.358037	0.181722	1.3309	0.246784	0.0237286	RYR23454.1|0.0|hypothetical protein Ahy_B03g068676 [Arachis hypogaea]	GO:0005622//intracellular anatomical structure;GO:0005634//nucleus;GO:0043231//intracellular membrane-bounded organelle;GO:0110165//cellular anatomical entity;GO:0043227//membrane-bounded organelle;GO:0043229//intracellular organelle;GO:0043226//organelle;GO:0003677//DNA binding;GO:0003676//nucleic acid binding;GO:0097159//organic cyclic compound binding;GO:0005488//binding;GO:1901363//heterocycl…		ABI3VP1
arahy.Tifrunner.gnm2.ann1.P4FB71	1	0.34	0.73	0.113	0	arahy.Tifrunner.gnm2.ann1.P4FB71	Known_gene	arahy.Tifrunner.gnm2.ann1.P4FB71.1	-2.44204	0.984428	0.540805	-5.08136	0.00648492	0.00148513	-1.39552	0.664361	0.431017	1.26011	0.771063	0.198275	XP_015935116.1|6.97e-131|transcription factor MYBS3-like [Arachis duranensis]	GO:0005634//nucleus;GO:0043231//intracellular membrane-bounded organelle;GO:0043229//intracellular organelle;GO:0043227//membrane-bounded organelle;GO:0005622//intracellular anatomical structure;GO:0110165//cellular anatomical entity;GO:0043226//organelle;GO:0008270//zinc ion binding;GO:0003676//nucleic acid binding;GO:0005488//binding;GO:0043169//cation binding;GO:1901363//heterocyclic compound …		MYB
arahy.Tifrunner.gnm2.ann1.ENA0P5	1	0.386	0.686	0.26	0.22	arahy.Tifrunner.gnm2.ann1.ENA0P5	Known_gene	arahy.Tifrunner.gnm2.ann1.ENA0P5.1	-0.234769	0.984428	0.734429	-1.51981	0.0139529	0.00349306	-0.500316	0.638904	0.406597	0.790213	0.527627	0.0844702	XP_015973511.1|3.16e-105|protein misato homolog 1 isoform X1 [Arachis duranensis]	GO:0005739//mitochondrion;GO:0005737//cytoplasm;GO:0110165//cellular anatomical entity;GO:0005622//intracellular anatomical structure;GO:0031224//intrinsic component of membrane;GO:0043227//membrane-bounded organelle;GO:0016020//membrane;GO:0043231//intracellular membrane-bounded organelle;GO:0043226//organelle;GO:0016021//integral component of membrane;GO:0043229//intracellular organelle;
arahy.Tifrunner.gnm2.ann1.JSHP6Z	1	0.073	0.206	0.033	0.006	arahy.Tifrunner.gnm2.ann1.JSHP6Z	Known_gene	arahy.Tifrunner.gnm2.ann1.JSHP6Z.1	-1.45753	0.984428	0.643342	-4.38206	0.0119672	0.00294076	-1.22686	0.720894	0.489071	1.7087	0.471037	0.0689113	XP_025672842.1|0.0|MACPF domain-containing protein At4g24290 [Arachis hypogaea]	GO:0006950//response to stress;GO:0050794//regulation of cellular process;GO:0010646//regulation of cell communication;GO:0050896//response to stimulus;GO:0023051//regulation of signaling;GO:0009987//cellular process;GO:0048583//regulation of response to stimulus;GO:0008219//cell death;GO:0065007//biological regulation;GO:2000031//regulation of salicylic acid mediated signaling pathway;GO:0009966…
arahy.Tifrunner.gnm2.ann1.GE8FJB	1	2.12	4.77	0.116	0.333	arahy.Tifrunner.gnm2.ann1.GE8FJB	Known_gene	arahy.Tifrunner.gnm2.ann1.GE8FJB.1,arahy.Tifrunner.gnm2.ann1.GE8FJB.2	1.72174	0.749446	0.186027	-3.89254	2.90295e-15	1.79673e-16	-4.47663	5.39188e-07	6.96186e-08	1.15115	0.00059599	1.36984e-05	XP_016169261.1|5.41e-108|MLP-like protein 34 [Arachis ipaensis]	GO:0006950//response to stress;GO:0050896//response to stimulus;GO:0006952//defense response;
arahy.Tifrunner.gnm2.ann1.D7XM6E	1	0.396	1.326	0.48	0.663	arahy.Tifrunner.gnm2.ann1.D7XM6E	Known_gene	arahy.Tifrunner.gnm2.ann1.D7XM6E.1	0.440638	0.817017	0.234669	-0.927996	0.0110541	0.00268988	0.386668	0.575717	0.347671	1.76258	9.9656e-06	1.50338e-07	XP_016204628.1|6.93e-254|probable inactive patatin-like protein 9 [Arachis ipaensis]	GO:0008152//metabolic process;GO:0044238//primary metabolic process;GO:0016042//lipid catabolic process;GO:0009056//catabolic process;GO:0071704//organic substance metabolic process;GO:0006629//lipid metabolic process;GO:1901575//organic substance catabolic process;GO:0003824//catalytic activity;GO:0016787//hydrolase activity;
arahy.Tifrunner.gnm2.ann1.FX6SQK	1	0	1.646	0	0	arahy.Tifrunner.gnm2.ann1.FX6SQK	Known_gene	arahy.Tifrunner.gnm2.ann1.FX6SQK.1				-6.38491	1.14775e-05	1.58351e-06				6.41791	7.42017e-05	1.36032e-06	QHO59030.1|3.78e-58|uncharacterized protein DS421_3g95620 [Arachis hypogaea]	GO:0009607//response to biotic stimulus;GO:0043207//response to external biotic stimulus;GO:0006950//response to stress;GO:0009605//response to external stimulus;GO:0050896//response to stimulus;GO:0098542//defense response to other organism;GO:0044419//biological process involved in interspecies interaction between organisms;GO:0051707//response to other organism;GO:0006952//defense response;GO:…
arahy.Tifrunner.gnm2.ann1.JM56EB	1	0	1.606	0	0	arahy.Tifrunner.gnm2.ann1.JM56EB	Known_gene	arahy.Tifrunner.gnm2.ann1.JM56EB.1				-5.71624	0.000552501	0.000100109				5.74905	0.0030467	8.99783e-05	XP_015956492.1|6.94e-57|uncharacterized protein LOC107480828 [Arachis duranensis]	GO:0009607//response to biotic stimulus;GO:0050896//response to stimulus;GO:0006950//response to stress;GO:0043207//response to external biotic stimulus;GO:0006952//defense response;GO:0009627//systemic acquired resistance;GO:0098542//defense response to other organism;GO:0009605//response to external stimulus;GO:0044419//biological process involved in interspecies interaction between organisms;G…
arahy.Tifrunner.gnm2.ann1.FAEJ2G	1	0.21	1.623	0	0	arahy.Tifrunner.gnm2.ann1.FAEJ2G	Known_gene	arahy.Tifrunner.gnm2.ann1.FAEJ2G.1				-7.20089	8.48731e-08	9.0533e-09	-4.03559	0.146073	0.0587614	3.20529	1.88754e-05	3.04031e-07	XP_015956492.1|1.13e-68|uncharacterized protein LOC107480828 [Arachis duranensis]	GO:0009627//systemic acquired resistance;GO:0051707//response to other organism;GO:0098542//defense response to other organism;GO:0009605//response to external stimulus;GO:0006952//defense response;GO:0043207//response to external biotic stimulus;GO:0006950//response to stress;GO:0009607//response to biotic stimulus;GO:0044419//biological process involved in interspecies interaction between organ…
arahy.Tifrunner.gnm2.ann1.NWGY5G	1	1.05	2.036	0.726	0.81	arahy.Tifrunner.gnm2.ann1.NWGY5G	Known_gene	arahy.Tifrunner.gnm2.ann1.NWGY5G.3,arahy.Tifrunner.gnm2.ann1.NWGY5G.2,arahy.Tifrunner.gnm2.ann1.NWGY5G.1	0.123747	0.984428	0.709232	-1.27472	2.67984e-06	3.37956e-07	-0.539355	0.182476	0.0771522	0.86629	0.00522741	0.00016754	XP_025612258.1|2.31e-205|protein SHI RELATED SEQUENCE 1 [Arachis hypogaea]	GO:0009851//auxin biosynthetic process;GO:0010033//response to organic substance;GO:0065007//biological regulation;GO:0065008//regulation of biological quality;GO:0071365//cellular response to auxin stimulus;GO:0070887//cellular response to chemical stimulus;GO:0032870//cellular response to hormone stimulus;GO:0071495//cellular response to endogenous stimulus;GO:0042221//response to chemical;GO:0…		SRS
arahy.Tifrunner.gnm2.ann1.ZT56NN	1	0.676	1.446	0	0.103	arahy.Tifrunner.gnm2.ann1.ZT56NN	Known_gene	arahy.Tifrunner.gnm2.ann1.ZT56NN.1	2.88342	0.925369	0.347611	-3.6547	0.000280844	4.82555e-05	-5.44655	0.00127726	0.000272836	1.10084	0.343674	0.0397589	XP_025626667.1|9.73e-81|non-specific lipid-transfer protein 1-like [Arachis hypogaea]	GO:0010876//lipid localization;GO:0051179//localization;GO:0006810//transport;GO:0006869//lipid transport;GO:0051234//establishment of localization;GO:0033036//macromolecule localization;GO:0071702//organic substance transport;GO:0008289//lipid binding;GO:0005488//binding;
arahy.Tifrunner.gnm2.ann1.FQQK7H	1	0.096	0.943	0.053	0.116	arahy.Tifrunner.gnm2.ann1.FQQK7H	Known_gene	arahy.Tifrunner.gnm2.ann1.FQQK7H.1	1.05481	0.984428	0.512771	-2.88594	0.000217318	3.65884e-05	-0.371053	0.919639	0.852396	3.59258	0.000442394	9.91484e-06	XP_016196810.1|1.28e-44|uncharacterized protein LOC107638155 [Arachis ipaensis]	GO:0016020//membrane;GO:0031224//intrinsic component of membrane;GO:0110165//cellular anatomical entity;GO:0016021//integral component of membrane;
arahy.Tifrunner.gnm2.ann1.S6J9QN	1	1.24	2.186	0.46	0.763	arahy.Tifrunner.gnm2.ann1.S6J9QN	Known_gene	arahy.Tifrunner.gnm2.ann1.S6J9QN.1	0.770752	0.766467	0.196239	-1.44313	0.000724766	0.000134182	-1.402	0.0196394	0.00560586	0.815928	0.154098	0.0118483	RYR17632.1|3.58e-146|hypothetical protein Ahy_B03g062333 [Arachis hypogaea]	GO:0016020//membrane;GO:0071944//cell periphery;GO:0016021//integral component of membrane;GO:0031224//intrinsic component of membrane;GO:0005886//plasma membrane;GO:0110165//cellular anatomical entity;
arahy.Tifrunner.gnm2.ann1.J8PTSA	1	1.196	1.823	0.86	0.8	arahy.Tifrunner.gnm2.ann1.J8PTSA	Known_gene	arahy.Tifrunner.gnm2.ann1.J8PTSA.1	-0.113606	0.984428	0.763728	-1.11282	0.00148129	0.000291992	-0.420001	0.411857	0.218903	0.587567	0.317471	0.034909	XP_025687555.1|2.58e-221|uncharacterized GPI-anchored protein At4g28100 [Arachis hypogaea]	GO:0016020//membrane;GO:0110165//cellular anatomical entity;
arahy.Tifrunner.gnm2.ann1.G6ALAZ	1	1.233	1.903	0.76	0.683	arahy.Tifrunner.gnm2.ann1.G6ALAZ	Known_gene	arahy.Tifrunner.gnm2.ann1.G6ALAZ.1	-0.172691	0.984428	0.697492	-1.4111	0.00013585	2.20839e-05	-0.654273	0.168354	0.0698901	0.589286	0.291075	0.0305526	XP_029151932.1|1.15e-307|uncharacterized GPI-anchored protein At1g61900 isoform X2 [Arachis hypogaea]	GO:0016020//membrane;GO:0110165//cellular anatomical entity;
arahy.Tifrunner.gnm2.ann1.982DXJ	1	0.13	0.563	0.103	0.166	arahy.Tifrunner.gnm2.ann1.982DXJ	Known_gene	arahy.Tifrunner.gnm2.ann1.982DXJ.2,arahy.Tifrunner.gnm2.ann1.982DXJ.1	0.659742	0.984428	0.648707	-1.73808	0.108887	0.037958	-0.241556	0.904101	0.781378	2.15248	0.000386381	8.52124e-06	RYR42575.1|4.96e-259|hypothetical protein Ahy_A08g039033 isoform B [Arachis hypogaea]	GO:0016020//membrane;GO:0110165//cellular anatomical entity;GO:0031224//intrinsic component of membrane;GO:0016021//integral component of membrane;
arahy.Tifrunner.gnm2.ann1.7TR7XX	1	1.97	2.993	1.493	1.353	arahy.Tifrunner.gnm2.ann1.7TR7XX	Known_gene	arahy.Tifrunner.gnm2.ann1.7TR7XX.1	-0.171862	0.984428	0.727518	-1.08238	0.0267722	0.00728218	-0.352124	0.659026	0.425995	0.565989	0.623929	0.118494	RYR08119.1|2.24e-17|hypothetical protein Ahy_B05g075669 isoform B [Arachis hypogaea]	GO:0016021//integral component of membrane;GO:0016020//membrane;GO:0031224//intrinsic component of membrane;GO:0110165//cellular anatomical entity;GO:0005488//binding;GO:0043168//anion binding;GO:0032559//adenyl ribonucleotide binding;GO:0008270//zinc ion binding;GO:1901265//nucleoside phosphate binding;GO:0046872//metal ion binding;GO:0035639//purine ribonucleoside triphosphate binding;GO:009715…
arahy.Tifrunner.gnm2.ann1.WT3AEF	1	4.79	9.496	1.183	0.83	arahy.Tifrunner.gnm2.ann1.WT3AEF	Known_gene	arahy.Tifrunner.gnm2.ann1.WT3AEF.1	-0.490367	0.947655	0.377514	-3.45123	3.49255e-25	1.39704e-26	-1.99533	5.33484e-08	6.17893e-09	0.973427	3.02948e-05	5.10071e-07	XP_015947024.1|6.21e-65|early nodulin-93 [Arachis duranensis]	GO:0016021//integral component of membrane;GO:0016020//membrane;GO:0110165//cellular anatomical entity;GO:0031224//intrinsic component of membrane;
arahy.Tifrunner.gnm2.ann1.KXQV93	1	3.983	7.56	1.84	0.443	arahy.Tifrunner.gnm2.ann1.KXQV93	Known_gene	arahy.Tifrunner.gnm2.ann1.KXQV93.1	-2.23376	0.00497694	0.000130899	-4.1725	4.07017e-20	1.99845e-21	-1.05579	0.00307462	0.00071322	0.891663	0.00276682	8.06022e-05	XP_016179428.1|1.04e-65|early nodulin-93 [Arachis ipaensis]	GO:0016021//integral component of membrane;GO:0016020//membrane;GO:0110165//cellular anatomical entity;GO:0031224//intrinsic component of membrane;
arahy.Tifrunner.gnm2.ann1.QP5CHE	1	1.3	2.423	1.046	0.383	arahy.Tifrunner.gnm2.ann1.QP5CHE	Known_gene	arahy.Tifrunner.gnm2.ann1.QP5CHE.1	-1.63466	0.662464	0.136074	-2.83005	0.000816556	0.000152633	-0.339407	0.833894	0.641439	0.866362	0.501358	0.0767127	RYR25752.1|6.50e-72|hypothetical protein Ahy_B02g059747 [Arachis hypogaea]	GO:0016021//integral component of membrane;GO:0110165//cellular anatomical entity;GO:0016020//membrane;GO:0031224//intrinsic component of membrane;
arahy.Tifrunner.gnm2.ann1.7JPV7N	1	3.553	5.22	3.096	2.283	arahy.Tifrunner.gnm2.ann1.7JPV7N	Known_gene	arahy.Tifrunner.gnm2.ann1.7JPV7N.1	-0.457972	0.884962	0.299499	-1.11486	0.00815881	0.00191699	-0.1323	0.904101	0.767981	0.531013	0.694777	0.150869	QHN88886.1|1.32e-26|uncharacterized protein DS421_16g567320 [Arachis hypogaea]	GO:0016021//integral component of membrane;GO:0110165//cellular anatomical entity;GO:0031224//intrinsic component of membrane;GO:0016020//membrane;
arahy.Tifrunner.gnm2.ann1.QHVB9K	1	1.343	3.423	1.796	1.996	arahy.Tifrunner.gnm2.ann1.QHVB9K	Known_gene	arahy.Tifrunner.gnm2.ann1.QHVB9K.1	0.152009	0.984428	0.593048	-0.68339	0.0240513	0.00644501	0.477397	0.292333	0.1396	1.32	0.000143143	2.81742e-06	XP_025612948.1|8.80e-153|uncharacterized protein LOC112706070 [Arachis hypogaea]	GO:0016787//hydrolase activity;GO:0003824//catalytic activity;
arahy.Tifrunner.gnm2.ann1.ZSXS9S	1	0.206	0.5	0.05	0.033	arahy.Tifrunner.gnm2.ann1.ZSXS9S	Known_gene	arahy.Tifrunner.gnm2.ann1.ZSXS9S.1	-0.560509	0.984428	0.820866	-3.79732	0.0114265	0.00279327	-2.00396	0.320376	0.157374	1.24359	0.570976	0.0984515	XP_029154427.1|3.03e-136|protein YLS3-like isoform X2 [Arachis hypogaea]	GO:0031224//intrinsic component of membrane;GO:0005886//plasma membrane;GO:0071944//cell periphery;GO:0031225//anchored component of membrane;GO:0016020//membrane;GO:0110165//cellular anatomical entity;
arahy.Tifrunner.gnm2.ann1.3QT14C	1	69	121.673	99.38	51.05	arahy.Tifrunner.gnm2.ann1.3QT14C	Known_gene	arahy.Tifrunner.gnm2.ann1.3QT14C.1	-0.97307	2.16185e-47	7.44534e-51	-1.15359	8.29694e-61	1.39331e-62	0.599496	1.012e-23	4.64417e-25	0.786773	9.37559e-34	1.53923e-36	XP_016182151.1|3.04e-152|fasciclin-like arabinogalactan protein 12 [Arachis ipaensis]	GO:0031224//intrinsic component of membrane;GO:0016021//integral component of membrane;GO:0016020//membrane;GO:0110165//cellular anatomical entity;
arahy.Tifrunner.gnm2.ann1.9A1R1I	1	0.27	0.55	0.073	0.046	arahy.Tifrunner.gnm2.ann1.9A1R1I	Known_gene	arahy.Tifrunner.gnm2.ann1.9A1R1I.1	-0.594604	0.985948	0.843231	-3.42419	0.0428957	0.0125845	-1.83831	0.503652	0.287926	1.00528	0.860686	0.271802	XP_015964873.1|2.12e-24|cysteine-rich and transmembrane domain-containing protein A-like [Arachis duranensis]	GO:0031224//intrinsic component of membrane;GO:0071944//cell periphery;GO:0016020//membrane;GO:0005886//plasma membrane;GO:0110165//cellular anatomical entity;GO:0016021//integral component of membrane;
arahy.Tifrunner.gnm2.ann1.2E3RSG	1	0.716	2.543	0.506	0.77	arahy.Tifrunner.gnm2.ann1.2E3RSG	Known_gene	arahy.Tifrunner.gnm2.ann1.2E3RSG.1	0.538242	0.984428	0.54672	-1.75372	0.00807164	0.00189462	-0.428865	0.833894	0.649703	1.87194	0.0306921	0.00142319	QHN82250.1|5.17e-73|uncharacterized protein DS421_20g694150 [Arachis hypogaea]	GO:0031224//intrinsic component of membrane;GO:0110165//cellular anatomical entity;GO:0016020//membrane;GO:0016021//integral component of membrane;
arahy.Tifrunner.gnm2.ann1.I20Q6X	1	2.203	4.876	2.526	1.803	arahy.Tifrunner.gnm2.ann1.I20Q6X	Known_gene	arahy.Tifrunner.gnm2.ann1.I20Q6X.1	-0.513264	0.668914	0.139312	-1.35939	1.29055e-05	1.79448e-06	0.267164	0.649531	0.417144	1.11945	0.00133389	3.44788e-05	XP_015973774.1|3.55e-48|uncharacterized protein LOC107496957 [Arachis duranensis]	GO:0031224//intrinsic component of membrane;GO:0110165//cellular anatomical entity;GO:0016020//membrane;GO:0016021//integral component of membrane;
arahy.Tifrunner.gnm2.ann1.HZ2BW9	1	0.173	0.376	0.026	0	arahy.Tifrunner.gnm2.ann1.HZ2BW9	Known_gene	arahy.Tifrunner.gnm2.ann1.HZ2BW9.1	-2.44204	0.984428	0.540805	-6.15562	3.29251e-05	4.85876e-06	-2.49315	0.160376	0.0658325	1.24332	0.373031	0.0454823	XP_025642702.1|1.96e-306|uncharacterized protein LOC112737146 [Arachis hypogaea]	GO:0031224//intrinsic component of membrane;GO:0110165//cellular anatomical entity;GO:0016021//integral component of membrane;GO:0016020//membrane;
arahy.Tifrunner.gnm2.ann1.2C6XEQ	1	2.856	3.873	2.283	1.57	arahy.Tifrunner.gnm2.ann1.2C6XEQ	Known_gene	arahy.Tifrunner.gnm2.ann1.2C6XEQ.1,arahy.Tifrunner.gnm2.ann1.2C6XEQ.2	-0.546904	0.0605262	0.00290294	-1.19566	3.25781e-12	2.41904e-13	-0.279716	0.163756	0.0675219	0.375289	0.0948556	0.00604916	RYR80067.1|0.0|hypothetical protein Ahy_A01g004847 isoform B [Arachis hypogaea]	GO:0031326//regulation of cellular biosynthetic process;GO:0065007//biological regulation;GO:1903506//regulation of nucleic acid-templated transcription;GO:0010468//regulation of gene expression;GO:0010556//regulation of macromolecule biosynthetic process;GO:0050794//regulation of cellular process;GO:0051252//regulation of RNA metabolic process;GO:0080090//regulation of primary metabolic process;…
arahy.Tifrunner.gnm2.ann1.01RPY8	1	1.79	2.606	1.526	1.116	arahy.Tifrunner.gnm2.ann1.01RPY8	Known_gene	arahy.Tifrunner.gnm2.ann1.01RPY8.1	-0.498047	0.718057	0.163333	-1.15268	0.00180395	0.000361998	-0.147095	0.832731	0.625012	0.513199	0.443388	0.0619547	XP_016174845.1|5.68e-66|uncharacterized protein LOC107617576 [Arachis ipaensis]	GO:0043169//cation binding;GO:0043167//ion binding;GO:0046872//metal ion binding;GO:0005488//binding;
arahy.Tifrunner.gnm2.ann1.NQPD42	1	1.94	2.76	1.28	1.263	arahy.Tifrunner.gnm2.ann1.NQPD42	Known_gene	arahy.Tifrunner.gnm2.ann1.NQPD42.1	-0.0395582	0.991002	0.89056	-1.03541	5.14222e-05	7.81446e-06	-0.523372	0.109343	0.0415031	0.47948	0.225655	0.0207281	XP_025622818.1|2.10e-95|transcription factor ICE1 [Arachis hypogaea]	GO:0043229//intracellular organelle;GO:0110165//cellular anatomical entity;GO:0005634//nucleus;GO:0043231//intracellular membrane-bounded organelle;GO:0043226//organelle;GO:0043227//membrane-bounded organelle;GO:0005622//intracellular anatomical structure;GO:0005515//protein binding;GO:0046983//protein dimerization activity;GO:0005488//binding;
arahy.Tifrunner.gnm2.ann1.66D6IA	1	0.55	2	0.926	1.013	arahy.Tifrunner.gnm2.ann1.66D6IA	Known_gene	arahy.Tifrunner.gnm2.ann1.66D6IA.2,arahy.Tifrunner.gnm2.ann1.66D6IA.1	0.139914	0.984428	0.701407	-0.89546	0.0123256	0.00303967	0.835943	0.142834	0.0571588	1.87724	1.25016e-05	1.92929e-07	XP_016179825.1|2.15e-212|B3 domain-containing transcription factor VRN1-like [Arachis ipaensis]	GO:0043231//intracellular membrane-bounded organelle;GO:0005622//intracellular anatomical structure;GO:0043229//intracellular organelle;GO:0043227//membrane-bounded organelle;GO:0043226//organelle;GO:0110165//cellular anatomical entity;GO:0005634//nucleus;GO:0003677//DNA binding;GO:0097159//organic cyclic compound binding;GO:1901363//heterocyclic compound binding;GO:0005488//binding;GO:0003676//n…		ABI3VP1
arahy.Tifrunner.gnm2.ann1.906G3Q	1	1.293	3.296	1.27	0.193	arahy.Tifrunner.gnm2.ann1.906G3Q	Known_gene	arahy.Tifrunner.gnm2.ann1.906G3Q.1,arahy.Tifrunner.gnm2.ann1.906G3Q.2	-2.80383	5.43248e-05	7.07997e-07	-4.07421	7.40029e-16	4.43359e-17	0.0525972	0.935314	0.878027	1.33176	0.000122176	2.36239e-06	QHO19658.1|7.11e-35|COBRA-like protein [Arachis hypogaea]	GO:0044085//cellular component biogenesis;GO:0016043//cellular component organization;GO:0043062//extracellular structure organization;GO:0030198//extracellular matrix organization;GO:0071669//plant-type cell wall organization or biogenesis;GO:0071668//plant-type cell wall assembly;GO:0022607//cellular component assembly;GO:0009664//plant-type cell wall organization;GO:0009832//plant-type cell wa…
arahy.Tifrunner.gnm2.ann1.2IS61F	1	0.323	0.98	0.413	0.52	arahy.Tifrunner.gnm2.ann1.2IS61F	Known_gene	arahy.Tifrunner.gnm2.ann1.2IS61F.1	0.303731	0.984428	0.508061	-0.860519	0.0584188	0.0180564	0.450115	0.623717	0.391359	1.62152	0.00299879	8.82898e-05	XP_025695870.1|0.0|BTB/POZ domain-containing protein At3g08570 [Arachis hypogaea]	GO:0044267//cellular protein metabolic process;GO:0044260//cellular macromolecule metabolic process;GO:0043170//macromolecule metabolic process;GO:0043412//macromolecule modification;GO:0036211//protein modification process;GO:0070647//protein modification by small protein conjugation or removal;GO:0009987//cellular process;GO:0044238//primary metabolic process;GO:0071704//organic substance metab…
arahy.Tifrunner.gnm2.ann1.JN769R	1	0.423	0.743	0.256	0.166	arahy.Tifrunner.gnm2.ann1.JN769R	Known_gene	arahy.Tifrunner.gnm2.ann1.JN769R.1	-0.512387	0.984428	0.589938	-2.05982	0.0111071	0.00270398	-0.759689	0.515622	0.297539	0.795157	0.668981	0.137909	XP_015969349.1|7.12e-149|protein EMSY-LIKE 3-like isoform X3 [Arachis duranensis]	GO:0044419//biological process involved in interspecies interaction between organisms;GO:0050896//response to stimulus;GO:0009607//response to biotic stimulus;GO:0006950//response to stress;GO:0043207//response to external biotic stimulus;GO:0051707//response to other organism;GO:0050832//defense response to fungus;GO:0009605//response to external stimulus;GO:0098542//defense response to other or…
arahy.Tifrunner.gnm2.ann1.8YA0Q1	1	0.106	1.54	0.603	0.58	arahy.Tifrunner.gnm2.ann1.8YA0Q1	Known_gene	arahy.Tifrunner.gnm2.ann1.8YA0Q1.1	-0.0822991	0.986312	0.845257	-1.33947	9.83901e-05	1.56062e-05	2.55296	0.000816374	0.000167371	3.81887	4.78891e-11	3.39819e-13	XP_016205862.1|0.0|legumin type B [Arachis ipaensis]	GO:0045735//nutrient reservoir activity;
arahy.Tifrunner.gnm2.ann1.UU0CZS	1	0.013	0.413	0.11	0.066	arahy.Tifrunner.gnm2.ann1.UU0CZS	Known_gene	arahy.Tifrunner.gnm2.ann1.UU0CZS.1	-1.09847	0.984428	0.490442	-2.90273	0.0206173	0.00541818	3.01395	0.327548	0.161993	4.83064	0.0179725	0.000736669	XP_025603244.1|0.0|11S globulin [Arachis hypogaea]	GO:0045735//nutrient reservoir activity;
arahy.Tifrunner.gnm2.ann1.3RQF03	1	0.223	0.486	0.026	0.063	arahy.Tifrunner.gnm2.ann1.3RQF03	Known_gene	arahy.Tifrunner.gnm2.ann1.3RQF03.2,arahy.Tifrunner.gnm2.ann1.3RQF03.1	1.08685	0.984428	0.674306	-3.00708	0.0121077	0.00297942	-2.93846	0.152619	0.0620299	1.13505	0.611961	0.113618	XP_016207869.1|3.50e-79|uncharacterized protein LOC107648568 [Arachis ipaensis]	GO:0050789//regulation of biological process;GO:0046483//heterocycle metabolic process;GO:0009987//cellular process;GO:0071704//organic substance metabolic process;GO:0065007//biological regulation;GO:0042446//hormone biosynthetic process;GO:0065008//regulation of biological quality;GO:0042221//response to chemical;GO:0044249//cellular biosynthetic process;GO:0006807//nitrogen compound metabolic …
arahy.Tifrunner.gnm2.ann1.L55A0V	1	1.403	2.46	1.166	0.85	arahy.Tifrunner.gnm2.ann1.L55A0V	Known_gene	arahy.Tifrunner.gnm2.ann1.L55A0V.2,arahy.Tifrunner.gnm2.ann1.L55A0V.1,arahy.Tifrunner.gnm2.ann1.L55A0V.3	-0.570858	0.205578	0.0165912	-1.42066	3.38266e-11	2.69033e-12	-0.140074	0.744002	0.515059	0.71682	0.00312477	9.28538e-05	XP_016184239.1|0.0|BEL1-like homeodomain protein 4 isoform X1 [Arachis ipaensis]	GO:0051171//regulation of nitrogen compound metabolic process;GO:0031323//regulation of cellular metabolic process;GO:0009889//regulation of biosynthetic process;GO:0010556//regulation of macromolecule biosynthetic process;GO:0050789//regulation of biological process;GO:0010468//regulation of gene expression;GO:0019219//regulation of nucleobase-containing compound metabolic process;GO:0050794//re…
arahy.Tifrunner.gnm2.ann1.VE5Y7D	1	1.786	3.953	2.736	1.44	arahy.Tifrunner.gnm2.ann1.VE5Y7D	Known_gene	arahy.Tifrunner.gnm2.ann1.VE5Y7D.1	-0.95602	0.100037	0.00586963	-1.38195	8.69109e-05	1.36742e-05	0.701045	0.0850923	0.0307365	1.13381	0.00438208	0.000135971	XP_016196391.1|9.49e-99|non-specific lipid transfer protein GPI-anchored 1-like [Arachis ipaensis]	GO:0051234//establishment of localization;GO:0006810//transport;GO:0010876//lipid localization;GO:0071702//organic substance transport;GO:0051179//localization;GO:0033036//macromolecule localization;GO:0006869//lipid transport;GO:0016020//membrane;GO:0031225//anchored component of membrane;GO:0016021//integral component of membrane;GO:0031224//intrinsic component of membrane;GO:0005886//plasma me…
arahy.Tifrunner.gnm2.ann1.XQ75JC	1	0.036	4.13	1.493	1.476	arahy.Tifrunner.gnm2.ann1.XQ75JC	Known_gene	arahy.Tifrunner.gnm2.ann1.XQ75JC.1	-0.0467701	0.997477	0.919299	-1.43335	0.00016261	2.67476e-05	5.63789	9.20112e-05	1.60062e-05	7.03353	6.36643e-07	7.72287e-09	XP_025695791.1|6.97e-77|non-specific lipid-transfer protein 3 [Arachis hypogaea]	GO:0051234//establishment of localization;GO:0006869//lipid transport;GO:0010876//lipid localization;GO:0071702//organic substance transport;GO:0033036//macromolecule localization;GO:0006810//transport;GO:0051179//localization;GO:0005488//binding;GO:0008289//lipid binding;
arahy.Tifrunner.gnm2.ann1.MHR0GR	1	0	0.693	0	0	arahy.Tifrunner.gnm2.ann1.MHR0GR	Known_gene	arahy.Tifrunner.gnm2.ann1.MHR0GR.1				-5.85959	0.000160468	2.63578e-05				5.89256	0.000954588	2.3351e-05	XP_015961268.1|3.75e-80|non-specific lipid-transfer protein 1 [Arachis duranensis]	GO:0051234//establishment of localization;GO:0010876//lipid localization;GO:0006810//transport;GO:0033036//macromolecule localization;GO:0006869//lipid transport;GO:0071702//organic substance transport;GO:0051179//localization;GO:0005488//binding;GO:0008289//lipid binding;
arahy.Tifrunner.gnm2.ann1.8XA8G4	1	0.256	0.64	0.08	0.153	arahy.Tifrunner.gnm2.ann1.8XA8G4	Known_gene	arahy.Tifrunner.gnm2.ann1.8XA8G4.2,arahy.Tifrunner.gnm2.ann1.8XA8G4.1	0.850375	0.904917	0.322249	-1.52324	0.0106665	0.00258502	-1.20621	0.270544	0.126451	1.17409	0.153766	0.0118087	XP_029144360.1|7.02e-140|uncharacterized protein LOC112707349 isoform X1 [Arachis hypogaea]	GO:0065007//biological regulation;GO:0006357//regulation of transcription by RNA polymerase II;GO:0019222//regulation of metabolic process;GO:0031323//regulation of cellular metabolic process;GO:0080090//regulation of primary metabolic process;GO:0060255//regulation of macromolecule metabolic process;GO:1903506//regulation of nucleic acid-templated transcription;GO:2001141//regulation of RNA bios…		bHLH
arahy.Tifrunner.gnm2.ann1.TNUB95	1	2.156	4.59	2.316	0.753	arahy.Tifrunner.gnm2.ann1.TNUB95	Known_gene	arahy.Tifrunner.gnm2.ann1.TNUB95.1,arahy.Tifrunner.gnm2.ann1.TNUB95.2	-1.65824	1.70233e-06	1.49037e-08	-2.54157	3.70108e-24	1.54114e-25	0.173452	0.651731	0.419075	1.06429	1.88842e-07	2.06341e-09	XP_025623922.1|1.09e-33|COBRA-like protein 4 [Arachis hypogaea]	GO:0070726//cell wall assembly;GO:0009664//plant-type cell wall organization;GO:0042546//cell wall biogenesis;GO:0010215//cellulose microfibril organization;GO:0043062//extracellular structure organization;GO:0030198//extracellular matrix organization;GO:0044085//cellular component biogenesis;GO:0016043//cellular component organization;GO:0009832//plant-type cell wall biogenesis;GO:0071554//cell …
arahy.Tifrunner.gnm2.ann1.E1ZLD6	1	0.34	1.72	0.073	0.21	arahy.Tifrunner.gnm2.ann1.E1ZLD6	Known_gene	arahy.Tifrunner.gnm2.ann1.E1ZLD6.1	1.63453	0.984428	0.477137	-3.13051	0.000728026	0.000134838	-2.46784	0.339508	0.169653	2.29405	0.0205083	0.000872057	XP_015968779.1|1.36e-161|uncharacterized protein LOC107492292 [Arachis duranensis]	GO:0098772//molecular function regulator;GO:0030234//enzyme regulator activity;GO:0004857//enzyme inhibitor activity;
arahy.Tifrunner.gnm2.ann1.5VQ3WA	1	1.85	3.07	1.493	0.67	arahy.Tifrunner.gnm2.ann1.5VQ3WA	Known_gene	arahy.Tifrunner.gnm2.ann1.5VQ3WA.1	-1.17027	0.730405	0.171146	-2.10028	0.0112943	0.00275628	-0.23529	0.888118	0.726195	0.701581	0.777857	0.203016	XP_016200679.1|1.81e-69|late embryogenesis abundant protein At1g64065-like [Arachis ipaensis]	GO:0110165//cellular anatomical entity;GO:0016020//membrane;GO:0031224//intrinsic component of membrane;GO:0016021//integral component of membrane;
arahy.Tifrunner.gnm2.ann1.5J98P8	1	20.223	31.186	10.333	13.85	arahy.Tifrunner.gnm2.ann1.5J98P8	Known_gene	arahy.Tifrunner.gnm2.ann1.5J98P8.1	0.410057	0.0623262	0.00301074	-1.07531	0.00322359	0.000685039	-0.898079	0.0433937	0.0139248	0.595738	0.759312	0.189969	XP_016189468.1|3.26e-24|glycine-rich cell wall structural protein 1.0 [Arachis ipaensis]	GO:0110165//cellular anatomical entity;GO:0031224//intrinsic component of membrane;GO:0016021//integral component of membrane;GO:0016020//membrane;
arahy.Tifrunner.gnm2.ann1.E4NWP9	1	0.513	0.69	0.383	0.306	arahy.Tifrunner.gnm2.ann1.E4NWP9	Known_gene	arahy.Tifrunner.gnm2.ann1.E4NWP9.1	-0.350631	0.980453	0.439299	-1.12324	0.0146126	0.00367917	-0.376312	0.588431	0.35834	0.402484	0.839746	0.25216	QHO02085.1|0.0|uncharacterized protein DS421_13g420800 [Arachis hypogaea]	GO:1901360//organic cyclic compound metabolic process;GO:0051276//chromosome organization;GO:1901362//organic cyclic compound biosynthetic process;GO:0018130//heterocycle biosynthetic process;GO:0046483//heterocycle metabolic process;GO:0034641//cellular nitrogen compound metabolic process;GO:0010467//gene expression;GO:0008152//metabolic process;GO:0032774//RNA biosynthetic process;GO:0097659//n…
arahy.Tifrunner.gnm2.ann1.I0464U	1	1.113	1.766	1.193	0.75	arahy.Tifrunner.gnm2.ann1.I0464U	Known_gene	arahy.Tifrunner.gnm2.ann1.I0464U.1,arahy.Tifrunner.gnm2.ann1.I0464U.2	-0.729093	0.438803	0.0586911	-1.18861	0.00251119	0.000521342	0.187815	0.776294	0.559902	0.655998	0.234708	0.0219191	RYR52412.1|2.27e-237|hypothetical protein Ahy_A06g027338 isoform B [Arachis hypogaea]	GO:1901363//heterocyclic compound binding;GO:0016788//hydrolase activity, acting on ester bonds;GO:0003824//catalytic activity;GO:0005488//binding;GO:0004518//nuclease activity;GO:0097159//organic cyclic compound binding;GO:0016787//hydrolase activity;GO:0004527//exonuclease activity;GO:0003676//nucleic acid binding;
arahy.Tifrunner.gnm2.ann1.HLIX3I	1	0.58	1.346	0.756	0.85	arahy.Tifrunner.gnm2.ann1.HLIX3I	Known_gene	arahy.Tifrunner.gnm2.ann1.HLIX3I.1	0.171376	0.984428	0.573105	-0.566549	0.0994401	0.0340414	0.453429	0.35848	0.182013	1.19819	0.00191237	5.1978e-05	XP_015969554.1|6.59e-255|probable inactive patatin-like protein 9 [Arachis duranensis]	GO:1901575//organic substance catabolic process;GO:0009056//catabolic process;GO:0071704//organic substance metabolic process;GO:0016042//lipid catabolic process;GO:0006629//lipid metabolic process;GO:0008152//metabolic process;GO:0044238//primary metabolic process;GO:0003824//catalytic activity;GO:0016787//hydrolase activity;
arahy.Tifrunner.gnm2.ann1.0DY23C	1	0.253	0.56	0.086	0.113	arahy.Tifrunner.gnm2.ann1.0DY23C	Known_gene	arahy.Tifrunner.gnm2.ann1.0DY23C.1	0.30967	0.986344	0.849514	-2.29781	0.0362663	0.0103482	-1.50934	0.489549	0.276552	1.10537	0.706329	0.157094	XP_025694602.1|1.43e-108|class-10 pathogenesis-related protein 1 [Arachis hypogaea]	GO:1901700//response to oxygen-containing compound;GO:1901701//cellular response to oxygen-containing compound;GO:0009725//response to hormone;GO:0071215//cellular response to abscisic acid stimulus;GO:0097305//response to alcohol;GO:0007165//signal transduction;GO:0050794//regulation of cellular process;GO:0009737//response to abscisic acid;GO:0033993//response to lipid;GO:0007154//cell communic…
arahy.Tifrunner.gnm2.ann1.0SN27X	1	1.48	2.18	0.873	1.02	arahy.Tifrunner.gnm2.ann1.0SN27X	Known_gene	arahy.Tifrunner.gnm2.ann1.0SN27X.1	0.230776	0.984428	0.643113	-1.04061	0.024092	0.0064572	-0.739169	0.214945	0.094749	0.539142	0.612134	0.11374	XP_025700086.1|1.14e-146|zinc finger protein ZAT9 [Arachis hypogaea]	GO:2001141//regulation of RNA biosynthetic process;GO:0010556//regulation of macromolecule biosynthetic process;GO:0031323//regulation of cellular metabolic process;GO:0065007//biological regulation;GO:0080090//regulation of primary metabolic process;GO:0051171//regulation of nitrogen compound metabolic process;GO:0009889//regulation of biosynthetic process;GO:0060255//regulation of macromolecule…		C2H2
arahy.Tifrunner.gnm2.ann1.E5WGR0	1	0.016	0.16	0.02	0	arahy.Tifrunner.gnm2.ann1.E5WGR0	Known_gene	arahy.Tifrunner.gnm2.ann1.E5WGR0.2,arahy.Tifrunner.gnm2.ann1.E5WGR0.1	-1.8641	0.984428	0.644064	-4.8675	0.0122643	0.00302217	0.926735	0.904101	0.804276	3.93857	0.165015	0.013076	NP_001363136.1|0.0|allergen Ara h 1, clone P17 precursor [Arachis hypogaea]
arahy.Tifrunner.gnm2.ann1.6Q3TDD	1	3.006	6.303	1.576	2.743	arahy.Tifrunner.gnm2.ann1.6Q3TDD	Known_gene	arahy.Tifrunner.gnm2.ann1.6Q3TDD.1	0.81035	0.812388	0.231072	-1.11251	0.0497293	0.014917	-0.874152	0.370634	0.190262	1.05574	0.210887	0.0186907	QHN81113.1|7.81e-47|RNA-binding protein-like [Arachis hypogaea]
arahy.Tifrunner.gnm2.ann1.ME0Z4L	1	0.99	2.19	0.086	0	arahy.Tifrunner.gnm2.ann1.ME0Z4L	Known_gene	arahy.Tifrunner.gnm2.ann1.ME0Z4L.1				-5.50384	0.000873726	0.000164342	-4.33427	0.106824	0.0403468	1.21099	0.72157	0.165894	QHO02105.1|7.62e-50|Tubulin-folding cofactor A [Arachis hypogaea]
arahy.Tifrunner.gnm2.ann1.4LT7UJ	1	1.53	3.043	1.093	0.873	arahy.Tifrunner.gnm2.ann1.4LT7UJ	Known_gene	arahy.Tifrunner.gnm2.ann1.4LT7UJ.1,arahy.Tifrunner.gnm2.ann1.4LT7UJ.2	-0.482473	0.984428	0.574834	-1.86547	0.0111817	0.00272476	-0.438785	0.762771	0.542005	0.951102	0.476365	0.0702755	QHO25157.1|1.52e-07|putative magnesium transporter [Arachis hypogaea]
arahy.Tifrunner.gnm2.ann1.00XFQD	1	4.536	7.383	3.323	2.936	arahy.Tifrunner.gnm2.ann1.00XFQD	Known_gene	arahy.Tifrunner.gnm2.ann1.00XFQD.1	-0.193464	0.961224	0.402258	-1.24276	6.79772e-10	5.98332e-11	-0.382487	0.143278	0.05736	0.673802	0.00182339	4.91602e-05	QHO25266.1|6.63e-50|Protein LITTLE ZIPPER [Arachis hypogaea]
arahy.Tifrunner.gnm2.ann1.ZB3FGH	1	0.316	1.416	0.69	0.513	arahy.Tifrunner.gnm2.ann1.ZB3FGH	Known_gene	arahy.Tifrunner.gnm2.ann1.ZB3FGH.1	-0.41994	0.984428	0.495726	-1.38389	0.0208652	0.00549346	1.28952	0.194476	0.0833721	2.26194	0.00390256	0.000118715	QHO42978.1|7.37e-188|hypothetical protein DS421_5g158880 [Arachis hypogaea]
arahy.Tifrunner.gnm2.ann1.RMBA11	1	2.083	5.876	1.693	1.313	arahy.Tifrunner.gnm2.ann1.RMBA11	Known_gene	arahy.Tifrunner.gnm2.ann1.RMBA11.1	-0.53078	0.984428	0.59674	-2.25467	0.00138161	0.000270625	-0.251718	0.951448	0.902553	1.4772	0.769268	0.197285	QHO45219.1|3.18e-59|uncharacterized protein DS421_6g177180 [Arachis hypogaea]
arahy.Tifrunner.gnm2.ann1.JAMD1N	1	0.206	0.456	0.186	0.096	arahy.Tifrunner.gnm2.ann1.JAMD1N	Known_gene	arahy.Tifrunner.gnm2.ann1.JAMD1N.1	-1.07755	0.902817	0.318615	-2.45153	0.0125187	0.00309207	-0.176284	0.910853	0.835606	1.20623	0.4617	0.0666328	RYR15021.1|1.83e-253|hypothetical protein Ahy_B04g071753 [Arachis hypogaea]
arahy.Tifrunner.gnm2.ann1.W11CHW	1	0.31	0.833	0.02	0.143	arahy.Tifrunner.gnm2.ann1.W11CHW	Known_gene	arahy.Tifrunner.gnm2.ann1.W11CHW.1	3.20928	0.867588	0.281894	-2.60749	0.0266849	0.00725457	-4.31786	0.0726976	0.0254809	1.50425	0.385427	0.0481255	RYR26389.1|2.84e-110|hypothetical protein Ahy_B02g060627 isoform B [Arachis hypogaea]
arahy.Tifrunner.gnm2.ann1.A4NC5F	1	2.713	6.193	2.443	0.746	arahy.Tifrunner.gnm2.ann1.A4NC5F	Known_gene	arahy.Tifrunner.gnm2.ann1.A4NC5F.1	-1.75439	0.000722547	1.34637e-05	-2.99761	8.62762e-20	4.30145e-21	-0.0860079	0.904101	0.766989	1.16518	1.74813e-05	2.79344e-07	RYR42854.1|2.39e-214|hypothetical protein Ahy_A08g039293 [Arachis hypogaea]
arahy.Tifrunner.gnm2.ann1.8HDV7G	1	0.413	1.35	1.016	0.58	arahy.Tifrunner.gnm2.ann1.8HDV7G	Known_gene	arahy.Tifrunner.gnm2.ann1.8HDV7G.1	-0.841042	0.593114	0.106369	-1.15414	0.0375761	0.0107769	1.32916	0.0475577	0.0154675	1.64882	0.0150484	0.000594305	XP_015934645.1|1.10e-162|uncharacterized protein LOC107460772 [Arachis duranensis]
arahy.Tifrunner.gnm2.ann1.E28A1S	1	0.16	1.806	0.613	0.213	arahy.Tifrunner.gnm2.ann1.E28A1S	Known_gene	arahy.Tifrunner.gnm2.ann1.E28A1S.1	-1.55417	0.822437	0.239759	-3.00456	0.00937968	0.00223866	1.99882	0.344178	0.172516	3.45439	0.030572	0.00141651	XP_015936328.1|6.29e-93|uncharacterized protein At5g01610 [Arachis duranensis]
arahy.Tifrunner.gnm2.ann1.JU0LD9	1	0.206	0.45	0.05	0.026	arahy.Tifrunner.gnm2.ann1.JU0LD9	Known_gene	arahy.Tifrunner.gnm2.ann1.JU0LD9.1	-0.853945	0.984428	0.816348	-3.96766	0.0497003	0.0149032	-2.00156	0.508279	0.291455	1.11351	0.896158	0.307605	XP_015949352.1|1.88e-44|late embryogenesis abundant protein 1 [Arachis duranensis]
arahy.Tifrunner.gnm2.ann1.ENL36S	1	0.41	2.026	0.533	0.533	arahy.Tifrunner.gnm2.ann1.ENL36S	Known_gene	arahy.Tifrunner.gnm2.ann1.ENL36S.1	-0.0466121	0.999956	0.950674	-1.94339	0.000707303	0.000130681	0.487187	0.764182	0.54463	2.3911	0.000448562	1.00726e-05	XP_015950257.1|5.47e-99|uncharacterized protein LOC107475150 [Arachis duranensis]
arahy.Tifrunner.gnm2.ann1.WNDJ9P	1	22.933	55.31	34.723	7.526	arahy.Tifrunner.gnm2.ann1.WNDJ9P	Known_gene	arahy.Tifrunner.gnm2.ann1.WNDJ9P.1	-2.22143	1.48585e-73	1.88529e-77	-2.78334	6.48868e-142	3.96343e-144	0.671932	1.41152e-12	1.12445e-13	1.2409	1.26885e-49	1.20357e-52	XP_015952375.1|9.78e-188|fasciclin-like arabinogalactan protein 11 [Arachis duranensis]
arahy.Tifrunner.gnm2.ann1.Q6BE6Q	1	0.266	0.506	0.206	0.093	arahy.Tifrunner.gnm2.ann1.Q6BE6Q	Known_gene	arahy.Tifrunner.gnm2.ann1.Q6BE6Q.1	-1.22987	0.928795	0.351597	-2.51617	0.0358832	0.0102169	-0.223983	0.90416	0.817587	1.06751	0.684961	0.145824	XP_015959658.1|4.75e-63|uncharacterized protein LOC107483551 [Arachis duranensis]
arahy.Tifrunner.gnm2.ann1.32YMTN	1	0.51	2.093	0.323	0.526	arahy.Tifrunner.gnm2.ann1.32YMTN	Known_gene	arahy.Tifrunner.gnm2.ann1.32YMTN.1	0.614647	0.978441	0.434689	-1.97976	0.000103208	1.64113e-05	-0.583848	0.710114	0.477213	2.01528	0.000757457	1.79899e-05	XP_015965400.1|4.02e-125|protein CRABS CLAW [Arachis duranensis]			C2C2-YABBY
arahy.Tifrunner.gnm2.ann1.BD1WMS	1	2.676	10.09	3.05	0.736	arahy.Tifrunner.gnm2.ann1.BD1WMS	Known_gene	arahy.Tifrunner.gnm2.ann1.BD1WMS.1	-2.12503	0.000116184	1.68114e-06	-3.75524	6.6728e-28	2.43111e-29	0.26488	0.604993	0.374992	1.89978	2.48406e-16	1.06486e-18	XP_016169912.1|5.36e-160|fasciclin-like arabinogalactan protein 12 [Arachis ipaensis]
arahy.Tifrunner.gnm2.ann1.5FCQ1J	1	1.483	2.19	0.973	0.85	arahy.Tifrunner.gnm2.ann1.5FCQ1J	Known_gene	arahy.Tifrunner.gnm2.ann1.5FCQ1J.1	-0.201565	0.984428	0.519848	-1.28374	9.11403e-07	1.0919e-07	-0.556185	0.118854	0.0458302	0.534007	0.17142	0.0137618	XP_016171217.1|5.52e-317|uncharacterized protein LOC107613636 [Arachis ipaensis]
arahy.Tifrunner.gnm2.ann1.XFV931	1	0.806	2.04	1.27	0.96	arahy.Tifrunner.gnm2.ann1.XFV931	Known_gene	arahy.Tifrunner.gnm2.ann1.XFV931.1	-0.426747	0.95194	0.389193	-1.02744	0.058341	0.0180219	0.747262	0.30131	0.145027	1.35497	0.048364	0.00254612	XP_016171932.2|8.21e-141|LOW QUALITY PROTEIN: uncharacterized protein DDB_G0271670 [Arachis ipaensis]
arahy.Tifrunner.gnm2.ann1.BQI3IB	1	0.206	0.733	0.343	0.4	arahy.Tifrunner.gnm2.ann1.BQI3IB	Known_gene	arahy.Tifrunner.gnm2.ann1.BQI3IB.2,arahy.Tifrunner.gnm2.ann1.BQI3IB.1	0.0352832	0.999956	0.948342	-1.02652	0.0564895	0.0173441	0.987979	0.274461	0.128818	2.05805	0.00227424	6.38879e-05	XP_016175680.1|1.94e-268|uncharacterized protein DDB_G0271670-like [Arachis ipaensis]
arahy.Tifrunner.gnm2.ann1.WTKG8R	1	0.17	0.493	0.163	0.153	arahy.Tifrunner.gnm2.ann1.WTKG8R	Known_gene	arahy.Tifrunner.gnm2.ann1.WTKG8R.1	-0.17503	0.987918	0.86424	-1.65276	0.0400789	0.0116303	0.0915835	0.967686	0.927864	1.58026	0.171458	0.0137742	XP_016182891.1|2.65e-243|VAN3-binding protein-like [Arachis ipaensis]
arahy.Tifrunner.gnm2.ann1.GY1NN3	1	0.786	1.856	0.403	0.71	arahy.Tifrunner.gnm2.ann1.GY1NN3	Known_gene	arahy.Tifrunner.gnm2.ann1.GY1NN3.1	0.913483	0.82619	0.243219	-1.2858	0.0352477	0.0100048	-0.941479	0.421779	0.226099	1.26491	0.139922	0.0103193	XP_016182912.1|9.79e-85|non-specific lipid-transfer protein-like protein At2g13820 isoform X3 [Arachis ipaensis]
arahy.Tifrunner.gnm2.ann1.H5YHMD	1	30.67	69.903	42.04	9.876	arahy.Tifrunner.gnm2.ann1.H5YHMD	Known_gene	arahy.Tifrunner.gnm2.ann1.H5YHMD.1	-2.10522	3.48405e-71	6.31524e-75	-2.72936	8.3888e-149	4.79153e-151	0.526877	3.20959e-09	3.31915e-10	1.15796	5.92e-49	5.83145e-52	XP_016187400.1|1.85e-166|fasciclin-like arabinogalactan protein 12 [Arachis ipaensis]
arahy.Tifrunner.gnm2.ann1.R7E7C4	1	0.446	2.223	1	1.25	arahy.Tifrunner.gnm2.ann1.R7E7C4	Known_gene	arahy.Tifrunner.gnm2.ann1.R7E7C4.1,arahy.Tifrunner.gnm2.ann1.R7E7C4.2	0.308198	0.976639	0.431347	-0.765549	0.0435179	0.0127937	1.30402	0.0332698	0.0102656	2.38387	2.87122e-07	3.29965e-09	XP_016188475.1|2.20e-134|putative axial regulator YABBY 2 isoform X2 [Arachis ipaensis]			C2C2-YABBY
arahy.Tifrunner.gnm2.ann1.YZW0QU	1	0.106	0.87	0.73	0.073	arahy.Tifrunner.gnm2.ann1.YZW0QU	Known_gene	arahy.Tifrunner.gnm2.ann1.YZW0QU.1	-3.85302	0.24776	0.0221178	-3.90546	0.0480086	0.0143293	2.98712	0.131285	0.051585	3.04558	0.312908	0.0341374	XP_016189488.1|3.37e-34|ACT domain-containing protein ACR3 [Arachis ipaensis]
arahy.Tifrunner.gnm2.ann1.HQ0LT6	1	1.213	2.02	0.576	0.443	arahy.Tifrunner.gnm2.ann1.HQ0LT6	Known_gene	arahy.Tifrunner.gnm2.ann1.HQ0LT6.1	-0.357269	0.984428	0.572997	-2.10757	1.60898e-05	2.27145e-06	-1.01262	0.101934	0.0381383	0.742005	0.316282	0.0346975	XP_016190130.1|1.96e-89|uncharacterized protein At4g22758 [Arachis ipaensis]
arahy.Tifrunner.gnm2.ann1.CZ7D1D	1	0.24	1.29	0.366	0.3	arahy.Tifrunner.gnm2.ann1.CZ7D1D	Known_gene	arahy.Tifrunner.gnm2.ann1.CZ7D1D.1	-0.200571	0.985948	0.843235	-2.13989	0.00642331	0.00146975	0.683171	0.790793	0.576298	2.63165	0.0166089	0.000667447	XP_016200793.1|1.31e-122|protein CRABS CLAW [Arachis ipaensis]			C2C2-YABBY
arahy.Tifrunner.gnm2.ann1.W40KSR	1	0.376	1.353	0.41	0.38	arahy.Tifrunner.gnm2.ann1.W40KSR	Known_gene	arahy.Tifrunner.gnm2.ann1.W40KSR.1	-0.0811334	0.999956	0.933048	-1.78663	0.0332216	0.00932675	0.233535	0.904101	0.816893	1.94597	0.0948271	0.00604529	XP_016203020.1|2.76e-78|uncharacterized protein LOC107643765 [Arachis ipaensis]
arahy.Tifrunner.gnm2.ann1.HJ8AGK	1	1.016	1.856	0.61	0.77	arahy.Tifrunner.gnm2.ann1.HJ8AGK	Known_gene	arahy.Tifrunner.gnm2.ann1.HJ8AGK.1	0.329712	0.984428	0.453051	-1.2062	0.000929177	0.000175609	-0.669147	0.225001	0.100174	0.873674	0.0608597	0.00336383	XP_016207575.1|9.25e-192|uncharacterized protein LOC107648073 [Arachis ipaensis]
arahy.Tifrunner.gnm2.ann1.FB4QQZ	1	0.596	1.03	0.336	0.32	arahy.Tifrunner.gnm2.ann1.FB4QQZ	Known_gene	arahy.Tifrunner.gnm2.ann1.FB4QQZ.1	-0.0412095	0.999956	0.957728	-1.66902	0.0102704	0.00247865	-0.860293	0.506281	0.289942	0.77374	0.984853	0.522573	XP_016207845.1|4.47e-288|F-box only protein 13-like isoform X2 [Arachis ipaensis]
arahy.Tifrunner.gnm2.ann1.2A5IMX	1	0	0.536	0.133	0.136	arahy.Tifrunner.gnm2.ann1.2A5IMX	Known_gene	arahy.Tifrunner.gnm2.ann1.2A5IMX.1	0.215066	0.988081	0.869408	-1.88911	0.0745795	0.024168	3.66589	0.259418	0.119632	5.77781	0.0016241	4.32836e-05	XP_020962441.1|8.68e-134|transport and Golgi organization 2 homolog [Arachis ipaensis]
arahy.Tifrunner.gnm2.ann1.3EW4YP	1	0.04	0.786	0.31	0.153	arahy.Tifrunner.gnm2.ann1.3EW4YP	Known_gene	arahy.Tifrunner.gnm2.ann1.3EW4YP.1	-1.18893	0.903675	0.319855	-2.52978	0.0166829	0.00426329	2.80137	0.162239	0.066773	4.14876	0.0170896	0.00069144	XP_025616292.1|5.16e-190|transport and Golgi organization 2 homolog [Arachis hypogaea]
arahy.Tifrunner.gnm2.ann1.8FP09Y	1	3.476	8.556	5.043	1.59	arahy.Tifrunner.gnm2.ann1.8FP09Y	Known_gene	arahy.Tifrunner.gnm2.ann1.8FP09Y.1	-1.68809	1.45219e-06	1.24129e-08	-2.34902	4.9876e-19	2.57473e-20	0.609409	0.0405717	0.0128777	1.27777	8.12063e-08	8.45837e-10	XP_025621791.1|1.13e-161|fasciclin-like arabinogalactan protein 11 [Arachis hypogaea]
arahy.Tifrunner.gnm2.ann1.KT8XA7	1	0.143	0.246	0.15	0.076	arahy.Tifrunner.gnm2.ann1.KT8XA7	Known_gene	arahy.Tifrunner.gnm2.ann1.KT8XA7.1	-1.06505	0.68425	0.146417	-1.69746	0.0338784	0.00954899	0.0900946	0.938377	0.882543	0.729748	0.749776	0.182903	XP_025622045.1|0.0|uncharacterized protein At4g04980 [Arachis hypogaea]
arahy.Tifrunner.gnm2.ann1.30MQ01	1	0.593	10.796	0.176	0.316	arahy.Tifrunner.gnm2.ann1.30MQ01	Known_gene	arahy.Tifrunner.gnm2.ann1.30MQ01.1	0.889734	0.984428	0.472659	-5.03961	3.15119e-25	1.25823e-26	-1.73365	0.209993	0.0920759	4.2096	1.11934e-27	2.81775e-30	XP_025642301.1|1.57e-49|organ-specific protein S2 [Arachis hypogaea]
arahy.Tifrunner.gnm2.ann1.X14VTN	1	0.596	1.206	0.603	0.45	arahy.Tifrunner.gnm2.ann1.X14VTN	Known_gene	arahy.Tifrunner.gnm2.ann1.X14VTN.1	-0.460978	0.80799	0.228161	-1.35142	0.0406324	0.0118187	0.0918275	0.904101	0.759077	0.992723	0.00331638	9.92737e-05	XP_025643125.1|0.0|protein LONGIFOLIA 1 [Arachis hypogaea]
arahy.Tifrunner.gnm2.ann1.J5FZ3I	1	0.186	0.35	0.18	0.043	arahy.Tifrunner.gnm2.ann1.J5FZ3I	Known_gene	arahy.Tifrunner.gnm2.ann1.J5FZ3I.1	-2.22747	0.196286	0.015385	-3.09181	0.000133956	2.17496e-05	0.0627906	0.963401	0.92112	0.93247	0.399631	0.0513175	XP_025646915.1|0.0|putative E3 ubiquitin-protein ligase LIN isoform X2 [Arachis hypogaea]
arahy.Tifrunner.gnm2.ann1.JE9L1P	1	0.98	1.68	0.863	0.706	arahy.Tifrunner.gnm2.ann1.JE9L1P	Known_gene	arahy.Tifrunner.gnm2.ann1.JE9L1P.1	-0.289174	0.984428	0.456222	-1.16797	0.0021074	0.000429575	-0.12751	0.861659	0.691102	0.758935	0.0920287	0.00581466	XP_025653282.1|4.32e-128|uncharacterized protein LOC112749236 [Arachis hypogaea]
arahy.Tifrunner.gnm2.ann1.61UWXT	1	3.446	8.186	4.98	3.613	arahy.Tifrunner.gnm2.ann1.61UWXT	Known_gene	arahy.Tifrunner.gnm2.ann1.61UWXT.1	-0.478244	0.249578	0.0224199	-1.09116	3.91634e-08	4.03214e-09	0.605322	0.0173441	0.00487163	1.22533	1.23235e-08	1.15996e-10	XP_025686434.1|2.45e-59|organ-specific protein S2 [Arachis hypogaea]
arahy.Tifrunner.gnm2.ann1.IE2B4C	1	0.893	1.433	0.45	0.396	arahy.Tifrunner.gnm2.ann1.IE2B4C	Known_gene	arahy.Tifrunner.gnm2.ann1.IE2B4C.1	-0.194889	0.984428	0.716552	-1.80305	2.71237e-05	3.95134e-06	-0.966468	0.0640545	0.0219532	0.648609	0.334129	0.0377281	XP_025691285.1|3.60e-258|uncharacterized protein DDB_G0284459 [Arachis hypogaea]
arahy.Tifrunner.gnm2.ann1.ML4SS4	1	2.7	6.323	2.443	3.666	arahy.Tifrunner.gnm2.ann1.ML4SS4	Known_gene	arahy.Tifrunner.gnm2.ann1.ML4SS4.1	0.578783	0.984428	0.759981	-0.685392	0.720115	0.472702	-0.0707864	0.994939	0.966241	1.19997	0.0247114	0.00108907	XP_029153319.1|4.64e-262|ankyrin repeat-containing protein At2g01680 [Arachis hypogaea]

## Sheet: Cluster 2  
Gene ID	Cluster Block(G06GUp_G06GDown_EG06GUp_EG06GDown)	G06GUp FPKM	G06GDown FPKM	EG06GUp FPKM	EG06GDown FPKM	Other Gene ID	Gene Type	Transcripts	log2(EG06GDown/EG06GUp)	Qvalue(EG06GUp-vs-EG06GDown)	Pvalue(EG06GUp-vs-EG06GDown)	log2(EG06GDown/G06GDown)	Qvalue(G06GDown-vs-EG06GDown)	Pvalue(G06GDown-vs-EG06GDown)	log2(EG06GUp/G06GUp)	Qvalue(G06GUp-vs-EG06GUp)	Pvalue(G06GUp-vs-EG06GUp)	log2(G06GDown/G06GUp)	Qvalue(G06GUp-vs-G06GDown)	Pvalue(G06GUp-vs-G06GDown)	Nr	GO	Kegg Orthology	TFs	PRG
arahy.Tifrunner.gnm2.ann1.GQI3KC	2	1.956	1.25	0.603	0.743	arahy.Tifrunner.gnm2.ann1.GQI3KC	Known_gene	arahy.Tifrunner.gnm2.ann1.GQI3KC.1	0.297477	0.957383	0.396859	-0.65209	0.0944374	0.0320395	-1.63423	1.75976e-08	1.94429e-09	-0.676149	0.0750073	0.00443038	XP_016197846.1|0.0|wall-associated receptor kinase-like 8 [Arachis ipaensis]	GO:0110165//cellular anatomical entity;GO:0016020//membrane;GO:0031224//intrinsic component of membrane;GO:0016021//integral component of membrane;GO:0036094//small molecule binding;GO:0016740//transferase activity;GO:0030246//carbohydrate binding;GO:0032555//purine ribonucleotide binding;GO:1901363//heterocyclic compound binding;GO:0017076//purine nucleotide binding;GO:0016772//transferase activ…	K00232//acyl-CoA oxidase [EC:1.3.3.6]+ko00410//beta-Alanine metabolism+ko04146//Peroxisome+ko00640//Propanoate metabolism+ko00592//alpha-Linolenic acid metabolism+ko01100//Metabolic pathways+ko01110//Biosynthesis of secondary metabolites+ko01212//Fatty acid metabolism+ko01040//Biosynthesis of unsaturated fatty acids+ko00071//Fatty acid degradation+ko01200//Carbon metabolism;K05391//cyclic nucleot…
arahy.Tifrunner.gnm2.ann1.6EMH5F	2	0.68	0.453	0.04	0.103	arahy.Tifrunner.gnm2.ann1.6EMH5F	Known_gene	arahy.Tifrunner.gnm2.ann1.6EMH5F.1	1.46149	0.888309	0.302905	-2.11774	0.00772231	0.00180469	-4.22831	4.56959e-06	6.61678e-07	-0.623563	0.63752	0.124141	XP_015941624.1|0.0|primary amine oxidase [Arachis duranensis]	GO:0008152//metabolic process;GO:0006807//nitrogen compound metabolic process;GO:1901564//organonitrogen compound metabolic process;GO:0071704//organic substance metabolic process;GO:0009308//amine metabolic process;GO:0016491//oxidoreductase activity;GO:0016638//oxidoreductase activity, acting on the CH-NH2 group of donors;GO:0046914//transition metal ion binding;GO:0052593//tryptamine:oxygen ox…	K00276//primary-amine oxidase [EC:1.4.3.21]+ko00410//beta-Alanine metabolism+ko00960//Tropane, piperidine and pyridine alkaloid biosynthesis+ko00350//Tyrosine metabolism+ko01100//Metabolic pathways+ko00950//Isoquinoline alkaloid biosynthesis+ko01110//Biosynthesis of secondary metabolites+ko00260//Glycine, serine and threonine metabolism+ko00360//Phenylalanine metabolism
arahy.Tifrunner.gnm2.ann1.A0H1CK	2	1.143	0.61	0.273	0.303	arahy.Tifrunner.gnm2.ann1.A0H1CK	Known_gene	arahy.Tifrunner.gnm2.ann1.A0H1CK.1	0.14069	0.984428	0.819436	-0.922918	0.172648	0.0664597	-2.01376	4.14505e-07	5.26501e-08	-0.944855	0.0392526	0.00193381	XP_015953455.1|0.0|primary amine oxidase [Arachis duranensis]	GO:0008152//metabolic process;GO:0071704//organic substance metabolic process;GO:0006807//nitrogen compound metabolic process;GO:1901564//organonitrogen compound metabolic process;GO:0009308//amine metabolic process;GO:0110165//cellular anatomical entity;GO:0016021//integral component of membrane;GO:0016020//membrane;GO:0031224//intrinsic component of membrane;GO:0005488//binding;GO:0052596//phen…	K00276//primary-amine oxidase [EC:1.4.3.21]+ko00410//beta-Alanine metabolism+ko00960//Tropane, piperidine and pyridine alkaloid biosynthesis+ko00350//Tyrosine metabolism+ko01100//Metabolic pathways+ko00950//Isoquinoline alkaloid biosynthesis+ko01110//Biosynthesis of secondary metabolites+ko00260//Glycine, serine and threonine metabolism+ko00360//Phenylalanine metabolism
arahy.Tifrunner.gnm2.ann1.H2G8AX	2	5.84	4.203	1.72	2.226	arahy.Tifrunner.gnm2.ann1.H2G8AX	Known_gene	arahy.Tifrunner.gnm2.ann1.H2G8AX.2,arahy.Tifrunner.gnm2.ann1.H2G8AX.1,arahy.Tifrunner.gnm2.ann1.H2G8AX.3	0.335369	0.575052	0.100088	-0.814611	1.02565e-05	1.40748e-06	-1.65611	2.40366e-20	1.2635e-21	-0.498326	0.0173907	0.000705207	XP_016175271.1|0.0|glutathione reductase, cytosolic [Arachis ipaensis]	GO:0042592//homeostatic process;GO:0043603//cellular amide metabolic process;GO:0071704//organic substance metabolic process;GO:0065008//regulation of biological quality;GO:0065007//biological regulation;GO:0045454//cell redox homeostasis;GO:0050789//regulation of biological process;GO:0050794//regulation of cellular process;GO:0006790//sulfur compound metabolic process;GO:0006575//cellular modif…	K00383//glutathione reductase (NADPH) [EC:1.8.1.7]+ko01100//Metabolic pathways+ko00480//Glutathione metabolism;K00383//glutathione reductase (NADPH) [EC:1.8.1.7]+ko01100//Metabolic pathways+ko00480//Glutathione metabolism;K00383//glutathione reductase (NADPH) [EC:1.8.1.7]+ko01100//Metabolic pathways+ko00480//Glutathione metabolism
arahy.Tifrunner.gnm2.ann1.NWR975	2	1.82	0.993	0.026	0.026	arahy.Tifrunner.gnm2.ann1.NWR975	Known_gene	arahy.Tifrunner.gnm2.ann1.NWR975.1	0.64398	0.984428	0.819453	-5.0406	7.2783e-07	8.60035e-08	-6.59741	4.09246e-09	4.26842e-10	-0.933915	0.0336308	0.00159197	RYR62619.1|0.0|hypothetical protein Ahy_A04g020328 isoform A [Arachis hypogaea]	GO:0005507//copper ion binding;GO:0043167//ion binding;GO:0016491//oxidoreductase activity;GO:0043169//cation binding;GO:0005488//binding;GO:0046914//transition metal ion binding;GO:0003824//catalytic activity;GO:0046872//metal ion binding;	K00423//L-ascorbate oxidase [EC:1.10.3.3]+ko01100//Metabolic pathways+ko00053//Ascorbate and aldarate metabolism
arahy.Tifrunner.gnm2.ann1.H5PSL8	2	7.146	3.71	0.076	0.02	arahy.Tifrunner.gnm2.ann1.H5PSL8	Known_gene	arahy.Tifrunner.gnm2.ann1.H5PSL8.1	-1.82084	0.984428	0.524429	-7.24412	2.28735e-08	2.29852e-09	-6.37102	4.54731e-16	2.95625e-17	-0.983932	0.000105851	2.0197e-06	RYR79473.1|2.62e-225|hypothetical protein Ahy_A01g004286 [Arachis hypogaea]	GO:0006979//response to oxidative stress;GO:0044248//cellular catabolic process;GO:0042743//hydrogen peroxide metabolic process;GO:0072593//reactive oxygen species metabolic process;GO:0009987//cellular process;GO:0008152//metabolic process;GO:0044237//cellular metabolic process;GO:0042744//hydrogen peroxide catabolic process;GO:0006950//response to stress;GO:0009056//catabolic process;GO:0050896…	K00430//peroxidase [EC:1.11.1.7]+ko01100//Metabolic pathways+ko01110//Biosynthesis of secondary metabolites+ko00940//Phenylpropanoid biosynthesis
arahy.Tifrunner.gnm2.ann1.1UD7LE	2	5.493	3.043	0	0.023	arahy.Tifrunner.gnm2.ann1.1UD7LE	Known_gene	arahy.Tifrunner.gnm2.ann1.1UD7LE.1	0.991383	0.984428	0.808038	-6.84998	2.11596e-07	2.35772e-08	-8.74492	4.8938e-12	4.04637e-13	-0.898601	0.00678241	0.000227153	RYR27640.1|6.99e-204|hypothetical protein Ahy_B01g051654 [Arachis hypogaea]	GO:0009056//catabolic process;GO:0072593//reactive oxygen species metabolic process;GO:0006979//response to oxidative stress;GO:0044248//cellular catabolic process;GO:0006950//response to stress;GO:0042744//hydrogen peroxide catabolic process;GO:0009987//cellular process;GO:0050896//response to stimulus;GO:0008152//metabolic process;GO:0044237//cellular metabolic process;GO:0042743//hydrogen pero…	K00430//peroxidase [EC:1.11.1.7]+ko01100//Metabolic pathways+ko01110//Biosynthesis of secondary metabolites+ko00940//Phenylpropanoid biosynthesis
arahy.Tifrunner.gnm2.ann1.41VDTY	2	2.11	1.253	0.513	0.64	arahy.Tifrunner.gnm2.ann1.41VDTY	Known_gene	arahy.Tifrunner.gnm2.ann1.41VDTY.1	0.336256	0.984428	0.581476	-0.911576	0.111769	0.0391785	-2.0564	5.23246e-06	7.63058e-07	-0.806109	0.129105	0.00922244	XP_025695742.1|3.50e-195|cationic peroxidase 1-like [Arachis hypogaea]	GO:0009056//catabolic process;GO:0072593//reactive oxygen species metabolic process;GO:0042744//hydrogen peroxide catabolic process;GO:0042743//hydrogen peroxide metabolic process;GO:0050896//response to stimulus;GO:0009987//cellular process;GO:0006979//response to oxidative stress;GO:0044248//cellular catabolic process;GO:0044237//cellular metabolic process;GO:0008152//metabolic process;GO:00069…	K00430//peroxidase [EC:1.11.1.7]+ko01100//Metabolic pathways+ko01110//Biosynthesis of secondary metabolites+ko00940//Phenylpropanoid biosynthesis
arahy.Tifrunner.gnm2.ann1.D8EAZD	2	1.676	0.616	0.61	0.33	arahy.Tifrunner.gnm2.ann1.D8EAZD	Known_gene	arahy.Tifrunner.gnm2.ann1.D8EAZD.1	-0.911695	0.83942	0.25447	-0.888716	0.495714	0.268916	-1.47758	0.0083004	0.00213279	-1.49544	0.037532	0.00182046	RYR47863.1|4.08e-237|hypothetical protein Ahy_A07g033839 isoform F [Arachis hypogaea]	GO:0017076//purine nucleotide binding;GO:0016740//transferase activity;GO:0003824//catalytic activity;GO:0004672//protein kinase activity;GO:0036094//small molecule binding;GO:0016301//kinase activity;GO:0043167//ion binding;GO:0032553//ribonucleotide binding;GO:0043168//anion binding;GO:0030554//adenyl nucleotide binding;GO:0030246//carbohydrate binding;GO:0097367//carbohydrate derivative bindin…	K00430//peroxidase [EC:1.11.1.7]+ko01100//Metabolic pathways+ko01110//Biosynthesis of secondary metabolites+ko00940//Phenylpropanoid biosynthesis
arahy.Tifrunner.gnm2.ann1.UYGK8G	2	2.456	1.72	1.166	1.643	arahy.Tifrunner.gnm2.ann1.UYGK8G	Known_gene	arahy.Tifrunner.gnm2.ann1.UYGK8G.1	0.487407	0.725391	0.167933	0.041452	0.954496	0.895611	-1.0151	0.00559915	0.0013753	-0.561929	0.382256	0.0473837	XP_025604853.1|6.19e-253|peroxidase 9 [Arachis hypogaea]	GO:0042744//hydrogen peroxide catabolic process;GO:0006950//response to stress;GO:0009987//cellular process;GO:0050896//response to stimulus;GO:0044237//cellular metabolic process;GO:0044248//cellular catabolic process;GO:0042743//hydrogen peroxide metabolic process;GO:0009056//catabolic process;GO:0006979//response to oxidative stress;GO:0072593//reactive oxygen species metabolic process;GO:0008…	K00430//peroxidase [EC:1.11.1.7]+ko01100//Metabolic pathways+ko01110//Biosynthesis of secondary metabolites+ko00940//Phenylpropanoid biosynthesis
arahy.Tifrunner.gnm2.ann1.R5ISBX	2	1.643	0.166	0.363	0.18	arahy.Tifrunner.gnm2.ann1.R5ISBX	Known_gene	arahy.Tifrunner.gnm2.ann1.R5ISBX.1	-0.956422	0.882215	0.29678	0.320721	0.913109	0.779861	-2.14685	0.000105484	1.85255e-05	-3.41843	2.90184e-06	3.99122e-08	QHO48468.1|3.26e-179|Cationic peroxidase [Arachis hypogaea]	GO:0044237//cellular metabolic process;GO:0072593//reactive oxygen species metabolic process;GO:0009056//catabolic process;GO:0042744//hydrogen peroxide catabolic process;GO:0009987//cellular process;GO:0006950//response to stress;GO:0042743//hydrogen peroxide metabolic process;GO:0008152//metabolic process;GO:0050896//response to stimulus;GO:0006979//response to oxidative stress;GO:0044248//cell…	K00430//peroxidase [EC:1.11.1.7]+ko01100//Metabolic pathways+ko01110//Biosynthesis of secondary metabolites+ko00940//Phenylpropanoid biosynthesis
arahy.Tifrunner.gnm2.ann1.79B2B8	2	1.453	1.056	0.5	0.59	arahy.Tifrunner.gnm2.ann1.79B2B8	Known_gene	arahy.Tifrunner.gnm2.ann1.79B2B8.2,arahy.Tifrunner.gnm2.ann1.79B2B8.1	0.100521	0.999956	0.940583	-0.842502	0.765616	0.525157	-1.5028	0.00441084	0.00105925	-0.55233	0.706468	0.157395	QHN84655.1|1.96e-212|Peroxidase [Arachis hypogaea]	GO:0051275//beta-glucan catabolic process;GO:0042744//hydrogen peroxide catabolic process;GO:0044238//primary metabolic process;GO:0030243//cellulose metabolic process;GO:0006979//response to oxidative stress;GO:0042743//hydrogen peroxide metabolic process;GO:0051273//beta-glucan metabolic process;GO:1901575//organic substance catabolic process;GO:0009987//cellular process;GO:0009056//catabolic p…	K00430//peroxidase [EC:1.11.1.7]+ko01100//Metabolic pathways+ko01110//Biosynthesis of secondary metabolites+ko00940//Phenylpropanoid biosynthesis;K01179//endoglucanase [EC:3.2.1.4]+ko01100//Metabolic pathways+ko00500//Starch and sucrose metabolism
arahy.Tifrunner.gnm2.ann1.B8HL1K	2	0.856	0.553	0.21	0.103	arahy.Tifrunner.gnm2.ann1.B8HL1K	Known_gene	arahy.Tifrunner.gnm2.ann1.B8HL1K.1	-1.17771	0.984428	0.524322	-2.71273	0.09919	0.0339325	-2.19974	0.0349059	0.0108343	-0.665566	0.893474	0.304984	PNX60187.1|5.20e-27|L-ascorbate peroxidase chloroplastic-like, partial [Trifolium pratense]	GO:0033554//cellular response to stress;GO:0009987//cellular process;GO:0051716//cellular response to stimulus;GO:0062197//cellular response to chemical stress;GO:0006950//response to stress;GO:0050896//response to stimulus;GO:0006979//response to oxidative stress;GO:0042221//response to chemical;GO:0034599//cellular response to oxidative stress;GO:0070887//cellular response to chemical stimulus;…	K00434//L-ascorbate peroxidase [EC:1.11.1.11]+ko01100//Metabolic pathways+ko00053//Ascorbate and aldarate metabolism+ko00480//Glutathione metabolism
arahy.Tifrunner.gnm2.ann1.ALC201	2	13.946	7.436	6.156	5.163	arahy.Tifrunner.gnm2.ann1.ALC201	Known_gene	arahy.Tifrunner.gnm2.ann1.ALC201.3,arahy.Tifrunner.gnm2.ann1.ALC201.2,arahy.Tifrunner.gnm2.ann1.ALC201.1	-0.266478	0.30017	0.0303984	-0.426748	0.000275518	4.7251e-05	-1.10463	6.21853e-28	2.45443e-29	-0.937339	6.86767e-27	1.7664e-29	XP_025694178.1|0.0|ferric reduction oxidase 7, chloroplastic [Arachis hypogaea]	GO:0016020//membrane;GO:0016021//integral component of membrane;GO:0031224//intrinsic component of membrane;GO:0110165//cellular anatomical entity;GO:0016491//oxidoreductase activity;GO:0003824//catalytic activity;GO:0043167//ion binding;GO:0005488//binding;GO:0046872//metal ion binding;GO:0043169//cation binding;	K00521//ferric-chelate reductase [EC:1.16.1.7];K00521//ferric-chelate reductase [EC:1.16.1.7];K00521//ferric-chelate reductase [EC:1.16.1.7]
arahy.Tifrunner.gnm2.ann1.JB9PK4	2	0.773	0.546	0.226	0.4	arahy.Tifrunner.gnm2.ann1.JB9PK4	Known_gene	arahy.Tifrunner.gnm2.ann1.JB9PK4.1	0.797237	0.913699	0.332952	-0.330772	0.806481	0.577685	-1.68753	0.0389905	0.0123038	-0.554572	0.857783	0.268335	XP_016171234.1|1.60e-224|NAC domain-containing protein 21/22 [Arachis ipaensis]	GO:0051252//regulation of RNA metabolic process;GO:0019222//regulation of metabolic process;GO:0050794//regulation of cellular process;GO:0050789//regulation of biological process;GO:2001141//regulation of RNA biosynthetic process;GO:0051171//regulation of nitrogen compound metabolic process;GO:0031323//regulation of cellular metabolic process;GO:0060255//regulation of macromolecule metabolic pro…	K00521//ferric-chelate reductase [EC:1.16.1.7];K17756//long-chain-alcohol oxidase [EC:1.1.3.20];K16296//serine carboxypeptidase-like clade I [EC:3.4.16.-];K23544//serine incorporator 1/3	NAC	NAC domain containing protein 17 (best arabidopsis hit)
arahy.Tifrunner.gnm2.ann1.MAQ2UP	2	5.936	3.303	1.033	1.65	arahy.Tifrunner.gnm2.ann1.MAQ2UP	Known_gene	arahy.Tifrunner.gnm2.ann1.MAQ2UP.1	0.669752	0.352975	0.0398728	-0.908641	0.000333221	5.79695e-05	-2.47139	2.73096e-24	1.22659e-25	-0.88346	8.84038e-06	1.3288e-07	XP_015950502.1|4.94e-175|ferritin-2, chloroplastic isoform X2 [Arachis duranensis]	GO:0050801//ion homeostasis;GO:0055065//metal ion homeostasis;GO:0019725//cellular homeostasis;GO:0006875//cellular metal ion homeostasis;GO:0042592//homeostatic process;GO:0065008//regulation of biological quality;GO:0006873//cellular ion homeostasis;GO:0030003//cellular cation homeostasis;GO:0051234//establishment of localization;GO:0055076//transition metal ion homeostasis;GO:0055080//cation h…	K00522//ferritin heavy chain [EC:1.16.3.2]
arahy.Tifrunner.gnm2.ann1.B2GHU0	2	6.293	4.48	1.7	2.946	arahy.Tifrunner.gnm2.ann1.B2GHU0	Known_gene	arahy.Tifrunner.gnm2.ann1.B2GHU0.1,arahy.Tifrunner.gnm2.ann1.B2GHU0.2	0.777232	0.0444046	0.00193595	-0.50841	0.0325556	0.00911032	-1.81884	4.43259e-18	2.5842e-19	-0.526699	0.018811	0.000784068	XP_016184003.1|2.08e-175|ferritin-2, chloroplastic [Arachis ipaensis]	GO:0006810//transport;GO:0030001//metal ion transport;GO:0055076//transition metal ion homeostasis;GO:0065008//regulation of biological quality;GO:0051179//localization;GO:0006873//cellular ion homeostasis;GO:0055072//iron ion homeostasis;GO:0046916//cellular transition metal ion homeostasis;GO:0009987//cellular process;GO:0006875//cellular metal ion homeostasis;GO:0042592//homeostatic process;GO…	K00522//ferritin heavy chain [EC:1.16.3.2];K00522//ferritin heavy chain [EC:1.16.3.2]
arahy.Tifrunner.gnm2.ann1.1T0HVA	2	2.133	1.596	0.846	0.433	arahy.Tifrunner.gnm2.ann1.1T0HVA	Known_gene	arahy.Tifrunner.gnm2.ann1.1T0HVA.1	-1.06967	0.539854	0.0881501	-1.87253	0.00483621	0.00107313	-1.27312	0.281418	0.133118	-0.460516	0.984853	0.602752	XP_029145764.1|1.84e-138|homocysteine S-methyltransferase 4 [Arachis hypogaea]	GO:0008152//metabolic process;GO:0032259//methylation;GO:0003824//catalytic activity;GO:0008168//methyltransferase activity;GO:0016741//transferase activity, transferring one-carbon groups;GO:0016740//transferase activity;	K00547//homocysteine S-methyltransferase [EC:2.1.1.10]+ko01100//Metabolic pathways+ko01110//Biosynthesis of secondary metabolites+ko00270//Cysteine and methionine metabolism
arahy.Tifrunner.gnm2.ann1.FD1PW0	2	3.493	2.796	1.616	1.62	arahy.Tifrunner.gnm2.ann1.FD1PW0	Known_gene	arahy.Tifrunner.gnm2.ann1.FD1PW0.1,arahy.Tifrunner.gnm2.ann1.FD1PW0.2	0.00667793	0.999956	0.982071	-0.724398	0.0124303	0.003068	-1.08438	4.16779e-05	6.88463e-06	-0.346076	0.521069	0.0823657	QHO01779.1|4.59e-227|putative acetyl-CoA acetyltransferase, cytosolic [Arachis hypogaea]	GO:0044085//cellular component biogenesis;GO:0065003//protein-containing complex assembly;GO:0009987//cellular process;GO:0022607//cellular component assembly;GO:0043933//protein-containing complex organization;GO:0071840//cellular component organization or biogenesis;GO:0016043//cellular component organization;GO:0051259//protein complex oligomerization;GO:0051260//protein homooligomerization;GO…	K00626//acetyl-CoA C-acetyltransferase [EC:2.3.1.9]+ko00310//Lysine degradation+ko00380//Tryptophan metabolism+ko00900//Terpenoid backbone biosynthesis+ko00280//Valine, leucine and isoleucine degradation+ko01100//Metabolic pathways+ko00650//Butanoate metabolism+ko01110//Biosynthesis of secondary metabolites+ko01212//Fatty acid metabolism+ko00071//Fatty acid degradation+ko00620//Pyruvate metabolis…
arahy.Tifrunner.gnm2.ann1.YK26R7	2	1.746	1.353	0.733	0.803	arahy.Tifrunner.gnm2.ann1.YK26R7	Known_gene	arahy.Tifrunner.gnm2.ann1.YK26R7.3,arahy.Tifrunner.gnm2.ann1.YK26R7.2,arahy.Tifrunner.gnm2.ann1.YK26R7.1	0.0806558	0.985834	0.832139	-0.698013	0.0758136	0.0246351	-1.17752	0.00102569	0.000214533	-0.393178	0.659504	0.133638	XP_025603210.1|0.0|phospholipid--sterol O-acyltransferase isoform X3 [Arachis hypogaea]	GO:0008152//metabolic process;GO:0071704//organic substance metabolic process;GO:0044238//primary metabolic process;GO:0006629//lipid metabolic process;GO:0016747//acyltransferase activity, transferring groups other than amino-acyl groups;GO:0008374//O-acyltransferase activity;GO:0016740//transferase activity;GO:0003824//catalytic activity;GO:0016746//acyltransferase activity;	K00679//phospholipid:diacylglycerol acyltransferase [EC:2.3.1.158]+ko01100//Metabolic pathways+ko00561//Glycerolipid metabolism;K00679//phospholipid:diacylglycerol acyltransferase [EC:2.3.1.158]+ko01100//Metabolic pathways+ko00561//Glycerolipid metabolism;K00679//phospholipid:diacylglycerol acyltransferase [EC:2.3.1.158]+ko01100//Metabolic pathways+ko00561//Glycerolipid metabolism
arahy.Tifrunner.gnm2.ann1.XA8QRS	2	1.63	1.266	0.76	0.44	arahy.Tifrunner.gnm2.ann1.XA8QRS	Known_gene	arahy.Tifrunner.gnm2.ann1.XA8QRS.2,arahy.Tifrunner.gnm2.ann1.XA8QRS.3,arahy.Tifrunner.gnm2.ann1.XA8QRS.1	-0.330381	0.779754	0.205465	-1.2045	1.56806e-07	1.72405e-08	-1.09686	7.65793e-07	1.00747e-07	-0.214738	0.780249	0.204533	XP_016196737.1|0.0|TMV resistance protein N-like [Arachis ipaensis]	GO:0050794//regulation of cellular process;GO:0007165//signal transduction;GO:0051716//cellular response to stimulus;GO:0065007//biological regulation;GO:0023052//signaling;GO:0050896//response to stimulus;GO:0009987//cellular process;GO:0007154//cell communication;GO:0050789//regulation of biological process;GO:0006950//response to stress;GO:0006952//defense response;GO:1901363//heterocyclic com…	K00695//sucrose synthase [EC:2.4.1.13]+ko01100//Metabolic pathways+ko00500//Starch and sucrose metabolism+ko01110//Biosynthesis of secondary metabolites;K10406//kinesin family member C2/C3;K16226//disease resistance protein RPS4+ko04626//Plant-pathogen interaction;K00695//sucrose synthase [EC:2.4.1.13]+ko01100//Metabolic pathways+ko00500//Starch and sucrose metabolism+ko01110//Biosynthesis of sec…		Arachis hypogaea clone AHF-205D04 NBS-LRR gene cluster, complete sequence.
arahy.Tifrunner.gnm2.ann1.F5ZG0R	2	3.973	2.94	1.006	1.54	arahy.Tifrunner.gnm2.ann1.F5ZG0R	Known_gene	arahy.Tifrunner.gnm2.ann1.F5ZG0R.1,arahy.Tifrunner.gnm2.ann1.F5ZG0R.2	0.414261	0.730827	0.1716	-0.980848	9.82084e-05	1.55703e-05	-1.7285	1.47382e-12	1.17568e-13	-0.324866	0.451614	0.0640287	QHO08743.1|3.99e-170|TMV resistance protein N [Arachis hypogaea]	GO:0050794//regulation of cellular process;GO:0006952//defense response;GO:0006950//response to stress;GO:0009987//cellular process;GO:0023052//signaling;GO:0050789//regulation of biological process;GO:0007165//signal transduction;GO:0051716//cellular response to stimulus;GO:0065007//biological regulation;GO:0007154//cell communication;GO:0050896//response to stimulus;GO:0005488//binding;GO:19013…	K00695//sucrose synthase [EC:2.4.1.13]+ko01100//Metabolic pathways+ko00500//Starch and sucrose metabolism+ko01110//Biosynthesis of secondary metabolites;K16225//probable WRKY transcription factor 52+ko04626//Plant-pathogen interaction;K00695//sucrose synthase [EC:2.4.1.13]+ko01100//Metabolic pathways+ko00500//Starch and sucrose metabolism+ko01110//Biosynthesis of secondary metabolites;K13459//dis…		Arachis hypogaea clone AHF-205D04 NBS-LRR gene cluster, complete sequence.
arahy.Tifrunner.gnm2.ann1.CR3DPP	2	10.783	7.486	1.386	2.52	arahy.Tifrunner.gnm2.ann1.CR3DPP	Known_gene	arahy.Tifrunner.gnm2.ann1.CR3DPP.1	0.861688	0.0395752	0.00166639	-1.48136	4.35566e-15	2.72175e-16	-2.91209	3.19319e-45	8.0172e-47	-0.560584	0.00160302	4.26341e-05	XP_025677494.1|2.04e-162|probable glutathione S-transferase [Arachis hypogaea]	GO:0006518//peptide metabolic process;GO:0044237//cellular metabolic process;GO:0006790//sulfur compound metabolic process;GO:0043603//cellular amide metabolic process;GO:0008152//metabolic process;GO:0006575//cellular modified amino acid metabolic process;GO:0009987//cellular process;GO:0006749//glutathione metabolic process;GO:1901564//organonitrogen compound metabolic process;GO:0071704//organ…	K00799//glutathione S-transferase [EC:2.5.1.18]+ko01100//Metabolic pathways+ko00480//Glutathione metabolism
arahy.Tifrunner.gnm2.ann1.G3R5KE	2	3.273	2.313	1.136	0.39	arahy.Tifrunner.gnm2.ann1.G3R5KE	Known_gene	arahy.Tifrunner.gnm2.ann1.G3R5KE.1	-1.65675	0.388059	0.0469239	-2.55389	0.000285291	4.90658e-05	-1.44311	0.00364422	0.000859852	-0.542493	0.59212	0.106305	XP_016191330.1|1.27e-171|glutathione transferase GST 23 [Arachis ipaensis]	GO:0008152//metabolic process;GO:0006807//nitrogen compound metabolic process;GO:0006749//glutathione metabolic process;GO:0071704//organic substance metabolic process;GO:0044237//cellular metabolic process;GO:1901564//organonitrogen compound metabolic process;GO:0034641//cellular nitrogen compound metabolic process;GO:0043603//cellular amide metabolic process;GO:0009987//cellular process;GO:0006…	K00799//glutathione S-transferase [EC:2.5.1.18]+ko01100//Metabolic pathways+ko00480//Glutathione metabolism		PREDICTED: Vitis vinifera putative disease resistance protein RGA1-like (LOC100257609), mRNA.
arahy.Tifrunner.gnm2.ann1.74SC4C	2	5.58	3.126	0.38	0.7	arahy.Tifrunner.gnm2.ann1.74SC4C	Known_gene	arahy.Tifrunner.gnm2.ann1.74SC4C.1	0.988578	0.984428	0.60631	-2.06659	0.000290807	5.01349e-05	-3.94195	0.0772768	0.027413	-0.882289	0.0574369	0.00313378	XP_016191333.1|9.64e-163|probable glutathione S-transferase [Arachis ipaensis]	GO:0009987//cellular process;GO:0008152//metabolic process;GO:0006575//cellular modified amino acid metabolic process;GO:1901564//organonitrogen compound metabolic process;GO:0006518//peptide metabolic process;GO:0071704//organic substance metabolic process;GO:0044237//cellular metabolic process;GO:0034641//cellular nitrogen compound metabolic process;GO:0043603//cellular amide metabolic process;…	K00799//glutathione S-transferase [EC:2.5.1.18]+ko01100//Metabolic pathways+ko00480//Glutathione metabolism
arahy.Tifrunner.gnm2.ann1.YH7NAD	2	2.753	0.99	1.39	1.13	arahy.Tifrunner.gnm2.ann1.YH7NAD	Known_gene	arahy.Tifrunner.gnm2.ann1.YH7NAD.1	-0.319763	0.96228	0.404101	0.298011	0.724171	0.47663	-0.925436	0.00590315	0.00145852	-1.53784	6.08109e-05	1.09597e-06	XP_016190337.1|6.78e-154|glutathione S-transferase F11-like [Arachis ipaensis]	GO:0044237//cellular metabolic process;GO:0009636//response to toxic substance;GO:0009987//cellular process;GO:0008152//metabolic process;GO:0050896//response to stimulus;GO:0006807//nitrogen compound metabolic process;GO:0042221//response to chemical;GO:1901564//organonitrogen compound metabolic process;GO:0006518//peptide metabolic process;GO:0034641//cellular nitrogen compound metabolic proces…	K00799//glutathione S-transferase [EC:2.5.1.18]+ko01100//Metabolic pathways+ko00480//Glutathione metabolism
arahy.Tifrunner.gnm2.ann1.CRBY30	2	13.85	11.036	6.023	6.363	arahy.Tifrunner.gnm2.ann1.CRBY30	Known_gene	arahy.Tifrunner.gnm2.ann1.CRBY30.1	0.0649309	0.984428	0.717764	-0.699053	4.65111e-05	7.02037e-06	-1.13202	1.61419e-13	1.21145e-14	-0.36157	0.077481	0.00462879	XP_016177216.1|2.37e-157|glutathione S-transferase F9 [Arachis ipaensis]	GO:0071704//organic substance metabolic process;GO:0006518//peptide metabolic process;GO:0034641//cellular nitrogen compound metabolic process;GO:0006807//nitrogen compound metabolic process;GO:0006575//cellular modified amino acid metabolic process;GO:0043603//cellular amide metabolic process;GO:0044237//cellular metabolic process;GO:0009987//cellular process;GO:0009636//response to toxic substa…	K00799//glutathione S-transferase [EC:2.5.1.18]+ko01100//Metabolic pathways+ko00480//Glutathione metabolism
arahy.Tifrunner.gnm2.ann1.ZQ7VWH	2	6.633	4.856	1.586	2.186	arahy.Tifrunner.gnm2.ann1.ZQ7VWH	Known_gene	arahy.Tifrunner.gnm2.ann1.ZQ7VWH.1	0.463932	0.743317	0.1807	-1.06321	0.000167212	2.75679e-05	-2.01724	2.80578e-12	2.28389e-13	-0.481868	0.220904	0.0200825	XP_016183805.1|3.80e-165|probable glutathione S-transferase [Arachis ipaensis]	GO:0071704//organic substance metabolic process;GO:0006575//cellular modified amino acid metabolic process;GO:0008152//metabolic process;GO:0006807//nitrogen compound metabolic process;GO:0043603//cellular amide metabolic process;GO:0006790//sulfur compound metabolic process;GO:0009987//cellular process;GO:0034641//cellular nitrogen compound metabolic process;GO:1901564//organonitrogen compound m…	K00799//glutathione S-transferase [EC:2.5.1.18]+ko01100//Metabolic pathways+ko00480//Glutathione metabolism		PREDICTED: Vitis vinifera putative disease resistance protein RGA1-like (LOC100257609), mRNA.
arahy.Tifrunner.gnm2.ann1.Y5DXIN	2	4.11	3.066	0.973	1.83	arahy.Tifrunner.gnm2.ann1.Y5DXIN	Known_gene	arahy.Tifrunner.gnm2.ann1.Y5DXIN.1,arahy.Tifrunner.gnm2.ann1.Y5DXIN.2,arahy.Tifrunner.gnm2.ann1.Y5DXIN.3	0.845034	0.461227	0.0642486	-0.93998	0.0169592	0.004345	-2.23035	1.80351e-09	1.82658e-10	-0.433635	0.552012	0.0921766	XP_015950139.1|1.09e-164|probable glutathione S-transferase [Arachis duranensis]	GO:0008152//metabolic process;GO:0044237//cellular metabolic process;GO:0006790//sulfur compound metabolic process;GO:0034641//cellular nitrogen compound metabolic process;GO:0071704//organic substance metabolic process;GO:1901564//organonitrogen compound metabolic process;GO:0006807//nitrogen compound metabolic process;GO:0006518//peptide metabolic process;GO:0006749//glutathione metabolic proce…	K00799//glutathione S-transferase [EC:2.5.1.18]+ko01100//Metabolic pathways+ko00480//Glutathione metabolism;K00799//glutathione S-transferase [EC:2.5.1.18]+ko01100//Metabolic pathways+ko00480//Glutathione metabolism		PREDICTED: Vitis vinifera putative disease resistance protein RGA1-like (LOC100257609), mRNA.
arahy.Tifrunner.gnm2.ann1.U6EJZY	2	4.493	3.613	1.976	2.403	arahy.Tifrunner.gnm2.ann1.U6EJZY	Known_gene	arahy.Tifrunner.gnm2.ann1.U6EJZY.1	0.317942	0.984428	0.453127	-0.478863	0.382624	0.187034	-1.15567	0.00732869	0.0018566	-0.35189	0.860473	0.271578	QHN95421.1|5.53e-67|ATP-dependent 6-phosphofructokinase [Arachis hypogaea]	GO:0044255//cellular lipid metabolic process;GO:0006793//phosphorus metabolic process;GO:0019752//carboxylic acid metabolic process;GO:0043436//oxoacid metabolic process;GO:1901576//organic substance biosynthetic process;GO:0006796//phosphate-containing compound metabolic process;GO:0044283//small molecule biosynthetic process;GO:0009058//biosynthetic process;GO:0046394//carboxylic acid biosynthe…	K00850//6-phosphofructokinase 1 [EC:2.7.1.11]+ko00010//Glycolysis / Gluconeogenesis+ko00030//Pentose phosphate pathway+ko01230//Biosynthesis of amino acids+ko03018//RNA degradation+ko01100//Metabolic pathways+ko00052//Galactose metabolism+ko00051//Fructose and mannose metabolism+ko01110//Biosynthesis of secondary metabolites+ko01200//Carbon metabolism
arahy.Tifrunner.gnm2.ann1.SKE74K	2	1.96	1.546	0.896	1.14	arahy.Tifrunner.gnm2.ann1.SKE74K	Known_gene	arahy.Tifrunner.gnm2.ann1.SKE74K.1	0.329484	0.980507	0.439684	-0.344467	0.590749	0.347036	-1.07493	0.0132743	0.00360342	-0.395028	0.79576	0.214893	XP_025616369.1|1.71e-213|uncharacterized protein LOC112708428 isoform X2 [Arachis hypogaea]	GO:0016021//integral component of membrane;GO:0016020//membrane;GO:0031224//intrinsic component of membrane;GO:0110165//cellular anatomical entity;	K00873//pyruvate kinase [EC:2.7.1.40]+ko00010//Glycolysis / Gluconeogenesis+ko01230//Biosynthesis of amino acids+ko01100//Metabolic pathways+ko01110//Biosynthesis of secondary metabolites+ko00620//Pyruvate metabolism+ko01200//Carbon metabolism
arahy.Tifrunner.gnm2.ann1.CQK5BZ	2	8.253	3.623	0.186	1.6	arahy.Tifrunner.gnm2.ann1.CQK5BZ	Known_gene	arahy.Tifrunner.gnm2.ann1.CQK5BZ.1,arahy.Tifrunner.gnm2.ann1.CQK5BZ.2	1.04484	0.590261	0.105205	-0.525793	0.574722	0.33321	-2.61845	7.80884e-07	1.02775e-07	-1.04966	0.755612	0.186849	XP_015952547.2|1.63e-60|S-adenosylmethionine decarboxylase proenzyme [Arachis duranensis]	GO:0044271//cellular nitrogen compound biosynthetic process;GO:1901657//glycosyl compound metabolic process;GO:0006595//polyamine metabolic process;GO:1901137//carbohydrate derivative biosynthetic process;GO:0009163//nucleoside biosynthetic process;GO:0042451//purine nucleoside biosynthetic process;GO:0034641//cellular nitrogen compound metabolic process;GO:0006597//spermine biosynthetic process;…	K00876//uridine kinase [EC:2.7.1.48]+ko01100//Metabolic pathways+ko00240//Pyrimidine metabolism;K01611//S-adenosylmethionine decarboxylase [EC:4.1.1.50]+ko00330//Arginine and proline metabolism+ko01100//Metabolic pathways+ko00270//Cysteine and methionine metabolism
arahy.Tifrunner.gnm2.ann1.D0UR3R	2	0.493	0.323	0.033	0.13	arahy.Tifrunner.gnm2.ann1.D0UR3R	Known_gene	arahy.Tifrunner.gnm2.ann1.D0UR3R.1	1.99671	0.839537	0.254699	-1.24347	0.390117	0.192082	-3.90471	0.000882781	0.000182215	-0.634893	0.865307	0.276566	XP_015953555.1|0.0|diacylglycerol kinase 5-like [Arachis duranensis]	GO:0006950//response to stress;GO:0007205//protein kinase C-activating G protein-coupled receptor signaling pathway;GO:0023052//signaling;GO:0009987//cellular process;GO:0065007//biological regulation;GO:0050794//regulation of cellular process;GO:0051716//cellular response to stimulus;GO:0006952//defense response;GO:0007186//G protein-coupled receptor signaling pathway;GO:0050896//response to sti…	K00901//diacylglycerol kinase (ATP) [EC:2.7.1.107]+ko01100//Metabolic pathways+ko01110//Biosynthesis of secondary metabolites+ko04070//Phosphatidylinositol signaling system+ko00564//Glycerophospholipid metabolism+ko00561//Glycerolipid metabolism
arahy.Tifrunner.gnm2.ann1.Z6J7KP	2	0.456	0.166	0.123	0.11	arahy.Tifrunner.gnm2.ann1.Z6J7KP	Known_gene	arahy.Tifrunner.gnm2.ann1.Z6J7KP.1	-0.264939	0.984428	0.770415	-0.468123	0.803609	0.573488	-1.8093	0.00567645	0.00139572	-1.6075	0.0473297	0.00246491	RYQ93021.1|0.0|hypothetical protein Ahy_B09g099278 [Arachis hypogaea]	GO:0031224//intrinsic component of membrane;GO:0110165//cellular anatomical entity;GO:0016020//membrane;GO:0016021//integral component of membrane;GO:0030554//adenyl nucleotide binding;GO:0016772//transferase activity, transferring phosphorus-containing groups;GO:0140096//catalytic activity, acting on a protein;GO:0004672//protein kinase activity;GO:0032555//purine ribonucleotide binding;GO:00431…	K00924//kinase [EC:2.7.1.-]		PREDICTED: Glycine max probable LRR receptor-like serine
arahy.Tifrunner.gnm2.ann1.RKDW8Y	2	0.783	0.59	0.41	0.24	arahy.Tifrunner.gnm2.ann1.RKDW8Y	Known_gene	arahy.Tifrunner.gnm2.ann1.RKDW8Y.1	-0.766925	0.496803	0.0741932	-1.18581	0.011811	0.00289832	-0.864152	0.0198032	0.00566302	-0.440675	0.659953	0.133846	XP_025700522.1|0.0|LRR receptor-like serine/threonine-protein kinase HSL2 [Arachis hypogaea]	GO:0031224//intrinsic component of membrane;GO:0110165//cellular anatomical entity;GO:0016021//integral component of membrane;GO:0016020//membrane;GO:0003824//catalytic activity;GO:0000166//nucleotide binding;GO:0016301//kinase activity;GO:0005488//binding;GO:1901265//nucleoside phosphate binding;GO:0032559//adenyl ribonucleotide binding;GO:0043168//anion binding;GO:0036094//small molecule bindin…	K00924//kinase [EC:2.7.1.-]		Protein kinase family protein with leucine-rich repeat domain (best arabidopsis hit)
arahy.Tifrunner.gnm2.ann1.X1T91I	2	4.266	2.643	1	1.476	arahy.Tifrunner.gnm2.ann1.X1T91I	Known_gene	arahy.Tifrunner.gnm2.ann1.X1T91I.1	0.558523	0.984428	0.739072	-0.75647	0.8304	0.611772	-2.0538	0.0302496	0.00918546	-0.732814	0.0794068	0.0047757	XP_015973470.1|7.15e-229|probable serine/threonine-protein kinase PBL3 isoform X1 [Arachis duranensis]	GO:0032553//ribonucleotide binding;GO:0003824//catalytic activity;GO:0043168//anion binding;GO:0043167//ion binding;GO:1901363//heterocyclic compound binding;GO:0097367//carbohydrate derivative binding;GO:0030554//adenyl nucleotide binding;GO:0017076//purine nucleotide binding;GO:0097159//organic cyclic compound binding;GO:0032555//purine ribonucleotide binding;GO:0016773//phosphotransferase acti…	K00924//kinase [EC:2.7.1.-]
arahy.Tifrunner.gnm2.ann1.K32A9U	2	1.186	0.69	0.3	0.58	arahy.Tifrunner.gnm2.ann1.K32A9U	Known_gene	arahy.Tifrunner.gnm2.ann1.K32A9U.1	1.24713	0.866118	0.279585	-0.0331093	0.982412	0.970198	-2.27648	0.0417422	0.0133042	-0.987524	0.712628	0.161021	QHO34328.1|1.07e-124|Aspartokinase 1 [Arachis hypogaea]	GO:0008652//cellular amino acid biosynthetic process;GO:0009089//lysine biosynthetic process via diaminopimelate;GO:0044237//cellular metabolic process;GO:0009067//aspartate family amino acid biosynthetic process;GO:0044281//small molecule metabolic process;GO:1901566//organonitrogen compound biosynthetic process;GO:0071704//organic substance metabolic process;GO:0009085//lysine biosynthetic proc…	K00928//aspartate kinase [EC:2.7.2.4]+ko00300//Lysine biosynthesis+ko01230//Biosynthesis of amino acids+ko01100//Metabolic pathways+ko01110//Biosynthesis of secondary metabolites+ko01210//2-Oxocarboxylic acid metabolism+ko00261//Monobactam biosynthesis+ko00260//Glycine, serine and threonine metabolism+ko00270//Cysteine and methionine metabolism
arahy.Tifrunner.gnm2.ann1.W6K4Y7	2	1.27	0.976	0.493	0.58	arahy.Tifrunner.gnm2.ann1.W6K4Y7	Known_gene	arahy.Tifrunner.gnm2.ann1.W6K4Y7.1	0.247649	0.984428	0.632973	-0.661524	0.274092	0.119561	-1.31527	0.00521238	0.00127059	-0.399982	0.818713	0.23398	XP_025624409.1|1.03e-302|uncharacterized protein LOC112716664 [Arachis hypogaea]		K00993//ethanolaminephosphotransferase [EC:2.7.8.1]+ko00440//Phosphonate and phosphinate metabolism+ko01100//Metabolic pathways+ko01110//Biosynthesis of secondary metabolites+ko00564//Glycerophospholipid metabolism+ko00565//Ether lipid metabolism
arahy.Tifrunner.gnm2.ann1.T890K4	2	0.856	0.333	0.173	0.193	arahy.Tifrunner.gnm2.ann1.T890K4	Known_gene	arahy.Tifrunner.gnm2.ann1.T890K4.1	0.228836	0.984428	0.819303	-0.661073	0.669278	0.420278	-2.29089	0.000401854	7.80622e-05	-1.40304	0.0624787	0.00350124	XP_020959072.1|0.0|pectinesterase-like isoform X1 [Arachis ipaensis]	GO:0005976//polysaccharide metabolic process;GO:0009057//macromolecule catabolic process;GO:0071555//cell wall organization;GO:0043170//macromolecule metabolic process;GO:0016043//cellular component organization;GO:0045229//external encapsulating structure organization;GO:0010393//galacturonan metabolic process;GO:0044238//primary metabolic process;GO:0042545//cell wall modification;GO:0000272//p…	K01051//pectinesterase [EC:3.1.1.11]+ko00040//Pentose and glucuronate interconversions+ko01100//Metabolic pathways
arahy.Tifrunner.gnm2.ann1.Z7EMKS	2	0.556	0.053	0.12	0.093	arahy.Tifrunner.gnm2.ann1.Z7EMKS	Known_gene	arahy.Tifrunner.gnm2.ann1.Z7EMKS.1	-0.364637	0.984428	0.723676	0.700438	0.81436	0.586335	-2.27439	0.00099746	0.00020816	-3.30962	0.000292581	6.22308e-06	XP_025660894.1|0.0|pectinesterase [Arachis hypogaea]	GO:0071554//cell wall organization or biogenesis;GO:0008152//metabolic process;GO:0009057//macromolecule catabolic process;GO:0071555//cell wall organization;GO:0045490//pectin catabolic process;GO:0045229//external encapsulating structure organization;GO:0045488//pectin metabolic process;GO:0071704//organic substance metabolic process;GO:0009987//cellular process;GO:0044238//primary metabolic pr…	K01051//pectinesterase [EC:3.1.1.11]+ko00040//Pentose and glucuronate interconversions+ko01100//Metabolic pathways
arahy.Tifrunner.gnm2.ann1.G2WE73	2	0.553	0.406	0.253	0.243	arahy.Tifrunner.gnm2.ann1.G2WE73	Known_gene	arahy.Tifrunner.gnm2.ann1.G2WE73.1	-0.0151462	0.999956	0.979085	-0.634395	0.439359	0.226294	-1.10697	0.0499339	0.0163713	-0.478702	0.845129	0.256228	XP_020961963.1|4.36e-279|probable trehalose-phosphate phosphatase C isoform X2 [Arachis ipaensis]		K01087//trehalose 6-phosphate phosphatase [EC:3.1.3.12]+ko01100//Metabolic pathways+ko00500//Starch and sucrose metabolism+ko01110//Biosynthesis of secondary metabolites
arahy.Tifrunner.gnm2.ann1.J16EEP	2	5.606	3.096	1.503	1.43	arahy.Tifrunner.gnm2.ann1.J16EEP	Known_gene	arahy.Tifrunner.gnm2.ann1.J16EEP.1	-0.103151	0.984428	0.803915	-1.04362	0.00858203	0.00202648	-1.8478	3.30921e-10	3.13903e-11	-0.900046	0.0028757	8.44034e-05	XP_025677615.1|2.71e-198|cysteine-rich repeat secretory protein 38 isoform X1 [Arachis hypogaea]		K01087//trehalose 6-phosphate phosphatase [EC:3.1.3.12]+ko01100//Metabolic pathways+ko00500//Starch and sucrose metabolism+ko01110//Biosynthesis of secondary metabolites		Glycine max clone cw78 receptor-like protein kinase mRNA, complete cds
arahy.Tifrunner.gnm2.ann1.5Q8BGE	2	0.55	0.34	0.15	0.13	arahy.Tifrunner.gnm2.ann1.5Q8BGE	Known_gene	arahy.Tifrunner.gnm2.ann1.5Q8BGE.2,arahy.Tifrunner.gnm2.ann1.5Q8BGE.1	-0.335204	0.984428	0.67011	-1.18783	0.166369	0.0634821	-1.57135	0.0128887	0.00348312	-0.716133	0.601208	0.10918	XP_016202053.1|1.33e-260|probable trehalose-phosphate phosphatase F isoform X1 [Arachis ipaensis]	GO:0044262//cellular carbohydrate metabolic process;GO:0009987//cellular process;GO:0034637//cellular carbohydrate biosynthetic process;GO:1901576//organic substance biosynthetic process;GO:0046351//disaccharide biosynthetic process;GO:0005975//carbohydrate metabolic process;GO:0071704//organic substance metabolic process;GO:0044238//primary metabolic process;GO:0009312//oligosaccharide biosynthe…	K01087//trehalose 6-phosphate phosphatase [EC:3.1.3.12]+ko01100//Metabolic pathways+ko00500//Starch and sucrose metabolism+ko01110//Biosynthesis of secondary metabolites;K01087//trehalose 6-phosphate phosphatase [EC:3.1.3.12]+ko01100//Metabolic pathways+ko00500//Starch and sucrose metabolism+ko01110//Biosynthesis of secondary metabolites
arahy.Tifrunner.gnm2.ann1.J3MFAS	2	1.953	1.603	0.916	0.99	arahy.Tifrunner.gnm2.ann1.J3MFAS	Known_gene	arahy.Tifrunner.gnm2.ann1.J3MFAS.1	0.100617	0.984428	0.806048	-0.608391	0.149497	0.0557835	-1.02714	0.0109062	0.00289054	-0.313822	0.829391	0.24266	XP_025696894.1|1.57e-62|uncharacterized protein LOC112797977 [Arachis hypogaea]	GO:0031224//intrinsic component of membrane;GO:0016021//integral component of membrane;GO:0110165//cellular anatomical entity;GO:0016020//membrane;	K01148//poly(A)-specific ribonuclease [EC:3.1.13.4]+ko03018//RNA degradation
arahy.Tifrunner.gnm2.ann1.EYR4CZ	2	5.11	2.546	2.993	2.453	arahy.Tifrunner.gnm2.ann1.EYR4CZ	Known_gene	arahy.Tifrunner.gnm2.ann1.EYR4CZ.1	-0.298856	0.974061	0.426349	0.0300833	0.977016	0.938463	-0.711503	0.0800051	0.0285822	-1.03338	0.0407969	0.00202719	XP_016194206.1|3.13e-107|uncharacterized protein LOC107635287 [Arachis ipaensis]	GO:0016021//integral component of membrane;GO:0016020//membrane;GO:0031224//intrinsic component of membrane;GO:0110165//cellular anatomical entity;	K01179//endoglucanase [EC:3.2.1.4]+ko01100//Metabolic pathways+ko00500//Starch and sucrose metabolism;K02924//large subunit ribosomal protein L39e+ko03010//Ribosome
arahy.Tifrunner.gnm2.ann1.7LA68K	2	9.686	7.836	4.496	4.2	arahy.Tifrunner.gnm2.ann1.7LA68K	Known_gene	arahy.Tifrunner.gnm2.ann1.7LA68K.1	-0.105154	0.984428	0.772222	-0.791329	0.0337096	0.00949225	-1.0409	0.0015834	0.000344845	-0.34591	0.707951	0.158018	XP_016167886.1|1.45e-77|B-box domain protein 30 [Arachis ipaensis]	GO:0008270//zinc ion binding;GO:0046914//transition metal ion binding;GO:0043169//cation binding;GO:0046872//metal ion binding;GO:0043167//ion binding;GO:0005488//binding;	K01179//endoglucanase [EC:3.2.1.4]+ko01100//Metabolic pathways+ko00500//Starch and sucrose metabolism;K12135//zinc finger protein CONSTANS+ko04712//Circadian rhythm - plant
arahy.Tifrunner.gnm2.ann1.PA8IL5	2	22.563	9.966	13.693	10.443	arahy.Tifrunner.gnm2.ann1.PA8IL5	Known_gene	arahy.Tifrunner.gnm2.ann1.PA8IL5.1	-0.402063	0.00899858	0.000266031	0.168086	0.314982	0.143373	-0.647754	1.33645e-11	1.13718e-12	-1.21119	1.35128e-34	2.1445e-37	XP_015932610.1|4.87e-270|chitinase-3-like protein 1 isoform X2 [Arachis duranensis]	GO:0044238//primary metabolic process;GO:0005975//carbohydrate metabolic process;GO:0008152//metabolic process;GO:0071704//organic substance metabolic process;GO:0008061//chitin binding;GO:0005488//binding;GO:0097367//carbohydrate derivative binding;	K01183//chitinase [EC:3.2.1.14]+ko00520//Amino sugar and nucleotide sugar metabolism+ko01100//Metabolic pathways
arahy.Tifrunner.gnm2.ann1.Q1PJAN	2	61.86	45.26	24.353	23.676	arahy.Tifrunner.gnm2.ann1.Q1PJAN	Known_gene	arahy.Tifrunner.gnm2.ann1.Q1PJAN.1	-0.0535405	0.984428	0.571054	-0.83961	4.19915e-24	1.75308e-25	-1.27393	7.83734e-58	1.56086e-59	-0.480738	1.32978e-10	9.82418e-13	XP_025613728.1|5.17e-168|endochitinase PR4 [Arachis hypogaea]	GO:0044265//cellular macromolecule catabolic process;GO:0009057//macromolecule catabolic process;GO:0044237//cellular metabolic process;GO:0016052//carbohydrate catabolic process;GO:1901564//organonitrogen compound metabolic process;GO:0044248//cellular catabolic process;GO:0044260//cellular macromolecule metabolic process;GO:0071554//cell wall organization or biogenesis;GO:0071704//organic subst…	K01183//chitinase [EC:3.2.1.14]+ko00520//Amino sugar and nucleotide sugar metabolism+ko01100//Metabolic pathways
arahy.Tifrunner.gnm2.ann1.92EJ9Q	2	66.65	43.07	16.313	20.23	arahy.Tifrunner.gnm2.ann1.92EJ9Q	Known_gene	arahy.Tifrunner.gnm2.ann1.92EJ9Q.1	0.300018	0.424386	0.0553243	-0.993404	1.15866e-14	7.43437e-16	-1.96248	6.80812e-61	1.28323e-62	-0.66152	9.28573e-11	6.79237e-13	QHO51878.1|7.30e-93|hypothetical protein DS421_2g34680 [Arachis hypogaea]		K01183//chitinase [EC:3.2.1.14]+ko00520//Amino sugar and nucleotide sugar metabolism+ko01100//Metabolic pathways;K13513//lysocardiolipin and lysophospholipid acyltransferase [EC:2.3.1.- 2.3.1.51]+ko01100//Metabolic pathways+ko01110//Biosynthesis of secondary metabolites+ko00564//Glycerophospholipid metabolism+ko00561//Glycerolipid metabolism		osmotin 34 (best arabidopsis hit); expressed protein (best rice hit)
arahy.Tifrunner.gnm2.ann1.1EP8UK	2	241.45	175.52	45.49	51.46	arahy.Tifrunner.gnm2.ann1.1EP8UK	Known_gene	arahy.Tifrunner.gnm2.ann1.1EP8UK.1	0.166191	0.346235	0.0387098	-1.67266	2.63963e-173	1.23661e-175	-2.33663	0	0	-0.490652	6.19361e-28	1.50265e-30	XP_016189560.1|7.64e-171|protein P21 [Arachis ipaensis]		K01183//chitinase [EC:3.2.1.14]+ko00520//Amino sugar and nucleotide sugar metabolism+ko01100//Metabolic pathways;K13513//lysocardiolipin and lysophospholipid acyltransferase [EC:2.3.1.- 2.3.1.51]+ko01100//Metabolic pathways+ko01110//Biosynthesis of secondary metabolites+ko00564//Glycerophospholipid metabolism+ko00561//Glycerolipid metabolism;K12173//BRCA1-A complex subunit BRE+ko03440//Homologous…		Hordeum vulgare subsp. vulgare mRNA for predicted protein, complete cds, clone: NIASHv2094G16
arahy.Tifrunner.gnm2.ann1.K51NN9	2	9.526	7.653	3.153	4.113	arahy.Tifrunner.gnm2.ann1.K51NN9	Known_gene	arahy.Tifrunner.gnm2.ann1.K51NN9.1	0.365032	0.77696	0.203734	-0.798802	0.00204194	0.000415202	-1.5166	1.09927e-09	1.09225e-10	-0.344621	0.453459	0.0645367	XP_016202096.1|4.79e-167|protein P21 [Arachis ipaensis]		K01183//chitinase [EC:3.2.1.14]+ko00520//Amino sugar and nucleotide sugar metabolism+ko01100//Metabolic pathways;K13513//lysocardiolipin and lysophospholipid acyltransferase [EC:2.3.1.- 2.3.1.51]+ko01100//Metabolic pathways+ko01110//Biosynthesis of secondary metabolites+ko00564//Glycerophospholipid metabolism+ko00561//Glycerolipid metabolism;K12173//BRCA1-A complex subunit BRE+ko03440//Homologous…		osmotin 34 (best arabidopsis hit); expressed protein (best rice hit)
arahy.Tifrunner.gnm2.ann1.M35B2F	2	3.206	2.66	1.436	1.913	arahy.Tifrunner.gnm2.ann1.M35B2F	Known_gene	arahy.Tifrunner.gnm2.ann1.M35B2F.1	0.401686	0.488826	0.0718175	-0.379636	0.127833	0.0461036	-1.08535	1.23009e-07	1.47656e-08	-0.296198	0.476018	0.0701932	XP_025680973.1|0.0|probable polygalacturonase [Arachis hypogaea]	GO:0071704//organic substance metabolic process;GO:0005975//carbohydrate metabolic process;GO:0008152//metabolic process;GO:0044238//primary metabolic process;GO:0030312//external encapsulating structure;GO:0005618//cell wall;GO:0016021//integral component of membrane;GO:0016020//membrane;GO:0110165//cellular anatomical entity;GO:0071944//cell periphery;GO:0031224//intrinsic component of membrane…	K01184//polygalacturonase [EC:3.2.1.15]+ko00040//Pentose and glucuronate interconversions+ko01100//Metabolic pathways;K01213//galacturan 1,4-alpha-galacturonidase [EC:3.2.1.67]+ko00040//Pentose and glucuronate interconversions+ko01100//Metabolic pathways
arahy.Tifrunner.gnm2.ann1.ZRSS3A	2	2.453	1.67	0.52	0.62	arahy.Tifrunner.gnm2.ann1.ZRSS3A	Known_gene	arahy.Tifrunner.gnm2.ann1.ZRSS3A.1	0.250766	0.984428	0.594123	-1.35445	0.000863502	0.000162251	-2.20619	2.18836e-11	1.88977e-12	-0.591237	0.188776	0.0158372	XP_025654917.1|0.0|beta-glucosidase 11 [Arachis hypogaea]	GO:0008152//metabolic process;GO:0005975//carbohydrate metabolic process;GO:0071704//organic substance metabolic process;GO:0044238//primary metabolic process;GO:0016787//hydrolase activity;GO:0016798//hydrolase activity, acting on glycosyl bonds;GO:0004553//hydrolase activity, hydrolyzing O-glycosyl compounds;GO:0003824//catalytic activity;	K01188//beta-glucosidase [EC:3.2.1.21]+ko00999//Biosynthesis of various plant secondary metabolites+ko01100//Metabolic pathways+ko00500//Starch and sucrose metabolism+ko01110//Biosynthesis of secondary metabolites+ko00460//Cyanoamino acid metabolism
arahy.Tifrunner.gnm2.ann1.6Y4DBB	2	6.566	3.74	2.37	2.276	arahy.Tifrunner.gnm2.ann1.6Y4DBB	Known_gene	arahy.Tifrunner.gnm2.ann1.6Y4DBB.1	-0.073259	0.984428	0.731117	-0.617623	0.00679621	0.00156328	-1.39968	1.17011e-16	7.36995e-18	-0.848658	9.49718e-07	1.20057e-08	XP_025633768.1|0.0|beta-glucosidase 11 isoform X3 [Arachis hypogaea]		K01188//beta-glucosidase [EC:3.2.1.21]+ko00999//Biosynthesis of various plant secondary metabolites+ko01100//Metabolic pathways+ko00500//Starch and sucrose metabolism+ko01110//Biosynthesis of secondary metabolites+ko00460//Cyanoamino acid metabolism
arahy.Tifrunner.gnm2.ann1.2A3E3X	2	2.513	1.753	0.353	0.156	arahy.Tifrunner.gnm2.ann1.2A3E3X	Known_gene	arahy.Tifrunner.gnm2.ann1.2A3E3X.2,arahy.Tifrunner.gnm2.ann1.2A3E3X.1	-0.997395	0.808602	0.228717	-3.40957	1.81035e-10	1.52464e-11	-2.91705	2.50143e-12	2.02936e-13	-0.512607	0.33725	0.038419	QHO24773.1|0.0|Beta-glucosidase [Arachis hypogaea]	GO:0071704//organic substance metabolic process;GO:0005975//carbohydrate metabolic process;GO:0044238//primary metabolic process;GO:0008152//metabolic process;GO:0004553//hydrolase activity, hydrolyzing O-glycosyl compounds;GO:0003824//catalytic activity;GO:0016787//hydrolase activity;GO:0016798//hydrolase activity, acting on glycosyl bonds;	K01188//beta-glucosidase [EC:3.2.1.21]+ko00999//Biosynthesis of various plant secondary metabolites+ko01100//Metabolic pathways+ko00500//Starch and sucrose metabolism+ko01110//Biosynthesis of secondary metabolites+ko00460//Cyanoamino acid metabolism;K01188//beta-glucosidase [EC:3.2.1.21]+ko00999//Biosynthesis of various plant secondary metabolites+ko01100//Metabolic pathways+ko00500//Starch and s…
arahy.Tifrunner.gnm2.ann1.DJ6LD0	2	15.68	10.723	5.59	6.646	arahy.Tifrunner.gnm2.ann1.DJ6LD0	Known_gene	arahy.Tifrunner.gnm2.ann1.DJ6LD0.3,arahy.Tifrunner.gnm2.ann1.DJ6LD0.2,arahy.Tifrunner.gnm2.ann1.DJ6LD0.4,arahy.Tifrunner.gnm2.ann1.DJ6LD0.5,arahy.Tifrunner.gnm2.ann1.DJ6LD0.1	0.254444	0.384589	0.0461418	-0.624554	1.10721e-07	1.1974e-08	-1.4618	1.11513e-43	2.91072e-45	-0.57545	1.28491e-08	1.21494e-10	XP_025648685.1|0.0|putative UPF0481 protein At3g02645 isoform X2 [Arachis hypogaea]	GO:0110165//cellular anatomical entity;GO:0016020//membrane;GO:0016021//integral component of membrane;GO:0031224//intrinsic component of membrane;	K01265//methionyl aminopeptidase [EC:3.4.11.18];K01528//dynamin 1/3 [EC:3.6.5.5]+ko04144//Endocytosis;K15376//gephyrin [EC:2.10.1.1 2.7.7.75]+ko01240//Biosynthesis of cofactors+ko01100//Metabolic pathways+ko00790//Folate biosynthesis;K21867//potassium channel;K22611//squamous cell carcinoma antigen recognized by T-cells 3		Brassica rapa subsp. pekinensis isolate BrNL12 disease resistance protein gene, complete cds.
arahy.Tifrunner.gnm2.ann1.L95KH7	2	4.026	1.326	0	0.176	arahy.Tifrunner.gnm2.ann1.L95KH7	Known_gene	arahy.Tifrunner.gnm2.ann1.L95KH7.1	3.22154	0.904044	0.320854	-2.99416	0.545158	0.30775	-7.87499	1.69619e-09	1.71297e-10	-1.653	0.804287	0.22163	XP_016207681.2|3.68e-162|tripeptidyl-peptidase 2-like isoform X2 [Arachis ipaensis]		K01280//tripeptidyl-peptidase II [EC:3.4.14.10]
arahy.Tifrunner.gnm2.ann1.7Y045D	2	3.793	2.813	0.85	0.57	arahy.Tifrunner.gnm2.ann1.7Y045D	Known_gene	arahy.Tifrunner.gnm2.ann1.7Y045D.1,arahy.Tifrunner.gnm2.ann1.7Y045D.2	-0.587033	0.947595	0.37705	-2.25464	6.85872e-06	9.1612e-07	-2.16031	2.23456e-07	2.75626e-08	-0.480962	0.5021	0.076927	RYQ83412.1|2.53e-67|hypothetical protein Ahy_B10g102092 [Arachis hypogaea]		K01280//tripeptidyl-peptidase II [EC:3.4.14.10];K01280//tripeptidyl-peptidase II [EC:3.4.14.10]
arahy.Tifrunner.gnm2.ann1.MX4KCR	2	0.383	0.276	0.093	0.076	arahy.Tifrunner.gnm2.ann1.MX4KCR	Known_gene	arahy.Tifrunner.gnm2.ann1.MX4KCR.1	-0.403351	0.984428	0.781996	-1.84997	0.190957	0.0754932	-2.09218	0.0405929	0.0128865	-0.631995	0.907417	0.322723	XP_015932390.1|0.0|lysosomal Pro-X carboxypeptidase-like [Arachis duranensis]	GO:0016021//integral component of membrane;GO:0016020//membrane;GO:0031224//intrinsic component of membrane;GO:0110165//cellular anatomical entity;GO:0008236//serine-type peptidase activity;GO:0003824//catalytic activity;GO:0008238//exopeptidase activity;GO:0016787//hydrolase activity;GO:0140096//catalytic activity, acting on a protein;GO:0017171//serine hydrolase activity;GO:0004180//carboxypept…	K01285//lysosomal Pro-X carboxypeptidase [EC:3.4.16.2]
arahy.Tifrunner.gnm2.ann1.7U9B70	2	3.02	1.883	0.823	0.93	arahy.Tifrunner.gnm2.ann1.7U9B70	Known_gene	arahy.Tifrunner.gnm2.ann1.7U9B70.1	0.159584	0.984428	0.487862	-0.928152	7.42302e-05	1.15761e-05	-1.80567	2.31402e-26	9.57704e-28	-0.711925	0.000338299	7.32508e-06	XP_025604960.1|0.0|prolyl endopeptidase [Arachis hypogaea]	GO:0016020//membrane;GO:0031224//intrinsic component of membrane;GO:0110165//cellular anatomical entity;GO:0016021//integral component of membrane;GO:0004252//serine-type endopeptidase activity;GO:0140096//catalytic activity, acting on a protein;GO:0008233//peptidase activity;GO:0017171//serine hydrolase activity;GO:0003824//catalytic activity;GO:0004175//endopeptidase activity;GO:0008236//serine…	K01322//prolyl oligopeptidase [EC:3.4.21.26]
arahy.Tifrunner.gnm2.ann1.V0RRMI	2	4.68	1.47	0.336	0.66	arahy.Tifrunner.gnm2.ann1.V0RRMI	Known_gene	arahy.Tifrunner.gnm2.ann1.V0RRMI.1,arahy.Tifrunner.gnm2.ann1.V0RRMI.2	1.03285	0.154709	0.0107977	-1.05922	0.00139191	0.000272795	-3.79169	7.60506e-46	1.88603e-47	-1.69266	1.91738e-19	7.24001e-22	XP_016204834.2|0.0|prolyl endopeptidase-like [Arachis ipaensis]	GO:0044238//primary metabolic process;GO:0008152//metabolic process;GO:0071704//organic substance metabolic process;GO:0005975//carbohydrate metabolic process;GO:0016020//membrane;GO:0031224//intrinsic component of membrane;GO:0110165//cellular anatomical entity;GO:0016021//integral component of membrane;GO:0043169//cation binding;GO:0008236//serine-type peptidase activity;GO:0004556//alpha-amyla…	K01322//prolyl oligopeptidase [EC:3.4.21.26];K01322//prolyl oligopeptidase [EC:3.4.21.26]
arahy.Tifrunner.gnm2.ann1.H2TH33	2	0.17	0.033	0	0.013	arahy.Tifrunner.gnm2.ann1.H2TH33	Known_gene	arahy.Tifrunner.gnm2.ann1.H2TH33.1	0.991383	0.984428	0.808038	-0.753126	0.924378	0.843203	-4.66655	0.0295786	0.00895549	-2.92608	0.418967	0.0560813	XP_025687063.1|0.0|probable amidase At4g34880 [Arachis hypogaea]		K01426//amidase [EC:3.5.1.4]+ko00380//Tryptophan metabolism+ko00330//Arginine and proline metabolism+ko01100//Metabolic pathways+ko00360//Phenylalanine metabolism
arahy.Tifrunner.gnm2.ann1.S4Q07F	2	0.28	0.16	0	0.023	arahy.Tifrunner.gnm2.ann1.S4Q07F	Known_gene	arahy.Tifrunner.gnm2.ann1.S4Q07F.1,arahy.Tifrunner.gnm2.ann1.S4Q07F.2	0.991383	0.984428	0.808038	-3.18773	0.265131	0.114577	-5.03249	0.00743781	0.00188734	-0.844531	0.958494	0.397784	XP_025680143.1|4.92e-246|probable aldo-keto reductase 1 [Arachis hypogaea]	GO:0016614//oxidoreductase activity, acting on CH-OH group of donors;GO:0003824//catalytic activity;GO:0047834//D-threo-aldose 1-dehydrogenase activity;GO:0016491//oxidoreductase activity;GO:0016616//oxidoreductase activity, acting on the CH-OH group of donors, NAD or NADP as acceptor;	K01456//peptide-N4-(N-acetyl-beta-glucosaminyl)asparagine amidase [EC:3.5.1.52]+ko04141//Protein processing in endoplasmic reticulum;K05275//pyridoxine 4-dehydrogenase [EC:1.1.1.65]+ko00750//Vitamin B6 metabolism+ko01100//Metabolic pathways;K01456//peptide-N4-(N-acetyl-beta-glucosaminyl)asparagine amidase [EC:3.5.1.52]+ko04141//Protein processing in endoplasmic reticulum;K05275//pyridoxine 4-dehy…
arahy.Tifrunner.gnm2.ann1.E8CC8A	2	70.276	58.89	32.93	31.43	arahy.Tifrunner.gnm2.ann1.E8CC8A	Known_gene	arahy.Tifrunner.gnm2.ann1.E8CC8A.1	-0.0789887	0.564609	0.096746	-0.807655	1.01276e-64	1.56935e-66	-1.0215	1.05293e-156	6.49476e-159	-0.285752	1.50723e-11	1.01697e-13	XP_015936454.1|0.0|phosphoenolpyruvate carboxylase 2 [Arachis duranensis]	GO:0044238//primary metabolic process;GO:0044237//cellular metabolic process;GO:0006091//generation of precursor metabolites and energy;GO:0009987//cellular process;GO:0071704//organic substance metabolic process;GO:0045333//cellular respiration;GO:0015977//carbon fixation;GO:0008152//metabolic process;GO:0006099//tricarboxylic acid cycle;GO:0009060//aerobic respiration;GO:0015980//energy derivat…	K01595//phosphoenolpyruvate carboxylase [EC:4.1.1.31]+ko01100//Metabolic pathways+ko00710//Carbon fixation in photosynthetic organisms+ko00620//Pyruvate metabolism+ko01200//Carbon metabolism		phosphoenolpyruvate carboxylase 4 (best arabidopsis hit)
arahy.Tifrunner.gnm2.ann1.RRTI1V	2	2.176	0.23	0	0.1	arahy.Tifrunner.gnm2.ann1.RRTI1V	Known_gene	arahy.Tifrunner.gnm2.ann1.RRTI1V.1	1.89123	0.984428	0.639479	-0.901975	0.913109	0.748958	-6.21868	2.82245e-05	4.53773e-06	-3.46522	0.010228	0.000371282	QHN84884.1|5.51e-69|Stigma-specific STIG1-like protein [Arachis hypogaea]		K01728//pectate lyase [EC:4.2.2.2]+ko00040//Pentose and glucuronate interconversions+ko01100//Metabolic pathways
arahy.Tifrunner.gnm2.ann1.DPYD9S	2	3.42	0.866	0	0.053	arahy.Tifrunner.gnm2.ann1.DPYD9S	Known_gene	arahy.Tifrunner.gnm2.ann1.DPYD9S.1	0.991383	0.984428	0.808038	-3.71627	0.0851319	0.0282674	-6.77092	1.25525e-06	1.69273e-07	-2.04718	0.0174423	0.000708573	XP_025644810.1|2.06e-62|stigma-specific STIG1-like protein 1 [Arachis hypogaea]		K01728//pectate lyase [EC:4.2.2.2]+ko00040//Pentose and glucuronate interconversions+ko01100//Metabolic pathways
arahy.Tifrunner.gnm2.ann1.7PM8KV	2	9.503	2.86	4.396	2.686	arahy.Tifrunner.gnm2.ann1.7PM8KV	Known_gene	arahy.Tifrunner.gnm2.ann1.7PM8KV.1	-0.738355	0.046498	0.00206205	0.00542293	0.990523	0.98443	-1.03929	2.24627e-08	2.50497e-09	-1.77703	1.03781e-16	4.33524e-19	XP_025611340.1|6.36e-106|MLP-like protein 34 [Arachis hypogaea]	GO:0006950//response to stress;GO:0050896//response to stimulus;GO:0006952//defense response;	K01742//thebaine synthase [EC:4.2.99.24]+ko01100//Metabolic pathways+ko00950//Isoquinoline alkaloid biosynthesis+ko01110//Biosynthesis of secondary metabolites
arahy.Tifrunner.gnm2.ann1.GXF0ZD	2	1.033	0.063	0.013	0.2	arahy.Tifrunner.gnm2.ann1.GXF0ZD	Known_gene	arahy.Tifrunner.gnm2.ann1.GXF0ZD.1	3.51085	0.396292	0.0488747	1.71949	0.427602	0.217593	-5.96541	1.79951e-05	2.81695e-06	-4.18694	6.08109e-05	1.09498e-06	XP_025611729.1|3.95e-289|1-aminocyclopropane-1-carboxylate synthase 3-like [Arachis hypogaea]	GO:0008152//metabolic process;GO:0009058//biosynthetic process;GO:0070279//vitamin B6 binding;GO:0019842//vitamin binding;GO:0097159//organic cyclic compound binding;GO:0030170//pyridoxal phosphate binding;GO:1901363//heterocyclic compound binding;GO:0005488//binding;GO:0003824//catalytic activity;GO:0043167//ion binding;GO:0036094//small molecule binding;GO:0043168//anion binding;	K01762//1-aminocyclopropane-1-carboxylate synthase [EC:4.4.1.14]+ko01100//Metabolic pathways+ko01110//Biosynthesis of secondary metabolites+ko00270//Cysteine and methionine metabolism
arahy.Tifrunner.gnm2.ann1.DGF9N8	2	1.316	0.486	0.123	0.37	arahy.Tifrunner.gnm2.ann1.DGF9N8	Known_gene	arahy.Tifrunner.gnm2.ann1.DGF9N8.1	1.66162	0.886945	0.301339	-0.229157	0.924378	0.841344	-3.35301	0.00413669	0.000988246	-1.47392	0.384673	0.0479613	RYR34288.1|1.83e-105|hypothetical protein Ahy_A10g049064 [Arachis hypogaea]	GO:0008152//metabolic process;GO:0071704//organic substance metabolic process;GO:0016866//intramolecular transferase activity;GO:0016853//isomerase activity;GO:0016868//intramolecular transferase activity, phosphotransferases;GO:0003824//catalytic activity;	K01835//phosphoglucomutase [EC:5.4.2.2]+ko00010//Glycolysis / Gluconeogenesis+ko01250//Biosynthesis of nucleotide sugars+ko00230//Purine metabolism+ko00030//Pentose phosphate pathway+ko00520//Amino sugar and nucleotide sugar metabolism+ko01100//Metabolic pathways+ko00052//Galactose metabolism+ko00500//Starch and sucrose metabolism+ko01110//Biosynthesis of secondary metabolites
arahy.Tifrunner.gnm2.ann1.9W4G6J	2	0.453	0.306	0.073	0.04	arahy.Tifrunner.gnm2.ann1.9W4G6J	Known_gene	arahy.Tifrunner.gnm2.ann1.9W4G6J.1,arahy.Tifrunner.gnm2.ann1.9W4G6J.2,arahy.Tifrunner.gnm2.ann1.9W4G6J.3	-0.728242	0.984428	0.70825	-2.70305	0.0898433	0.0301604	-2.62813	0.0208386	0.00600283	-0.631134	0.920194	0.338352	XP_016190118.1|1.22e-269|glutamine synthetase nodule isozyme isoform X1 [Arachis ipaensis]	GO:0009987//cellular process;GO:0044237//cellular metabolic process;GO:0046394//carboxylic acid biosynthetic process;GO:0008652//cellular amino acid biosynthetic process;GO:0071704//organic substance metabolic process;GO:0044249//cellular biosynthetic process;GO:0044283//small molecule biosynthetic process;GO:0044281//small molecule metabolic process;GO:1901607//alpha-amino acid biosynthetic proc…	K01915//glutamine synthetase [EC:6.3.1.2]+ko00250//Alanine, aspartate and glutamate metabolism+ko00910//Nitrogen metabolism+ko00220//Arginine biosynthesis+ko01230//Biosynthesis of amino acids+ko01100//Metabolic pathways+ko00630//Glyoxylate and dicarboxylate metabolism;K01915//glutamine synthetase [EC:6.3.1.2]+ko00250//Alanine, aspartate and glutamate metabolism+ko00910//Nitrogen metabolism+ko0022…		Populus trichocarpa linkage group II, whole genome shotgun sequence.
arahy.Tifrunner.gnm2.ann1.63SYA1	2	0.483	0.386	0.203	0.243	arahy.Tifrunner.gnm2.ann1.63SYA1	Known_gene	arahy.Tifrunner.gnm2.ann1.63SYA1.1	0.30935	0.984428	0.561661	-0.55281	0.438506	0.225641	-1.22878	0.0198787	0.00568822	-0.35864	0.927664	0.348519	XP_025691472.1|0.0|uncharacterized protein LOC112792445 [Arachis hypogaea]		K01931//protein neuralized [EC:2.3.2.27]
arahy.Tifrunner.gnm2.ann1.1LNH8N	2	1.323	1.07	0.506	0.686	arahy.Tifrunner.gnm2.ann1.1LNH8N	Known_gene	arahy.Tifrunner.gnm2.ann1.1LNH8N.1	0.429925	0.87734	0.291679	-0.558398	0.230858	0.095864	-1.33042	0.000102564	1.79848e-05	-0.334908	0.753894	0.185723	XP_016203166.2|0.0|formin-like protein 4 [Arachis ipaensis]	GO:0016021//integral component of membrane;GO:0016020//membrane;GO:0110165//cellular anatomical entity;GO:0031224//intrinsic component of membrane;	K02184//formin 2;K18875//enhanced disease susceptibility 1 protein+ko04626//Plant-pathogen interaction
arahy.Tifrunner.gnm2.ann1.LJ0T63	2	1.196	0.986	0.52	0.67	arahy.Tifrunner.gnm2.ann1.LJ0T63	Known_gene	arahy.Tifrunner.gnm2.ann1.LJ0T63.1	0.331055	0.976041	0.429637	-0.478907	0.373579	0.180553	-1.12675	0.00579535	0.00142842	-0.311595	0.891823	0.302838	RYQ85471.1|1.23e-105|hypothetical protein Ahy_B10g105042 [Arachis hypogaea]	GO:0046906//tetrapyrrole binding;GO:0005344//oxygen carrier activity;GO:0020037//heme binding;GO:0019825//oxygen binding;GO:1901363//heterocyclic compound binding;GO:0097159//organic cyclic compound binding;GO:0140104//molecular carrier activity;GO:0005488//binding;GO:0036094//small molecule binding;	K02349//DNA polymerase theta [EC:2.7.7.7]
arahy.Tifrunner.gnm2.ann1.SK6M7U	2	1.256	0.733	0.316	0.59	arahy.Tifrunner.gnm2.ann1.SK6M7U	Known_gene	arahy.Tifrunner.gnm2.ann1.SK6M7U.1	0.874587	0.858253	0.270757	-0.199125	0.913109	0.752807	-1.90542	0.0093823	0.00244371	-0.827545	0.572437	0.0989913	QHO16363.1|6.95e-79|Peptide chain release factor PrfB2 [Arachis hypogaea]	GO:0005622//intracellular anatomical structure;GO:0110165//cellular anatomical entity;GO:0005737//cytoplasm;GO:0005488//binding;GO:0090079//translation regulator activity, nucleic acid binding;GO:0003747//translation release factor activity;GO:0045182//translation regulator activity;GO:0008079//translation termination factor activity;GO:0097159//organic cyclic compound binding;GO:0008135//transla…	K02836//peptide chain release factor 2
arahy.Tifrunner.gnm2.ann1.J6PND3	2	8.64	6.81	3.913	3.133	arahy.Tifrunner.gnm2.ann1.J6PND3	Known_gene	arahy.Tifrunner.gnm2.ann1.J6PND3.1	-0.395681	0.964521	0.411341	-1.08568	0.022948	0.00611421	-1.05798	0.0158632	0.00440662	-0.362242	0.826872	0.240199	XP_015958901.1|1.12e-70|uncharacterized protein LOC107482820 [Arachis duranensis]	GO:0016020//membrane;GO:0110165//cellular anatomical entity;GO:0031224//intrinsic component of membrane;GO:0016021//integral component of membrane;	K02888//large subunit ribosomal protein L21+ko03010//Ribosome
arahy.Tifrunner.gnm2.ann1.52AFQE	2	0.276	0.18	0.013	0.05	arahy.Tifrunner.gnm2.ann1.52AFQE	Known_gene	arahy.Tifrunner.gnm2.ann1.52AFQE.1	2.23985	0.950916	0.382365	-1.914	0.20226	0.0811058	-4.80275	0.00328242	0.000766649	-0.639105	0.922827	0.341455	QHO31582.1|2.77e-121|AUGMIN subunit [Arachis hypogaea]	GO:0007010//cytoskeleton organization;GO:0009987//cellular process;GO:0140694//non-membrane-bounded organelle assembly;GO:0070925//organelle assembly;GO:0016043//cellular component organization;GO:0007017//microtubule-based process;GO:0007049//cell cycle;GO:0022607//cellular component assembly;GO:0007051//spindle organization;GO:0022402//cell cycle process;GO:0044085//cellular component biogenesi…	K02908//large subunit ribosomal protein L30e+ko03010//Ribosome
arahy.Tifrunner.gnm2.ann1.NZ7P47	2	1.19	0.503	0.073	0.33	arahy.Tifrunner.gnm2.ann1.NZ7P47	Known_gene	arahy.Tifrunner.gnm2.ann1.NZ7P47.1	2.25083	0.839982	0.255335	-0.456015	0.875701	0.694547	-4.06146	0.0062603	0.00155684	-1.37288	0.459377	0.0659158	XP_020975119.1|1.70e-77|probable LRR receptor-like serine/threonine-protein kinase At1g56140 isoform X4 [Arachis ipaensis]		K02930//large subunit ribosomal protein L4e+ko03010//Ribosome;K13416//brassinosteroid insensitive 1-associated receptor kinase 1 [EC:2.7.10.1 2.7.11.1]+ko04016//MAPK signaling pathway - plant+ko04626//Plant-pathogen interaction+ko04075//Plant hormone signal transduction;K04733//interleukin-1 receptor-associated kinase 4 [EC:2.7.11.1]
arahy.Tifrunner.gnm2.ann1.4U1A0K	2	0.613	0.343	0.163	0.226	arahy.Tifrunner.gnm2.ann1.4U1A0K	Known_gene	arahy.Tifrunner.gnm2.ann1.4U1A0K.1	0.480727	0.984428	0.468785	-0.51035	0.606747	0.361529	-1.86797	0.000937005	0.000194391	-0.869537	0.360132	0.0429438	XP_029151307.1|0.0|receptor-like protein EIX2 [Arachis hypogaea]		K03021//DNA-directed RNA polymerase III subunit RPC2 [EC:2.7.7.6]+ko03020//RNA polymerase;K13466//EIX receptor 1/2+ko04626//Plant-pathogen interaction
arahy.Tifrunner.gnm2.ann1.W54VUE	2	2.97	2.326	0.94	0.89	arahy.Tifrunner.gnm2.ann1.W54VUE	Known_gene	arahy.Tifrunner.gnm2.ann1.W54VUE.1	-0.0967228	0.984428	0.69918	-1.3015	4.51692e-10	3.92368e-11	-1.59596	3.90468e-17	2.39226e-18	-0.384473	0.115888	0.00793376	XP_025620060.1|0.0|uncharacterized protein LOC112711594 isoform X1 [Arachis hypogaea]	GO:0017076//purine nucleotide binding;GO:0097159//organic cyclic compound binding;GO:0032559//adenyl ribonucleotide binding;GO:0030554//adenyl nucleotide binding;GO:0035639//purine ribonucleoside triphosphate binding;GO:0032553//ribonucleotide binding;GO:1901265//nucleoside phosphate binding;GO:0097367//carbohydrate derivative binding;GO:1901363//heterocyclic compound binding;GO:0043167//ion bind…	K03231//elongation factor 1-alpha+ko03013//Nucleocytoplasmic transport;K22530//ATPase family AAA domain-containing protein 1 [EC:3.6.1.-]
arahy.Tifrunner.gnm2.ann1.DY968D	2	0.55	0.393	0.19	0.096	arahy.Tifrunner.gnm2.ann1.DY968D	Known_gene	arahy.Tifrunner.gnm2.ann1.DY968D.1	-1.10361	0.795647	0.21773	-2.05554	0.0125229	0.00309333	-1.49824	0.018189	0.00514253	-0.538015	0.775661	0.201912	XP_025686223.1|0.0|elongation factor 2 [Arachis hypogaea]	GO:0043226//organelle;GO:0009536//plastid;GO:0043229//intracellular organelle;GO:0009507//chloroplast;GO:0005737//cytoplasm;GO:0043231//intracellular membrane-bounded organelle;GO:0110165//cellular anatomical entity;GO:0043227//membrane-bounded organelle;GO:0005622//intracellular anatomical structure;GO:0016818//hydrolase activity, acting on acid anhydrides, in phosphorus-containing anhydrides;GO…	K03234//elongation factor 2
arahy.Tifrunner.gnm2.ann1.G68EH0	2	7.553	5.15	1.753	1.926	arahy.Tifrunner.gnm2.ann1.G68EH0	Known_gene	arahy.Tifrunner.gnm2.ann1.G68EH0.3,arahy.Tifrunner.gnm2.ann1.G68EH0.4,arahy.Tifrunner.gnm2.ann1.G68EH0.1,arahy.Tifrunner.gnm2.ann1.G68EH0.2	0.144432	0.984428	0.455892	-1.61078	2.12712e-28	7.6041e-30	-2.32898	5.28156e-67	8.85627e-69	-0.568024	5.63739e-07	6.79736e-09	XP_016189311.1|0.0|protein TSS [Arachis ipaensis]		K03255//protein TIF31;K03255//protein TIF31;K03255//protein TIF31;K03255//protein TIF31
arahy.Tifrunner.gnm2.ann1.C74E5C	2	1.12	0.91	0.426	0.336	arahy.Tifrunner.gnm2.ann1.C74E5C	Known_gene	arahy.Tifrunner.gnm2.ann1.C74E5C.1	-0.348554	0.981259	0.441461	-1.35656	0.00145836	0.000286895	-1.34068	0.000165312	2.99657e-05	-0.323579	0.813301	0.229791	XP_020969000.1|0.0|heat shock cognate 70 kDa protein-like [Arachis ipaensis]	GO:0035639//purine ribonucleoside triphosphate binding;GO:0005488//binding;GO:0017076//purine nucleotide binding;GO:1901265//nucleoside phosphate binding;GO:0043167//ion binding;GO:0032559//adenyl ribonucleotide binding;GO:0032553//ribonucleotide binding;GO:0000166//nucleotide binding;GO:0032555//purine ribonucleotide binding;GO:1901363//heterocyclic compound binding;GO:0030554//adenyl nucleotide…	K03283//heat shock 70kDa protein 1/2/6/8+ko03040//Spliceosome+ko04144//Endocytosis+ko04141//Protein processing in endoplasmic reticulum		heat shock cognate protein 70-1 (best arabidopsis hit)
arahy.Tifrunner.gnm2.ann1.S620LQ	2	3.6	2.56	1.033	1.85	arahy.Tifrunner.gnm2.ann1.S620LQ	Known_gene	arahy.Tifrunner.gnm2.ann1.S620LQ.2,arahy.Tifrunner.gnm2.ann1.S620LQ.1,arahy.Tifrunner.gnm2.ann1.S620LQ.3,arahy.Tifrunner.gnm2.ann1.S620LQ.4	0.561554	0.984428	0.546875	-0.530447	0.804111	0.574812	-1.46608	3.08276e-05	4.99026e-06	-0.372897	0.768564	0.196591	XP_020971068.1|6.11e-92|uncharacterized protein LOC107624877 isoform X5 [Arachis ipaensis]	GO:1901265//nucleoside phosphate binding;GO:0043168//anion binding;GO:0030554//adenyl nucleotide binding;GO:0000166//nucleotide binding;GO:0043167//ion binding;GO:0097367//carbohydrate derivative binding;GO:0005488//binding;GO:0043531//ADP binding;GO:0032555//purine ribonucleotide binding;GO:0097159//organic cyclic compound binding;GO:0017076//purine nucleotide binding;GO:0032559//adenyl ribonucl…	K03283//heat shock 70kDa protein 1/2/6/8+ko03040//Spliceosome+ko04144//Endocytosis+ko04141//Protein processing in endoplasmic reticulum;K13459//disease resistance protein RPS2+ko04626//Plant-pathogen interaction;K03283//heat shock 70kDa protein 1/2/6/8+ko03040//Spliceosome+ko04144//Endocytosis+ko04141//Protein processing in endoplasmic reticulum;K13459//disease resistance protein RPS2+ko04626//Pl…
arahy.Tifrunner.gnm2.ann1.99SL6H	2	0.843	0.64	0.233	0.19	arahy.Tifrunner.gnm2.ann1.99SL6H	Known_gene	arahy.Tifrunner.gnm2.ann1.99SL6H.1	-0.346141	0.984428	0.558772	-1.73916	0.000186176	3.09527e-05	-1.82061	2.62303e-05	4.19908e-06	-0.420741	0.678597	0.142802	RYQ87221.1|0.0|hypothetical protein Ahy_B09g094697 [Arachis hypogaea]	GO:0005488//binding;GO:0097367//carbohydrate derivative binding;GO:0043531//ADP binding;GO:0032555//purine ribonucleotide binding;GO:0032559//adenyl ribonucleotide binding;GO:0032553//ribonucleotide binding;GO:0017076//purine nucleotide binding;GO:0097159//organic cyclic compound binding;GO:0043167//ion binding;GO:0000166//nucleotide binding;GO:0030554//adenyl nucleotide binding;GO:0036094//small…	K03283//heat shock 70kDa protein 1/2/6/8+ko03040//Spliceosome+ko04144//Endocytosis+ko04141//Protein processing in endoplasmic reticulum;K20003//palmitoyltransferase ZDHHC4 [EC:2.3.1.225];K15042//importin subunit alpha-6/7+ko03013//Nucleocytoplasmic transport;K13459//disease resistance protein RPS2+ko04626//Plant-pathogen interaction		NB-ARC domain-containing disease resistance protein (best arabidopsis hit)
arahy.Tifrunner.gnm2.ann1.XW3T4W	2	2.04	1.623	0.876	0.953	arahy.Tifrunner.gnm2.ann1.XW3T4W	Known_gene	arahy.Tifrunner.gnm2.ann1.XW3T4W.2,arahy.Tifrunner.gnm2.ann1.XW3T4W.1	0.107324	0.984428	0.576517	-0.674315	0.000169001	2.78841e-05	-1.15372	6.57597e-11	5.89283e-12	-0.364627	0.138709	0.010202	QHN79727.1|0.0|Protein DETOXIFICATION [Arachis hypogaea]	GO:0110165//cellular anatomical entity;GO:0031224//intrinsic component of membrane;GO:0016020//membrane;GO:0016021//integral component of membrane;GO:0005215//transporter activity;GO:0042910//xenobiotic transmembrane transporter activity;GO:0015291//secondary active transmembrane transporter activity;GO:0022857//transmembrane transporter activity;GO:0022804//active transmembrane transporter activ…	K03327//multidrug resistance protein, MATE family;K03327//multidrug resistance protein, MATE family
arahy.Tifrunner.gnm2.ann1.X916M1	2	1.543	0.953	0.373	0.41	arahy.Tifrunner.gnm2.ann1.X916M1	Known_gene	arahy.Tifrunner.gnm2.ann1.X916M1.1	0.129894	0.984428	0.782446	-1.11617	0.00846685	0.00199562	-1.98669	2.69003e-08	3.02709e-09	-0.737825	0.0797971	0.00481228	XP_016163364.1|0.0|rust resistance kinase Lr10-like [Arachis ipaensis]	GO:0110165//cellular anatomical entity;GO:0016021//integral component of membrane;GO:0016020//membrane;GO:0031224//intrinsic component of membrane;GO:1901363//heterocyclic compound binding;GO:0032559//adenyl ribonucleotide binding;GO:0030246//carbohydrate binding;GO:0016740//transferase activity;GO:0003824//catalytic activity;GO:0097367//carbohydrate derivative binding;GO:0016772//transferase act…	K03327//multidrug resistance protein, MATE family;K04733//interleukin-1 receptor-associated kinase 4 [EC:2.7.11.1];K13416//brassinosteroid insensitive 1-associated receptor kinase 1 [EC:2.7.10.1 2.7.11.1]+ko04016//MAPK signaling pathway - plant+ko04626//Plant-pathogen interaction+ko04075//Plant hormone signal transduction
arahy.Tifrunner.gnm2.ann1.GER4JL	2	1.653	0.74	0.49	0.363	arahy.Tifrunner.gnm2.ann1.GER4JL	Known_gene	arahy.Tifrunner.gnm2.ann1.GER4JL.2,arahy.Tifrunner.gnm2.ann1.GER4JL.1	-0.426681	0.968581	0.418221	-0.941573	0.126469	0.045525	-1.62877	8.40103e-06	1.25899e-06	-1.10731	0.00687046	0.000230728	QHN93739.1|0.0|putative receptor-like protein kinase [Arachis hypogaea]	GO:0110165//cellular anatomical entity;GO:0016021//integral component of membrane;GO:0031224//intrinsic component of membrane;GO:0016020//membrane;GO:0005488//binding;GO:0030247//polysaccharide binding;GO:0030246//carbohydrate binding;	K03327//multidrug resistance protein, MATE family;K13416//brassinosteroid insensitive 1-associated receptor kinase 1 [EC:2.7.10.1 2.7.11.1]+ko04016//MAPK signaling pathway - plant+ko04626//Plant-pathogen interaction+ko04075//Plant hormone signal transduction;K13430//serine/threonine-protein kinase PBS1 [EC:2.7.11.1]+ko04626//Plant-pathogen interaction
arahy.Tifrunner.gnm2.ann1.EAL0JI	2	1.8	1.343	0.19	0.246	arahy.Tifrunner.gnm2.ann1.EAL0JI	Known_gene	arahy.Tifrunner.gnm2.ann1.EAL0JI.1	0.361674	0.984428	0.623784	-2.46883	8.08847e-08	8.60454e-09	-3.29545	7.61341e-14	5.60921e-15	-0.452771	0.468458	0.0682588	XP_016194743.2|0.0|MDIS1-interacting receptor like kinase 1-like [Arachis ipaensis]		K03327//multidrug resistance protein, MATE family;K13418//somatic embryogenesis receptor kinase 1 [EC:2.7.10.1 2.7.11.1]
arahy.Tifrunner.gnm2.ann1.SC0PS7	2	1.8	1.343	0.19	0.246	arahy.Tifrunner.gnm2.ann1.SC0PS7	Known_gene	arahy.Tifrunner.gnm2.ann1.SC0PS7.1	0.361674	0.984428	0.623784	-2.46883	8.08847e-08	8.60454e-09	-3.29545	7.61341e-14	5.60921e-15	-0.452771	0.468458	0.0682588	XP_016194743.2|0.0|MDIS1-interacting receptor like kinase 1-like [Arachis ipaensis]		K03327//multidrug resistance protein, MATE family;K13418//somatic embryogenesis receptor kinase 1 [EC:2.7.10.1 2.7.11.1]
arahy.Tifrunner.gnm2.ann1.27A9HW	2	13.006	10.253	4.523	5.503	arahy.Tifrunner.gnm2.ann1.27A9HW	Known_gene	arahy.Tifrunner.gnm2.ann1.27A9HW.1	0.276065	0.297572	0.029968	-0.79922	3.34116e-13	2.33825e-14	-1.45684	2.83255e-45	7.09635e-47	-0.373555	0.00039456	8.73762e-06	XP_016189041.1|0.0|G-type lectin S-receptor-like serine/threonine-protein kinase LECRK2 [Arachis ipaensis]	GO:0031224//intrinsic component of membrane;GO:0016020//membrane;GO:0110165//cellular anatomical entity;GO:0016021//integral component of membrane;GO:0016301//kinase activity;GO:0016740//transferase activity;GO:0032555//purine ribonucleotide binding;GO:1901265//nucleoside phosphate binding;GO:0036094//small molecule binding;GO:0030246//carbohydrate binding;GO:0016773//phosphotransferase activity,…	K03327//multidrug resistance protein, MATE family;K13420//LRR receptor-like serine/threonine-protein kinase FLS2 [EC:2.7.11.1]+ko04016//MAPK signaling pathway - plant+ko04626//Plant-pathogen interaction;K13416//brassinosteroid insensitive 1-associated receptor kinase 1 [EC:2.7.10.1 2.7.11.1]+ko04016//MAPK signaling pathway - plant+ko04626//Plant-pathogen interaction+ko04075//Plant hormone signal …
arahy.Tifrunner.gnm2.ann1.3VH7GE	2	0.916	0.5	0.193	0.193	arahy.Tifrunner.gnm2.ann1.3VH7GE	Known_gene	arahy.Tifrunner.gnm2.ann1.3VH7GE.1	0.0871898	0.991848	0.899844	-1.27616	0.0459041	0.0135953	-2.3088	1.71838e-06	2.35488e-07	-0.936454	0.0891729	0.00557453	XP_016193416.1|0.0|G-type lectin S-receptor-like serine/threonine-protein kinase LECRK2 [Arachis ipaensis]	GO:0007154//cell communication;GO:0000003//reproduction;GO:0009856//pollination;GO:0032501//multicellular organismal process;GO:0022414//reproductive process;GO:0048544//recognition of pollen;GO:0009875//pollen-pistil interaction;GO:0044706//multi-multicellular organism process;GO:0009987//cellular process;GO:0008037//cell recognition;GO:0016021//integral component of membrane;GO:0110165//cellula…	K03327//multidrug resistance protein, MATE family;K13420//LRR receptor-like serine/threonine-protein kinase FLS2 [EC:2.7.11.1]+ko04016//MAPK signaling pathway - plant+ko04626//Plant-pathogen interaction;K13418//somatic embryogenesis receptor kinase 1 [EC:2.7.10.1 2.7.11.1];K13416//brassinosteroid insensitive 1-associated receptor kinase 1 [EC:2.7.10.1 2.7.11.1]+ko04016//MAPK signaling pathway - p…
arahy.Tifrunner.gnm2.ann1.MLS3VH	2	0.736	0.283	0.116	0.096	arahy.Tifrunner.gnm2.ann1.MLS3VH	Known_gene	arahy.Tifrunner.gnm2.ann1.MLS3VH.1	-0.398026	0.984428	0.717537	-1.62478	0.132034	0.0479948	-2.65844	0.000118089	2.0925e-05	-1.41858	0.0613924	0.00340671	XP_016163363.2|0.0|rust resistance kinase Lr10-like [Arachis ipaensis]	GO:0016021//integral component of membrane;GO:0110165//cellular anatomical entity;GO:0016020//membrane;GO:0031224//intrinsic component of membrane;GO:0016740//transferase activity;GO:0005524//ATP binding;GO:0030247//polysaccharide binding;GO:0016772//transferase activity, transferring phosphorus-containing groups;GO:0000166//nucleotide binding;GO:0035639//purine ribonucleoside triphosphate bindin…	K03327//multidrug resistance protein, MATE family;K13430//serine/threonine-protein kinase PBS1 [EC:2.7.11.1]+ko04626//Plant-pathogen interaction;K13418//somatic embryogenesis receptor kinase 1 [EC:2.7.10.1 2.7.11.1];K13416//brassinosteroid insensitive 1-associated receptor kinase 1 [EC:2.7.10.1 2.7.11.1]+ko04016//MAPK signaling pathway - plant+ko04626//Plant-pathogen interaction+ko04075//Plant ho…
arahy.Tifrunner.gnm2.ann1.MK5STQ	2	1.196	0.843	0.103	0.113	arahy.Tifrunner.gnm2.ann1.MK5STQ	Known_gene	arahy.Tifrunner.gnm2.ann1.MK5STQ.1	0.039358	0.999956	0.976646	-2.86128	0.000361941	6.32463e-05	-3.45166	7.43427e-07	9.76704e-08	-0.550176	0.653012	0.13071	XP_016167923.1|0.0|aluminum-activated malate transporter 2-like [Arachis ipaensis]	GO:0006810//transport;GO:0006820//anion transport;GO:0051179//localization;GO:0015743//malate transport;GO:0006811//ion transport;GO:0015849//organic acid transport;GO:0071702//organic substance transport;GO:0006835//dicarboxylic acid transport;GO:0046942//carboxylic acid transport;GO:0015740//C4-dicarboxylate transport;GO:0051234//establishment of localization;GO:0015711//organic anion transport…	K03695//ATP-dependent Clp protease ATP-binding subunit ClpB
arahy.Tifrunner.gnm2.ann1.HLI3FT	2	1.41	1.16	0.753	0.543	arahy.Tifrunner.gnm2.ann1.HLI3FT	Known_gene	arahy.Tifrunner.gnm2.ann1.HLI3FT.1	-0.481401	0.72345	0.167051	-1.00251	0.0061728	0.0014062	-0.855871	0.00567645	0.00139582	-0.328501	0.735206	0.174306	XP_025689239.1|8.34e-273|mitogen-activated protein kinase homolog MMK2 [Arachis hypogaea]	GO:0016772//transferase activity, transferring phosphorus-containing groups;GO:0043167//ion binding;GO:0016773//phosphotransferase activity, alcohol group as acceptor;GO:0000166//nucleotide binding;GO:0016301//kinase activity;GO:0106310//protein serine kinase activity;GO:0032559//adenyl ribonucleotide binding;GO:0005488//binding;GO:0004707//MAP kinase activity;GO:0036094//small molecule binding;G…	K04464//mitogen-activated protein kinase 7 [EC:2.7.11.24]
arahy.Tifrunner.gnm2.ann1.E2N8S9	2	1.07	0.543	0.676	0.533	arahy.Tifrunner.gnm2.ann1.E2N8S9	Known_gene	arahy.Tifrunner.gnm2.ann1.E2N8S9.1	-0.349958	0.918676	0.337973	0.0841366	0.924378	0.825266	-0.604262	0.0968263	0.0357789	-1.03057	0.0143738	0.000559534	XP_025614780.1|0.0|G-type lectin S-receptor-like serine/threonine-protein kinase At4g27290 [Arachis hypogaea]	GO:0009856//pollination;GO:0009875//pollen-pistil interaction;GO:0008037//cell recognition;GO:0032501//multicellular organismal process;GO:0007154//cell communication;GO:0009987//cellular process;GO:0048544//recognition of pollen;GO:0044706//multi-multicellular organism process;GO:0022414//reproductive process;GO:0000003//reproduction;GO:0016020//membrane;GO:0016021//integral component of membran…	K04733//interleukin-1 receptor-associated kinase 4 [EC:2.7.11.1];K20606//mitogen-activated protein kinase kinase kinase ANP1 [EC:2.7.11.25]+ko04016//MAPK signaling pathway - plant;K24104//GPN-loop GTPase
arahy.Tifrunner.gnm2.ann1.JDL3FF	2	0.263	0.06	0.036	0.056	arahy.Tifrunner.gnm2.ann1.JDL3FF	Known_gene	arahy.Tifrunner.gnm2.ann1.JDL3FF.1	0.52729	0.984428	0.773391	-0.0155724	0.995103	0.991929	-2.72707	0.0145593	0.00399809	-2.17561	0.112493	0.00762323	QHO00592.1|0.0|G-type lectin S-receptor-like serine/threonine-protein kinase [Arachis hypogaea]	GO:0009856//pollination;GO:0022414//reproductive process;GO:0009875//pollen-pistil interaction;GO:0044706//multi-multicellular organism process;GO:0009987//cellular process;GO:0032501//multicellular organismal process;GO:0007154//cell communication;GO:0000003//reproduction;GO:0048544//recognition of pollen;GO:0008037//cell recognition;GO:0110165//cellular anatomical entity;GO:0031224//intrinsic c…	K04733//interleukin-1 receptor-associated kinase 4 [EC:2.7.11.1];K20606//mitogen-activated protein kinase kinase kinase ANP1 [EC:2.7.11.25]+ko04016//MAPK signaling pathway - plant;K24104//GPN-loop GTPase
arahy.Tifrunner.gnm2.ann1.E8ZNRS	2	0.816	0.57	0.156	0.126	arahy.Tifrunner.gnm2.ann1.E8ZNRS	Known_gene	arahy.Tifrunner.gnm2.ann1.E8ZNRS.1	-0.312042	0.984428	0.750281	-2.1405	0.00608577	0.00138265	-2.38955	0.000164245	2.97574e-05	-0.558417	0.724618	0.167685	XP_016169667.1|0.0|putative receptor-like protein kinase At4g00960 [Arachis ipaensis]	GO:0009856//pollination;GO:0048544//recognition of pollen;GO:0008037//cell recognition;GO:0000003//reproduction;GO:0032501//multicellular organismal process;GO:0009875//pollen-pistil interaction;GO:0044706//multi-multicellular organism process;GO:0009987//cellular process;GO:0022414//reproductive process;GO:0007154//cell communication;GO:0031224//intrinsic component of membrane;GO:0016021//integr…	K04733//interleukin-1 receptor-associated kinase 4 [EC:2.7.11.1];K20606//mitogen-activated protein kinase kinase kinase ANP1 [EC:2.7.11.25]+ko04016//MAPK signaling pathway - plant;K24104//GPN-loop GTPase
arahy.Tifrunner.gnm2.ann1.J15ERS	2	3.966	3.25	1.616	2.093	arahy.Tifrunner.gnm2.ann1.J15ERS	Known_gene	arahy.Tifrunner.gnm2.ann1.J15ERS.1	0.375929	0.628281	0.119727	-0.533547	0.0120828	0.0029722	-1.23023	1.99169e-08	2.21062e-09	-0.313707	0.350779	0.0409711	XP_016169669.1|0.0|G-type lectin S-receptor-like serine/threonine-protein kinase SD1-1 [Arachis ipaensis]	GO:0009987//cellular process;GO:0032501//multicellular organismal process;GO:0007154//cell communication;GO:0044706//multi-multicellular organism process;GO:0008037//cell recognition;GO:0009856//pollination;GO:0009875//pollen-pistil interaction;GO:0048544//recognition of pollen;GO:0022414//reproductive process;GO:0000003//reproduction;GO:0031224//intrinsic component of membrane;GO:0016021//integr…	K04733//interleukin-1 receptor-associated kinase 4 [EC:2.7.11.1];K20606//mitogen-activated protein kinase kinase kinase ANP1 [EC:2.7.11.25]+ko04016//MAPK signaling pathway - plant;K24104//GPN-loop GTPase
arahy.Tifrunner.gnm2.ann1.V3B20E	2	1.95	0.886	1.186	0.696	arahy.Tifrunner.gnm2.ann1.V3B20E	Known_gene	arahy.Tifrunner.gnm2.ann1.V3B20E.1	-0.783208	0.0917499	0.00517049	-0.257542	0.608269	0.362765	-0.653278	0.0145109	0.00398292	-1.17099	1.20817e-05	1.85347e-07	RYR43692.1|0.0|hypothetical protein Ahy_A08g040100 isoform C [Arachis hypogaea]	GO:0022414//reproductive process;GO:0044706//multi-multicellular organism process;GO:0008037//cell recognition;GO:0009987//cellular process;GO:0009856//pollination;GO:0007154//cell communication;GO:0000003//reproduction;GO:0009875//pollen-pistil interaction;GO:0048544//recognition of pollen;GO:0032501//multicellular organismal process;GO:0016021//integral component of membrane;GO:0016020//membran…	K04733//interleukin-1 receptor-associated kinase 4 [EC:2.7.11.1];K20606//mitogen-activated protein kinase kinase kinase ANP1 [EC:2.7.11.25]+ko04016//MAPK signaling pathway - plant;K24104//GPN-loop GTPase
arahy.Tifrunner.gnm2.ann1.D83SSP	2	2.533	1.663	0.59	0.99	arahy.Tifrunner.gnm2.ann1.D83SSP	Known_gene	arahy.Tifrunner.gnm2.ann1.D83SSP.1	0.749102	0.233697	0.0201884	-0.657177	0.0219891	0.00582941	-2.05592	3.98388e-16	2.57771e-17	-0.64558	0.0106914	0.000391614	XP_025649114.1|0.0|cysteine-rich receptor-like protein kinase 25 isoform X2 [Arachis hypogaea]		K04733//interleukin-1 receptor-associated kinase 4 [EC:2.7.11.1];K20606//mitogen-activated protein kinase kinase kinase ANP1 [EC:2.7.11.25]+ko04016//MAPK signaling pathway - plant;K24104//GPN-loop GTPase		PREDICTED: Glycine max cysteine-rich receptor-like protein kinase 25-like (LOC100805724), mRNA
arahy.Tifrunner.gnm2.ann1.Z3WTGJ	2	0.536	0.43	0.25	0.29	arahy.Tifrunner.gnm2.ann1.Z3WTGJ	Known_gene	arahy.Tifrunner.gnm2.ann1.Z3WTGJ.2,arahy.Tifrunner.gnm2.ann1.Z3WTGJ.1	0.240724	0.984428	0.647218	-0.445437	0.564352	0.323419	-1.06095	0.04408	0.0141817	-0.367366	0.907655	0.322928	XP_016168154.1|0.0|G-type lectin S-receptor-like serine/threonine-protein kinase At4g27290 [Arachis ipaensis]	GO:0007154//cell communication;GO:0009875//pollen-pistil interaction;GO:0008037//cell recognition;GO:0048544//recognition of pollen;GO:0022414//reproductive process;GO:0009987//cellular process;GO:0009856//pollination;GO:0032501//multicellular organismal process;GO:0044706//multi-multicellular organism process;GO:0000003//reproduction;GO:0016020//membrane;GO:0031224//intrinsic component of membra…	K04733//interleukin-1 receptor-associated kinase 4 [EC:2.7.11.1];K20606//mitogen-activated protein kinase kinase kinase ANP1 [EC:2.7.11.25]+ko04016//MAPK signaling pathway - plant;K24104//GPN-loop GTPase;K04733//interleukin-1 receptor-associated kinase 4 [EC:2.7.11.1];K20606//mitogen-activated protein kinase kinase kinase ANP1 [EC:2.7.11.25]+ko04016//MAPK signaling pathway - plant;K24104//GPN-loo…
arahy.Tifrunner.gnm2.ann1.1BDV7A	2	0.906	0.553	0.156	0.173	arahy.Tifrunner.gnm2.ann1.1BDV7A	Known_gene	arahy.Tifrunner.gnm2.ann1.1BDV7A.2,arahy.Tifrunner.gnm2.ann1.1BDV7A.1	0.135068	0.987918	0.864793	-1.60271	0.00974454	0.00233592	-2.51904	8.60861e-07	1.13831e-07	-0.767021	0.245679	0.023564	RYQ94443.1|0.0|hypothetical protein Ahy_B08g089351 [Arachis hypogaea]	GO:0008037//cell recognition;GO:0044706//multi-multicellular organism process;GO:0048544//recognition of pollen;GO:0009856//pollination;GO:0007154//cell communication;GO:0009875//pollen-pistil interaction;GO:0000003//reproduction;GO:0032501//multicellular organismal process;GO:0009987//cellular process;GO:0022414//reproductive process;GO:0031224//intrinsic component of membrane;GO:0016020//membra…	K04733//interleukin-1 receptor-associated kinase 4 [EC:2.7.11.1];K20606//mitogen-activated protein kinase kinase kinase ANP1 [EC:2.7.11.25]+ko04016//MAPK signaling pathway - plant;K24104//GPN-loop GTPase;K04733//interleukin-1 receptor-associated kinase 4 [EC:2.7.11.1];K20606//mitogen-activated protein kinase kinase kinase ANP1 [EC:2.7.11.25]+ko04016//MAPK signaling pathway - plant;K24104//GPN-loo…
arahy.Tifrunner.gnm2.ann1.XDC7ZH	2	0.713	0.47	0.143	0.226	arahy.Tifrunner.gnm2.ann1.XDC7ZH	Known_gene	arahy.Tifrunner.gnm2.ann1.XDC7ZH.5,arahy.Tifrunner.gnm2.ann1.XDC7ZH.3,arahy.Tifrunner.gnm2.ann1.XDC7ZH.2,arahy.Tifrunner.gnm2.ann1.XDC7ZH.4,arahy.Tifrunner.gnm2.ann1.XDC7ZH.1	0.772281	0.866542	0.280638	-0.989168	0.0954914	0.0324608	-2.43752	1.02691e-05	1.55812e-06	-0.665019	0.386144	0.0483301	XP_025614783.1|0.0|G-type lectin S-receptor-like serine/threonine-protein kinase At4g27290 isoform X1 [Arachis hypogaea]	GO:0022414//reproductive process;GO:0000003//reproduction;GO:0048544//recognition of pollen;GO:0032501//multicellular organismal process;GO:0007154//cell communication;GO:0044706//multi-multicellular organism process;GO:0009875//pollen-pistil interaction;GO:0009987//cellular process;GO:0009856//pollination;GO:0008037//cell recognition;GO:0016020//membrane;GO:0016021//integral component of membran…	K04733//interleukin-1 receptor-associated kinase 4 [EC:2.7.11.1];K20606//mitogen-activated protein kinase kinase kinase ANP1 [EC:2.7.11.25]+ko04016//MAPK signaling pathway - plant;K24104//GPN-loop GTPase;K04733//interleukin-1 receptor-associated kinase 4 [EC:2.7.11.1];K20606//mitogen-activated protein kinase kinase kinase ANP1 [EC:2.7.11.25]+ko04016//MAPK signaling pathway - plant;K24104//GPN-loo…
arahy.Tifrunner.gnm2.ann1.2Y407B	2	1.236	0.883	0.363	0.443	arahy.Tifrunner.gnm2.ann1.2Y407B	Known_gene	arahy.Tifrunner.gnm2.ann1.2Y407B.1	0.298085	0.984428	0.535755	-0.928729	0.392384	0.193587	-1.75351	4.05453e-07	5.14563e-08	-0.51649	0.592477	0.106405	XP_016168181.1|0.0|G-type lectin S-receptor-like serine/threonine-protein kinase At4g27290 [Arachis ipaensis]	GO:0000003//reproduction;GO:0009875//pollen-pistil interaction;GO:0048544//recognition of pollen;GO:0009987//cellular process;GO:0044706//multi-multicellular organism process;GO:0008037//cell recognition;GO:0032501//multicellular organismal process;GO:0022414//reproductive process;GO:0007154//cell communication;GO:0009856//pollination;GO:0016021//integral component of membrane;GO:0031224//intrins…	K04733//interleukin-1 receptor-associated kinase 4 [EC:2.7.11.1];K24104//GPN-loop GTPase;K20606//mitogen-activated protein kinase kinase kinase ANP1 [EC:2.7.11.25]+ko04016//MAPK signaling pathway - plant
arahy.Tifrunner.gnm2.ann1.AI6K9X	2	0.63	0.503	0.266	0.36	arahy.Tifrunner.gnm2.ann1.AI6K9X	Known_gene	arahy.Tifrunner.gnm2.ann1.AI6K9X.1	0.441885	0.977198	0.432836	-0.395643	0.63489	0.387318	-1.2025	0.0342691	0.0106075	-0.355784	0.930298	0.353688	XP_029151522.1|0.0|uncharacterized protein LOC112777810 [Arachis hypogaea]	GO:0009875//pollen-pistil interaction;GO:0000003//reproduction;GO:0022414//reproductive process;GO:0007154//cell communication;GO:0032501//multicellular organismal process;GO:0044706//multi-multicellular organism process;GO:0009856//pollination;GO:0009987//cellular process;GO:0008037//cell recognition;GO:0048544//recognition of pollen;GO:0016021//integral component of membrane;GO:0016020//membran…	K04733//interleukin-1 receptor-associated kinase 4 [EC:2.7.11.1];K24104//GPN-loop GTPase;K20606//mitogen-activated protein kinase kinase kinase ANP1 [EC:2.7.11.25]+ko04016//MAPK signaling pathway - plant
arahy.Tifrunner.gnm2.ann1.BPY5MM	2	1.193	0.69	0.28	0.473	arahy.Tifrunner.gnm2.ann1.BPY5MM	Known_gene	arahy.Tifrunner.gnm2.ann1.BPY5MM.1	0.749769	0.632871	0.121672	-0.444739	0.471147	0.249602	-2.02395	1.3775e-06	1.86608e-07	-0.82296	0.120454	0.00836941	XP_025620378.1|0.0|cysteine-rich receptor-like protein kinase 26 isoform X1 [Arachis hypogaea]	GO:0016021//integral component of membrane;GO:0110165//cellular anatomical entity;GO:0016020//membrane;GO:0031224//intrinsic component of membrane;GO:0005488//binding;GO:0000166//nucleotide binding;GO:0030554//adenyl nucleotide binding;GO:0003824//catalytic activity;GO:1901265//nucleoside phosphate binding;GO:0032555//purine ribonucleotide binding;GO:0097159//organic cyclic compound binding;GO:00…	K04733//interleukin-1 receptor-associated kinase 4 [EC:2.7.11.1];K24104//GPN-loop GTPase;K20606//mitogen-activated protein kinase kinase kinase ANP1 [EC:2.7.11.25]+ko04016//MAPK signaling pathway - plant
arahy.Tifrunner.gnm2.ann1.0D6YSB	2	1.05	0.796	0.463	0.62	arahy.Tifrunner.gnm2.ann1.0D6YSB	Known_gene	arahy.Tifrunner.gnm2.ann1.0D6YSB.1	0.415405	0.764819	0.194875	-0.273225	0.543547	0.306478	-1.11744	0.000330183	6.32019e-05	-0.422949	0.476365	0.0702839	XP_025615227.1|0.0|cysteine-rich receptor-like protein kinase 10 [Arachis hypogaea]	GO:0110165//cellular anatomical entity;GO:0016020//membrane;GO:0016021//integral component of membrane;GO:0031224//intrinsic component of membrane;GO:0097367//carbohydrate derivative binding;GO:0004672//protein kinase activity;GO:0016773//phosphotransferase activity, alcohol group as acceptor;GO:0032555//purine ribonucleotide binding;GO:0140096//catalytic activity, acting on a protein;GO:0016740/…	K04733//interleukin-1 receptor-associated kinase 4 [EC:2.7.11.1];K24104//GPN-loop GTPase;K20606//mitogen-activated protein kinase kinase kinase ANP1 [EC:2.7.11.25]+ko04016//MAPK signaling pathway - plant
arahy.Tifrunner.gnm2.ann1.R4IR89	2	0.826	0.613	0.326	0.32	arahy.Tifrunner.gnm2.ann1.R4IR89	Known_gene	arahy.Tifrunner.gnm2.ann1.R4IR89.1,arahy.Tifrunner.gnm2.ann1.R4IR89.2	-0.0275043	0.999956	0.942233	-0.829318	0.0572695	0.0176269	-1.29286	6.18232e-05	1.04427e-05	-0.486344	0.503997	0.0773831	XP_019451771.1|0.0|PREDICTED: uncharacterized protein LOC109353867 [Lupinus angustifolius]	GO:0044267//cellular protein metabolic process;GO:0043170//macromolecule metabolic process;GO:0006807//nitrogen compound metabolic process;GO:0044238//primary metabolic process;GO:0006464//cellular protein modification process;GO:1901564//organonitrogen compound metabolic process;GO:0036211//protein modification process;GO:0043412//macromolecule modification;GO:0019538//protein metabolic process;…	K04733//interleukin-1 receptor-associated kinase 4 [EC:2.7.11.1];K24104//GPN-loop GTPase;K20606//mitogen-activated protein kinase kinase kinase ANP1 [EC:2.7.11.25]+ko04016//MAPK signaling pathway - plant;K04733//interleukin-1 receptor-associated kinase 4 [EC:2.7.11.1];K24104//GPN-loop GTPase;K20606//mitogen-activated protein kinase kinase kinase ANP1 [EC:2.7.11.25]+ko04016//MAPK signaling pathway…
arahy.Tifrunner.gnm2.ann1.ZAA1VW	2	6.303	4.616	0.953	1.416	arahy.Tifrunner.gnm2.ann1.ZAA1VW	Known_gene	arahy.Tifrunner.gnm2.ann1.ZAA1VW.1	0.583321	0.494077	0.0734235	-1.60524	2.87825e-13	2.00496e-14	-2.67637	2.75438e-32	9.57605e-34	-0.483058	0.0164682	0.000660592	XP_016201886.1|2.07e-224|isoflavone reductase [Arachis ipaensis]	GO:0003824//catalytic activity;GO:0016491//oxidoreductase activity;	K05281//2'-hydroxyisoflavone reductase [EC:1.3.1.45]+ko01100//Metabolic pathways+ko01110//Biosynthesis of secondary metabolites+ko00943//Isoflavonoid biosynthesis
arahy.Tifrunner.gnm2.ann1.JSZ7GP	2	6.736	4.806	0.773	1.263	arahy.Tifrunner.gnm2.ann1.JSZ7GP	Known_gene	arahy.Tifrunner.gnm2.ann1.JSZ7GP.1	0.693034	0.408065	0.0515545	-1.85206	1.04743e-15	6.33564e-17	-3.07238	4.13067e-39	1.20222e-40	-0.51906	0.00615115	0.00020141	XP_025698899.1|1.57e-224|isoflavone reductase [Arachis hypogaea]	GO:0016491//oxidoreductase activity;GO:0003824//catalytic activity;	K05281//2'-hydroxyisoflavone reductase [EC:1.3.1.45]+ko01100//Metabolic pathways+ko01110//Biosynthesis of secondary metabolites+ko00943//Isoflavonoid biosynthesis
arahy.Tifrunner.gnm2.ann1.L4CNUE	2	1.543	1.013	0.473	0.706	arahy.Tifrunner.gnm2.ann1.L4CNUE	Known_gene	arahy.Tifrunner.gnm2.ann1.L4CNUE.1	0.593225	0.740492	0.178705	-0.431525	0.440811	0.227474	-1.68106	8.38465e-06	1.25611e-06	-0.644552	0.239489	0.0225902	XP_015958639.1|0.0|beta-glucosidase 46 isoform X1 [Arachis duranensis]	GO:0008152//metabolic process;GO:0005975//carbohydrate metabolic process;GO:0044238//primary metabolic process;GO:0071704//organic substance metabolic process;GO:0110165//cellular anatomical entity;GO:0031224//intrinsic component of membrane;GO:0016020//membrane;GO:0016021//integral component of membrane;GO:0016787//hydrolase activity;GO:0004553//hydrolase activity, hydrolyzing O-glycosyl compoun…	K05350//beta-glucosidase [EC:3.2.1.21]+ko00999//Biosynthesis of various plant secondary metabolites+ko01100//Metabolic pathways+ko00500//Starch and sucrose metabolism+ko01110//Biosynthesis of secondary metabolites+ko00460//Cyanoamino acid metabolism
arahy.Tifrunner.gnm2.ann1.JU6U3Y	2	30.62	19.603	2.986	4.973	arahy.Tifrunner.gnm2.ann1.JU6U3Y	Known_gene	arahy.Tifrunner.gnm2.ann1.JU6U3Y.1	0.731474	0.155954	0.0109575	-1.88764	1.16641e-24	4.76242e-26	-3.30362	4.38593e-65	7.61625e-67	-0.674061	5.77152e-07	6.96962e-09	XP_025610803.1|3.83e-108|class 10 plant pathogenesis-related protein 2E [Arachis hypogaea]	GO:0009607//response to biotic stimulus;GO:0007154//cell communication;GO:1901701//cellular response to oxygen-containing compound;GO:0009737//response to abscisic acid;GO:0065007//biological regulation;GO:0032870//cellular response to hormone stimulus;GO:0010033//response to organic substance;GO:0009755//hormone-mediated signaling pathway;GO:0033993//response to lipid;GO:0023052//signaling;GO:00…	K05387//glutamate receptor, ionotropic, plant
arahy.Tifrunner.gnm2.ann1.GX4Q6M	2	18.8	7.663	0.42	0.89	arahy.Tifrunner.gnm2.ann1.GX4Q6M	Known_gene	arahy.Tifrunner.gnm2.ann1.GX4Q6M.1	1.07284	0.984428	0.774375	-3.04646	0.23609	0.0986193	-5.45571	0.030853	0.00939602	-1.33135	9.90562e-26	2.6562e-28	XP_025609919.1|8.05e-104|pathogenesis-related protein 2 [Arachis hypogaea]	GO:0009607//response to biotic stimulus;GO:1901700//response to oxygen-containing compound;GO:0009737//response to abscisic acid;GO:0071215//cellular response to abscisic acid stimulus;GO:0007165//signal transduction;GO:0009719//response to endogenous stimulus;GO:0071310//cellular response to organic substance;GO:0007154//cell communication;GO:0097305//response to alcohol;GO:0009755//hormone-medi…	K05387//glutamate receptor, ionotropic, plant
arahy.Tifrunner.gnm2.ann1.4T2HBI	2	1.03	0.473	0.14	0.05	arahy.Tifrunner.gnm2.ann1.4T2HBI	Known_gene	arahy.Tifrunner.gnm2.ann1.4T2HBI.1	-1.58184	0.984428	0.448709	-3.46167	0.0482868	0.0144263	-3.11549	0.000483086	9.51177e-05	-1.22203	0.356196	0.0419807	XP_025609931.1|8.36e-104|pathogenesis-related protein 2-like [Arachis hypogaea]	GO:0009725//response to hormone;GO:0009987//cellular process;GO:0070887//cellular response to chemical stimulus;GO:0033993//response to lipid;GO:0009719//response to endogenous stimulus;GO:0009738//abscisic acid-activated signaling pathway;GO:0097306//cellular response to alcohol;GO:0007165//signal transduction;GO:0006952//defense response;GO:0006950//response to stress;GO:1901701//cellular respo…	K05387//glutamate receptor, ionotropic, plant
arahy.Tifrunner.gnm2.ann1.25U7NT	2	18.736	7.953	1.143	1.85	arahy.Tifrunner.gnm2.ann1.25U7NT	Known_gene	arahy.Tifrunner.gnm2.ann1.25U7NT.1	0.699373	0.612621	0.114276	-2.03663	3.24966e-13	2.27188e-14	-4.01238	4.89018e-51	1.09333e-52	-1.27095	4.04262e-16	1.74772e-18	XP_025610813.1|1.56e-107|pathogenesis-related protein 2-like [Arachis hypogaea]	GO:0009725//response to hormone;GO:0032870//cellular response to hormone stimulus;GO:0050896//response to stimulus;GO:0009987//cellular process;GO:0070887//cellular response to chemical stimulus;GO:0065007//biological regulation;GO:1901701//cellular response to oxygen-containing compound;GO:0010033//response to organic substance;GO:0033993//response to lipid;GO:0051716//cellular response to stimu…	K05387//glutamate receptor, ionotropic, plant
arahy.Tifrunner.gnm2.ann1.XZI96J	2	0.506	0.413	0.2	0.126	arahy.Tifrunner.gnm2.ann1.XZI96J	Known_gene	arahy.Tifrunner.gnm2.ann1.XZI96J.1	-0.817293	0.768533	0.198064	-1.77607	0.0038153	0.00082522	-1.27394	0.0130532	0.0035349	-0.308339	0.967427	0.41392	XP_016178482.1|0.0|glutamate receptor 2.7-like [Arachis ipaensis]	GO:0031224//intrinsic component of membrane;GO:0110165//cellular anatomical entity;GO:0016021//integral component of membrane;GO:0016020//membrane;GO:0005215//transporter activity;GO:0015267//channel activity;GO:0022803//passive transmembrane transporter activity;GO:0022834//ligand-gated channel activity;GO:0022836//gated channel activity;GO:0015075//ion transmembrane transporter activity;GO:0015…	K05387//glutamate receptor, ionotropic, plant
arahy.Tifrunner.gnm2.ann1.FJZ5Z0	2	0.56	0.226	0.036	0.083	arahy.Tifrunner.gnm2.ann1.FJZ5Z0	Known_gene	arahy.Tifrunner.gnm2.ann1.FJZ5Z0.1	1.49477	0.984428	0.664468	-1.40496	0.890757	0.715085	-4.1486	0.0256671	0.0076115	-1.23044	0.862301	0.274242	XP_016198546.1|2.53e-106|pathogenesis-related protein 2-like [Arachis ipaensis]	GO:0050794//regulation of cellular process;GO:0070887//cellular response to chemical stimulus;GO:0009738//abscisic acid-activated signaling pathway;GO:0007165//signal transduction;GO:0006950//response to stress;GO:0009719//response to endogenous stimulus;GO:0010033//response to organic substance;GO:1901701//cellular response to oxygen-containing compound;GO:0042221//response to chemical;GO:006500…	K05387//glutamate receptor, ionotropic, plant
arahy.Tifrunner.gnm2.ann1.CVE390	2	2.48	1.71	0.256	0.316	arahy.Tifrunner.gnm2.ann1.CVE390	Known_gene	arahy.Tifrunner.gnm2.ann1.CVE390.1	0.321775	0.984428	0.767306	-2.35897	0.000470554	8.40992e-05	-3.29476	9.18435e-09	9.85503e-10	-0.591195	0.490494	0.0740788	XP_015936667.1|3.45e-104|pathogenesis-related protein 2 [Arachis duranensis]	GO:0071310//cellular response to organic substance;GO:1901701//cellular response to oxygen-containing compound;GO:0032870//cellular response to hormone stimulus;GO:0097306//cellular response to alcohol;GO:0007165//signal transduction;GO:0009737//response to abscisic acid;GO:0009755//hormone-mediated signaling pathway;GO:0065007//biological regulation;GO:0050896//response to stimulus;GO:0009607//r…	K05387//glutamate receptor, ionotropic, plant
arahy.Tifrunner.gnm2.ann1.03CH1E	2	0.296	0.146	0.033	0.06	arahy.Tifrunner.gnm2.ann1.03CH1E	Known_gene	arahy.Tifrunner.gnm2.ann1.03CH1E.1	1.06472	0.984428	0.585457	-1.22543	0.559702	0.319701	-3.47091	0.00679684	0.0017076	-1.18619	0.591701	0.106143	XP_016180138.1|0.0|glutamate receptor 3.6-like [Arachis ipaensis]		K05387//glutamate receptor, ionotropic, plant
arahy.Tifrunner.gnm2.ann1.E66HT9	2	2.733	1.233	0.1	0.29	arahy.Tifrunner.gnm2.ann1.E66HT9	Known_gene	arahy.Tifrunner.gnm2.ann1.E66HT9.1	1.22682	0.984428	0.489738	-2.4052	0.0185896	0.00482568	-4.88879	1.39545e-06	1.89198e-07	-1.23315	0.0861284	0.0053135	XP_016198480.1|1.10e-106|pathogenesis-related protein 2-like [Arachis ipaensis]		K05387//glutamate receptor, ionotropic, plant
arahy.Tifrunner.gnm2.ann1.TQJ4QI	2	2.536	1.8	0.086	0.49	arahy.Tifrunner.gnm2.ann1.TQJ4QI	Known_gene	arahy.Tifrunner.gnm2.ann1.TQJ4QI.1	2.81171	0.514466	0.080224	-1.82505	0.0262281	0.00711291	-5.21037	2.01304e-05	3.17307e-06	-0.543369	0.775378	0.20146	XP_016198512.1|6.87e-107|pathogenesis-related protein 2-like [Arachis ipaensis]		K05387//glutamate receptor, ionotropic, plant
arahy.Tifrunner.gnm2.ann1.XL5E6M	2	12.31	9.016	4.78	3.81	arahy.Tifrunner.gnm2.ann1.XL5E6M	Known_gene	arahy.Tifrunner.gnm2.ann1.XL5E6M.1	-0.350246	0.785902	0.210432	-1.1627	3.52352e-06	4.51082e-07	-1.29618	3.32716e-09	3.44795e-10	-0.475858	0.0920737	0.00581969	XP_025609943.1|2.91e-106|pathogenesis-related protein 2 [Arachis hypogaea]		K05387//glutamate receptor, ionotropic, plant
arahy.Tifrunner.gnm2.ann1.DNS17T	2	1.286	0.736	0.113	0.113	arahy.Tifrunner.gnm2.ann1.DNS17T	Known_gene	arahy.Tifrunner.gnm2.ann1.DNS17T.1	0.00646916	0.999956	0.997809	-2.72234	0.0957963	0.0325851	-3.62096	0.0030344	0.000702847	-0.870492	0.747407	0.181698	XP_025610823.1|4.99e-92|pathogenesis-related protein 2 [Arachis hypogaea]		K05387//glutamate receptor, ionotropic, plant
arahy.Tifrunner.gnm2.ann1.3X96H9	2	54.336	28.226	0.936	3.436	arahy.Tifrunner.gnm2.ann1.3X96H9	Known_gene	arahy.Tifrunner.gnm2.ann1.3X96H9.1,arahy.Tifrunner.gnm2.ann1.3X96H9.2,arahy.Tifrunner.gnm2.ann1.3X96H9.3	1.92858	0.530331	0.0852424	-2.92282	2.13796e-52	4.2606e-54	-5.85389	2.71956e-07	3.39288e-08	-0.997628	4.93445e-23	1.4942e-25	XP_025609943.1|3.36e-106|pathogenesis-related protein 2 [Arachis hypogaea]	GO:0065007//biological regulation;GO:0071495//cellular response to endogenous stimulus;GO:0023052//signaling;GO:0032870//cellular response to hormone stimulus;GO:0006950//response to stress;GO:0070887//cellular response to chemical stimulus;GO:0050789//regulation of biological process;GO:0009737//response to abscisic acid;GO:0007165//signal transduction;GO:0009725//response to hormone;GO:0010033/…	K05387//glutamate receptor, ionotropic, plant;K05387//glutamate receptor, ionotropic, plant;K05387//glutamate receptor, ionotropic, plant
arahy.Tifrunner.gnm2.ann1.MD79KS	2	57.506	39.783	8.686	10.12	arahy.Tifrunner.gnm2.ann1.MD79KS	Known_gene	arahy.Tifrunner.gnm2.ann1.MD79KS.1,arahy.Tifrunner.gnm2.ann1.MD79KS.3,arahy.Tifrunner.gnm2.ann1.MD79KS.2	0.213881	0.646593	0.127633	-1.88033	7.93119e-90	8.31718e-92	-2.66142	1.53896e-179	8.32353e-182	-0.558835	6.35505e-18	2.53878e-20	XP_016198455.1|5.67e-104|pathogenesis-related protein 2-like [Arachis ipaensis]		K05387//glutamate receptor, ionotropic, plant;K05387//glutamate receptor, ionotropic, plant;K05387//glutamate receptor, ionotropic, plant
arahy.Tifrunner.gnm2.ann1.RPPF3H	2	1.69	1.353	0.733	1.043	arahy.Tifrunner.gnm2.ann1.RPPF3H	Known_gene	arahy.Tifrunner.gnm2.ann1.RPPF3H.1	0.499394	0.520623	0.082082	-0.280164	0.488734	0.263326	-1.1386	2.90784e-05	4.68737e-06	-0.351998	0.589711	0.105381	XP_025606432.1|0.0|wall-associated receptor kinase 5 [Arachis hypogaea]		K05391//cyclic nucleotide gated channel, plant+ko04626//Plant-pathogen interaction;K00232//acyl-CoA oxidase [EC:1.3.3.6]+ko00410//beta-Alanine metabolism+ko04146//Peroxisome+ko00640//Propanoate metabolism+ko00592//alpha-Linolenic acid metabolism+ko01100//Metabolic pathways+ko01110//Biosynthesis of secondary metabolites+ko01212//Fatty acid metabolism+ko01040//Biosynthesis of unsaturated fatty acid…
arahy.Tifrunner.gnm2.ann1.5MT86C	2	9.91	6.59	3.61	3.716	arahy.Tifrunner.gnm2.ann1.5MT86C	Known_gene	arahy.Tifrunner.gnm2.ann1.5MT86C.1	0.0331272	0.984428	0.812505	-0.725228	1.62649e-08	1.61275e-09	-1.38734	1.52705e-35	4.88087e-37	-0.622011	4.43681e-09	3.97387e-11	XP_025659721.1|0.0|wall-associated receptor kinase 5 [Arachis hypogaea]		K05391//cyclic nucleotide gated channel, plant+ko04626//Plant-pathogen interaction;K00232//acyl-CoA oxidase [EC:1.3.3.6]+ko00410//beta-Alanine metabolism+ko04146//Peroxisome+ko00640//Propanoate metabolism+ko00592//alpha-Linolenic acid metabolism+ko01100//Metabolic pathways+ko01110//Biosynthesis of secondary metabolites+ko01212//Fatty acid metabolism+ko01040//Biosynthesis of unsaturated fatty acid…
arahy.Tifrunner.gnm2.ann1.8KV2S6	2	0.38	0.223	0.076	0.063	arahy.Tifrunner.gnm2.ann1.8KV2S6	Known_gene	arahy.Tifrunner.gnm2.ann1.8KV2S6.1	-0.405633	0.984428	0.798894	-1.92177	0.748733	0.502103	-2.3542	0.0142404	0.00389581	-0.82208	0.984853	0.50878	RYR16711.1|0.0|hypothetical protein Ahy_B04g073742 [Arachis hypogaea]	GO:0110165//cellular anatomical entity;GO:0016021//integral component of membrane;GO:0071944//cell periphery;GO:0031224//intrinsic component of membrane;GO:0016020//membrane;GO:0005886//plasma membrane;GO:1901265//nucleoside phosphate binding;GO:0016301//kinase activity;GO:0017076//purine nucleotide binding;GO:0030554//adenyl nucleotide binding;GO:0005524//ATP binding;GO:0043167//ion binding;GO:0…	K05391//cyclic nucleotide gated channel, plant+ko04626//Plant-pathogen interaction;K04733//interleukin-1 receptor-associated kinase 4 [EC:2.7.11.1]
arahy.Tifrunner.gnm2.ann1.LSE3HU	2	0.626	0.44	0.156	0.243	arahy.Tifrunner.gnm2.ann1.LSE3HU	Known_gene	arahy.Tifrunner.gnm2.ann1.LSE3HU.1	0.670394	0.80619	0.226254	-0.767039	0.164598	0.062628	-2.01102	1.01398e-05	1.53759e-06	-0.56539	0.487147	0.073161	RYR12373.1|0.0|hypothetical protein Ahy_B04g069913 [Arachis hypogaea]	GO:0031224//intrinsic component of membrane;GO:0110165//cellular anatomical entity;GO:0016021//integral component of membrane;GO:0016020//membrane;GO:0005524//ATP binding;GO:0036094//small molecule binding;GO:0032555//purine ribonucleotide binding;GO:0030247//polysaccharide binding;GO:0017076//purine nucleotide binding;GO:0035639//purine ribonucleoside triphosphate binding;GO:0016773//phosphotran…	K05391//cyclic nucleotide gated channel, plant+ko04626//Plant-pathogen interaction;K13415//protein brassinosteroid insensitive 1 [EC:2.7.10.1 2.7.11.1]+ko04075//Plant hormone signal transduction
arahy.Tifrunner.gnm2.ann1.K0A4JV	2	1.226	0.66	0.33	0.106	arahy.Tifrunner.gnm2.ann1.K0A4JV	Known_gene	arahy.Tifrunner.gnm2.ann1.K0A4JV.1	-1.77744	0.575713	0.100504	-2.72558	0.00851939	0.00201015	-1.89471	0.00112163	0.000236711	-0.93316	0.302979	0.0324755	RYR47865.1|7.94e-304|hypothetical protein Ahy_A07g033839 isoform A [Arachis hypogaea]	GO:0016021//integral component of membrane;GO:0016020//membrane;GO:0110165//cellular anatomical entity;GO:0031224//intrinsic component of membrane;GO:0030247//polysaccharide binding;GO:0035639//purine ribonucleoside triphosphate binding;GO:0097159//organic cyclic compound binding;GO:0032559//adenyl ribonucleotide binding;GO:0043169//cation binding;GO:0017076//purine nucleotide binding;GO:0046872/…	K05391//cyclic nucleotide gated channel, plant+ko04626//Plant-pathogen interaction;K13435//serine/threonine-protein kinase Pto+ko04626//Plant-pathogen interaction
arahy.Tifrunner.gnm2.ann1.QU8W8M	2	1.32	0.99	0.236	0.3	arahy.Tifrunner.gnm2.ann1.QU8W8M	Known_gene	arahy.Tifrunner.gnm2.ann1.QU8W8M.1	0.349456	0.984428	0.524606	-1.65986	4.17885e-05	6.2601e-06	-2.45573	2.46729e-10	2.30828e-11	-0.43852	0.508712	0.0787566	XP_025612866.1|0.0|wall-associated receptor kinase 1 [Arachis hypogaea]	GO:0031224//intrinsic component of membrane;GO:0016021//integral component of membrane;GO:0110165//cellular anatomical entity;GO:0016020//membrane;GO:0032553//ribonucleotide binding;GO:0016773//phosphotransferase activity, alcohol group as acceptor;GO:0003824//catalytic activity;GO:0032559//adenyl ribonucleotide binding;GO:0005524//ATP binding;GO:0016772//transferase activity, transferring phosph…	K05391//cyclic nucleotide gated channel, plant+ko04626//Plant-pathogen interaction;K13435//serine/threonine-protein kinase Pto+ko04626//Plant-pathogen interaction
arahy.Tifrunner.gnm2.ann1.YLX2VM	2	4.96	3.79	1.03	1.25	arahy.Tifrunner.gnm2.ann1.YLX2VM	Known_gene	arahy.Tifrunner.gnm2.ann1.YLX2VM.1	0.269491	0.767193	0.19677	-1.50865	5.24539e-23	2.27115e-24	-2.20602	3.42498e-46	8.40711e-48	-0.420212	0.00359668	0.000108452	RYR34099.1|0.0|hypothetical protein Ahy_A10g048822 isoform A [Arachis hypogaea]	GO:0031224//intrinsic component of membrane;GO:0016020//membrane;GO:0110165//cellular anatomical entity;GO:0016021//integral component of membrane;GO:0043167//ion binding;GO:0036094//small molecule binding;GO:0032555//purine ribonucleotide binding;GO:0032559//adenyl ribonucleotide binding;GO:0097159//organic cyclic compound binding;GO:0015399//primary active transmembrane transporter activity;GO:…	K05658//ATP-binding cassette, subfamily B (MDR/TAP), member 1 [EC:7.6.2.2]+ko02010//ABC transporters		PREDICTED: Vitis vinifera hypothetical protein LOC100262734 (LOC100262734), mRNA
arahy.Tifrunner.gnm2.ann1.2C7VYD	2	1.746	1.383	0.816	1.04	arahy.Tifrunner.gnm2.ann1.2C7VYD	Known_gene	arahy.Tifrunner.gnm2.ann1.2C7VYD.1	0.340895	0.551758	0.0922306	-0.315529	0.246285	0.104134	-1.02977	3.92543e-08	4.48474e-09	-0.366207	0.291075	0.0305528	RYR06548.1|0.0|hypothetical protein Ahy_B05g073872 isoform D [Arachis hypogaea]	GO:0031224//intrinsic component of membrane;GO:0016021//integral component of membrane;GO:0110165//cellular anatomical entity;GO:0016020//membrane;GO:0035639//purine ribonucleoside triphosphate binding;GO:1901363//heterocyclic compound binding;GO:0005215//transporter activity;GO:0043168//anion binding;GO:0097159//organic cyclic compound binding;GO:0036094//small molecule binding;GO:0022857//trans…	K05666//ATP-binding cassette, subfamily C (CFTR/MRP), member 2+ko02010//ABC transporters		PREDICTED: Vitis vinifera hypothetical protein LOC100262734 (LOC100262734), mRNA
arahy.Tifrunner.gnm2.ann1.2GBW7W	2	1.043	0.736	0.333	0.356	arahy.Tifrunner.gnm2.ann1.2GBW7W	Known_gene	arahy.Tifrunner.gnm2.ann1.2GBW7W.1	0.115781	0.985378	0.827979	-0.940879	0.0601035	0.0186472	-1.60701	0.000124083	2.20815e-05	-0.539306	0.435624	0.0600513	QHO26599.1|2.00e-214|Receptor-like protein [Arachis hypogaea]		K05666//ATP-binding cassette, subfamily C (CFTR/MRP), member 2+ko02010//ABC transporters
arahy.Tifrunner.gnm2.ann1.85EBQ9	2	2.113	1.653	0.703	0.98	arahy.Tifrunner.gnm2.ann1.85EBQ9	Known_gene	arahy.Tifrunner.gnm2.ann1.85EBQ9.2,arahy.Tifrunner.gnm2.ann1.85EBQ9.1	0.469844	0.268785	0.0252469	-0.659381	0.000586325	0.000106755	-1.5227	2.08263e-17	1.25787e-18	-0.387212	0.0923203	0.00583696	XP_016164002.1|0.0|ABC transporter C family member 3 [Arachis ipaensis]	GO:0110165//cellular anatomical entity;GO:0016021//integral component of membrane;GO:0016020//membrane;GO:0031224//intrinsic component of membrane;GO:0017076//purine nucleotide binding;GO:0005524//ATP binding;GO:0032555//purine ribonucleotide binding;GO:0140657//ATP-dependent activity;GO:0097367//carbohydrate derivative binding;GO:0015399//primary active transmembrane transporter activity;GO:1901…	K05666//ATP-binding cassette, subfamily C (CFTR/MRP), member 2+ko02010//ABC transporters;K05666//ATP-binding cassette, subfamily C (CFTR/MRP), member 2+ko02010//ABC transporters		PREDICTED: Vitis vinifera hypothetical protein LOC100262734 (LOC100262734), mRNA
arahy.Tifrunner.gnm2.ann1.70RE07	2	2.85	1.833	1.13	1.23	arahy.Tifrunner.gnm2.ann1.70RE07	Known_gene	arahy.Tifrunner.gnm2.ann1.70RE07.1	0.0938945	0.984428	0.813964	-0.494057	0.35948	0.17109	-1.25679	0.000414364	8.06933e-05	-0.659076	0.240398	0.0227349	XP_015966602.1|2.96e-92|profilin-4 [Arachis duranensis]	GO:0043226//organelle;GO:0005737//cytoplasm;GO:0005622//intracellular anatomical structure;GO:0005856//cytoskeleton;GO:0043232//intracellular non-membrane-bounded organelle;GO:0043228//non-membrane-bounded organelle;GO:0043229//intracellular organelle;GO:0110165//cellular anatomical entity;GO:0005515//protein binding;GO:0005488//binding;GO:0003779//actin binding;GO:0008092//cytoskeletal protein b…	K05759//profilin
arahy.Tifrunner.gnm2.ann1.407M44	2	5.616	4.346	2.2	2.283	arahy.Tifrunner.gnm2.ann1.407M44	Known_gene	arahy.Tifrunner.gnm2.ann1.407M44.1	0.0381759	0.989849	0.87867	-0.84234	0.000287904	4.95774e-05	-1.28489	7.627e-10	7.47482e-11	-0.396692	0.185906	0.0155046	XP_025615663.1|9.88e-142|acyl-protein thioesterase 1 [Arachis hypogaea]	GO:0003824//catalytic activity;GO:0016787//hydrolase activity;	K06130//lysophospholipase II [EC:3.1.1.5]+ko00564//Glycerophospholipid metabolism
arahy.Tifrunner.gnm2.ann1.P2Y6MM	2	0.383	0.17	0.236	0	arahy.Tifrunner.gnm2.ann1.P2Y6MM	Known_gene	arahy.Tifrunner.gnm2.ann1.P2Y6MM.1	-5.34025	0.684506	0.146997	-4.70842	0.0247765	0.006667	-0.579531	0.691271	0.458367	-1.21106	0.592052	0.106241	XP_029152635.1|0.0|pentatricopeptide repeat-containing protein At4g16835, mitochondrial-like [Arachis hypogaea]		K06180//23S rRNA pseudouridine1911/1915/1917 synthase [EC:5.4.99.23];K22733//magnesium transporter;K23541//Ca2+/H+ antiporter, TMEM165/GDT1 family
arahy.Tifrunner.gnm2.ann1.ZNXS72	2	2.62	2.17	1.233	1.13	arahy.Tifrunner.gnm2.ann1.ZNXS72	Known_gene	arahy.Tifrunner.gnm2.ann1.ZNXS72.1	-0.141257	0.984428	0.591767	-0.85372	0.000602365	0.000109926	-1.01812	9.64028e-06	1.45521e-06	-0.299525	0.549164	0.0912802	XP_025606043.1|0.0|exocyst complex component EXO70B1-like [Arachis hypogaea]	GO:0071702//organic substance transport;GO:0006887//exocytosis;GO:0008104//protein localization;GO:0032940//secretion by cell;GO:0006810//transport;GO:0033036//macromolecule localization;GO:0016192//vesicle-mediated transport;GO:0071705//nitrogen compound transport;GO:0045184//establishment of protein localization;GO:0009987//cellular process;GO:0015031//protein transport;GO:0051234//establishmen…	K06997//PLP dependent protein;K07195//exocyst complex component 7
arahy.Tifrunner.gnm2.ann1.71GWZM	2	3.66	2.79	1.246	1.28	arahy.Tifrunner.gnm2.ann1.71GWZM	Known_gene	arahy.Tifrunner.gnm2.ann1.71GWZM.1	0.0114844	0.999956	0.983451	-1.01954	0.0602472	0.0187019	-1.45157	0.00141303	0.00030461	-0.417651	0.762065	0.191761	XP_015965646.1|8.91e-157|uncharacterized protein LOC107489414 isoform X1 [Arachis duranensis]		K07052//CAAX protease family protein
arahy.Tifrunner.gnm2.ann1.M9LJWH	2	0.643	0.17	0.06	0.203	arahy.Tifrunner.gnm2.ann1.M9LJWH	Known_gene	arahy.Tifrunner.gnm2.ann1.M9LJWH.1	2.23597	0.951608	0.388471	0.479117	0.918815	0.797656	-4.14667	0.0305869	0.00930212	-2.37899	0.372731	0.0454234	XP_025650897.1|8.22e-160|uncharacterized protein LOC112747042 [Arachis hypogaea]		K07052//CAAX protease family protein
arahy.Tifrunner.gnm2.ann1.QI9WZR	2	0.42	0.2	0.093	0.17	arahy.Tifrunner.gnm2.ann1.QI9WZR	Known_gene	arahy.Tifrunner.gnm2.ann1.QI9WZR.1	0.929424	0.964291	0.410722	-0.138406	0.943525	0.878021	-2.15626	0.0471832	0.0153252	-1.08311	0.653244	0.130945	RYR46038.1|1.91e-149|hypothetical protein Ahy_A07g031805 [Arachis hypogaea]	GO:0010468//regulation of gene expression;GO:2001141//regulation of RNA biosynthetic process;GO:0009889//regulation of biosynthetic process;GO:0050789//regulation of biological process;GO:0051252//regulation of RNA metabolic process;GO:0006355//regulation of transcription, DNA-templated;GO:0031323//regulation of cellular metabolic process;GO:0060255//regulation of macromolecule metabolic process;…	K07466//replication factor A1+ko03420//Nucleotide excision repair+ko03030//DNA replication+ko03440//Homologous recombination+ko03430//Mismatch repair;K13459//disease resistance protein RPS2+ko04626//Plant-pathogen interaction;K10406//kinesin family member C2/C3	FAR1	disease resistance protein (TIR-NBS class), putative (best arabidopsis hit)
arahy.Tifrunner.gnm2.ann1.NY64DB	2	0.746	0.556	0.25	0.26	arahy.Tifrunner.gnm2.ann1.NY64DB	Known_gene	arahy.Tifrunner.gnm2.ann1.NY64DB.1	0.110399	0.99317	0.905427	-1.06524	0.315069	0.143434	-1.67968	0.0379504	0.0119301	-0.491284	0.935715	0.361342	XP_025690677.1|3.30e-172|TMV resistance protein N [Arachis hypogaea]	GO:0065007//biological regulation;GO:0009987//cellular process;GO:0050896//response to stimulus;GO:0007154//cell communication;GO:0050789//regulation of biological process;GO:0007165//signal transduction;GO:0051716//cellular response to stimulus;GO:0023052//signaling;GO:0050794//regulation of cellular process;	K07466//replication factor A1+ko03420//Nucleotide excision repair+ko03030//DNA replication+ko03440//Homologous recombination+ko03430//Mismatch repair;K13459//disease resistance protein RPS2+ko04626//Plant-pathogen interaction;K10406//kinesin family member C2/C3		FS321090 LjFL3 Lotus japonicus cDNA clone LjFL3-009-AG11 5', mRNA sequence
arahy.Tifrunner.gnm2.ann1.VQV1LI	2	3.866	2.633	1.363	1.213	arahy.Tifrunner.gnm2.ann1.VQV1LI	Known_gene	arahy.Tifrunner.gnm2.ann1.VQV1LI.2,arahy.Tifrunner.gnm2.ann1.VQV1LI.1	-0.176435	0.984428	0.64822	-1.03415	0.00565566	0.00127637	-1.45334	2.73931e-07	3.41801e-08	-0.590417	0.110313	0.00742528	XP_016198361.1|1.81e-180|tropinone reductase homolog [Arachis ipaensis]	GO:0003824//catalytic activity;GO:0016491//oxidoreductase activity;	K08081//tropinone reductase I [EC:1.1.1.206]+ko00960//Tropane, piperidine and pyridine alkaloid biosynthesis+ko01100//Metabolic pathways+ko01110//Biosynthesis of secondary metabolites;K08081//tropinone reductase I [EC:1.1.1.206]+ko00960//Tropane, piperidine and pyridine alkaloid biosynthesis+ko01100//Metabolic pathways+ko01110//Biosynthesis of secondary metabolites
arahy.Tifrunner.gnm2.ann1.T3KBEX	2	5.246	3.793	1.403	1.556	arahy.Tifrunner.gnm2.ann1.T3KBEX	Known_gene	arahy.Tifrunner.gnm2.ann1.T3KBEX.1	0.132901	0.984428	0.585823	-1.19538	1.52717e-09	1.37806e-10	-1.8393	5.90228e-22	2.92215e-23	-0.502653	0.0117848	0.000440693	XP_025688816.1|0.0|probable inositol transporter 2 [Arachis hypogaea]	GO:0016020//membrane;GO:0031224//intrinsic component of membrane;GO:0110165//cellular anatomical entity;GO:0016021//integral component of membrane;GO:0005215//transporter activity;GO:0022857//transmembrane transporter activity;	K08150//MFS transporter, SP family, solute carrier family 2 (myo-inositol transporter), member 13
arahy.Tifrunner.gnm2.ann1.HAQ1CQ	2	3.113	1.55	1.776	0.876	arahy.Tifrunner.gnm2.ann1.HAQ1CQ	Known_gene	arahy.Tifrunner.gnm2.ann1.HAQ1CQ.1	-1.044	0.00162263	3.42943e-05	-0.725863	0.0221282	0.00587026	-0.742146	0.00021184	3.92196e-05	-1.05397	1.32919e-06	1.73119e-08	XP_025691597.1|0.0|probable inositol transporter 2 [Arachis hypogaea]		K08150//MFS transporter, SP family, solute carrier family 2 (myo-inositol transporter), member 13
arahy.Tifrunner.gnm2.ann1.FUIL2B	2	0.866	0.636	0.39	0.486	arahy.Tifrunner.gnm2.ann1.FUIL2B	Known_gene	arahy.Tifrunner.gnm2.ann1.FUIL2B.2,arahy.Tifrunner.gnm2.ann1.FUIL2B.1	0.334876	0.984428	0.515415	-0.2834	0.756235	0.514898	-1.10977	0.0222993	0.00648737	-0.48732	0.702039	0.154992	XP_025631447.1|0.0|monosaccharide-sensing protein 2 [Arachis hypogaea]	GO:0016021//integral component of membrane;GO:0016020//membrane;GO:0031224//intrinsic component of membrane;GO:0110165//cellular anatomical entity;GO:0005215//transporter activity;GO:0022857//transmembrane transporter activity;	K08150//MFS transporter, SP family, solute carrier family 2 (myo-inositol transporter), member 13;K08150//MFS transporter, SP family, solute carrier family 2 (myo-inositol transporter), member 13
arahy.Tifrunner.gnm2.ann1.6Z3GTT	2	17.043	13.55	5	4.403	arahy.Tifrunner.gnm2.ann1.6Z3GTT	Known_gene	arahy.Tifrunner.gnm2.ann1.6Z3GTT.2,arahy.Tifrunner.gnm2.ann1.6Z3GTT.1	-0.198244	0.602494	0.110148	-1.27214	5.46162e-37	1.50763e-38	-1.44635	8.79986e-48	2.09001e-49	-0.365484	0.000175894	3.54868e-06	XP_025700997.1|0.0|probable polyol transporter 6 [Arachis hypogaea]	GO:0031224//intrinsic component of membrane;GO:0016020//membrane;GO:0110165//cellular anatomical entity;GO:0016021//integral component of membrane;GO:0005215//transporter activity;GO:0022857//transmembrane transporter activity;	K08150//MFS transporter, SP family, solute carrier family 2 (myo-inositol transporter), member 13;K08150//MFS transporter, SP family, solute carrier family 2 (myo-inositol transporter), member 13
arahy.Tifrunner.gnm2.ann1.XL1WEB	2	1.226	0.86	0.03	0	arahy.Tifrunner.gnm2.ann1.XL1WEB	Known_gene	arahy.Tifrunner.gnm2.ann1.XL1WEB.1	-2.85732	0.978441	0.435337	-7.55484	9.59568e-09	9.31576e-10	-5.29527	2.56134e-10	2.39904e-11	-0.563577	0.371473	0.0452313	XP_025669795.1|0.0|zinc finger MYM-type protein 1-like [Arachis hypogaea]		K08150//MFS transporter, SP family, solute carrier family 2 (myo-inositol transporter), member 13;K10798//poly [ADP-ribose] polymerase 2/3/4 [EC:2.4.2.30]+ko03410//Base excision repair;K13754//solute carrier family 24 (sodium/potassium/calcium exchanger), member 6;K02942//large subunit ribosomal protein LP1+ko03010//Ribosome		TTF-type zinc finger protein with HAT dimerisation domain (best arabidopsis hit)
arahy.Tifrunner.gnm2.ann1.PNC4MU	2	0.28	0.163	0.003	0.006	arahy.Tifrunner.gnm2.ann1.PNC4MU	Known_gene	arahy.Tifrunner.gnm2.ann1.PNC4MU.1				-4.33769	0.473285	0.251275	-5.32485	0.00248764	0.000564504	-0.968466	0.904046	0.317635	XP_025652234.1|1.69e-302|zinc finger MYM-type protein 1-like [Arachis hypogaea]		K08150//MFS transporter, SP family, solute carrier family 2 (myo-inositol transporter), member 13;K18757//la-related protein 1;K02942//large subunit ribosomal protein LP1+ko03010//Ribosome;K10798//poly [ADP-ribose] polymerase 2/3/4 [EC:2.4.2.30]+ko03410//Base excision repair		TTF-type zinc finger protein with HAT dimerisation domain (best arabidopsis hit)
arahy.Tifrunner.gnm2.ann1.S80PKI	2	2.563	1.56	1.203	1.1	arahy.Tifrunner.gnm2.ann1.S80PKI	Known_gene	arahy.Tifrunner.gnm2.ann1.S80PKI.1	-0.119169	0.984428	0.764923	-0.396504	0.50778	0.278332	-1.02918	0.0050088	0.00121677	-0.743717	0.145541	0.0108903	QHO41134.1|6.41e-105|uncharacterized protein DS421_5g143080 [Arachis hypogaea]		K08176//MFS transporter, PHS family, inorganic phosphate transporter;K15078//structure-specific endonuclease subunit SLX1 [EC:3.6.1.-]
arahy.Tifrunner.gnm2.ann1.4DP35H	2	2.16	1.55	0.966	0.986	arahy.Tifrunner.gnm2.ann1.4DP35H	Known_gene	arahy.Tifrunner.gnm2.ann1.4DP35H.1,arahy.Tifrunner.gnm2.ann1.4DP35H.2	0.015669	0.999956	0.959042	-0.549893	0.128305	0.0463153	-1.08661	5.34314e-05	8.95661e-06	-0.514186	0.223459	0.0204079	XP_016165523.1|0.0|sodium-dependent phosphate transport protein 1, chloroplastic [Arachis ipaensis]	GO:0031224//intrinsic component of membrane;GO:0016021//integral component of membrane;GO:0110165//cellular anatomical entity;GO:0016020//membrane;GO:0005215//transporter activity;GO:0022857//transmembrane transporter activity;	K08193//MFS transporter, ACS family, solute carrier family 17 (sodium-dependent inorganic phosphate cotransporter), other;K08193//MFS transporter, ACS family, solute carrier family 17 (sodium-dependent inorganic phosphate cotransporter), other
arahy.Tifrunner.gnm2.ann1.3HU3V9	2	2.786	1.886	1.09	1.27	arahy.Tifrunner.gnm2.ann1.3HU3V9	Known_gene	arahy.Tifrunner.gnm2.ann1.3HU3V9.1	0.203695	0.984428	0.555733	-0.481707	0.263359	0.113583	-1.29209	1.13976e-05	1.73799e-06	-0.602588	0.157146	0.0122059	XP_016184306.1|0.0|organic cation/carnitine transporter 3-like [Arachis ipaensis]	GO:0016020//membrane;GO:0110165//cellular anatomical entity;GO:0016021//integral component of membrane;GO:0031224//intrinsic component of membrane;GO:0022857//transmembrane transporter activity;GO:0005215//transporter activity;	K08202//MFS transporter, OCT family, solute carrier family 22 (organic cation transporter), member 4/5
arahy.Tifrunner.gnm2.ann1.B5ZMPY	2	9.196	5.686	2.23	1.903	arahy.Tifrunner.gnm2.ann1.B5ZMPY	Known_gene	arahy.Tifrunner.gnm2.ann1.B5ZMPY.1	-0.245338	0.802539	0.222903	-1.49037	1.75355e-19	8.88799e-21	-1.97818	2.13335e-47	5.09383e-49	-0.726509	8.35204e-10	6.87116e-12	XP_025641689.1|2.61e-197|probable xyloglucan endotransglucosylase/hydrolase protein 32 isoform X1 [Arachis hypogaea]	GO:0005976//polysaccharide metabolic process;GO:0044264//cellular polysaccharide metabolic process;GO:0009987//cellular process;GO:0006073//cellular glucan metabolic process;GO:0071840//cellular component organization or biogenesis;GO:0071554//cell wall organization or biogenesis;GO:0045229//external encapsulating structure organization;GO:0071704//organic substance metabolic process;GO:0044262//…	K08235//xyloglucan:xyloglucosyl transferase [EC:2.4.1.207]
arahy.Tifrunner.gnm2.ann1.0LE9N4	2	25.346	14.793	7.16	6.57	arahy.Tifrunner.gnm2.ann1.0LE9N4	Known_gene	arahy.Tifrunner.gnm2.ann1.0LE9N4.2,arahy.Tifrunner.gnm2.ann1.0LE9N4.1	-0.134671	0.73212	0.172662	-1.07323	3.37161e-36	9.44068e-38	-1.75391	1.17999e-140	8.64456e-143	-0.808332	3.75163e-41	4.85891e-44	RYR23341.1|2.36e-262|hypothetical protein Ahy_B03g068578 [Arachis hypogaea]	GO:0042546//cell wall biogenesis;GO:0045229//external encapsulating structure organization;GO:0044036//cell wall macromolecule metabolic process;GO:0005975//carbohydrate metabolic process;GO:0044262//cellular carbohydrate metabolic process;GO:0044237//cellular metabolic process;GO:0010411//xyloglucan metabolic process;GO:0044085//cellular component biogenesis;GO:0005976//polysaccharide metabolic …	K08235//xyloglucan:xyloglucosyl transferase [EC:2.4.1.207];K08235//xyloglucan:xyloglucosyl transferase [EC:2.4.1.207]
arahy.Tifrunner.gnm2.ann1.KWZA4D	2	3.24	1.926	0.883	1.116	arahy.Tifrunner.gnm2.ann1.KWZA4D	Known_gene	arahy.Tifrunner.gnm2.ann1.KWZA4D.1	0.329176	0.944033	0.372375	-0.695109	0.0661335	0.0209105	-1.81408	2.65023e-09	2.72439e-10	-0.783112	0.0216438	0.000932948	XP_016182751.1|0.0|hydroquinone glucosyltransferase-like isoform X1 [Arachis ipaensis]	GO:0003824//catalytic activity;GO:0008194//UDP-glycosyltransferase activity;GO:0016740//transferase activity;GO:0016757//glycosyltransferase activity;	K08237//hydroquinone glucosyltransferase [EC:2.4.1.218]
arahy.Tifrunner.gnm2.ann1.0Z44XW	2	2.433	1.653	0.343	0.49	arahy.Tifrunner.gnm2.ann1.0Z44XW	Known_gene	arahy.Tifrunner.gnm2.ann1.0Z44XW.1	0.412369	0.984428	0.774321	-1.74285	0.125663	0.0451708	-2.82512	0.00512221	0.00124685	-0.646685	0.853881	0.264784	QHO22785.1|2.96e-84|Hydroquinone glucosyltransferase [Arachis hypogaea]	GO:0008194//UDP-glycosyltransferase activity;GO:0016740//transferase activity;GO:0003824//catalytic activity;GO:0016757//glycosyltransferase activity;	K08237//hydroquinone glucosyltransferase [EC:2.4.1.218]
arahy.Tifrunner.gnm2.ann1.0BML12	2	32.95	22.103	2.046	2.476	arahy.Tifrunner.gnm2.ann1.0BML12	Known_gene	arahy.Tifrunner.gnm2.ann1.0BML12.1	0.251262	0.898227	0.312295	-3.07964	3.01991e-103	2.70981e-105	-3.94356	1.68199e-167	9.67517e-170	-0.608358	4.80867e-14	2.53504e-16	XP_016166431.1|2.89e-224|NAD(P)H-dependent 6'-deoxychalcone synthase [Arachis ipaensis]	GO:0008152//metabolic process;GO:0009058//biosynthetic process;GO:1901576//organic substance biosynthetic process;GO:0009813//flavonoid biosynthetic process;GO:0071704//organic substance metabolic process;GO:0009812//flavonoid metabolic process;GO:0005829//cytosol;GO:0110165//cellular anatomical entity;GO:0005622//intracellular anatomical structure;GO:0005737//cytoplasm;GO:0016747//acyltransferas…	K08243//chalcone reductase+ko01100//Metabolic pathways+ko01110//Biosynthesis of secondary metabolites+ko00941//Flavonoid biosynthesis
arahy.Tifrunner.gnm2.ann1.28F6NF	2	15.39	10.636	1.12	1.093	arahy.Tifrunner.gnm2.ann1.28F6NF	Known_gene	arahy.Tifrunner.gnm2.ann1.28F6NF.1	-0.0212234	0.999956	0.9536	-3.1895	2.80888e-50	5.82537e-52	-3.73859	5.24474e-78	7.28607e-80	-0.565703	1.51557e-05	2.39417e-07	XP_015972717.1|8.43e-206|NAD(P)H-dependent 6'-deoxychalcone synthase [Arachis duranensis]	GO:0008152//metabolic process;GO:1901576//organic substance biosynthetic process;GO:0009813//flavonoid biosynthetic process;GO:0071704//organic substance metabolic process;GO:0009058//biosynthetic process;GO:0009812//flavonoid metabolic process;GO:0005829//cytosol;GO:0110165//cellular anatomical entity;GO:0005737//cytoplasm;GO:0005622//intracellular anatomical structure;GO:0047834//D-threo-aldose…	K08243//chalcone reductase+ko01100//Metabolic pathways+ko01110//Biosynthesis of secondary metabolites+ko00941//Flavonoid biosynthesis
arahy.Tifrunner.gnm2.ann1.C0YWEX	2	0.856	0.54	0.303	0.266	arahy.Tifrunner.gnm2.ann1.C0YWEX	Known_gene	arahy.Tifrunner.gnm2.ann1.C0YWEX.1	-0.25247	0.984428	0.755532	-1.07806	0.227105	0.0939259	-1.51348	0.029453	0.0089116	-0.687523	0.674761	0.140487	XP_025606604.1|1.84e-231|NAD(P)H-dependent 6'-deoxychalcone synthase [Arachis hypogaea]	GO:0047834//D-threo-aldose 1-dehydrogenase activity;GO:0016491//oxidoreductase activity;GO:0016616//oxidoreductase activity, acting on the CH-OH group of donors, NAD or NADP as acceptor;GO:0003824//catalytic activity;GO:0016614//oxidoreductase activity, acting on CH-OH group of donors;	K08243//chalcone reductase+ko01100//Metabolic pathways+ko01110//Biosynthesis of secondary metabolites+ko00941//Flavonoid biosynthesis
arahy.Tifrunner.gnm2.ann1.K4VY4I	2	3.486	2.43	1.193	1.22	arahy.Tifrunner.gnm2.ann1.K4VY4I	Known_gene	arahy.Tifrunner.gnm2.ann1.K4VY4I.1	0.0378211	0.999956	0.93096	-0.925321	0.0292914	0.00807244	-1.51334	2.27288e-05	3.60813e-06	-0.544925	0.336994	0.0383713	XP_025661969.1|8.94e-127|syntaxin-121 [Arachis hypogaea]	GO:0034613//cellular protein localization;GO:0051179//localization;GO:0071840//cellular component organization or biogenesis;GO:0071705//nitrogen compound transport;GO:0140056//organelle localization by membrane tethering;GO:0140352//export from cell;GO:0008104//protein localization;GO:0016050//vesicle organization;GO:0090174//organelle membrane fusion;GO:0046907//intracellular transport;GO:00160…	K08486//syntaxin 1B/2/3+ko04130//SNARE interactions in vesicular transport
arahy.Tifrunner.gnm2.ann1.IM1D59	2	2.183	1.526	0.753	0.806	arahy.Tifrunner.gnm2.ann1.IM1D59	Known_gene	arahy.Tifrunner.gnm2.ann1.IM1D59.3,arahy.Tifrunner.gnm2.ann1.IM1D59.2,arahy.Tifrunner.gnm2.ann1.IM1D59.1	0.379635	0.984428	0.461248	-0.549435	0.423756	0.214852	-1.14116	0.01801	0.00508147	-0.202987	0.984853	0.563165	XP_015948607.1|2.56e-75|bet1-like SNARE 1-1 [Arachis duranensis]	GO:0051234//establishment of localization;GO:0033036//macromolecule localization;GO:0051179//localization;GO:0045184//establishment of protein localization;GO:0006810//transport;GO:0071705//nitrogen compound transport;GO:0015031//protein transport;GO:0071702//organic substance transport;GO:0008104//protein localization;GO:0005737//cytoplasm;GO:0098588//bounding membrane of organelle;GO:0110165//c…	K08504//blocked early in transport 1+ko04130//SNARE interactions in vesicular transport;K08504//blocked early in transport 1+ko04130//SNARE interactions in vesicular transport;K08504//blocked early in transport 1+ko04130//SNARE interactions in vesicular transport
arahy.Tifrunner.gnm2.ann1.9Q598E	2	0.713	0.573	0.25	0.3	arahy.Tifrunner.gnm2.ann1.9Q598E	Known_gene	arahy.Tifrunner.gnm2.ann1.9Q598E.2,arahy.Tifrunner.gnm2.ann1.9Q598E.1	0.382789	0.984428	0.475304	-0.748068	0.190402	0.0751912	-1.5557	0.00122133	0.000259959	-0.416342	0.796222	0.215301	QHO28131.1|8.71e-131|Ulp1 protease family, carboxy-terminal domain protein [Arachis hypogaea]		K08592//sentrin-specific protease 1 [EC:3.4.22.68]
arahy.Tifrunner.gnm2.ann1.E8SZBC	2	11.586	9.006	3.526	3.17	arahy.Tifrunner.gnm2.ann1.E8SZBC	Known_gene	arahy.Tifrunner.gnm2.ann1.E8SZBC.1	-0.167309	0.930356	0.3537	-1.41243	9.72482e-22	4.46999e-23	-1.64963	7.19532e-31	2.60829e-32	-0.397154	0.0106917	0.00039182	XP_025687600.2|2.40e-284|bifunctional epoxide hydrolase 2 [Arachis hypogaea]	GO:0016787//hydrolase activity;GO:0003824//catalytic activity;	K08726//soluble epoxide hydrolase / lipid-phosphate phosphatase [EC:3.3.2.10 3.1.3.76]+ko04146//Peroxisome+ko00590//Arachidonic acid metabolism+ko01100//Metabolic pathways
arahy.Tifrunner.gnm2.ann1.T879FL	2	3.223	1.67	0.706	1.096	arahy.Tifrunner.gnm2.ann1.T879FL	Known_gene	arahy.Tifrunner.gnm2.ann1.T879FL.1	0.570255	0.984428	0.62084	-0.460333	0.8304	0.617466	-2.0997	0.01504	0.00415046	-1.07079	0.538013	0.087584	XP_025629915.1|1.10e-77|uncharacterized protein LOC112722936 [Arachis hypogaea]		K08744//cardiolipin synthase (CMP-forming) [EC:2.7.8.41]+ko01100//Metabolic pathways+ko00564//Glycerophospholipid metabolism
arahy.Tifrunner.gnm2.ann1.R931AE	2	0.593	0.463	0.17	0.06	arahy.Tifrunner.gnm2.ann1.R931AE	Known_gene	arahy.Tifrunner.gnm2.ann1.R931AE.1	-1.76753	0.759392	0.191995	-3.26063	0.0032897	0.000700156	-1.87454	0.0154754	0.0042877	-0.378118	0.975816	0.431961	RYR42180.1|0.0|hypothetical protein Ahy_A08g038649 [Arachis hypogaea]	GO:2001141//regulation of RNA biosynthetic process;GO:0006355//regulation of transcription, DNA-templated;GO:0051171//regulation of nitrogen compound metabolic process;GO:0050789//regulation of biological process;GO:0060255//regulation of macromolecule metabolic process;GO:0051252//regulation of RNA metabolic process;GO:0019219//regulation of nucleobase-containing compound metabolic process;GO:00…	K08853//AP2-associated kinase [EC:2.7.11.1];K09755//ferulate-5-hydroxylase [EC:1.14.-.-]+ko01100//Metabolic pathways+ko01110//Biosynthesis of secondary metabolites+ko00940//Phenylpropanoid biosynthesis;K17604//zinc finger SWIM domain-containing protein 3	FAR1
arahy.Tifrunner.gnm2.ann1.T6BXM8	2	4.356	3.516	1.823	2.23	arahy.Tifrunner.gnm2.ann1.T6BXM8	Known_gene	arahy.Tifrunner.gnm2.ann1.T6BXM8.1,arahy.Tifrunner.gnm2.ann1.T6BXM8.2	0.278569	0.652219	0.130635	-0.561186	0.00191064	0.000385509	-1.19022	5.45217e-13	4.24769e-14	-0.343971	0.149302	0.0113379	XP_016198619.1|0.0|probable serine/threonine-protein kinase WNK5 isoform X1 [Arachis ipaensis]	GO:0005488//binding;GO:0035639//purine ribonucleoside triphosphate binding;GO:0097367//carbohydrate derivative binding;GO:0032559//adenyl ribonucleotide binding;GO:0016772//transferase activity, transferring phosphorus-containing groups;GO:0016301//kinase activity;GO:0016773//phosphotransferase activity, alcohol group as acceptor;GO:0017076//purine nucleotide binding;GO:0000166//nucleotide bindin…	K08867//WNK lysine deficient protein kinase [EC:2.7.11.1];K08867//WNK lysine deficient protein kinase [EC:2.7.11.1]
arahy.Tifrunner.gnm2.ann1.2L64QD	2	0.86	0.67	0.353	0.426	arahy.Tifrunner.gnm2.ann1.2L64QD	Known_gene	arahy.Tifrunner.gnm2.ann1.2L64QD.1,arahy.Tifrunner.gnm2.ann1.2L64QD.2	0.270051	0.984428	0.632302	-0.56729	0.42483	0.215634	-1.26299	0.0230248	0.00672671	-0.417078	0.862081	0.273469	XP_015967906.1|1.72e-254|E2F transcription factor-like E2FE [Arachis duranensis]	GO:0051171//regulation of nitrogen compound metabolic process;GO:0060255//regulation of macromolecule metabolic process;GO:0009889//regulation of biosynthetic process;GO:0031323//regulation of cellular metabolic process;GO:0065007//biological regulation;GO:0051252//regulation of RNA metabolic process;GO:0006357//regulation of transcription by RNA polymerase II;GO:0007049//cell cycle;GO:0050789//r…	K09391//transcription factor E2F7/8;K09391//transcription factor E2F7/8	E2F-DP
arahy.Tifrunner.gnm2.ann1.YRTL7F	2	2.883	2.303	1.073	1.663	arahy.Tifrunner.gnm2.ann1.YRTL7F	Known_gene	arahy.Tifrunner.gnm2.ann1.YRTL7F.1	0.617694	0.387603	0.046848	-0.37265	0.272007	0.118441	-1.35351	4.48654e-06	6.48516e-07	-0.358194	0.541317	0.0886179	XP_025701411.1|1.02e-175|transcription factor MYB52 [Arachis hypogaea]	GO:0043229//intracellular organelle;GO:0005622//intracellular anatomical structure;GO:0043231//intracellular membrane-bounded organelle;GO:0043226//organelle;GO:0005634//nucleus;GO:0110165//cellular anatomical entity;GO:0043227//membrane-bounded organelle;	K09422//transcription factor MYB, plant	MYB
arahy.Tifrunner.gnm2.ann1.FBF79B	2	2.686	1.866	1.16	0.596	arahy.Tifrunner.gnm2.ann1.FBF79B	Known_gene	arahy.Tifrunner.gnm2.ann1.FBF79B.1	-1.02322	0.408594	0.0517251	-1.62138	0.00267985	0.000559834	-1.13882	0.0040413	0.000963777	-0.532763	0.538726	0.0877961	XP_015956953.1|9.50e-191|transcription factor MYB88 isoform X2 [Arachis duranensis]	GO:0043231//intracellular membrane-bounded organelle;GO:0043229//intracellular organelle;GO:0043226//organelle;GO:0005622//intracellular anatomical structure;GO:0005634//nucleus;GO:0110165//cellular anatomical entity;GO:0043227//membrane-bounded organelle;	K09422//transcription factor MYB, plant
arahy.Tifrunner.gnm2.ann1.E3E88W	2	1.66	0.963	0.49	0.433	arahy.Tifrunner.gnm2.ann1.E3E88W	Known_gene	arahy.Tifrunner.gnm2.ann1.E3E88W.1	-0.207866	0.984428	0.740296	-1.09437	0.103042	0.0354822	-1.72492	0.000175451	3.19438e-05	-0.836889	0.192801	0.0163222	XP_016177884.1|9.14e-176|transcription factor MYB108-like [Arachis ipaensis]	GO:0065007//biological regulation;GO:0050789//regulation of biological process;GO:0050794//regulation of cellular process;GO:0060255//regulation of macromolecule metabolic process;GO:2001141//regulation of RNA biosynthetic process;GO:0010556//regulation of macromolecule biosynthetic process;GO:0051252//regulation of RNA metabolic process;GO:0051171//regulation of nitrogen compound metabolic proce…	K09422//transcription factor MYB, plant	MYB
arahy.Tifrunner.gnm2.ann1.30KSCZ	2	0.343	0.156	0.02	0.023	arahy.Tifrunner.gnm2.ann1.30KSCZ	Known_gene	arahy.Tifrunner.gnm2.ann1.30KSCZ.1	0.0296107	0.999956	0.99421	-3.18939	0.209538	0.0848134	-4.4255	0.0110701	0.00293838	-1.19753	0.697387	0.152237	RYR42180.1|6.35e-312|hypothetical protein Ahy_A08g038649 [Arachis hypogaea]	GO:0051252//regulation of RNA metabolic process;GO:0019222//regulation of metabolic process;GO:0031323//regulation of cellular metabolic process;GO:0051171//regulation of nitrogen compound metabolic process;GO:0031326//regulation of cellular biosynthetic process;GO:0050789//regulation of biological process;GO:0065007//biological regulation;GO:2001141//regulation of RNA biosynthetic process;GO:005…	K09755//ferulate-5-hydroxylase [EC:1.14.-.-]+ko01100//Metabolic pathways+ko01110//Biosynthesis of secondary metabolites+ko00940//Phenylpropanoid biosynthesis;K17604//zinc finger SWIM domain-containing protein 3;K07195//exocyst complex component 7	FAR1
arahy.Tifrunner.gnm2.ann1.WQZ5HT	2	2.38	1.673	0.986	1.216	arahy.Tifrunner.gnm2.ann1.WQZ5HT	Known_gene	arahy.Tifrunner.gnm2.ann1.WQZ5HT.2,arahy.Tifrunner.gnm2.ann1.WQZ5HT.1	0.295254	0.976041	0.429642	-0.34839	0.516886	0.285276	-1.20314	0.000669775	0.000135341	-0.552833	0.369503	0.0447892	XP_025603908.1|4.24e-185|short-chain dehydrogenase reductase 3b [Arachis hypogaea]	GO:0016491//oxidoreductase activity;GO:0003824//catalytic activity;	K09841//xanthoxin dehydrogenase [EC:1.1.1.288]+ko00906//Carotenoid biosynthesis+ko01100//Metabolic pathways+ko01110//Biosynthesis of secondary metabolites;K09841//xanthoxin dehydrogenase [EC:1.1.1.288]+ko00906//Carotenoid biosynthesis+ko01100//Metabolic pathways+ko01110//Biosynthesis of secondary metabolites
arahy.Tifrunner.gnm2.ann1.J522ZU	2	0.27	0.21	0.11	0.106	arahy.Tifrunner.gnm2.ann1.J522ZU	Known_gene	arahy.Tifrunner.gnm2.ann1.J522ZU.2,arahy.Tifrunner.gnm2.ann1.J522ZU.1	-0.031197	0.999956	0.9647	-0.908455	0.280467	0.123276	-1.31467	0.0425571	0.0136086	-0.432144	0.919409	0.337485	XP_016181666.2|0.0|F-box/kelch-repeat protein At1g22040 isoform X1 [Arachis ipaensis]		K10206//LL-diaminopimelate aminotransferase [EC:2.6.1.83]+ko00300//Lysine biosynthesis+ko01230//Biosynthesis of amino acids+ko01100//Metabolic pathways+ko01110//Biosynthesis of secondary metabolites;K10206//LL-diaminopimelate aminotransferase [EC:2.6.1.83]+ko00300//Lysine biosynthesis+ko01230//Biosynthesis of amino acids+ko01100//Metabolic pathways+ko01110//Biosynthesis of secondary metabolites		Hordeum vulgare subsp. vulgare mRNA for predicted protein, complete cds, clone: NIASHv2113B23
arahy.Tifrunner.gnm2.ann1.0DQR3C	2	1.513	1.103	0.47	0.526	arahy.Tifrunner.gnm2.ann1.0DQR3C	Known_gene	arahy.Tifrunner.gnm2.ann1.0DQR3C.1,arahy.Tifrunner.gnm2.ann1.0DQR3C.2	0.081755	0.984428	0.801796	-0.984143	0.000780854	0.000145481	-1.5407	2.76972e-10	2.60774e-11	-0.466727	0.152426	0.0116641	XP_025681406.2|0.0|F-box/kelch-repeat protein At1g22040 [Arachis hypogaea]		K10206//LL-diaminopimelate aminotransferase [EC:2.6.1.83]+ko00300//Lysine biosynthesis+ko01230//Biosynthesis of amino acids+ko01100//Metabolic pathways+ko01110//Biosynthesis of secondary metabolites;K10206//LL-diaminopimelate aminotransferase [EC:2.6.1.83]+ko00300//Lysine biosynthesis+ko01230//Biosynthesis of amino acids+ko01100//Metabolic pathways+ko01110//Biosynthesis of secondary metabolites		Hordeum vulgare subsp. vulgare mRNA for predicted protein, complete cds, clone: NIASHv2113B23
arahy.Tifrunner.gnm2.ann1.RTT5QY	2	0.446	0.193	0	0.05	arahy.Tifrunner.gnm2.ann1.RTT5QY	Known_gene	arahy.Tifrunner.gnm2.ann1.RTT5QY.1	2.47636	0.984428	0.535277	-1.91924	0.475335	0.252711	-5.60932	0.00102562	0.000214501	-1.20045	0.756169	0.187224	XP_020973939.1|1.43e-277|E3 ubiquitin-protein ligase PUB23-like isoform X1 [Arachis ipaensis]	GO:0004842//ubiquitin-protein transferase activity;GO:0003824//catalytic activity;GO:0140096//catalytic activity, acting on a protein;GO:0019787//ubiquitin-like protein transferase activity;GO:0016740//transferase activity;	K10260//F-box and WD-40 domain protein 7+ko04120//Ubiquitin mediated proteolysis;K09553//stress-induced-phosphoprotein 1		PREDICTED: Vitis vinifera hypothetical protein LOC100249092 (LOC100249092), mRNA
arahy.Tifrunner.gnm2.ann1.9W7Z3M	2	3.763	2.92	0.993	1.26	arahy.Tifrunner.gnm2.ann1.9W7Z3M	Known_gene	arahy.Tifrunner.gnm2.ann1.9W7Z3M.1	0.343085	0.905441	0.322778	-1.11039	1.40769e-05	1.96674e-06	-1.858	5.75979e-12	4.78532e-13	-0.401148	0.24009	0.0226909	XP_016163490.1|3.88e-236|F-box protein 7 isoform X1 [Arachis ipaensis]		K10295//F-box protein 9
arahy.Tifrunner.gnm2.ann1.WQY9JW	2	0.29	0.19	0	0	arahy.Tifrunner.gnm2.ann1.WQY9JW	Known_gene	arahy.Tifrunner.gnm2.ann1.WQY9JW.1				-4.0062	0.141683	0.0522914	-4.67016	0.0264202	0.00786207	-0.623399	0.984853	0.533341	QHO19114.1|3.38e-61|kinesin-4 isoform [Arachis hypogaea]	GO:0007017//microtubule-based process;GO:0006928//movement of cell or subcellular component;GO:0009987//cellular process;GO:0007018//microtubule-based movement;GO:0031224//intrinsic component of membrane;GO:0016020//membrane;GO:0016021//integral component of membrane;GO:0110165//cellular anatomical entity;GO:1901265//nucleoside phosphate binding;GO:0043167//ion binding;GO:0032553//ribonucleotide …	K10406//kinesin family member C2/C3
arahy.Tifrunner.gnm2.ann1.B2ZTLF	2	5.516	3.513	1.34	1.67	arahy.Tifrunner.gnm2.ann1.B2ZTLF	Known_gene	arahy.Tifrunner.gnm2.ann1.B2ZTLF.1	0.306045	0.978053	0.433776	-0.985986	0.00533662	0.00119773	-1.99176	1.15065e-11	9.74918e-13	-0.697196	0.0322663	0.00151266	XP_016200900.1|1.95e-72|uncharacterized protein LOC107642097 [Arachis ipaensis]		K10523//speckle-type POZ protein
arahy.Tifrunner.gnm2.ann1.K7B5IG	2	2.02	1.57	0.76	0.976	arahy.Tifrunner.gnm2.ann1.K7B5IG	Known_gene	arahy.Tifrunner.gnm2.ann1.K7B5IG.1	0.364986	0.886945	0.301502	-0.582558	0.124118	0.044471	-1.35943	9.94753e-06	1.50464e-06	-0.405839	0.514834	0.0803148	XP_025604226.1|6.72e-273|MATH domain and coiled-coil domain-containing protein At3g58410 [Arachis hypogaea]	GO:0019538//protein metabolic process;GO:0043170//macromolecule metabolic process;GO:0070646//protein modification by small protein removal;GO:0036211//protein modification process;GO:0044237//cellular metabolic process;GO:0043412//macromolecule modification;GO:0009987//cellular process;GO:0006508//proteolysis;GO:0044260//cellular macromolecule metabolic process;GO:0044267//cellular protein metab…	K10523//speckle-type POZ protein;K11838//ubiquitin carboxyl-terminal hydrolase 7 [EC:3.4.19.12]
arahy.Tifrunner.gnm2.ann1.5B8V9J	2	2.39	1.656	0.44	0.443	arahy.Tifrunner.gnm2.ann1.5B8V9J	Known_gene	arahy.Tifrunner.gnm2.ann1.5B8V9J.1	-0.0238608	0.999956	0.974974	-1.85479	0.00130005	0.000253011	-2.40711	1.21263e-06	1.63196e-07	-0.575466	0.477175	0.0704914	XP_015934735.1|2.84e-95|heavy metal-associated isoprenylated plant protein 24 [Arachis duranensis]	GO:0043167//ion binding;GO:0043169//cation binding;GO:0005488//binding;GO:0046872//metal ion binding;	K10752//histone-binding protein RBBP4;K07213//copper chaperone
arahy.Tifrunner.gnm2.ann1.I649W8	2	6.333	4.786	1.79	1.956	arahy.Tifrunner.gnm2.ann1.I649W8	Known_gene	arahy.Tifrunner.gnm2.ann1.I649W8.1	0.123699	0.984428	0.70976	-1.20981	2.37115e-05	3.42819e-06	-1.7742	7.61049e-10	7.45727e-11	-0.433253	0.403325	0.0523038	XP_015934735.1|3.16e-95|heavy metal-associated isoprenylated plant protein 24 [Arachis duranensis]	GO:0046872//metal ion binding;GO:0043167//ion binding;GO:0043169//cation binding;GO:0005488//binding;	K10752//histone-binding protein RBBP4;K07213//copper chaperone
arahy.Tifrunner.gnm2.ann1.GN5EPC	2	1.52	0.29	0	0	arahy.Tifrunner.gnm2.ann1.GN5EPC	Known_gene	arahy.Tifrunner.gnm2.ann1.GN5EPC.1				-4.16901	0.0992289	0.0339512	-6.67431	2.91029e-06	4.10882e-07	-2.47594	0.0072705	0.000246682	XP_025663685.1|3.52e-88|thioredoxin-like protein AAED1, chloroplastic isoform X1 [Arachis hypogaea]		K10878//meiotic recombination protein SPO11
arahy.Tifrunner.gnm2.ann1.5UA89R	2	0.976	0.743	0.276	0.24	arahy.Tifrunner.gnm2.ann1.5UA89R	Known_gene	arahy.Tifrunner.gnm2.ann1.5UA89R.3,arahy.Tifrunner.gnm2.ann1.5UA89R.2,arahy.Tifrunner.gnm2.ann1.5UA89R.1	-0.165495	0.986344	0.848479	-1.58222	0.0446748	0.0131781	-1.85516	0.000844845	0.000173636	-0.436224	0.843226	0.254752	RYR00677.1|1.18e-274|hypothetical protein Ahy_B07g088809 [Arachis hypogaea]	GO:0005622//intracellular anatomical structure;GO:0110165//cellular anatomical entity;GO:0043226//organelle;GO:0005694//chromosome;GO:0043229//intracellular organelle;GO:0043232//intracellular non-membrane-bounded organelle;GO:0043228//non-membrane-bounded organelle;GO:0032559//adenyl ribonucleotide binding;GO:0032553//ribonucleotide binding;GO:0005488//binding;GO:0030554//adenyl nucleotide bindi…	K10878//meiotic recombination protein SPO11;K10878//meiotic recombination protein SPO11;K10878//meiotic recombination protein SPO11
arahy.Tifrunner.gnm2.ann1.21ET8L	2	1.173	0.746	0.406	0.67	arahy.Tifrunner.gnm2.ann1.21ET8L	Known_gene	arahy.Tifrunner.gnm2.ann1.21ET8L.1	0.758848	0.64417	0.126501	-0.0484901	0.961841	0.908809	-1.50153	0.00184786	0.000408393	-0.686189	0.430974	0.0589857	XP_025613637.1|1.48e-158|uncharacterized protein LOC112706507 isoform X2 [Arachis hypogaea]	GO:0006139//nucleobase-containing compound metabolic process;GO:0008152//metabolic process;GO:0090304//nucleic acid metabolic process;GO:0006725//cellular aromatic compound metabolic process;GO:0006807//nitrogen compound metabolic process;GO:0071704//organic substance metabolic process;GO:0043170//macromolecule metabolic process;GO:0046483//heterocycle metabolic process;GO:0044238//primary metabo…	K11145//mini-ribonuclease III [EC:3.1.26.-]
arahy.Tifrunner.gnm2.ann1.CK0I42	2	0.773	0.533	0.356	0.376	arahy.Tifrunner.gnm2.ann1.CK0I42	Known_gene	arahy.Tifrunner.gnm2.ann1.CK0I42.1	0.0678591	0.988324	0.872758	-0.421596	0.488891	0.26346	-1.07947	0.00488215	0.00118259	-0.581677	0.391236	0.0495557	XP_020984701.1|1.51e-294|uncharacterized protein LOC107461514 [Arachis duranensis]		K11433//[histone H3]-lysine36 N-dimethyltransferase SETMAR [EC:2.1.1.357]+ko00310//Lysine degradation+ko01100//Metabolic pathways;K17925//sorting nexin-13;K20556//cytochrome P450 family 76 subfamily C;K01230//mannosyl-oligosaccharide alpha-1,2-mannosidase [EC:3.2.1.113]+ko04141//Protein processing in endoplasmic reticulum+ko00513//Various types of N-glycan biosynthesis+ko00510//N-Glycan biosynthe…
arahy.Tifrunner.gnm2.ann1.9H79HM	2	2.963	2.11	0.943	1.036	arahy.Tifrunner.gnm2.ann1.9H79HM	Known_gene	arahy.Tifrunner.gnm2.ann1.9H79HM.1	0.119011	0.984428	0.765869	-0.949755	0.0140493	0.00352024	-1.5906	1.51304e-06	2.05869e-07	-0.514135	0.358558	0.0425011	XP_025657225.1|1.68e-256|cytochrome P450 83B1 [Arachis hypogaea]	GO:0020037//heme binding;GO:1901363//heterocyclic compound binding;GO:0003824//catalytic activity;GO:0046872//metal ion binding;GO:0005506//iron ion binding;GO:0043169//cation binding;GO:0043167//ion binding;GO:0004497//monooxygenase activity;GO:0016705//oxidoreductase activity, acting on paired donors, with incorporation or reduction of molecular oxygen;GO:0016491//oxidoreductase activity;GO:009…	K11818//aromatic aldoxime N-monooxygenase [EC:1.14.14.45]+ko00380//Tryptophan metabolism+ko00966//Glucosinolate biosynthesis+ko01100//Metabolic pathways+ko01110//Biosynthesis of secondary metabolites+ko01210//2-Oxocarboxylic acid metabolism;K20617//cytochrome P450 family 71 subfamily A
arahy.Tifrunner.gnm2.ann1.49BDLC	2	18.633	10.613	6.706	4.63	arahy.Tifrunner.gnm2.ann1.49BDLC	Known_gene	arahy.Tifrunner.gnm2.ann1.49BDLC.1	-0.548053	0.00322206	7.80269e-05	-1.10128	1.04517e-15	6.31844e-17	-1.40354	3.31597e-41	9.14121e-43	-0.843402	5.88459e-15	2.89828e-17	XP_016186654.1|0.0|cytochrome P450 83B1-like [Arachis ipaensis]		K11818//aromatic aldoxime N-monooxygenase [EC:1.14.14.45]+ko00380//Tryptophan metabolism+ko00966//Glucosinolate biosynthesis+ko01100//Metabolic pathways+ko01110//Biosynthesis of secondary metabolites+ko01210//2-Oxocarboxylic acid metabolism;K20617//cytochrome P450 family 71 subfamily A
arahy.Tifrunner.gnm2.ann1.W4II7B	2	2.46	1.843	0.786	0.923	arahy.Tifrunner.gnm2.ann1.W4II7B	Known_gene	arahy.Tifrunner.gnm2.ann1.W4II7B.2,arahy.Tifrunner.gnm2.ann1.W4II7B.1	-0.176498	0.984428	0.577549	-1.2719	5.69526e-06	7.50967e-07	-1.24403	1.77638e-06	2.43821e-07	-0.140209	0.984853	0.477278	XP_015949886.1|0.0|F-box/FBD/LRR-repeat protein At2g04230-like [Arachis duranensis]	GO:0009057//macromolecule catabolic process;GO:0090304//nucleic acid metabolic process;GO:0071704//organic substance metabolic process;GO:0010605//negative regulation of macromolecule metabolic process;GO:0016070//RNA metabolic process;GO:0065007//biological regulation;GO:0010467//gene expression;GO:0044265//cellular macromolecule catabolic process;GO:0046483//heterocycle metabolic process;GO:003…	K11843//ubiquitin carboxyl-terminal hydrolase 14 [EC:3.4.19.12];K12626//U6 snRNA-associated Sm-like protein LSm7+ko03040//Spliceosome+ko03018//RNA degradation;K12626//U6 snRNA-associated Sm-like protein LSm7+ko03040//Spliceosome+ko03018//RNA degradation
arahy.Tifrunner.gnm2.ann1.61NS0W	2	9.806	8.14	4.636	5.053	arahy.Tifrunner.gnm2.ann1.61NS0W	Known_gene	arahy.Tifrunner.gnm2.ann1.61NS0W.1	0.109302	0.984428	0.596441	-0.593779	0.000526247	9.49252e-05	-1.01	3.45438e-08	3.92534e-09	-0.30144	0.184852	0.0153829	RYR48619.1|3.56e-235|hypothetical protein Ahy_A07g034659 [Arachis hypogaea]		K11985//TRAF-interacting protein [EC:2.3.2.27];K13484//5-hydroxyisourate hydrolase / 2-oxo-4-hydroxy-4-carboxy-5-ureidoimidazoline decarboxylase [EC:3.5.2.17 4.1.1.97]+ko00230//Purine metabolism+ko01100//Metabolic pathways;K07517//Delta3-Delta2-enoyl-CoA isomerase [EC:5.3.3.8]+ko00071//Fatty acid degradation;K15601//[histone H3]-dimethyl-L-lysine9 demethylase [EC:1.14.11.65]	MYB
arahy.Tifrunner.gnm2.ann1.ZPNH9W	2	4.133	1.786	2.4	1.79	arahy.Tifrunner.gnm2.ann1.ZPNH9W	Known_gene	arahy.Tifrunner.gnm2.ann1.ZPNH9W.1	-0.433502	0.39682	0.0489686	0.094127	0.872899	0.690801	-0.726223	0.000238261	4.45121e-05	-1.24616	5.74818e-09	5.21132e-11	XP_025616162.1|6.11e-266|transcription factor PIF7 isoform X1 [Arachis hypogaea]	GO:0110165//cellular anatomical entity;GO:0043229//intracellular organelle;GO:0005634//nucleus;GO:0043227//membrane-bounded organelle;GO:0005622//intracellular anatomical structure;GO:0043231//intracellular membrane-bounded organelle;GO:0043226//organelle;GO:0005488//binding;GO:0046983//protein dimerization activity;GO:0005515//protein binding;	K12126//phytochrome-interacting factor 3+ko04712//Circadian rhythm - plant+ko04075//Plant hormone signal transduction;K16189//phytochrome-interacting factor 4+ko04075//Plant hormone signal transduction	bHLH
arahy.Tifrunner.gnm2.ann1.QP34EV	2	6.096	3.76	2.72	2.64	arahy.Tifrunner.gnm2.ann1.QP34EV	Known_gene	arahy.Tifrunner.gnm2.ann1.QP34EV.1	-0.0641821	0.984428	0.75728	-0.41932	0.0794235	0.0260099	-1.09116	9.79446e-10	9.69117e-11	-0.729446	9.48691e-05	1.77901e-06	XP_025701099.1|2.92e-237|zinc finger protein CONSTANS-LIKE 16 [Arachis hypogaea]	GO:0043229//intracellular organelle;GO:0005634//nucleus;GO:0043226//organelle;GO:0005622//intracellular anatomical structure;GO:0043227//membrane-bounded organelle;GO:0043231//intracellular membrane-bounded organelle;GO:0110165//cellular anatomical entity;GO:0043169//cation binding;GO:0043167//ion binding;GO:0046872//metal ion binding;GO:0005488//binding;GO:0046914//transition metal ion binding;G…	K12135//zinc finger protein CONSTANS+ko04712//Circadian rhythm - plant	C2C2-CO-like
arahy.Tifrunner.gnm2.ann1.WEZ503	2	7.223	3.95	2.803	2.746	arahy.Tifrunner.gnm2.ann1.WEZ503	Known_gene	arahy.Tifrunner.gnm2.ann1.WEZ503.1	-0.0335557	0.987094	0.855157	-0.420933	0.0410363	0.0119569	-1.30173	5.10516e-18	2.98093e-19	-0.906821	7.62302e-10	6.17406e-12	XP_025655969.1|1.93e-261|zinc finger protein CONSTANS-LIKE 16 [Arachis hypogaea]	GO:0110165//cellular anatomical entity;GO:0005634//nucleus;GO:0005622//intracellular anatomical structure;GO:0043227//membrane-bounded organelle;GO:0043226//organelle;GO:0043229//intracellular organelle;GO:0043231//intracellular membrane-bounded organelle;GO:0043167//ion binding;GO:0046872//metal ion binding;GO:0005488//binding;GO:0043169//cation binding;GO:0046914//transition metal ion binding;G…	K12135//zinc finger protein CONSTANS+ko04712//Circadian rhythm - plant	C2C2-CO-like
arahy.Tifrunner.gnm2.ann1.ATC700	2	2.523	1.843	1.083	1.383	arahy.Tifrunner.gnm2.ann1.ATC700	Known_gene	arahy.Tifrunner.gnm2.ann1.ATC700.1	0.325452	0.974061	0.425858	-0.324164	0.57006	0.329006	-1.15455	0.00305952	0.00070933	-0.499624	0.484246	0.072363	RYQ86362.1|7.49e-105|hypothetical protein Ahy_B10g106030 isoform A [Arachis hypogaea]	GO:0016021//integral component of membrane;GO:0031224//intrinsic component of membrane;GO:0110165//cellular anatomical entity;GO:0016020//membrane;	K12386//cystinosin
arahy.Tifrunner.gnm2.ann1.70UW7T	2	8.68	6.346	3.843	5.02	arahy.Tifrunner.gnm2.ann1.70UW7T	Known_gene	arahy.Tifrunner.gnm2.ann1.70UW7T.1	0.374656	0.951813	0.388605	-0.243851	0.753069	0.50751	-1.109	0.03219	0.00987773	-0.483394	0.755089	0.186363	RYQ97818.1|7.94e-170|hypothetical protein Ahy_B08g093891 isoform B [Arachis hypogaea]	GO:0043226//organelle;GO:0005622//intracellular anatomical structure;GO:0043227//membrane-bounded organelle;GO:0005634//nucleus;GO:0043229//intracellular organelle;GO:0110165//cellular anatomical entity;GO:0043231//intracellular membrane-bounded organelle;GO:0140110//transcription regulator activity;GO:0003677//DNA binding;GO:0005488//binding;GO:0097159//organic cyclic compound binding;GO:0003700…	K12580//CCR4-NOT transcription complex subunit 3+ko03018//RNA degradation
arahy.Tifrunner.gnm2.ann1.9PQ1GY	2	22.32	17.923	8.046	13.493	arahy.Tifrunner.gnm2.ann1.9PQ1GY	Known_gene	arahy.Tifrunner.gnm2.ann1.9PQ1GY.1	0.750538	0.137874	0.00917679	-0.315207	0.324677	0.149383	-1.42267	4.99126e-07	6.41661e-08	-0.350006	0.526112	0.0840033	XP_015968005.1|5.43e-62|sm-like protein LSM3A [Arachis duranensis]	GO:0048519//negative regulation of biological process;GO:0065007//biological regulation;GO:0016071//mRNA metabolic process;GO:0006401//RNA catabolic process;GO:0006402//mRNA catabolic process;GO:0000398//mRNA splicing, via spliceosome;GO:0000375//RNA splicing, via transesterification reactions;GO:0000377//RNA splicing, via transesterification reactions with bulged adenosine as nucleophile;GO:1901…	K12622//U6 snRNA-associated Sm-like protein LSm3+ko03040//Spliceosome+ko03018//RNA degradation
arahy.Tifrunner.gnm2.ann1.U7JD1F	2	1.7	1.226	0.783	0.773	arahy.Tifrunner.gnm2.ann1.U7JD1F	Known_gene	arahy.Tifrunner.gnm2.ann1.U7JD1F.1	-0.07505	0.987918	0.866288	-0.601107	0.298992	0.133889	-1.0486	0.0129225	0.00349458	-0.517383	0.605804	0.111254	XP_020969849.1|4.43e-213|protein ZINC INDUCED FACILITATOR-LIKE 1 [Arachis ipaensis]		K12818//ATP-dependent RNA helicase DHX8/PRP22 [EC:3.6.4.13]+ko03040//Spliceosome
[truncated: 303 more rows]

## Sheet: Chluster 3 
Gene ID	Cluster Block(G06GUp_G06GDown_EG06GUp_EG06GDown)	G06GUp FPKM	G06GDown FPKM	EG06GUp FPKM	EG06GDown FPKM	Other Gene ID	Gene Type	Transcripts	log2(EG06GDown/EG06GUp)	Qvalue(EG06GUp-vs-EG06GDown)	Pvalue(EG06GUp-vs-EG06GDown)	log2(EG06GDown/G06GDown)	Qvalue(G06GDown-vs-EG06GDown)	Pvalue(G06GDown-vs-EG06GDown)	log2(EG06GUp/G06GUp)	Qvalue(G06GUp-vs-EG06GUp)	Pvalue(G06GUp-vs-EG06GUp)	log2(G06GDown/G06GUp)	Qvalue(G06GUp-vs-G06GDown)	Pvalue(G06GUp-vs-G06GDown)	Nr	GO	Kegg Orthology	TFs	PRG
[truncated: 2,386 more rows]

[truncated: 3 more sheets: Cluster 4 , Cluster 5 , Cluster 6 ]
