# Supplementary material for: Transcriptome Analysis Deciphers the Underlying Molecular Mechanism of Peanut Lateral Branch Angle Formation Using Erect Branching Mutant
Source: Genes (Basel). 2024 Oct 21;15(10):1348. doi: 10.3390/genes15101348 (PMC11507551; doi:10.3390/genes15101348)
Supplement: Supplementary file 1 [file genes-15-01348-s001.zip › Table S7.xlsx]

## Sheet: Sheet4
starch and sucrose metabolism related DEGs
	EG06GDown (FPKM)	EG06GUp (FPKM)	G06GDown (FPKM)	G06GUp (FPKM)						EG06GDown	EG06GUp	G06GDown	G06GUp
arahy.Tifrunner.gnm2.ann1.PH1SAB	2.92667	3.69	1.51	1.82667	PH1SAB, granule-bound starch synthase 1				PH1SAB, granule-bound starch synthase 1	1.97331	2.22959	1.32769	1.4991
arahy.Tifrunner.gnm2.ann1.UUZ1A7	7.24	9.31	0.596667	0.323333	UUZ1A7, granule-bound starch synthase 2				UUZ1A7, granule-bound starch synthase 2	3.04264	3.36597	0.675063	0.404177
arahy.Tifrunner.gnm2.ann1.SE6XPK	7.29667	9.58667	2.93333	2.92333	SE6XPK, acid beta-fructofuranosidase				SE6XPK, acid beta-fructofuranosidase	3.05253	3.40418	1.97575	1.97208
arahy.Tifrunner.gnm2.ann1.YS5S6S	8.84	12.2433	3.32667	3.10333	YS5S6S, acid beta-fructofuranosidase				YS5S6S, acid beta-fructofuranosidase	3.29866	3.72719	2.11326	2.0368
arahy.Tifrunner.gnm2.ann1.NQ88PQ	15.5133	13.4733	47.28	43.3333	NQ88PQ, beta-amylase				NQ88PQ, beta-amylase	4.04556	3.85533	5.59335	5.47032
arahy.Tifrunner.gnm2.ann1.YDQ82R	60.35	67.5667	19.1167	35.2033	YDQ82R, beta-glucosidase 12				YDQ82R, beta-glucosidase 12	5.93899	6.09944	4.33032	5.17805
arahy.Tifrunner.gnm2.ann1.6IA9VD	9.14333	7.48667	4.25667	0.68	6IA9VD, beta-glucosidase 12				6IA9VD, beta-glucosidase 12	3.34246	3.0852	2.39415	0.748461
arahy.Tifrunner.gnm2.ann1.N7WX5Z	10.7933	11.7067	2.95667	6.26333	N7WX5Z, beta-glucosidase 12-like				N7WX5Z, beta-glucosidase 12-like	3.5599	3.66751	1.98429	2.86063
arahy.Tifrunner.gnm2.ann1.7RJD9X	3.47667	2.89333	21.29	17.66	7RJD9X, beta-glucosidase 44				7RJD9X, beta-glucosidase 44	2.16242	1.96101	4.47832	4.22188
arahy.Tifrunner.gnm2.ann1.D1ITL5	11.8567	9.63667	3.80667	0.576667	D1ITL5, cyanogenic beta-glucosidase isoform X1				D1ITL5, cyanogenic beta-glucosidase isoform X1	3.68444	3.41097	2.26504	0.656878
arahy.Tifrunner.gnm2.ann1.JM79CB	22.4933	20.0467	0.0266667	0	JM79CB, endoglucanase 10				JM79CB, endoglucanase 10	4.55418	4.39552	0.0379679	0
arahy.Tifrunner.gnm2.ann1.6Z9DWY	138.17	122.84	73.27	78.1733	6Z9DWY, fructokinase-2				6Z9DWY, fructokinase-2	7.1207	6.95233	6.21471	6.30694
arahy.Tifrunner.gnm2.ann1.LML9QV	124.017	172.597	48.4967	96.7267	LML9QV, fructose-bisphosphate aldolase 1				LML9QV, fructose-bisphosphate aldolase 1	6.96598	7.4396	5.62926	6.61068
arahy.Tifrunner.gnm2.ann1.K5ZE2Z	22.0867	39.4467	0.143333	0	K5ZE2Z, fructose-bisphosphate aldolase 1				K5ZE2Z, fructose-bisphosphate aldolase 1	4.52899	5.33795	0.193246	0
arahy.Tifrunner.gnm2.ann1.Z8PKIR	11.6033	9.91333	65.58	97.85	Z8PKIR, glucan endo-1,3-beta-glucosidase				Z8PKIR, glucan endo-1,3-beta-glucosidase	3.65573	3.44802	6.05702	6.62717
arahy.Tifrunner.gnm2.ann1.A37Y50	19.88	18.81	148.63	144.46	A37Y50, glucan endo-1,3-beta-glucosidase				A37Y50, glucan endo-1,3-beta-glucosidase	4.38405	4.30816	7.22526	7.18448
arahy.Tifrunner.gnm2.ann1.HQY7NK	9.53	9.49333	120.623	142.977	HQY7NK, glucan endo-1,3-beta-glucosidase				HQY7NK, glucan endo-1,3-beta-glucosidase	3.39643	3.3914	6.92628	7.16969
arahy.Tifrunner.gnm2.ann1.6H6BBQ	3.42667	3.17333	7.69333	7.08667	6H6BBQ, glucan endo-1,3-beta-glucosidase 5				6H6BBQ, glucan endo-1,3-beta-glucosidase 5	2.14622	2.0612	3.11991	3.01555
arahy.Tifrunner.gnm2.ann1.H3EIYM	10.0867	5.45	96.2167	103.413	H3EIYM, glucan endo-1,3-beta-glucosidase isoform X1				H3EIYM, glucan endo-1,3-beta-glucosidase isoform X1	3.47075	2.6893	6.60313	6.70616
arahy.Tifrunner.gnm2.ann1.G88L7W	10.6967	12.5433	2.16333	2.66667	G88L7W, alpha,alpha-trehalose-phosphate synthase [UDP-forming] 11				G88L7W, alpha,alpha-trehalose-phosphate synthase [UDP-forming] 11	3.54803	3.75951	1.66145	1.87447
arahy.Tifrunner.gnm2.ann1.1XW75L	18.2833	19.8433	5.33333	6.26	1XW75L, alpha,alpha-trehalose-phosphate synthase [UDP-forming] 11 isoform X2				1XW75L, alpha,alpha-trehalose-phosphate synthase [UDP-forming] 11 isoform X2	4.26928	4.38151	2.66297	2.85997
arahy.Tifrunner.gnm2.ann1.PWAA2D	87.22	83.03	37.21	40.4067	PWAA2D, alpha,alpha-trehalose-phosphate synthase [UDP-forming] 9				PWAA2D, alpha,alpha-trehalose-phosphate synthase [UDP-forming] 9	6.46303	6.39283	5.25588	5.37179
arahy.Tifrunner.gnm2.ann1.CM68RF	10.0133	10.17	5.42333	5.66333	CM68RF, alpha,alpha-trehalose-phosphate synthase [UDP-forming] 9				CM68RF, alpha,alpha-trehalose-phosphate synthase [UDP-forming] 9	3.46118	3.48156	2.68332	2.73624
arahy.Tifrunner.gnm2.ann1.FZMU71	53.0733	51.14	26.2267	27.3933	FZMU71, alpha,alpha-trehalose-phosphate synthase [UDP-forming] 9				FZMU71, alpha,alpha-trehalose-phosphate synthase [UDP-forming] 9	5.75685	5.70432	4.76695	4.82748
arahy.Tifrunner.gnm2.ann1.FIK9JS	32.7933	32.2533	16.19	15.1733	FIK9JS, trehalose-phosphate phosphatase A isoform X1				FIK9JS, trehalose-phosphate phosphatase A isoform X1	5.07867	5.05543	4.1035	4.01555
arahy.Tifrunner.gnm2.ann1.CK7SVG	52.5967	51.78	22.9	22.3233	CK7SVG, trehalose-phosphate phosphatase A isoform X2				CK7SVG, trehalose-phosphate phosphatase A isoform X2	5.74407	5.72192	4.57894	4.5437
Auxin homeostasis and transport related DEGs
	EG06GDown (FPKM)	EG06GUp (FPKM)	G06GDown (FPKM)	G06GUp (FPKM)						EG06GDown	EG06GUp	G06GDown	G06GUp
arahy.Tifrunner.gnm2.ann1.WQVL7P	2.86667	2.90667	6.16667	7.54333	auxin response factor 10-like		WQVL7P	auxin response factor 10-like	WQVL7P, auxin response factor 10-like	1.95109	1.96594	2.8413	3.0948
arahy.Tifrunner.gnm2.ann1.6494R5	7.58333	9.39	2.75	3.31333	auxin response factor 16		6494R5	auxin response factor 16	6494R5, auxin response factor 16	3.10154	3.37712	1.90689	2.1088
arahy.Tifrunner.gnm2.ann1.2YRL0L	1.23333	1.79333	0.626667	0.28	auxin response factor 16 isoform X1		2YRL0L	auxin response factor 16	2YRL0L, auxin response factor 16	1.1592	1.48199	0.701919	0.356144
arahy.Tifrunner.gnm2.ann1.Q8HI94	0.603333	0.45	1.3	1.31	auxin response factor 17		Q8HI94	auxin response factor 17	Q8HI94, auxin response factor 17	0.681074	0.536053	1.20163	1.20789
arahy.Tifrunner.gnm2.ann1.35XBQI	0.836667	0.883333	2.83	2.72	auxin response factor 17		35XBQI	auxin response factor 17	35XBQI, auxin response factor 17	0.87709	0.913288	1.93734	1.8953
arahy.Tifrunner.gnm2.ann1.X1U4MM	3.57667	4.30667	24.9833	22.54	auxin response factor 6 isoform X2		X1U4MM	auxin response factor 6	X1U4MM, auxin response factor 6	2.1943	2.40781	4.69951	4.55704
arahy.Tifrunner.gnm2.ann1.PH74U7	41.97	38.1333	13.2167	12.62	auxin-induced protein 22D		PH74U7	auxin-induced protein 22D	PH74U7, auxin-induced protein 22D	5.42526	5.29033	3.82951	3.76765
arahy.Tifrunner.gnm2.ann1.32M24S	35.7167	31.8733	10.49	11.4467	auxin-induced protein 22D		32M24S	auxin-induced protein 22D	32M24S, auxin-induced protein 22D	5.19836	5.03885	3.52231	3.63769
arahy.Tifrunner.gnm2.ann1.CB6084	38.2	43.2767	20.34	28.2367	auxin-responsive protein IAA14		CB6084	auxin-responsive protein IAA14	CB6084, auxin-responsive protein IAA14	5.29278	5.46847	4.41549	4.86971
arahy.Tifrunner.gnm2.ann1.85LRF7	24.84	23.4667	57.5567	46.7667	auxin-responsive protein IAA27		85LRF7	auxin-responsive protein IAA27	85LRF7, auxin-responsive protein IAA27	4.69153	4.61275	5.87176	5.57793
arahy.Tifrunner.gnm2.ann1.CLGD5D	8.33333	7.78333	35.5367	23.38	auxin-responsive protein SAUR21		CLGD5D	auxin-responsive protein SAUR21	CLGD5D, auxin-responsive protein SAUR21	3.22239	3.13477	5.19127	4.60763
arahy.Tifrunner.gnm2.ann1.JJ711E	8.33333	7.78333	35.5367	23.38	auxin-responsive protein SAUR21		JJ711E	auxin-responsive protein SAUR21	JJ711E, auxin-responsive protein SAUR21	3.22239	3.13477	5.19127	4.60763
arahy.Tifrunner.gnm2.ann1.U66G4I	25.7033	27.2967	13.2867	14.33	auxin-responsive protein SAUR32		U66G4I	auxin-responsive protein SAUR32	U66G4I, auxin-responsive protein SAUR32	4.73895	4.82256	3.8366	3.93829
arahy.Tifrunner.gnm2.ann1.DL5MW3	27.5633	29.82	11.3967	11.9	auxin-responsive protein SAUR32		DL5MW3	auxin-responsive protein SAUR32	DL5MW3, auxin-responsive protein SAUR32	4.83609	4.94579	3.63188	3.6893
arahy.Tifrunner.gnm2.ann1.69GKHF	1.29333	0.543333	0.393333	0.0166667	axial regulator YABBY 5 isoform X2		69GKHF	axial regulator YABBY 5 isoform X2	69GKHF, axial regulator YABBY 5 isoform X2	1.19745	0.62605	0.47854	0.0238467
arahy.Tifrunner.gnm2.ann1.5M2FQR	135.667	119.63	44.74	49.04	IAA-amino acid hydrolase ILR1-like 4		5M2FQR	IAA-amino acid hydrolase ILR1-like 4	5M2FQR, IAA-amino acid hydrolase ILR1-like 4	7.09452	6.91444	5.51538	5.64501
arahy.Tifrunner.gnm2.ann1.A3XHUV	8.04333	5.41333	1.25	0.2	IAA-amino acid hydrolase ILR1-like 4		A3XHUV	IAA-amino acid hydrolase ILR1-like 4	A3XHUV, IAA-amino acid hydrolase ILR1-like 4	3.17685	2.68107	1.16993	0.263034
arahy.Tifrunner.gnm2.ann1.412K95	210.407	193.947	99.1733	99.89	IAA-amino acid hydrolase ILR1-like 4 isoform X1		412K95	IAA-amino acid hydrolase ILR1-like 4	412K95, IAA-amino acid hydrolase ILR1-like 4	7.72388	7.60694	6.64635	6.65664
arahy.Tifrunner.gnm2.ann1.965PKQ	329.12	307.48	134.443	146.943	IAA-amino acid hydrolase ILR1-like 4 isoform X1		965PKQ	IAA-amino acid hydrolase ILR1-like 4	965PKQ, IAA-amino acid hydrolase ILR1-like 4	8.36685	8.26903	7.08155	7.2089
arahy.Tifrunner.gnm2.ann1.MNG1Z1	3.00667	2.81	0.793333	0.536667	IAA-amino acid hydrolase ILR1-like 4 isoform X1		MNG1Z1	IAA-amino acid hydrolase ILR1-like 4	MNG1Z1, IAA-amino acid hydrolase ILR1-like 4	2.0024	1.92979	0.842644	0.619804
arahy.Tifrunner.gnm2.ann1.VDI3WX	36.92	29.78	17.5167	10.02	IAA-amino acid hydrolase ILR1-like 4 isoform X5		VDI3WX	IAA-amino acid hydrolase ILR1-like 4	VDI3WX, IAA-amino acid hydrolase ILR1-like 4	5.24489	4.94392	4.21075	3.46205
arahy.Tifrunner.gnm2.ann1.J6H77P	170.953	150.533	46.8	52.3333	IAA-amino acid hydrolase ILR1-like 6 isoform X1		J6H77P	IAA-amino acid hydrolase ILR1-like 6	J6H77P, IAA-amino acid hydrolase ILR1-like 6	7.42587	7.24349	5.57894	5.73697
arahy.Tifrunner.gnm2.ann1.PQNB6A	0.57	0.506667	1.19	0.373333	protein PIN-LIKES 3 isoform X2		PQNB6A	protein PIN-LIKES 3	PQNB6A, protein PIN-LIKES 3	0.650765	0.59136	1.13093	0.457682
arahy.Tifrunner.gnm2.ann1.07LUT5	26.0967	21.19	2.73667	2.70667	protein PIN-LIKES 7-like		07LUT5	protein PIN-LIKES 7-like	07LUT5, protein PIN-LIKES 7-like	4.76004	4.47184	1.90175	1.89012
arahy.Tifrunner.gnm2.ann1.M40XL9	26.0967	21.19	2.73667	2.70667	protein PIN-LIKES 7-like		M40XL9	protein PIN-LIKES 7-like	M40XL9, protein PIN-LIKES 7-like	4.76004	4.47184	1.90175	1.89012
cell wall modification‐related enzyme related DEGs
	EG06GDown (FPKM)	EG06GUp (FPKM)	G06GDown (FPKM)	G06GUp (FPKM)						EG06GDown	EG06GUp	G06GDown	G06GUp
arahy.Tifrunner.gnm2.ann1.0HE1Z7	9.84667	9.12667	50.3567	65.2267	acidic 27 kDa endochitinase		0HE1Z7	endochitinase	0HE1Z7, endochitinase	3.43918	3.34009	5.68248	6.04934
arahy.Tifrunner.gnm2.ann1.49015S	6.18333	4.96667	3.28	3.22667	Caffeoylshikimate esterase		49015S	Caffeoylshikimate esterase	49015S, caffeoylshikimate esterase	2.84465	2.57693	2.09761	2.07952
arahy.Tifrunner.gnm2.ann1.FWY8EA	9.43667	8.13667	3.12333	3.9	caffeoylshikimate esterase		FWY8EA	caffeoylshikimate esterase	FWY8EA, caffeoylshikimate esterase	3.38359	3.19167	2.04381	2.29278
arahy.Tifrunner.gnm2.ann1.ZR4S3S	12.24	9.13333	5.04333	5.28	caffeoylshikimate esterase		ZR4S3S	caffeoylshikimate esterase	ZR4S3S, caffeoylshikimate esterase	3.72683	3.34104	2.59534	2.65076
arahy.Tifrunner.gnm2.ann1.0SMS9Y	58.6233	62.6	23.2	25.8567	cellulose synthase A catalytic subunit 2		0SMS9Y	cellulose synthase A catalytic subunit 2	0SMS9Y, cellulose synthase a catalytic subunit 2	5.89781	5.99095	4.59694	4.74721
arahy.Tifrunner.gnm2.ann1.8Q6EW7	117.283	135.467	51.2133	83.0567	cellulose synthase A catalytic subunit 2		8Q6EW7	cellulose synthase A catalytic subunit 2	8Q6EW7, cellulose synthase a catalytic subunit 2	6.8861	7.0924	5.70635	6.39329
arahy.Tifrunner.gnm2.ann1.KX036Y	0.633333	3.18	5.48667	2.55	cellulose synthase A catalytic subunit 7		KX036Y	cellulose synthase A catalytic subunit 7	KX036Y, cellulose synthase a catalytic subunit 7	0.707819	2.0635	2.69748	1.82782
arahy.Tifrunner.gnm2.ann1.VZR30Z	0.556667	3.25	5.12667	3.30667	cellulose synthase A catalytic subunit 7		VZR30Z	cellulose synthase A catalytic subunit 7	VZR30Z, cellulose synthase a catalytic subunit 7	0.63846	2.08746	2.6151	2.10657
arahy.Tifrunner.gnm2.ann1.6255L4	0.586667	3.43333	5.99333	2.65333	cellulose synthase A catalytic subunit 8		6255L4	cellulose synthase A catalytic subunit 8	6255L4, cellulose synthase a catalytic subunit 8	0.665999	2.14839	2.80598	1.86921
arahy.Tifrunner.gnm2.ann1.W79CCZ	71.6167	58.44	13.2867	14.1133	cellulose synthase A catalytic subunit 8		W79CCZ	cellulose synthase A catalytic subunit 8	W79CCZ, cellulose synthase a catalytic subunit 8	6.18223	5.89336	3.8366	3.91775
arahy.Tifrunner.gnm2.ann1.12M25E	5.16667	4.70333	12.2733	13.3433	Cellulose synthase-like protein		12M25E	cellulose synthase-like protein	12M25E, cellulose synthase-like protein	2.62449	2.51181	3.73046	3.84231
arahy.Tifrunner.gnm2.ann1.04GDI5	0.503333	0.49	1.25	1.01	cellulose synthase-like protein D3		04GDI5	cellulose synthase-like protein D3	04GDI5, cellulose synthase-like protein d3	0.588165	0.575312	1.16993	1.0072
arahy.Tifrunner.gnm2.ann1.6J517B	4.31333	3.7	9.25	9.15667	cellulose synthase-like protein G2		6J517B	cellulose synthase-like protein G2	6J517B, cellulose synthase-like protein g2	2.40962	2.23266	3.35755	3.34436
arahy.Tifrunner.gnm2.ann1.QW86C3	11.13	9.58	26.8367	26.41	cellulose synthase-like protein G2 isoform X2		QW86C3	cellulose synthase-like protein G2	QW86C3, cellulose synthase-like protein g2	3.60051	3.40327	4.79891	4.77663
arahy.Tifrunner.gnm2.ann1.S1R27D	0.07	0.953333	3.23	0.766667	Cellulose synthase A catalytic subunit 4 [UDP-forming]		S1R27D	Cellulose synthase A catalytic subunit 4	S1R27D, cellulose synthase a catalytic subunit 4	0.0976108	0.965938	2.08066	0.82103
arahy.Tifrunner.gnm2.ann1.U84Q4I	26.4233	20.7967	10.8067	9.42667	Methylesterase		U84Q4I	Methylesterase	U84Q4I, methylesterase	4.77733	4.44604	3.56153	3.38221
arahy.Tifrunner.gnm2.ann1.5YT24Q	3.14	3.79333	0.293333	0.836667	pectinesterase		5YT24Q	pectinesterase	5YT24Q, pectinesterase	2.04963	2.26103	0.371094	0.87709
arahy.Tifrunner.gnm2.ann1.G3J01C	37.59	39.43	17.24	14.06	pectinesterase		G3J01C	pectinesterase	G3J01C, pectinesterase	5.27016	5.33735	4.18903	3.91265
arahy.Tifrunner.gnm2.ann1.N95DZF	8.08333	9.07333	1.9	5.95333	pectinesterase		N95DZF	pectinesterase	N95DZF, pectinesterase	3.18322	3.33247	1.53605	2.7977
arahy.Tifrunner.gnm2.ann1.NACM2P	3.28	3.37333	0.746667	1.15333	pectinesterase		NACM2P	pectinesterase	NACM2P, pectinesterase	2.09761	2.12873	0.804604	1.10657
arahy.Tifrunner.gnm2.ann1.42QIIL	108.77	108.187	28.9833	29.4333	pectinesterase/pectinesterase inhibitor PPE8B		42QIIL	pectinesterase/pectinesterase inhibitor PPE8B	42QIIL, pectinesterase/pectinesterase inhibitor ppe8b	6.77834	6.77065	4.90609	4.92758
arahy.Tifrunner.gnm2.ann1.3BDP96	109.827	116.19	44.9	48.8	xyloglucan endotransglucosylase/hydrolase protein 23		3BDP96	xyloglucan endotransglucosylase/hydrolase protein 23	3BDP96, xyloglucan endotransglucosylase/hydrolase protein 23	6.79216	6.87271	5.52042	5.63807
arahy.Tifrunner.gnm2.ann1.BWTU0I	106.38	118.743	51.1	57.1133	xyloglucan endotransglucosylase/hydrolase protein 23		BWTU0I	xyloglucan endotransglucosylase/hydrolase protein 23	BWTU0I, xyloglucan endotransglucosylase/hydrolase protein 23	6.74658	6.9038	5.70321	5.8608
arahy.Tifrunner.gnm2.ann1.Q96YMU	21.2233	22.2133	8.87333	16.5167	xyloglucan endotransglucosylase/hydrolase protein 23		Q96YMU	xyloglucan endotransglucosylase/hydrolase protein 23	Q96YMU, xyloglucan endotransglucosylase/hydrolase protein 23	4.474	4.53688	3.30354	4.13066
arahy.Tifrunner.gnm2.ann1.UCU3UG	28.1667	29.2067	14	16.6733	xyloglucan endotransglucosylase/hydrolase protein 30		UCU3UG	xyloglucan endotransglucosylase/hydrolase protein 30	UCU3UG, xyloglucan endotransglucosylase/hydrolase protein 30	4.86625	4.9168	3.90689	4.1435
arahy.Tifrunner.gnm2.ann1.4H7469	10.78	11.3533	1.8	3.78	xyloglucan endotransglucosylase/hydrolase protein 6		4H7469	xyloglucan endotransglucosylase/hydrolase protein 6	4H7469, xyloglucan endotransglucosylase/hydrolase protein 6	3.55827	3.62683	1.48543	2.25701
arahy.Tifrunner.gnm2.ann1.4LL9T6	7.43333	7.01333	2.83667	4.93	xyloglucan endotransglucosylase/hydrolase protein 6		4LL9T6	xyloglucan endotransglucosylase/hydrolase protein 6	4LL9T6, xyloglucan endotransglucosylase/hydrolase protein 6	3.0761	3.0024	1.93985	2.56803
arahy.Tifrunner.gnm2.ann1.BLVJ4U	22.05	18.62	0.653333	0.89	xyloglucan endotransglucosylase/hydrolase 2		BLVJ4U	xyloglucan endotransglucosylase/hydrolase 2	BLVJ4U, xyloglucan endotransglucosylase/hydrolase 2	4.52669	4.29425	0.725378	0.918386
arahy.Tifrunner.gnm2.ann1.VDQ89P	41.1467	42.2833	1.93667	4.3	xyloglucan endotransglucosylase/hydrolase 2 isoform X1		VDQ89P	xyloglucan endotransglucosylase/hydrolase 2	VDQ89P, xyloglucan endotransglucosylase/hydrolase 2	5.39735	5.43574	1.55418	2.40599
arahy.Tifrunner.gnm2.ann1.L9YRC6	8.80667	8.41333	3.25667	2.43333	putative cyclin-D6-1		L9YRC6	putative cyclin-D6-1	L9YRC6, putative cyclin-d6-1	3.29376	3.23471	2.08972	1.77961
arahy.Tifrunner.gnm2.ann1.Y583I3	6.82	7.48667	2.43667	5.83333	chitinase-3-like protein 1 isoform X1		Y583I3	chitinase-3-like protein 1	Y583I3, chitinase-3-like protein 1	2.96717	3.0852	1.78101	2.77259
arahy.Tifrunner.gnm2.ann1.PA8IL5	10.4433	13.6933	9.96667	22.5633	chitinase-3-like protein 1 isoform X2 [Arachis duranensis]		PA8IL5	chitinase-3-like protein 1	PA8IL5, chitinase-3-like protein 1	3.51644	3.87709	3.45505	4.55847
arahy.Tifrunner.gnm2.ann1.LGGY6H	152.647	166.377	81.2067	86.5433	chitinase-like protein 1		LGGY6H	chitinase-like protein 1	LGGY6H, chitinase-like protein 1	7.26347	7.38695	6.36118	6.45193
arahy.Tifrunner.gnm2.ann1.906G3Q	0.193333	1.27	3.29667	1.29333	COBRA-like protein		906G3Q	COBRA-like protein	906G3Q, cobra-like protein	0.254997	1.18269	2.10322	1.19745
arahy.Tifrunner.gnm2.ann1.TNUB95	0.753333	2.31667	4.59	2.15667	COBRA-like protein 4		TNUB95	COBRA-like protein 4	TNUB95, cobra-like protein 4	0.8101	1.72973	2.48285	1.6584
arahy.Tifrunner.gnm2.ann1.SV5QUW	1.43	1.51333	1.98333	0.896667	cyclin-D3-2		SV5QUW	cyclin-D3-2	SV5QUW, cyclin-d3-2	1.28096	1.3296	1.57693	0.923466
arahy.Tifrunner.gnm2.ann1.A4EZ90	1.34333	1.51	1.21	0.213333	endochitinase isoform X1		A4EZ90	endochitinase	A4EZ90, endochitinase	1.22856	1.32769	1.14405	0.278976
arahy.Tifrunner.gnm2.ann1.62YWNW	3.22667	4.17	3.23	0.673333	endochitinase-like		62YWNW	endochitinase-like	62YWNW, endochitinase-like	2.07952	2.37016	2.08066	0.742725
arahy.Tifrunner.gnm2.ann1.1N8WRQ	1.47	1.70667	0.963333	0.133333	expansin-A10		1N8WRQ	expansin-A10	1N8WRQ, expansin-a10	1.30451	1.43652	0.973305	0.180572
arahy.Tifrunner.gnm2.ann1.7473D5	3.59333	4.04333	0.793333	0.133333	expansin-A8		7473D5	expansin-A8	7473D5, expansin-a8	2.19954	2.33438	0.842644	0.180572
cytokinin biosynthetic and metabolic enzymes related DEGs
	EG06GDown (FPKM)	EG06GUp (FPKM)	G06GDown (FPKM)	G06GUp (FPKM)						EG06GDown	EG06GUp	G06GDown	G06GUp
arahy.Tifrunner.gnm2.ann1.6MFS5J	5.66	6.43667	1.90667	2.09667	7-deoxyloganetic acid glucosyltransferase-like		6MFS5J	7-deoxyloganetic acid glucosyltransferase-like	6MFS5J, 7-deoxyloganetic acid glucosyltransferase-like	2.73552	2.89466	1.53937	1.63072
arahy.Tifrunner.gnm2.ann1.G302UQ	5.66	6.43667	1.90667	2.09667	7-deoxyloganetic acid glucosyltransferase-like		G302UQ	7-deoxyloganetic acid glucosyltransferase-like	G302UQ, 7-deoxyloganetic acid glucosyltransferase-like	2.73552	2.89466	1.53937	1.63072
arahy.Tifrunner.gnm2.ann1.Z0W8F3	2.41333	2.79	0.75	0.646667	7-deoxyloganetic acid glucosyltransferase-like		Z0W8F3	7-deoxyloganetic acid glucosyltransferase-like	Z0W8F3, 7-deoxyloganetic acid glucosyltransferase-like	1.77118	1.9222	0.807355	0.719549
arahy.Tifrunner.gnm2.ann1.IF3X13	2.12667	1.97333	5.79	6.71	7-deoxyloganetin glucosyltransferase		IF3X13	7-deoxyloganetin glucosyltransferase	IF3X13, 7-deoxyloganetin glucosyltransferase	1.64463	1.57208	2.76341	2.94673
arahy.Tifrunner.gnm2.ann1.K8NQ3M	1.40333	1.8	4.05333	3.16333	7-deoxyloganetin glucosyltransferase		K8NQ3M	7-deoxyloganetin glucosyltransferase	K8NQ3M, 7-deoxyloganetin glucosyltransferase	1.26504	1.48543	2.33724	2.05774
arahy.Tifrunner.gnm2.ann1.MWT26D	5.71333	5.43333	2.86333	2.24333	7-deoxyloganetin glucosyltransferase		MWT26D	7-deoxyloganetin glucosyltransferase	MWT26D, 7-deoxyloganetin glucosyltransferase	2.74703	2.68557	1.94985	1.69748
arahy.Tifrunner.gnm2.ann1.E69B57	0.346667	0.293333	16.7767	21.5067	cytokinin dehydrogenase 1		E69B57	cytokinin dehydrogenase 1	E69B57, cytokinin dehydrogenase 1	0.429393	0.371094	4.15191	4.49228
arahy.Tifrunner.gnm2.ann1.22S773	4.98667	2.95667	10.9	8.07333	cytokinin dehydrogenase 2		22S773	cytokinin dehydrogenase 2	22S773, cytokinin dehydrogenase 2	2.58175	1.98429	3.57289	3.18163
arahy.Tifrunner.gnm2.ann1.24HCRC	202.4	207.377	50.6567	46.7333	cytokinin hydroxylase		24HCRC	cytokinin hydroxylase	24HCRC, cytokinin hydroxylase	7.66818	7.70305	5.69088	5.57693
arahy.Tifrunner.gnm2.ann1.51Q8IW	0.99	1.19	3.58	2.83667	cytokinin hydroxylase-like		51Q8IW	cytokinin hydroxylase-like	51Q8IW, cytokinin hydroxylase-like	0.992768	1.13093	2.19535	1.93985
arahy.Tifrunner.gnm2.ann1.84B366	249.05	249.37	69.6	64.6533	cytokinin hydroxylase-like		84B366	cytokinin hydroxylase-like	84B366, cytokinin hydroxylase-like	7.96607	7.96792	6.1416	6.0368
arahy.Tifrunner.gnm2.ann1.BDKN1M	7.23333	10.8933	0.966667	1.11	zeatin O-glucosyltransferase		BDKN1M	zeatin O-glucosyltransferase	BDKN1M, zeatin O-glucosyltransferase	3.04148	3.57208	0.975752	1.07724
arahy.Tifrunner.gnm2.ann1.P44SU2	2.68	2.39	0.996667	0.923333	zeatin O-glucosyltransferase		P44SU2	zeatin O-glucosyltransferase	P44SU2, zeatin O-glucosyltransferase	1.87971	1.76129	0.997594	0.943609
GA biosynthetic and metabolic enzymes related DEGs
	EG06GDown (FPKM)	EG06GUp (FPKM)	G06GDown (FPKM)	G06GUp (FPKM)						EG06GDown	EG06GUp	G06GDown	G06GUp
arahy.Tifrunner.gnm2.ann1.2861FR	3.73	5.87667	8.45667	7.82333	gibberellin 20 oxidase 1		2861FR	gibberellin 20 oxidase 1	2861FR, gibberellin 20 oxidase 1	2.24184	2.78171	3.24133	3.14132
arahy.Tifrunner.gnm2.ann1.F7AUT2	8.13667	7.06667	20.55	21.2367	gibberellin 20 oxidase 1		F7AUT2	gibberellin 20 oxidase 1	F7AUT2, gibberellin 20 oxidase 1	3.19167	3.01197	4.42962	4.47487
arahy.Tifrunner.gnm2.ann1.4TCZ1X	2.18	1.4	6.41667	7.12	gibberellin 20 oxidase 1-like		4TCZ1X	gibberellin 20 oxidase 1-like	4TCZ1X, gibberellin 20 oxidase 1-like	1.66903	1.26303	2.89077	3.02148
arahy.Tifrunner.gnm2.ann1.C5TJ0J	1.14667	0.906667	2.23	0.926667	gibberellin 20 oxidase 2-like		C5TJ0J	gibberellin 20 oxidase 2-like	C5TJ0J, gibberellin 20 oxidase 2-like	1.1021	0.931053	1.69153	0.946107
arahy.Tifrunner.gnm2.ann1.CLXM2V	36.72	39.0167	12.3267	7.83667	gibberellin 2-beta-dioxygenase 1		CLXM2V	gibberellin 2-beta-dioxygenase 1	CLXM2V, gibberellin 2-beta-dioxygenase 1	5.23726	5.32253	3.73624	3.1435
arahy.Tifrunner.gnm2.ann1.V5BWWI	32.05	32.33	4.83333	2.38667	gibberellin 2-beta-dioxygenase 1		V5BWWI	gibberellin 2-beta-dioxygenase 1	V5BWWI, gibberellin 2-beta-dioxygenase 1	5.04658	5.05875	2.54432	1.75987
arahy.Tifrunner.gnm2.ann1.QH4I6C	6.66333	6.51667	1.11	1.23	gibberellin 2-beta-dioxygenase 1		QH4I6C	gibberellin 2-beta-dioxygenase 1	QH4I6C, gibberellin 2-beta-dioxygenase 1	2.93797	2.91009	1.07724	1.15704
arahy.Tifrunner.gnm2.ann1.FH4MAJ	49.6533	60.8233	13.1167	13.1867	gibberellin 2-beta-dioxygenase 2		FH4MAJ	gibberellin 2-beta-dioxygenase 2	FH4MAJ, gibberellin 2-beta-dioxygenase 2	5.66259	5.95008	3.81933	3.82646
arahy.Tifrunner.gnm2.ann1.1SCL5Q	24.2967	29.7033	6.87333	7.34667	gibberellin 2-beta-dioxygenase 2 isoform X1		1SCL5Q	gibberellin 2-beta-dioxygenase 2	1SCL5Q, gibberellin 2-beta-dioxygenase 2	4.66088	4.94032	2.97697	3.0612
arahy.Tifrunner.gnm2.ann1.W5CHUK	2.19333	3.03667	2.62333	1.28	gibberellin 2-beta-dioxygenase 8-like isoform X1		W5CHUK	gibberellin 2-beta-dioxygenase 8-like	W5CHUK, gibberellin 2-beta-dioxygenase 8-like	1.67506	2.01316	1.85732	1.18903
arahy.Tifrunner.gnm2.ann1.J64Z1K	13.33	15.4933	6.06667	7.49333	gibberellin receptor GID1B		J64Z1K	gibberellin receptor GID1B	J64Z1K, gibberellin receptor GID1B	3.84097	4.04381	2.82103	3.08633
arahy.Tifrunner.gnm2.ann1.Q6VMSA	18.2367	21.6167	9.17667	8.01	gibberellin receptor GID1B		Q6VMSA	gibberellin receptor GID1B	Q6VMSA, gibberellin receptor GID1B	4.26579	4.49931	3.34719	3.17153
arahy.Tifrunner.gnm2.ann1.V89RV5	1.65	3.13	2.37	1.01	gibberellin-regulated protein 14		V89RV5	gibberellin-regulated protein 14	V89RV5, gibberellin-regulated protein 14	1.40599	2.04614	1.75275	1.0072
arahy.Tifrunner.gnm2.ann1.VJ6NUA	1.07667	2.05333	1.07	0.0966667	gibberellin-regulated protein 6 isoform X2		VJ6NUA	gibberellin-regulated protein 6	VJ6NUA, gibberellin-regulated protein 6	1.05427	1.61039	1.04963	0.133125
